# Supplementary material for: Comparative mRNA and LncRNA Analysis of the Molecular Mechanisms Associated With Low Silk Production in Bombyx mori
Source: Front Genet. 2021 Jan 21;11:592128. doi: 10.3389/fgene.2020.592128 (PMC7859555; doi:10.3389/fgene.2020.592128)
Supplement: Supplementary Table 1 — Total novel transcripts were assembled from the four libraries with StringTie. Transcripts and genes were labeled as TCONS and XLOC, respectively. [file Table_1.XLS]

## Sheet: sheet1
Table S1 Total novel transcripts were assembled from the four libraries with StringTie
gene_id	tran_num	tran_id	tran_exon_num	tran_length	tran_start	tran_end	exon_len	exon_start	chain	chr
XLOC_000003	1	TCONS_00000003	3	854	44166	47169	112,564,178,	441664635846992	+	BMSK_chr1
XLOC_000005	1	TCONS_00000005	1	243	80602	80844	243,	80602	+	BMSK_chr1
XLOC_000006	1	TCONS_00000006	3	347	88383	91739	131,69,147,	883839136091593	+	BMSK_chr1
XLOC_000007	1	TCONS_00000007	3	937	313755	314822	166,251,520,	3.13755e+17	+	BMSK_chr1
XLOC_000008	1	TCONS_00000009	1	397	318672	319068	397,	318672	+	BMSK_chr1
XLOC_000010	1	TCONS_00000011	1	5092	386394	391485	5092,	386394	+	BMSK_chr1
XLOC_000012	1	TCONS_00000013	4	932	500218	502808	630,78,76,148,	5.00219e+23	+	BMSK_chr1
XLOC_000015	1	TCONS_00000019	1	2378	521750	524127	2378,	521750	+	BMSK_chr1
XLOC_000016	1	TCONS_00000020	1	2714	524588	527301	2714,	524588	+	BMSK_chr1
XLOC_000017	1	TCONS_00000021	1	249	539233	539481	249,	539233	+	BMSK_chr1
XLOC_000018	1	TCONS_00000022	1	1747	558075	559821	1747,	558075	+	BMSK_chr1
XLOC_000019	1	TCONS_00000023	1	407	561113	561519	407,	561113	+	BMSK_chr1
XLOC_000020	1	TCONS_00000024	9	3602	563212	582954	545,174,188,105,71,241,72,72,2134,	5.63213e+53	+	BMSK_chr1
XLOC_000021	1	TCONS_00000025	1	215	583061	583275	215,	583061	+	BMSK_chr1
XLOC_000022	1	TCONS_00000026	1	248	583429	583676	248,	583429	+	BMSK_chr1
XLOC_000023	1	TCONS_00000027	1	458	583889	584346	458,	583889	+	BMSK_chr1
XLOC_000024	1	TCONS_00000028	1	442	584640	585081	442,	584640	+	BMSK_chr1
XLOC_000025	1	TCONS_00000029	1	423	585945	586367	423,	585945	+	BMSK_chr1
XLOC_000026	1	TCONS_00000030	1	1760	587335	589094	1760,	587335	+	BMSK_chr1
XLOC_000027	1	TCONS_00000031	1	218	589336	589553	218,	589336	+	BMSK_chr1
XLOC_000028	1	TCONS_00000032	1	563	591044	591606	563,	591044	+	BMSK_chr1
XLOC_000030	1	TCONS_00000034	1	490	617563	618052	490,	617563	+	BMSK_chr1
XLOC_000031	1	TCONS_00000035	1	233	686622	686854	233,	686622	+	BMSK_chr1
XLOC_000032	1	TCONS_00000036	1	202	700384	700585	202,	700384	+	BMSK_chr1
XLOC_000033	1	TCONS_00000037	1	423	702238	702660	423,	702238	+	BMSK_chr1
XLOC_000034	1	TCONS_00000038	1	548	720611	721158	548,	720611	+	BMSK_chr1
XLOC_000037	1	TCONS_00000041	1	641	887861	888501	641,	887861	+	BMSK_chr1
XLOC_000038	1	TCONS_00000042	1	238	890973	891210	238,	890973	+	BMSK_chr1
XLOC_000040	1	TCONS_00000044	1	475	1073233	1073707	475,	1073233	+	BMSK_chr1
XLOC_000041	1	TCONS_00000045	1	238	1110622	1110859	238,	1110622	+	BMSK_chr1
XLOC_000044	1	TCONS_00000048	1	2326	1212785	1215110	2326,	1212785	+	BMSK_chr1
XLOC_000046	1	TCONS_00000050	1	222	1380837	1381058	222,	1380837	+	BMSK_chr1
XLOC_000047	1	TCONS_00000051	1	284	1383038	1383321	284,	1383038	+	BMSK_chr1
XLOC_000048	1	TCONS_00000052	1	323	1396625	1396947	323,	1396625	+	BMSK_chr1
XLOC_000049	1	TCONS_00000053	1	260	1402879	1403138	260,	1402879	+	BMSK_chr1
XLOC_000053	1	TCONS_00000058	1	941	1486666	1487606	941,	1486666	+	BMSK_chr1
XLOC_000054	1	TCONS_00000059	1	1498	1487727	1489224	1498,	1487727	+	BMSK_chr1
XLOC_000055	1	TCONS_00000060	5	650	1495165	1509152	101,255,148,71,75,	1.49517e+34	+	BMSK_chr1
XLOC_000056	1	TCONS_00000061	2	910	1587437	1591196	254,656,	15874371590541	+	BMSK_chr1
XLOC_000062	1	TCONS_00000075	1	1070	2043701	2044770	1070,	2043701	+	BMSK_chr1
XLOC_000063	1	TCONS_00000076	1	977	2044924	2045900	977,	2044924	+	BMSK_chr1
XLOC_000064	1	TCONS_00000077	1	904	2046120	2047023	904,	2046120	+	BMSK_chr1
XLOC_000065	1	TCONS_00000078	1	1626	2047202	2048827	1626,	2047202	+	BMSK_chr1
XLOC_000066	1	TCONS_00000079	1	613	2048903	2049515	613,	2048903	+	BMSK_chr1
XLOC_000067	1	TCONS_00000080	1	304	2051372	2051675	304,	2051372	+	BMSK_chr1
XLOC_000068	1	TCONS_00000081	1	289	2052927	2053215	289,	2052927	+	BMSK_chr1
XLOC_000069	1	TCONS_00000082	1	358	2053564	2053921	358,	2053564	+	BMSK_chr1
XLOC_000070	1	TCONS_00000083	1	1161	2063086	2064246	1161,	2063086	+	BMSK_chr1
XLOC_000072	1	TCONS_00000087	1	305	2085131	2085435	305,	2085131	+	BMSK_chr1
XLOC_000073	1	TCONS_00000089	1	304	2113372	2113675	304,	2113372	+	BMSK_chr1
XLOC_000074	1	TCONS_00000090	1	273	2114428	2114700	273,	2114428	+	BMSK_chr1
XLOC_000075	1	TCONS_00000091	1	311	2114882	2115192	311,	2114882	+	BMSK_chr1
XLOC_000076	1	TCONS_00000092	1	757	2131300	2132056	757,	2131300	+	BMSK_chr1
XLOC_000077	1	TCONS_00000093	5	1288	2136345	2145344	109,761,148,153,117,	2.13635e+34	+	BMSK_chr1
XLOC_000078	1	TCONS_00000095	1	649	2147856	2148504	649,	2147856	+	BMSK_chr1
XLOC_000079	1	TCONS_00000096	1	438	2148668	2149105	438,	2148668	+	BMSK_chr1
XLOC_000080	1	TCONS_00000097	1	571	2149363	2149933	571,	2149363	+	BMSK_chr1
XLOC_000083	1	TCONS_00000100	1	1778	2219526	2221303	1778,	2219526	+	BMSK_chr1
XLOC_000084	1	TCONS_00000101	1	779	2222053	2222831	779,	2222053	+	BMSK_chr1
XLOC_000085	1	TCONS_00000102	1	755	2223500	2224254	755,	2223500	+	BMSK_chr1
XLOC_000086	1	TCONS_00000103	1	200	2276991	2277190	200,	2276991	+	BMSK_chr1
XLOC_000087	1	TCONS_00000104	1	274	2285813	2286086	274,	2285813	+	BMSK_chr1
XLOC_000088	1	TCONS_00000105	1	237	2300595	2300831	237,	2300595	+	BMSK_chr1
XLOC_000089	1	TCONS_00000106	1	213	2316788	2317000	213,	2316788	+	BMSK_chr1
XLOC_000090	1	TCONS_00000107	1	214	2318275	2318488	214,	2318275	+	BMSK_chr1
XLOC_000092	1	TCONS_00000109	1	685	2464286	2464970	685,	2464286	+	BMSK_chr1
XLOC_000095	1	TCONS_00000112	12	1562	2490386	2504655	111,194,147,76,132,100,104,167,181,78,101,171,	2.49039e+83	+	BMSK_chr1
XLOC_000096	1	TCONS_00000114	1	638	2507388	2508025	638,	2507388	+	BMSK_chr1
XLOC_000097	1	TCONS_00000115	2	478	2508337	2509169	314,164,	25083372509006	+	BMSK_chr1
XLOC_000098	1	TCONS_00000116	1	380	2509463	2509842	380,	2509463	+	BMSK_chr1
XLOC_000100	1	TCONS_00000122	1	595	2595005	2595599	595,	2595005	+	BMSK_chr1
XLOC_000102	1	TCONS_00000124	15	2753	2680659	2699836	234,259,181,145,159,138,208,199,100,187,148,138,80,77,500,	2.68066e+104	+	BMSK_chr1
XLOC_000103	1	TCONS_00000127	1	202	2701482	2701683	202,	2701482	+	BMSK_chr1
XLOC_000104	1	TCONS_00000128	1	543	2702022	2702564	543,	2702022	+	BMSK_chr1
XLOC_000105	1	TCONS_00000129	1	1192	2702673	2703864	1192,	2702673	+	BMSK_chr1
XLOC_000106	1	TCONS_00000130	1	1302	2703967	2705268	1302,	2703967	+	BMSK_chr1
XLOC_000108	1	TCONS_00000132	3	747	2763573	2769795	364,161,222,	2.76357e+20	+	BMSK_chr1
XLOC_000109	1	TCONS_00000133	1	208	2763945	2764152	208,	2763945	+	BMSK_chr1
XLOC_000110	1	TCONS_00000135	5	743	2776172	2785161	54,215,193,114,167,	2.77617e+34	+	BMSK_chr1
XLOC_000111	1	TCONS_00000136	1	599	2778388	2778986	599,	2778388	+	BMSK_chr1
XLOC_000113	1	TCONS_00000138	1	848	2786745	2787592	848,	2786745	+	BMSK_chr1
XLOC_000114	1	TCONS_00000139	29	4945	2881862	2921535	166,119,149,118,184,206,104,186,226,215,215,364,186,198,170,125,156,121,185,118,242,205,238,203,82,89,130,94,151,	2.88186e+202	+	BMSK_chr1
XLOC_000115	1	TCONS_00000141	1	2631	2932644	2935274	2631,	2932644	+	BMSK_chr1
XLOC_000116	1	TCONS_00000142	1	232	2935431	2935662	232,	2935431	+	BMSK_chr1
XLOC_000117	1	TCONS_00000143	1	909	2935816	2936724	909,	2935816	+	BMSK_chr1
XLOC_000118	1	TCONS_00000144	2	273	2952291	2956049	187,86,	29522912955964	+	BMSK_chr1
XLOC_000119	1	TCONS_00000145	5	2041	3094937	3099287	172,116,115,126,1512,	3.09494e+34	+	BMSK_chr1
XLOC_000120	1	TCONS_00000147	12	2026	3120858	3192539	73,163,193,164,138,108,196,138,150,142,206,355,	3.12086e+83	+	BMSK_chr1
XLOC_000121	1	TCONS_00000148	1	1105	3121045	3122149	1105,	3121045	+	BMSK_chr1
XLOC_000122	1	TCONS_00000149	1	1254	3122369	3123622	1254,	3122369	+	BMSK_chr1
XLOC_000123	1	TCONS_00000150	1	471	3124475	3124945	471,	3124475	+	BMSK_chr1
XLOC_000124	1	TCONS_00000151	1	380	3126052	3126431	380,	3126052	+	BMSK_chr1
XLOC_000125	1	TCONS_00000152	1	273	3126707	3126979	273,	3126707	+	BMSK_chr1
XLOC_000126	1	TCONS_00000153	1	352	3127211	3127562	352,	3127211	+	BMSK_chr1
XLOC_000127	1	TCONS_00000154	1	400	3132079	3132478	400,	3132079	+	BMSK_chr1
XLOC_000128	1	TCONS_00000155	1	564	3141417	3141980	564,	3141417	+	BMSK_chr1
XLOC_000129	1	TCONS_00000156	1	326	3142427	3142752	326,	3142427	+	BMSK_chr1
XLOC_000130	1	TCONS_00000158	1	813	3190239	3191051	813,	3190239	+	BMSK_chr1
XLOC_000131	1	TCONS_00000160	5	1562	3193350	3199660	169,188,69,87,1049,	3.19335e+34	+	BMSK_chr1
XLOC_000132	1	TCONS_00000161	1	248	3200913	3201160	248,	3200913	+	BMSK_chr1
XLOC_000133	1	TCONS_00000162	1	1679	3201451	3203129	1679,	3201451	+	BMSK_chr1
XLOC_000134	1	TCONS_00000163	1	1202	3203267	3204468	1202,	3203267	+	BMSK_chr1
XLOC_000137	1	TCONS_00000166	1	208	3242015	3242222	208,	3242015	+	BMSK_chr1
XLOC_000138	1	TCONS_00000170	1	347	3324154	3324500	347,	3324154	+	BMSK_chr1
XLOC_000139	1	TCONS_00000171	1	345	3333320	3333664	345,	3333320	+	BMSK_chr1
XLOC_000140	1	TCONS_00000172	1	574	3370230	3370803	574,	3370230	+	BMSK_chr1
XLOC_000142	1	TCONS_00000174	1	547	3407426	3407972	547,	3407426	+	BMSK_chr1
XLOC_000143	1	TCONS_00000175	1	2076	3408186	3410261	2076,	3408186	+	BMSK_chr1
XLOC_000144	1	TCONS_00000176	4	1319	3425333	3440225	744,146,174,255,	3.42533e+27	+	BMSK_chr1
XLOC_000145	1	TCONS_00000177	1	209	3428064	3428272	209,	3428064	+	BMSK_chr1
XLOC_000146	1	TCONS_00000178	1	209	3437919	3438127	209,	3437919	+	BMSK_chr1
XLOC_000147	1	TCONS_00000179	19	3702	3446738	3487758	341,156,192,152,162,353,191,157,191,116,426,160,188,212,97,208,123,136,141,	3.44674e+132	+	BMSK_chr1
XLOC_000148	1	TCONS_00000182	1	506	3487012	3487517	506,	3487012	+	BMSK_chr1
XLOC_000149	1	TCONS_00000183	1	478	3488216	3488693	478,	3488216	+	BMSK_chr1
XLOC_000150	1	TCONS_00000184	1	524	3489052	3489575	524,	3489052	+	BMSK_chr1
XLOC_000151	1	TCONS_00000185	1	1070	3490519	3491588	1070,	3490519	+	BMSK_chr1
XLOC_000152	1	TCONS_00000186	1	1875	3491723	3493597	1875,	3491723	+	BMSK_chr1
XLOC_000153	1	TCONS_00000187	1	2802	3493760	3496561	2802,	3493760	+	BMSK_chr1
XLOC_000155	1	TCONS_00000189	1	434	3553420	3553853	434,	3553420	+	BMSK_chr1
XLOC_000156	1	TCONS_00000190	1	257	3556150	3556406	257,	3556150	+	BMSK_chr1
XLOC_000167	1	TCONS_00000201	1	537	3968748	3969284	537,	3968748	+	BMSK_chr1
XLOC_000168	1	TCONS_00000202	1	722	3970719	3971440	722,	3970719	+	BMSK_chr1
XLOC_000169	1	TCONS_00000203	1	358	3971598	3971955	358,	3971598	+	BMSK_chr1
XLOC_000171	1	TCONS_00000205	4	1129	3996074	3999968	153,363,289,324,	3.99607e+27	+	BMSK_chr1
XLOC_000174	1	TCONS_00000209	2	243	4046798	4130122	70,173,	40467984129950	+	BMSK_chr1
XLOC_000175	1	TCONS_00000210	1	648	4059075	4059722	648,	4059075	+	BMSK_chr1
XLOC_000176	1	TCONS_00000211	1	479	4061100	4061578	479,	4061100	+	BMSK_chr1
XLOC_000177	1	TCONS_00000212	3	212	4135624	4144967	51,123,38,	4.13562e+20	+	BMSK_chr1
XLOC_000178	1	TCONS_00000213	4	700	4152103	4157201	149,177,299,75,	4.1521e+27	+	BMSK_chr1
XLOC_000179	1	TCONS_00000214	1	238	4154967	4155204	238,	4154967	+	BMSK_chr1
XLOC_000180	1	TCONS_00000215	4	671	4158232	4160478	117,180,237,137,	4.15823e+27	+	BMSK_chr1
XLOC_000181	1	TCONS_00000216	3	402	4223419	4225895	167,172,63,	4.22342e+20	+	BMSK_chr1
XLOC_000183	1	TCONS_00000221	1	236	4311130	4311365	236,	4311130	+	BMSK_chr1
XLOC_000184	1	TCONS_00000224	1	210	4410189	4410398	210,	4410189	+	BMSK_chr1
XLOC_000185	1	TCONS_00000225	11	4447	4492652	4571667	1757,199,118,122,124,213,191,237,360,122,1004,	4.49265e+76	+	BMSK_chr1
XLOC_000186	1	TCONS_00000228	1	581	4569666	4570246	581,	4569666	+	BMSK_chr1
XLOC_000187	1	TCONS_00000229	1	521	4572149	4572669	521,	4572149	+	BMSK_chr1
XLOC_000188	1	TCONS_00000230	1	1498	4572913	4574410	1498,	4572913	+	BMSK_chr1
XLOC_000189	1	TCONS_00000231	1	1617	4574512	4576128	1617,	4574512	+	BMSK_chr1
XLOC_000190	1	TCONS_00000232	1	739	4576338	4577076	739,	4576338	+	BMSK_chr1
XLOC_000191	1	TCONS_00000233	1	465	4577245	4577709	465,	4577245	+	BMSK_chr1
XLOC_000192	1	TCONS_00000234	1	1049	4577865	4578913	1049,	4577865	+	BMSK_chr1
XLOC_000194	1	TCONS_00000236	1	335	4620190	4620524	335,	4620190	+	BMSK_chr1
XLOC_000196	1	TCONS_00000238	3	598	4690473	4695398	209,123,266,	4.69047e+20	+	BMSK_chr1
XLOC_000197	1	TCONS_00000240	1	209	4774629	4774837	209,	4774629	+	BMSK_chr1
XLOC_000198	1	TCONS_00000241	2	347	4776467	4781902	245,102,	47764674781801	+	BMSK_chr1
XLOC_000200	1	TCONS_00000243	1	201	4880010	4880210	201,	4880010	+	BMSK_chr1
XLOC_000201	1	TCONS_00000244	1	719	4880365	4881083	719,	4880365	+	BMSK_chr1
XLOC_000202	1	TCONS_00000245	1	270	4881321	4881590	270,	4881321	+	BMSK_chr1
XLOC_000203	1	TCONS_00000246	1	260	4953122	4953381	260,	4953122	+	BMSK_chr1
XLOC_000204	1	TCONS_00000247	1	223	4996293	4996515	223,	4996293	+	BMSK_chr1
XLOC_000205	1	TCONS_00000248	1	382	5004882	5005263	382,	5004882	+	BMSK_chr1
XLOC_000206	1	TCONS_00000249	3	211	5008316	5010895	49,131,31,	5.00832e+20	+	BMSK_chr1
XLOC_000207	1	TCONS_00000250	3	283	5014110	5015716	32,149,102,	5.01411e+20	+	BMSK_chr1
XLOC_000209	1	TCONS_00000256	1	356	5166761	5167116	356,	5166761	+	BMSK_chr1
XLOC_000210	1	TCONS_00000257	1	2109	5198508	5200616	2109,	5198508	+	BMSK_chr1
XLOC_000211	1	TCONS_00000258	1	1208	5201163	5202370	1208,	5201163	+	BMSK_chr1
XLOC_000212	1	TCONS_00000259	1	317	5202764	5203080	317,	5202764	+	BMSK_chr1
XLOC_000213	1	TCONS_00000260	1	484	5203360	5203843	484,	5203360	+	BMSK_chr1
XLOC_000214	1	TCONS_00000261	2	485	5232470	5235746	206,279,	52324705235468	+	BMSK_chr1
XLOC_000216	1	TCONS_00000263	7	10303	5242894	5262066	374,231,289,327,163,3169,5750,	5.24289e+48	+	BMSK_chr1
XLOC_000217	1	TCONS_00000264	1	1721	5262177	5263897	1721,	5262177	+	BMSK_chr1
XLOC_000218	1	TCONS_00000265	1	337	5264548	5264884	337,	5264548	+	BMSK_chr1
XLOC_000219	1	TCONS_00000266	1	391	5266652	5267042	391,	5266652	+	BMSK_chr1
XLOC_000220	1	TCONS_00000267	1	756	5267283	5268038	756,	5267283	+	BMSK_chr1
XLOC_000224	1	TCONS_00000271	1	1413	5435908	5437320	1413,	5435908	+	BMSK_chr1
XLOC_000225	1	TCONS_00000272	1	201	5463512	5463712	201,	5463512	+	BMSK_chr1
XLOC_000227	1	TCONS_00000274	1	409	5484384	5484792	409,	5484384	+	BMSK_chr1
XLOC_000228	1	TCONS_00000275	2	220	5486638	5489109	171,49,	54866385489061	+	BMSK_chr1
XLOC_000229	1	TCONS_00000276	1	562	5523466	5524027	562,	5523466	+	BMSK_chr1
XLOC_000230	1	TCONS_00000278	5	1245	5527702	5529835	565,202,144,124,210,	5.5277e+34	+	BMSK_chr1
XLOC_000231	1	TCONS_00000279	1	245	5542509	5542753	245,	5542509	+	BMSK_chr1
XLOC_000235	1	TCONS_00000284	16	2637	5698820	5713382	111,57,87,167,238,120,267,247,128,113,190,135,195,96,282,204,	5.69882e+111	+	BMSK_chr1
XLOC_000237	1	TCONS_00000287	1	332	5787426	5787757	332,	5787426	+	BMSK_chr1
XLOC_000238	1	TCONS_00000288	1	234	5791024	5791257	234,	5791024	+	BMSK_chr1
XLOC_000239	1	TCONS_00000289	1	202	5795753	5795954	202,	5795753	+	BMSK_chr1
XLOC_000240	1	TCONS_00000290	1	307	5798733	5799039	307,	5798733	+	BMSK_chr1
XLOC_000241	1	TCONS_00000291	1	478	5799446	5799923	478,	5799446	+	BMSK_chr1
XLOC_000242	1	TCONS_00000292	1	201	5805919	5806119	201,	5805919	+	BMSK_chr1
XLOC_000244	1	TCONS_00000295	1	324	5818477	5818800	324,	5818477	+	BMSK_chr1
XLOC_000245	1	TCONS_00000296	1	276	5820115	5820390	276,	5820115	+	BMSK_chr1
XLOC_000246	1	TCONS_00000297	1	662	5829429	5830090	662,	5829429	+	BMSK_chr1
XLOC_000248	1	TCONS_00000301	4	330	5916176	5921193	52,126,87,65,	5.91618e+27	+	BMSK_chr1
XLOC_000249	1	TCONS_00000302	8	1691	5923256	5933483	185,111,70,151,94,125,156,799,	5.92326e+55	+	BMSK_chr1
XLOC_000250	1	TCONS_00000304	1	690	5935653	5936342	690,	5935653	+	BMSK_chr1
XLOC_000251	1	TCONS_00000305	1	884	5936919	5937802	884,	5936919	+	BMSK_chr1
XLOC_000252	1	TCONS_00000306	1	806	5938517	5939322	806,	5938517	+	BMSK_chr1
XLOC_000253	1	TCONS_00000307	1	237	5940160	5940396	237,	5940160	+	BMSK_chr1
XLOC_000254	1	TCONS_00000308	1	581	5985095	5985675	581,	5985095	+	BMSK_chr1
XLOC_000255	1	TCONS_00000309	1	285	6003053	6003337	285,	6003053	+	BMSK_chr1
XLOC_000256	1	TCONS_00000310	1	456	6057006	6057461	456,	6057006	+	BMSK_chr1
XLOC_000257	1	TCONS_00000311	1	283	6112119	6112401	283,	6112119	+	BMSK_chr1
XLOC_000258	1	TCONS_00000312	4	1581	6122456	6157292	251,89,188,1053,	6.12246e+27	+	BMSK_chr1
XLOC_000260	1	TCONS_00000315	1	731	6166051	6166781	731,	6166051	+	BMSK_chr1
XLOC_000261	1	TCONS_00000316	1	211	6167172	6167382	211,	6167172	+	BMSK_chr1
XLOC_000262	1	TCONS_00000317	1	201	6173623	6173823	201,	6173623	+	BMSK_chr1
XLOC_000264	1	TCONS_00000319	3	1015	6180060	6182586	222,232,561,	6.18006e+20	+	BMSK_chr1
XLOC_000265	1	TCONS_00000320	7	1618	6182913	6188763	98,310,75,58,122,198,757,	6.18291e+48	+	BMSK_chr1
XLOC_000266	1	TCONS_00000321	1	314	6188969	6189282	314,	6188969	+	BMSK_chr1
XLOC_000267	1	TCONS_00000322	1	261	6190584	6190844	261,	6190584	+	BMSK_chr1
XLOC_000268	1	TCONS_00000323	1	346	6193800	6194145	346,	6193800	+	BMSK_chr1
XLOC_000269	1	TCONS_00000325	22	15367	6224756	6307637	154,1660,230,1365,1857,144,402,399,396,801,252,2504,195,1408,288,232,172,187,331,1327,959,104,	6.22476e+153	+	BMSK_chr1
XLOC_000272	1	TCONS_00000328	1	221	6296089	6296309	221,	6296089	+	BMSK_chr1
XLOC_000273	1	TCONS_00000329	3	675	6296410	6297638	108,252,315,	6.29641e+20	+	BMSK_chr1
XLOC_000274	1	TCONS_00000330	9	4862	6299933	6307295	193,1408,288,232,172,187,331,1327,724,	6.29993e+62	+	BMSK_chr1
XLOC_000275	1	TCONS_00000332	1	237	6341183	6341419	237,	6341183	+	BMSK_chr1
XLOC_000276	1	TCONS_00000334	15	7248	6346114	6362983	2044,45,111,153,972,1377,288,142,713,303,297,105,195,306,197,	6.34611e+104	+	BMSK_chr1
XLOC_000278	1	TCONS_00000336	14	2455	6400834	6429573	181,182,187,173,218,122,164,184,149,139,125,130,78,423,	6.40083e+97	+	BMSK_chr1
XLOC_000280	1	TCONS_00000339	1	243	6500560	6500802	243,	6500560	+	BMSK_chr1
XLOC_000283	1	TCONS_00000344	1	678	6575543	6576220	678,	6575543	+	BMSK_chr1
XLOC_000284	1	TCONS_00000345	1	1550	6576334	6577883	1550,	6576334	+	BMSK_chr1
XLOC_000285	1	TCONS_00000346	1	235	6580035	6580269	235,	6580035	+	BMSK_chr1
XLOC_000286	1	TCONS_00000347	1	392	6638783	6639174	392,	6638783	+	BMSK_chr1
XLOC_000287	1	TCONS_00000348	1	288	6639500	6639787	288,	6639500	+	BMSK_chr1
XLOC_000288	1	TCONS_00000349	1	204	6644034	6644237	204,	6644034	+	BMSK_chr1
XLOC_000289	1	TCONS_00000350	1	269	6647841	6648109	269,	6647841	+	BMSK_chr1
XLOC_000290	1	TCONS_00000351	1	1324	6665099	6666422	1324,	6665099	+	BMSK_chr1
XLOC_000291	1	TCONS_00000352	1	389	6666703	6667091	389,	6666703	+	BMSK_chr1
XLOC_000292	1	TCONS_00000353	1	300	6763153	6763452	300,	6763153	+	BMSK_chr1
XLOC_000293	1	TCONS_00000354	1	284	6776025	6776308	284,	6776025	+	BMSK_chr1
XLOC_000294	1	TCONS_00000355	1	372	6776744	6777115	372,	6776744	+	BMSK_chr1
XLOC_000296	1	TCONS_00000358	1	399	6799806	6800204	399,	6799806	+	BMSK_chr1
XLOC_000297	1	TCONS_00000359	1	370	6804201	6804570	370,	6804201	+	BMSK_chr1
XLOC_000298	1	TCONS_00000363	1	299	6851798	6852096	299,	6851798	+	BMSK_chr1
XLOC_000299	1	TCONS_00000364	1	492	6895455	6895946	492,	6895455	+	BMSK_chr1
XLOC_000300	1	TCONS_00000365	1	452	6953332	6953783	452,	6953332	+	BMSK_chr1
XLOC_000302	1	TCONS_00000367	1	241	7007316	7007556	241,	7007316	+	BMSK_chr1
XLOC_000303	1	TCONS_00000368	1	200	7030642	7030841	200,	7030642	+	BMSK_chr1
XLOC_000309	1	TCONS_00000374	1	200	7375859	7376058	200,	7375859	+	BMSK_chr1
XLOC_000310	1	TCONS_00000375	1	310	7493294	7493603	310,	7493294	+	BMSK_chr1
XLOC_000316	1	TCONS_00000381	1	313	7970927	7971239	313,	7970927	+	BMSK_chr1
XLOC_000319	1	TCONS_00000385	1	1552	8138256	8139807	1552,	8138256	+	BMSK_chr1
XLOC_000320	1	TCONS_00000386	1	255	8143348	8143602	255,	8143348	+	BMSK_chr1
XLOC_000321	1	TCONS_00000387	2	656	8191779	8192494	191,465,	81917798192030	+	BMSK_chr1
XLOC_000324	1	TCONS_00000390	1	258	8233437	8233694	258,	8233437	+	BMSK_chr1
XLOC_000325	1	TCONS_00000391	9	1389	8234460	8254259	196,251,133,171,169,131,126,100,112,	8.23446e+62	+	BMSK_chr1
XLOC_000333	1	TCONS_00000401	1	459	8472752	8473210	459,	8472752	+	BMSK_chr1
XLOC_000334	1	TCONS_00000402	8	993	8489112	8495403	77,115,117,144,132,111,153,144,	8.48911e+55	+	BMSK_chr1
XLOC_000335	1	TCONS_00000404	1	395	8532698	8533092	395,	8532698	+	BMSK_chr1
XLOC_000338	1	TCONS_00000407	1	672	8683046	8683717	672,	8683046	+	BMSK_chr1
XLOC_000339	1	TCONS_00000408	1	221	8686056	8686276	221,	8686056	+	BMSK_chr1
XLOC_000342	1	TCONS_00000411	3	599	8737927	8740035	202,325,72,	8.73793e+20	+	BMSK_chr1
XLOC_000343	1	TCONS_00000412	3	680	8741755	8742939	286,119,275,	8.74176e+20	+	BMSK_chr1
XLOC_000344	1	TCONS_00000414	2	800	8748707	8749988	653,147,	87487078749842	+	BMSK_chr1
XLOC_000347	1	TCONS_00000417	1	570	8817654	8818223	570,	8817654	+	BMSK_chr1
XLOC_000349	1	TCONS_00000419	1	340	8859620	8859959	340,	8859620	+	BMSK_chr1
XLOC_000353	1	TCONS_00000423	3	573	8935820	8936867	175,188,210,	8.93582e+20	+	BMSK_chr1
XLOC_000354	1	TCONS_00000425	1	2552	8938509	8941060	2552,	8938509	+	BMSK_chr1
XLOC_000355	1	TCONS_00000426	2	339	8947492	8958294	134,205,	89474928958090	+	BMSK_chr1
XLOC_000356	1	TCONS_00000427	6	2468	9021246	9028653	438,147,1293,166,199,225,	9.02125e+41	+	BMSK_chr1
XLOC_000357	1	TCONS_00000429	1	2998	9028758	9031755	2998,	9028758	+	BMSK_chr1
XLOC_000358	1	TCONS_00000430	3	1272	9031990	9033317	156,590,526,	9.03199e+20	+	BMSK_chr1
XLOC_000359	1	TCONS_00000431	1	2477	9033442	9035918	2477,	9033442	+	BMSK_chr1
XLOC_000360	1	TCONS_00000432	1	563	9036360	9036922	563,	9036360	+	BMSK_chr1
XLOC_000361	1	TCONS_00000434	3	705	9050703	9055693	37,447,221,	9.0507e+20	+	BMSK_chr1
XLOC_000362	1	TCONS_00000435	9	2356	9061428	9072143	258,195,175,186,291,155,169,160,767,	9.06143e+62	+	BMSK_chr1
XLOC_000365	1	TCONS_00000440	1	892	9103544	9104435	892,	9103544	+	BMSK_chr1
XLOC_000366	1	TCONS_00000441	1	503	9104935	9105437	503,	9104935	+	BMSK_chr1
XLOC_000367	1	TCONS_00000442	1	309	9106668	9106976	309,	9106668	+	BMSK_chr1
XLOC_000368	1	TCONS_00000443	1	552	9123906	9124457	552,	9123906	+	BMSK_chr1
XLOC_000370	1	TCONS_00000445	1	219	9128387	9128605	219,	9128387	+	BMSK_chr1
XLOC_000371	1	TCONS_00000448	1	381	9135182	9135562	381,	9135182	+	BMSK_chr1
XLOC_000372	1	TCONS_00000449	1	365	9135666	9136030	365,	9135666	+	BMSK_chr1
XLOC_000379	1	TCONS_00000456	1	202	9311785	9311986	202,	9311785	+	BMSK_chr1
XLOC_000380	1	TCONS_00000457	1	354	9446083	9446436	354,	9446083	+	BMSK_chr1
XLOC_000381	1	TCONS_00000458	4	353	9457644	9460378	47,155,118,33,	9.45764e+27	+	BMSK_chr1
XLOC_000383	1	TCONS_00000462	1	229	9469973	9470201	229,	9469973	+	BMSK_chr1
XLOC_000384	1	TCONS_00000463	8	1517	9508101	9521073	128,58,198,162,214,258,140,359,	9.5081e+55	+	BMSK_chr1
XLOC_000385	1	TCONS_00000465	1	235	9529274	9529508	235,	9529274	+	BMSK_chr1
XLOC_000386	1	TCONS_00000466	1	237	9553572	9553808	237,	9553572	+	BMSK_chr1
XLOC_000387	1	TCONS_00000467	1	251	9554135	9554385	251,	9554135	+	BMSK_chr1
XLOC_000388	1	TCONS_00000468	1	485	9554958	9555442	485,	9554958	+	BMSK_chr1
XLOC_000389	1	TCONS_00000469	1	857	9556198	9557054	857,	9556198	+	BMSK_chr1
XLOC_000390	1	TCONS_00000470	1	377	9557808	9558184	377,	9557808	+	BMSK_chr1
XLOC_000391	1	TCONS_00000471	1	376	9588297	9588672	376,	9588297	+	BMSK_chr1
XLOC_000393	1	TCONS_00000473	4	2806	9622193	9625250	408,168,119,2111,	9.62219e+27	+	BMSK_chr1
XLOC_000394	1	TCONS_00000474	1	213	9625314	9625526	213,	9625314	+	BMSK_chr1
XLOC_000395	1	TCONS_00000475	1	412	9625640	9626051	412,	9625640	+	BMSK_chr1
XLOC_000396	1	TCONS_00000476	1	899	9626282	9627180	899,	9626282	+	BMSK_chr1
XLOC_000397	1	TCONS_00000477	2	540	9627686	9628482	203,337,	96276869628146	+	BMSK_chr1
XLOC_000398	1	TCONS_00000478	1	446	9629033	9629478	446,	9629033	+	BMSK_chr1
XLOC_000399	1	TCONS_00000479	1	358	9630728	9631085	358,	9630728	+	BMSK_chr1
XLOC_000400	1	TCONS_00000480	1	834	9644612	9645445	834,	9644612	+	BMSK_chr1
XLOC_000401	1	TCONS_00000481	1	226	9645623	9645848	226,	9645623	+	BMSK_chr1
XLOC_000402	1	TCONS_00000482	1	846	9647207	9648052	846,	9647207	+	BMSK_chr1
XLOC_000405	1	TCONS_00000485	2	791	9695009	9696439	257,534,	96950099695906	+	BMSK_chr1
XLOC_000406	1	TCONS_00000486	1	440	9696852	9697291	440,	9696852	+	BMSK_chr1
XLOC_000407	1	TCONS_00000487	1	378	9700969	9701346	378,	9700969	+	BMSK_chr1
XLOC_000408	1	TCONS_00000488	1	910	9702198	9703107	910,	9702198	+	BMSK_chr1
XLOC_000409	1	TCONS_00000489	1	274	9706470	9706743	274,	9706470	+	BMSK_chr1
XLOC_000410	1	TCONS_00000490	1	638	9713378	9714015	638,	9713378	+	BMSK_chr1
XLOC_000411	1	TCONS_00000491	1	227	9717112	9717338	227,	9717112	+	BMSK_chr1
XLOC_000412	1	TCONS_00000492	1	771	9726620	9727390	771,	9726620	+	BMSK_chr1
XLOC_000413	1	TCONS_00000493	1	284	9741712	9741995	284,	9741712	+	BMSK_chr1
XLOC_000414	1	TCONS_00000494	1	357	9747277	9747633	357,	9747277	+	BMSK_chr1
XLOC_000415	1	TCONS_00000495	1	205	9748765	9748969	205,	9748765	+	BMSK_chr1
XLOC_000416	1	TCONS_00000496	1	222	9749187	9749408	222,	9749187	+	BMSK_chr1
XLOC_000418	1	TCONS_00000498	1	1021	9765726	9766746	1021,	9765726	+	BMSK_chr1
XLOC_000420	1	TCONS_00000500	2	816	9813146	9819169	72,744,	98131469818426	+	BMSK_chr1
XLOC_000429	1	TCONS_00000509	4	596	10083284	10086889	71,214,158,153,	1.00833e+31	+	BMSK_chr1
XLOC_000432	1	TCONS_00000514	1	352	10116503	10116854	352,	10116503	+	BMSK_chr1
XLOC_000433	1	TCONS_00000515	11	2539	10134755	10148530	646,131,277,164,143,211,210,138,165,138,316,	1.01348e+87	+	BMSK_chr1
XLOC_000434	1	TCONS_00000517	1	388	10136820	10137207	388,	10136820	+	BMSK_chr1
XLOC_000435	1	TCONS_00000518	1	1197	10150464	10151660	1197,	10150464	+	BMSK_chr1
XLOC_000436	1	TCONS_00000519	1	984	10152091	10153074	984,	10152091	+	BMSK_chr1
XLOC_000437	1	TCONS_00000520	1	1393	10153246	10154638	1393,	10153246	+	BMSK_chr1
XLOC_000439	1	TCONS_00000522	1	258	10226080	10226337	258,	10226080	+	BMSK_chr1
XLOC_000441	1	TCONS_00000528	1	865	10263694	10264558	865,	10263694	+	BMSK_chr1
XLOC_000442	1	TCONS_00000529	1	318	10328520	10328837	318,	10328520	+	BMSK_chr1
XLOC_000445	1	TCONS_00000534	1	201	10436434	10436634	201,	10436434	+	BMSK_chr1
XLOC_000446	1	TCONS_00000535	1	666	10439496	10440161	666,	10439496	+	BMSK_chr1
XLOC_000447	1	TCONS_00000536	1	384	10440301	10440684	384,	10440301	+	BMSK_chr1
XLOC_000448	1	TCONS_00000537	1	336	10440808	10441143	336,	10440808	+	BMSK_chr1
XLOC_000449	1	TCONS_00000538	3	881	10448636	10449687	68,502,311,	1.04486e+23	+	BMSK_chr1
XLOC_000450	1	TCONS_00000539	1	360	10453114	10453473	360,	10453114	+	BMSK_chr1
XLOC_000451	1	TCONS_00000540	2	322	10478341	10479455	251,71,	1.04783e+15	+	BMSK_chr1
XLOC_000454	1	TCONS_00000544	13	2573	10605597	10617714	88,232,176,168,197,254,225,142,183,105,147,115,541,	1.06056e+103	+	BMSK_chr1
XLOC_000455	1	TCONS_00000546	1	364	10644210	10644573	364,	10644210	+	BMSK_chr1
XLOC_000459	1	TCONS_00000550	1	351	10760191	10760541	351,	10760191	+	BMSK_chr1
XLOC_000461	1	TCONS_00000554	1	1101	10803615	10804715	1101,	10803615	+	BMSK_chr1
XLOC_000462	1	TCONS_00000555	1	274	10804801	10805074	274,	10804801	+	BMSK_chr1
XLOC_000463	1	TCONS_00000556	1	308	10954774	10955081	308,	10954774	+	BMSK_chr1
XLOC_000464	1	TCONS_00000557	1	1006	10970353	10971358	1006,	10970353	+	BMSK_chr1
XLOC_000466	1	TCONS_00000561	8	2571	11074537	11083090	113,165,104,81,81,81,111,1835,	1.10745e+63	+	BMSK_chr1
XLOC_000467	1	TCONS_00000563	1	303	11086014	11086316	303,	11086014	+	BMSK_chr1
XLOC_000468	1	TCONS_00000564	1	532	11087411	11087942	532,	11087411	+	BMSK_chr1
XLOC_000469	1	TCONS_00000565	1	730	11109901	11110630	730,	11109901	+	BMSK_chr1
XLOC_000470	1	TCONS_00000566	9	1688	11110716	11120342	236,132,168,197,116,318,171,173,177,	1.11107e+71	+	BMSK_chr1
XLOC_000471	1	TCONS_00000567	1	229	11111878	11112106	229,	11111878	+	BMSK_chr1
XLOC_000472	1	TCONS_00000569	1	369	11122428	11122796	369,	11122428	+	BMSK_chr1
XLOC_000473	1	TCONS_00000570	1	234	11123096	11123329	234,	11123096	+	BMSK_chr1
XLOC_000474	1	TCONS_00000571	1	1078	11123657	11124734	1078,	11123657	+	BMSK_chr1
XLOC_000475	1	TCONS_00000572	1	595	11128145	11128739	595,	11128145	+	BMSK_chr1
XLOC_000476	1	TCONS_00000573	5	492	11133441	11136305	105,107,108,90,82,	1.11334e+39	+	BMSK_chr1
XLOC_000477	1	TCONS_00000574	1	547	11142740	11143286	547,	11142740	+	BMSK_chr1
XLOC_000478	1	TCONS_00000575	1	379	11145672	11146050	379,	11145672	+	BMSK_chr1
XLOC_000484	1	TCONS_00000581	9	1561	11350397	11373026	113,62,86,75,151,122,85,461,406,	1.13504e+71	+	BMSK_chr1
XLOC_000485	1	TCONS_00000583	1	250	11375474	11375723	250,	11375474	+	BMSK_chr1
XLOC_000486	1	TCONS_00000584	1	816	11376179	11376994	816,	11376179	+	BMSK_chr1
XLOC_000487	1	TCONS_00000585	1	327	11377063	11377389	327,	11377063	+	BMSK_chr1
XLOC_000488	1	TCONS_00000586	10	1652	11403639	11431129	179,97,168,101,81,131,109,141,190,455,	1.14036e+79	+	BMSK_chr1
XLOC_000490	1	TCONS_00000590	1	379	11520080	11520458	379,	11520080	+	BMSK_chr1
XLOC_000491	1	TCONS_00000591	1	1006	11520707	11521712	1006,	11520707	+	BMSK_chr1
XLOC_000492	1	TCONS_00000592	1	1215	11521893	11523107	1215,	11521893	+	BMSK_chr1
XLOC_000493	1	TCONS_00000593	1	667	11523554	11524220	667,	11523554	+	BMSK_chr1
XLOC_000495	1	TCONS_00000595	1	1188	11658520	11659707	1188,	11658520	+	BMSK_chr1
XLOC_000496	1	TCONS_00000596	1	497	11659882	11660378	497,	11659882	+	BMSK_chr1
XLOC_000497	1	TCONS_00000597	20	4780	11671368	11699733	337,180,87,94,221,141,159,88,182,165,150,83,206,199,64,141,141,181,189,1772,	1.16714e+159	+	BMSK_chr1
XLOC_000498	1	TCONS_00000600	1	702	11700258	11700959	702,	11700258	+	BMSK_chr1
XLOC_000499	1	TCONS_00000601	1	301	11701306	11701606	301,	11701306	+	BMSK_chr1
XLOC_000500	1	TCONS_00000602	1	433	11701775	11702207	433,	11701775	+	BMSK_chr1
XLOC_000501	1	TCONS_00000603	1	1139	11702319	11703457	1139,	11702319	+	BMSK_chr1
XLOC_000504	1	TCONS_00000608	1	533	11760332	11760864	533,	11760332	+	BMSK_chr1
XLOC_000505	1	TCONS_00000610	5	1255	11796953	11801509	364,210,203,213,265,	1.1797e+39	+	BMSK_chr1
XLOC_000506	1	TCONS_00000611	1	202	11803984	11804185	202,	11803984	+	BMSK_chr1
XLOC_000509	1	TCONS_00000614	1	205	11806488	11806692	205,	11806488	+	BMSK_chr1
XLOC_000510	1	TCONS_00000615	1	448	11807544	11807991	448,	11807544	+	BMSK_chr1
XLOC_000511	1	TCONS_00000616	1	214	11878210	11878423	214,	11878210	+	BMSK_chr1
XLOC_000516	1	TCONS_00000623	1	458	12037500	12037957	458,	12037500	+	BMSK_chr1
XLOC_000517	1	TCONS_00000625	1	2176	12046197	12048372	2176,	12046197	+	BMSK_chr1
XLOC_000518	1	TCONS_00000626	1	1105	12048433	12049537	1105,	12048433	+	BMSK_chr1
XLOC_000519	1	TCONS_00000627	5	2256	12051412	12055596	148,148,192,256,1512,	1.20514e+39	+	BMSK_chr1
XLOC_000520	1	TCONS_00000628	1	210	12056262	12056471	210,	12056262	+	BMSK_chr1
XLOC_000522	1	TCONS_00000631	4	409	12131864	12135192	24,103,96,186,	1.21319e+31	+	BMSK_chr1
XLOC_000523	1	TCONS_00000632	3	641	12139391	12147281	360,181,100,	1.21394e+23	+	BMSK_chr1
XLOC_000524	1	TCONS_00000633	8	2818	12159630	12170786	100,127,66,113,193,94,257,1868,	1.21596e+63	+	BMSK_chr1
XLOC_000525	1	TCONS_00000635	1	355	12171468	12171822	355,	12171468	+	BMSK_chr1
XLOC_000526	1	TCONS_00000636	1	1192	12171990	12173181	1192,	12171990	+	BMSK_chr1
XLOC_000527	1	TCONS_00000637	12	3463	12182155	12212168	288,158,144,224,159,171,191,180,153,143,397,1255,	1.21822e+95	+	BMSK_chr1
XLOC_000528	1	TCONS_00000639	1	349	12213366	12213714	349,	12213366	+	BMSK_chr1
XLOC_000529	1	TCONS_00000640	1	1033	12214202	12215234	1033,	12214202	+	BMSK_chr1
XLOC_000530	1	TCONS_00000641	1	231	12215891	12216121	231,	12215891	+	BMSK_chr1
XLOC_000531	1	TCONS_00000642	1	662	12216540	12217201	662,	12216540	+	BMSK_chr1
XLOC_000532	1	TCONS_00000643	1	297	12217650	12217946	297,	12217650	+	BMSK_chr1
XLOC_000535	1	TCONS_00000650	1	216	12248318	12248533	216,	12248318	+	BMSK_chr1
XLOC_000536	1	TCONS_00000651	1	502	12248791	12249292	502,	12248791	+	BMSK_chr1
XLOC_000537	1	TCONS_00000652	1	301	12249828	12250128	301,	12249828	+	BMSK_chr1
XLOC_000538	1	TCONS_00000653	1	283	12250308	12250590	283,	12250308	+	BMSK_chr1
XLOC_000543	1	TCONS_00000658	1	249	12538218	12538466	249,	12538218	+	BMSK_chr1
XLOC_000546	1	TCONS_00000661	3	547	12635400	12637583	30,210,307,	1.26354e+23	+	BMSK_chr1
XLOC_000549	1	TCONS_00000666	1	223	12675707	12675929	223,	12675707	+	BMSK_chr1
XLOC_000550	1	TCONS_00000667	2	283	12692271	12709293	177,106,	1.26923e+15	+	BMSK_chr1
XLOC_000551	1	TCONS_00000668	1	353	12702435	12702787	353,	12702435	+	BMSK_chr1
XLOC_000553	1	TCONS_00000670	1	477	12760736	12761212	477,	12760736	+	BMSK_chr1
XLOC_000554	1	TCONS_00000671	1	291	12790047	12790337	291,	12790047	+	BMSK_chr1
XLOC_000555	1	TCONS_00000672	1	863	12792067	12792929	863,	12792067	+	BMSK_chr1
XLOC_000556	1	TCONS_00000673	1	990	12793095	12794084	990,	12793095	+	BMSK_chr1
XLOC_000557	1	TCONS_00000674	1	1304	12794284	12795587	1304,	12794284	+	BMSK_chr1
XLOC_000558	1	TCONS_00000675	1	524	12799697	12800220	524,	12799697	+	BMSK_chr1
XLOC_000560	1	TCONS_00000678	1	2219	12981244	12983462	2219,	12981244	+	BMSK_chr1
XLOC_000561	1	TCONS_00000679	1	500	12991685	12992184	500,	12991685	+	BMSK_chr1
XLOC_000563	1	TCONS_00000684	4	2054	13042363	13065035	1522,6,497,29,	1.30424e+31	+	BMSK_chr1
XLOC_000564	1	TCONS_00000685	1	747	13044783	13045529	747,	13044783	+	BMSK_chr1
XLOC_000565	1	TCONS_00000686	1	436	13045636	13046071	436,	13045636	+	BMSK_chr1
XLOC_000566	1	TCONS_00000687	1	632	13046191	13046822	632,	13046191	+	BMSK_chr1
XLOC_000567	1	TCONS_00000688	1	599	13047024	13047622	599,	13047024	+	BMSK_chr1
XLOC_000568	1	TCONS_00000689	1	918	13047721	13048638	918,	13047721	+	BMSK_chr1
XLOC_000569	1	TCONS_00000690	1	787	13078552	13079338	787,	13078552	+	BMSK_chr1
XLOC_000570	1	TCONS_00000691	1	432	13101224	13101655	432,	13101224	+	BMSK_chr1
XLOC_000571	1	TCONS_00000692	10	4355	13139284	13165676	301,167,180,84,219,161,109,126,165,2843,	1.31393e+79	+	BMSK_chr1
XLOC_000572	1	TCONS_00000694	1	657	13158584	13159240	657,	13158584	+	BMSK_chr1
XLOC_000574	1	TCONS_00000698	1	579	13195644	13196222	579,	13195644	+	BMSK_chr1
XLOC_000575	1	TCONS_00000699	1	832	13196462	13197293	832,	13196462	+	BMSK_chr1
XLOC_000577	1	TCONS_00000701	1	223	13202054	13202276	223,	13202054	+	BMSK_chr1
XLOC_000578	1	TCONS_00000702	1	364	13202411	13202774	364,	13202411	+	BMSK_chr1
XLOC_000579	1	TCONS_00000703	1	723	13204171	13204893	723,	13204171	+	BMSK_chr1
XLOC_000584	1	TCONS_00000708	1	202	13359384	13359585	202,	13359384	+	BMSK_chr1
XLOC_000585	1	TCONS_00000709	2	544	13370600	13371778	123,421,	1.33706e+15	+	BMSK_chr1
XLOC_000586	1	TCONS_00000710	1	259	13372521	13372779	259,	13372521	+	BMSK_chr1
XLOC_000588	1	TCONS_00000713	2	230	13376149	13376843	203,27,	1.33761e+15	+	BMSK_chr1
XLOC_000590	1	TCONS_00000715	1	309	13401195	13401503	309,	13401195	+	BMSK_chr1
XLOC_000591	1	TCONS_00000716	1	401	13403831	13404231	401,	13403831	+	BMSK_chr1
XLOC_000593	1	TCONS_00000720	1	1921	13439278	13441198	1921,	13439278	+	BMSK_chr1
XLOC_000594	1	TCONS_00000721	2	331	13474459	13474961	191,140,	1.34745e+15	+	BMSK_chr1
XLOC_000596	1	TCONS_00000723	1	658	13547560	13548217	658,	13547560	+	BMSK_chr1
XLOC_000597	1	TCONS_00000724	1	413	13548440	13548852	413,	13548440	+	BMSK_chr1
XLOC_000598	1	TCONS_00000725	1	1471	13553444	13554914	1471,	13553444	+	BMSK_chr1
XLOC_000599	1	TCONS_00000726	1	448	13555277	13555724	448,	13555277	+	BMSK_chr1
XLOC_000600	1	TCONS_00000727	1	1290	13559006	13560295	1290,	13559006	+	BMSK_chr1
XLOC_000601	1	TCONS_00000728	1	1385	13560410	13561794	1385,	13560410	+	BMSK_chr1
XLOC_000602	1	TCONS_00000729	2	739	13561890	13566076	148,591,	1.35619e+15	+	BMSK_chr1
XLOC_000603	1	TCONS_00000730	1	464	13564828	13565291	464,	13564828	+	BMSK_chr1
XLOC_000604	1	TCONS_00000731	1	286	13566447	13566732	286,	13566447	+	BMSK_chr1
XLOC_000605	1	TCONS_00000732	1	1912	13567215	13569126	1912,	13567215	+	BMSK_chr1
XLOC_000606	1	TCONS_00000733	1	520	13569717	13570236	520,	13569717	+	BMSK_chr1
XLOC_000607	1	TCONS_00000734	2	1261	13570390	13578356	436,825,	1.35704e+15	+	BMSK_chr1
XLOC_000608	1	TCONS_00000735	1	516	13578586	13579101	516,	13578586	+	BMSK_chr1
XLOC_000609	1	TCONS_00000736	2	2575	13579485	13582292	2116,459,	1.35795e+15	+	BMSK_chr1
XLOC_000610	1	TCONS_00000737	1	402	13582655	13583056	402,	13582655	+	BMSK_chr1
XLOC_000611	1	TCONS_00000738	3	382	13583583	13596118	169,181,32,	1.35836e+23	+	BMSK_chr1
XLOC_000612	1	TCONS_00000739	1	306	13585188	13585493	306,	13585188	+	BMSK_chr1
XLOC_000613	1	TCONS_00000740	1	3363	13588110	13591472	3363,	13588110	+	BMSK_chr1
XLOC_000614	1	TCONS_00000741	1	422	13591597	13592018	422,	13591597	+	BMSK_chr1
XLOC_000615	1	TCONS_00000742	1	366	13598799	13599164	366,	13598799	+	BMSK_chr1
XLOC_000616	1	TCONS_00000743	1	244	13599739	13599982	244,	13599739	+	BMSK_chr1
XLOC_000617	1	TCONS_00000744	1	520	13600905	13601424	520,	13600905	+	BMSK_chr1
XLOC_000618	1	TCONS_00000745	1	813	13602077	13602889	813,	13602077	+	BMSK_chr1
XLOC_000619	1	TCONS_00000746	1	389	13604182	13604570	389,	13604182	+	BMSK_chr1
XLOC_000620	1	TCONS_00000747	1	460	13605012	13605471	460,	13605012	+	BMSK_chr1
XLOC_000621	1	TCONS_00000748	1	1141	13606711	13607851	1141,	13606711	+	BMSK_chr1
XLOC_000622	1	TCONS_00000749	1	885	13608073	13608957	885,	13608073	+	BMSK_chr1
XLOC_000623	1	TCONS_00000750	1	435	13609104	13609538	435,	13609104	+	BMSK_chr1
XLOC_000624	1	TCONS_00000751	1	272	13610269	13610540	272,	13610269	+	BMSK_chr1
XLOC_000625	1	TCONS_00000752	1	2338	13610903	13613240	2338,	13610903	+	BMSK_chr1
XLOC_000626	1	TCONS_00000753	1	448	13616176	13616623	448,	13616176	+	BMSK_chr1
XLOC_000627	1	TCONS_00000754	1	284	13617721	13618004	284,	13617721	+	BMSK_chr1
XLOC_000628	1	TCONS_00000755	1	604	13618492	13619095	604,	13618492	+	BMSK_chr1
XLOC_000629	1	TCONS_00000756	1	371	13619385	13619755	371,	13619385	+	BMSK_chr1
XLOC_000630	1	TCONS_00000757	1	265	13620200	13620464	265,	13620200	+	BMSK_chr1
XLOC_000631	1	TCONS_00000758	1	396	13621570	13621965	396,	13621570	+	BMSK_chr1
XLOC_000632	1	TCONS_00000759	1	335	13624688	13625022	335,	13624688	+	BMSK_chr1
XLOC_000633	1	TCONS_00000760	1	218	13625264	13625481	218,	13625264	+	BMSK_chr1
XLOC_000634	1	TCONS_00000761	1	773	13625776	13626548	773,	13625776	+	BMSK_chr1
XLOC_000635	1	TCONS_00000762	1	697	13628564	13629260	697,	13628564	+	BMSK_chr1
XLOC_000636	1	TCONS_00000763	1	343	13629468	13629810	343,	13629468	+	BMSK_chr1
XLOC_000637	1	TCONS_00000764	1	3502	13630012	13633513	3502,	13630012	+	BMSK_chr1
XLOC_000638	1	TCONS_00000765	2	2323	13634894	13637395	1740,583,	1.36349e+15	+	BMSK_chr1
XLOC_000639	1	TCONS_00000766	1	668	13637761	13638428	668,	13637761	+	BMSK_chr1
XLOC_000640	1	TCONS_00000767	1	730	13638533	13639262	730,	13638533	+	BMSK_chr1
XLOC_000641	1	TCONS_00000768	1	637	13639443	13640079	637,	13639443	+	BMSK_chr1
XLOC_000642	1	TCONS_00000769	1	201	13640954	13641154	201,	13640954	+	BMSK_chr1
XLOC_000643	1	TCONS_00000770	1	1105	13641809	13642913	1105,	13641809	+	BMSK_chr1
XLOC_000644	1	TCONS_00000771	1	951	13643059	13644009	951,	13643059	+	BMSK_chr1
XLOC_000645	1	TCONS_00000772	1	2227	13644195	13646421	2227,	13644195	+	BMSK_chr1
XLOC_000646	1	TCONS_00000773	1	419	13646506	13646924	419,	13646506	+	BMSK_chr1
XLOC_000647	1	TCONS_00000774	1	901	13647132	13648032	901,	13647132	+	BMSK_chr1
XLOC_000648	1	TCONS_00000775	1	389	13648366	13648754	389,	13648366	+	BMSK_chr1
XLOC_000649	1	TCONS_00000776	1	1378	13648949	13650326	1378,	13648949	+	BMSK_chr1
XLOC_000651	1	TCONS_00000779	1	1250	13655431	13656680	1250,	13655431	+	BMSK_chr1
XLOC_000652	1	TCONS_00000780	1	1797	13657210	13659006	1797,	13657210	+	BMSK_chr1
XLOC_000653	1	TCONS_00000781	1	200	13659172	13659371	200,	13659172	+	BMSK_chr1
XLOC_000654	1	TCONS_00000782	1	1603	13659574	13661176	1603,	13659574	+	BMSK_chr1
XLOC_000655	1	TCONS_00000783	1	2060	13661544	13663603	2060,	13661544	+	BMSK_chr1
XLOC_000656	1	TCONS_00000784	1	367	13663734	13664100	367,	13663734	+	BMSK_chr1
XLOC_000657	1	TCONS_00000785	1	650	13664283	13664932	650,	13664283	+	BMSK_chr1
XLOC_000658	1	TCONS_00000786	1	225	13677784	13678008	225,	13677784	+	BMSK_chr1
XLOC_000659	1	TCONS_00000787	1	464	13679630	13680093	464,	13679630	+	BMSK_chr1
XLOC_000660	1	TCONS_00000788	1	604	13680875	13681478	604,	13680875	+	BMSK_chr1
XLOC_000661	1	TCONS_00000789	1	231	13682246	13682476	231,	13682246	+	BMSK_chr1
XLOC_000666	1	TCONS_00000797	1	215	13710424	13710638	215,	13710424	+	BMSK_chr1
XLOC_000667	1	TCONS_00000798	1	526	13713892	13714417	526,	13713892	+	BMSK_chr1
XLOC_000668	1	TCONS_00000799	1	381	13719793	13720173	381,	13719793	+	BMSK_chr1
XLOC_000670	1	TCONS_00000801	1	270	13808838	13809107	270,	13808838	+	BMSK_chr1
XLOC_000672	1	TCONS_00000803	2	2576	13829703	13832398	1973,603,	1.38297e+15	+	BMSK_chr1
XLOC_000673	1	TCONS_00000804	1	283	13832496	13832778	283,	13832496	+	BMSK_chr1
XLOC_000674	1	TCONS_00000805	1	1434	13832852	13834285	1434,	13832852	+	BMSK_chr1
XLOC_000675	1	TCONS_00000806	1	359	13834386	13834744	359,	13834386	+	BMSK_chr1
XLOC_000676	1	TCONS_00000807	5	1872	13837884	13841417	443,229,194,161,845,	1.38379e+39	+	BMSK_chr1
XLOC_000677	1	TCONS_00000808	1	209	13841949	13842157	209,	13841949	+	BMSK_chr1
XLOC_000678	1	TCONS_00000809	1	892	13845037	13845928	892,	13845037	+	BMSK_chr1
XLOC_000679	1	TCONS_00000811	4	527	13860265	13872256	160,141,123,103,	1.38603e+31	+	BMSK_chr1
XLOC_000680	1	TCONS_00000813	1	741	13890767	13891507	741,	13890767	+	BMSK_chr1
XLOC_000682	1	TCONS_00000816	4	2370	13917361	13929366	175,165,178,1852,	1.39174e+31	+	BMSK_chr1
XLOC_000683	1	TCONS_00000817	1	238	13930270	13930507	238,	13930270	+	BMSK_chr1
XLOC_000684	1	TCONS_00000818	1	344	13930948	13931291	344,	13930948	+	BMSK_chr1
XLOC_000685	1	TCONS_00000819	1	223	13937556	13937778	223,	13937556	+	BMSK_chr1
XLOC_000686	1	TCONS_00000820	4	468	13944819	13947173	216,126,74,52,	1.39448e+31	+	BMSK_chr1
XLOC_000689	1	TCONS_00000823	3	465	14032305	14032948	298,16,151,	1.40323e+23	+	BMSK_chr1
XLOC_000690	1	TCONS_00000824	4	1341	14055815	14073352	938,108,193,102,	1.40558e+31	+	BMSK_chr1
XLOC_000692	1	TCONS_00000830	1	558	14133746	14134303	558,	14133746	+	BMSK_chr1
XLOC_000694	1	TCONS_00000834	1	225	14173595	14173819	225,	14173595	+	BMSK_chr1
XLOC_000695	1	TCONS_00000835	1	1312	14174115	14175426	1312,	14174115	+	BMSK_chr1
XLOC_000696	1	TCONS_00000836	1	289	14176010	14176298	289,	14176010	+	BMSK_chr1
XLOC_000697	1	TCONS_00000837	1	1274	14177842	14179115	1274,	14177842	+	BMSK_chr1
XLOC_000698	1	TCONS_00000838	1	416	14179543	14179958	416,	14179543	+	BMSK_chr1
XLOC_000699	1	TCONS_00000839	1	1886	14181920	14183805	1886,	14181920	+	BMSK_chr1
XLOC_000700	1	TCONS_00000840	1	392	14183961	14184352	392,	14183961	+	BMSK_chr1
XLOC_000701	1	TCONS_00000841	1	1113	14184594	14185706	1113,	14184594	+	BMSK_chr1
XLOC_000702	1	TCONS_00000842	1	320	14185900	14186219	320,	14185900	+	BMSK_chr1
XLOC_000703	1	TCONS_00000843	1	377	14186393	14186769	377,	14186393	+	BMSK_chr1
XLOC_000704	1	TCONS_00000844	1	771	14186889	14187659	771,	14186889	+	BMSK_chr1
XLOC_000705	1	TCONS_00000845	1	204	14284385	14284588	204,	14284385	+	BMSK_chr1
XLOC_000709	1	TCONS_00000849	1	260	14335960	14336219	260,	14335960	+	BMSK_chr1
XLOC_000713	1	TCONS_00000853	1	212	14456360	14456571	212,	14456360	+	BMSK_chr1
XLOC_000715	1	TCONS_00000855	1	719	14482162	14482880	719,	14482162	+	BMSK_chr1
XLOC_000716	1	TCONS_00000856	1	211	14482989	14483199	211,	14482989	+	BMSK_chr1
XLOC_000717	1	TCONS_00000857	1	604	14483485	14484088	604,	14483485	+	BMSK_chr1
XLOC_000718	1	TCONS_00000859	4	905	14508211	14509634	112,292,204,297,	1.45082e+31	+	BMSK_chr1
XLOC_000719	1	TCONS_00000860	1	222	14514955	14515176	222,	14514955	+	BMSK_chr1
XLOC_000720	1	TCONS_00000861	15	3883	14522378	14541484	424,271,121,125,128,185,179,132,175,147,67,164,114,216,1435,	1.45224e+119	+	BMSK_chr1
XLOC_000721	1	TCONS_00000863	1	2768	14542336	14545103	2768,	14542336	+	BMSK_chr1
XLOC_000722	1	TCONS_00000864	1	508	14545239	14545746	508,	14545239	+	BMSK_chr1
XLOC_000723	1	TCONS_00000865	1	374	14545865	14546238	374,	14545865	+	BMSK_chr1
XLOC_000724	1	TCONS_00000866	1	2138	14546294	14548431	2138,	14546294	+	BMSK_chr1
XLOC_000726	1	TCONS_00000869	4	531	14597500	14601073	83,141,175,132,	1.45975e+31	+	BMSK_chr1
XLOC_000727	1	TCONS_00000870	1	1416	14601931	14603346	1416,	14601931	+	BMSK_chr1
XLOC_000728	1	TCONS_00000871	8	3006	14661397	14680686	198,142,152,220,133,116,103,1942,	1.46614e+63	+	BMSK_chr1
XLOC_000729	1	TCONS_00000873	4	579	14704536	14708696	150,156,199,74,	1.47045e+31	+	BMSK_chr1
XLOC_000730	1	TCONS_00000874	1	251	14708932	14709182	251,	14708932	+	BMSK_chr1
XLOC_000731	1	TCONS_00000875	1	525	14716008	14716532	525,	14716008	+	BMSK_chr1
XLOC_000734	1	TCONS_00000880	1	233	14788066	14788298	233,	14788066	+	BMSK_chr1
XLOC_000736	1	TCONS_00000883	1	1683	14803881	14805563	1683,	14803881	+	BMSK_chr1
XLOC_000737	1	TCONS_00000884	1	329	14808381	14808709	329,	14808381	+	BMSK_chr1
XLOC_000738	1	TCONS_00000885	1	204	14809186	14809389	204,	14809186	+	BMSK_chr1
XLOC_000741	1	TCONS_00000888	7	1458	14828719	14833106	100,466,186,171,138,180,217,	1.48287e+55	+	BMSK_chr1
XLOC_000742	1	TCONS_00000889	3	2786	14834587	14841121	329,111,2346,	1.48346e+23	+	BMSK_chr1
XLOC_000743	1	TCONS_00000890	1	3839	14841211	14845049	3839,	14841211	+	BMSK_chr1
XLOC_000744	1	TCONS_00000891	1	524	14845742	14846265	524,	14845742	+	BMSK_chr1
XLOC_000745	1	TCONS_00000892	1	205	14847057	14847261	205,	14847057	+	BMSK_chr1
XLOC_000746	1	TCONS_00000893	1	339	14847811	14848149	339,	14847811	+	BMSK_chr1
XLOC_000748	1	TCONS_00000895	1	829	14994414	14995242	829,	14994414	+	BMSK_chr1
XLOC_000749	1	TCONS_00000896	1	258	14996687	14996944	258,	14996687	+	BMSK_chr1
XLOC_000751	1	TCONS_00000898	1	230	15191960	15192189	230,	15191960	+	BMSK_chr1
XLOC_000752	1	TCONS_00000899	1	375	15200046	15200420	375,	15200046	+	BMSK_chr1
XLOC_000754	1	TCONS_00000903	1	325	15389716	15390040	325,	15389716	+	BMSK_chr1
XLOC_000755	1	TCONS_00000906	1	215	15423036	15423250	215,	15423036	+	BMSK_chr1
XLOC_000756	1	TCONS_00000907	1	280	15503188	15503467	280,	15503188	+	BMSK_chr1
XLOC_000757	1	TCONS_00000908	2	346	15537357	15539332	63,283,	1.55374e+15	+	BMSK_chr1
XLOC_000758	1	TCONS_00000909	1	683	15539593	15540275	683,	15539593	+	BMSK_chr1
XLOC_000759	1	TCONS_00000910	5	2886	15618532	15625643	300,82,119,141,2244,	1.56185e+39	+	BMSK_chr1
XLOC_000760	1	TCONS_00000912	5	4780	15682157	15691619	213,190,163,168,4046,	1.56822e+39	+	BMSK_chr1
XLOC_000761	1	TCONS_00000914	1	283	15691857	15692139	283,	15691857	+	BMSK_chr1
XLOC_000762	1	TCONS_00000915	1	572	15693066	15693637	572,	15693066	+	BMSK_chr1
XLOC_000763	1	TCONS_00000916	1	363	15693850	15694212	363,	15693850	+	BMSK_chr1
XLOC_000764	1	TCONS_00000917	1	1153	15694498	15695650	1153,	15694498	+	BMSK_chr1
XLOC_000765	1	TCONS_00000918	14	3098	15722231	15799570	817,223,86,144,82,131,201,136,165,153,153,358,156,293,	1.57222e+111	+	BMSK_chr1
XLOC_000766	1	TCONS_00000920	1	258	15809653	15809910	258,	15809653	+	BMSK_chr1
XLOC_000767	1	TCONS_00000922	11	2589	15833177	15845996	262,207,67,159,99,163,190,114,123,95,1110,	1.58332e+87	+	BMSK_chr1
XLOC_000768	1	TCONS_00000923	1	487	15846137	15846623	487,	15846137	+	BMSK_chr1
XLOC_000769	1	TCONS_00000924	1	549	15846777	15847325	549,	15846777	+	BMSK_chr1
XLOC_000770	1	TCONS_00000925	1	644	15847880	15848523	644,	15847880	+	BMSK_chr1
XLOC_000771	1	TCONS_00000926	1	385	15848880	15849264	385,	15848880	+	BMSK_chr1
XLOC_000773	1	TCONS_00000928	5	911	15893450	15903495	305,209,126,110,161,	1.58935e+39	+	BMSK_chr1
XLOC_000774	1	TCONS_00000929	1	686	15904952	15905637	686,	15904952	+	BMSK_chr1
XLOC_000775	1	TCONS_00000930	1	1183	15905788	15906970	1183,	15905788	+	BMSK_chr1
XLOC_000776	1	TCONS_00000931	1	232	16025084	16025315	232,	16025084	+	BMSK_chr1
XLOC_000777	1	TCONS_00000932	2	486	16028562	16029696	186,300,	1.60286e+15	+	BMSK_chr1
XLOC_000779	1	TCONS_00000935	1	479	16049062	16049540	479,	16049062	+	BMSK_chr1
XLOC_000780	1	TCONS_00000936	1	222	16049648	16049869	222,	16049648	+	BMSK_chr1
XLOC_000781	1	TCONS_00000937	1	363	16049947	16050309	363,	16049947	+	BMSK_chr1
XLOC_000782	1	TCONS_00000938	1	479	16050803	16051281	479,	16050803	+	BMSK_chr1
XLOC_000783	1	TCONS_00000939	1	321	16052034	16052354	321,	16052034	+	BMSK_chr1
XLOC_000784	1	TCONS_00000940	1	821	16052848	16053668	821,	16052848	+	BMSK_chr1
XLOC_000785	1	TCONS_00000941	1	415	16053878	16054292	415,	16053878	+	BMSK_chr1
XLOC_000786	1	TCONS_00000942	1	905	16054846	16055750	905,	16054846	+	BMSK_chr1
XLOC_000787	1	TCONS_00000943	1	544	16056239	16056782	544,	16056239	+	BMSK_chr1
XLOC_000788	1	TCONS_00000944	1	853	16056909	16057761	853,	16056909	+	BMSK_chr1
XLOC_000789	1	TCONS_00000945	1	351	16058076	16058426	351,	16058076	+	BMSK_chr1
XLOC_000790	1	TCONS_00000946	1	372	16059670	16060041	372,	16059670	+	BMSK_chr1
XLOC_000791	1	TCONS_00000947	1	219	16061461	16061679	219,	16061461	+	BMSK_chr1
XLOC_000792	1	TCONS_00000948	1	825	16062222	16063046	825,	16062222	+	BMSK_chr1
XLOC_000793	1	TCONS_00000949	1	547	16063276	16063822	547,	16063276	+	BMSK_chr1
XLOC_000794	1	TCONS_00000950	1	330	16063938	16064267	330,	16063938	+	BMSK_chr1
XLOC_000795	1	TCONS_00000951	1	404	16064704	16065107	404,	16064704	+	BMSK_chr1
XLOC_000796	1	TCONS_00000952	1	326	16066634	16066959	326,	16066634	+	BMSK_chr1
XLOC_000797	1	TCONS_00000953	1	450	16067411	16067860	450,	16067411	+	BMSK_chr1
XLOC_000798	1	TCONS_00000954	1	548	16068151	16068698	548,	16068151	+	BMSK_chr1
XLOC_000799	1	TCONS_00000955	1	705	16068924	16069628	705,	16068924	+	BMSK_chr1
XLOC_000802	1	TCONS_00000958	1	336	16098620	16098955	336,	16098620	+	BMSK_chr1
XLOC_000803	1	TCONS_00000959	1	302	16106190	16106491	302,	16106190	+	BMSK_chr1
XLOC_000804	1	TCONS_00000960	1	244	16158054	16158297	244,	16158054	+	BMSK_chr1
XLOC_000805	1	TCONS_00000961	1	319	16244948	16245266	319,	16244948	+	BMSK_chr1
XLOC_000806	1	TCONS_00000962	1	253	16246450	16246702	253,	16246450	+	BMSK_chr1
XLOC_000809	1	TCONS_00000965	1	1116	16278157	16279272	1116,	16278157	+	BMSK_chr1
XLOC_000810	1	TCONS_00000966	1	1516	16279572	16281087	1516,	16279572	+	BMSK_chr1
XLOC_000811	1	TCONS_00000967	1	771	16281356	16282126	771,	16281356	+	BMSK_chr1
XLOC_000812	1	TCONS_00000968	1	587	16283165	16283751	587,	16283165	+	BMSK_chr1
XLOC_000813	1	TCONS_00000969	1	266	16284861	16285126	266,	16284861	+	BMSK_chr1
XLOC_000815	1	TCONS_00000974	1	1292	16327062	16328353	1292,	16327062	+	BMSK_chr1
XLOC_000816	1	TCONS_00000975	1	1824	16328559	16330382	1824,	16328559	+	BMSK_chr1
XLOC_000818	1	TCONS_00000977	1	332	16360111	16360442	332,	16360111	+	BMSK_chr1
XLOC_000821	1	TCONS_00000980	1	537	16439497	16440033	537,	16439497	+	BMSK_chr1
XLOC_000822	1	TCONS_00000981	6	986	16469601	16485064	143,141,117,151,246,188,	1.64696e+47	+	BMSK_chr1
XLOC_000824	1	TCONS_00000984	2	201	16508032	16513882	62,139,	1.6508e+15	+	BMSK_chr1
XLOC_000826	1	TCONS_00000986	7	2169	16540677	16552202	350,128,118,125,223,242,983,	1.65407e+55	+	BMSK_chr1
XLOC_000827	1	TCONS_00000988	2	252	16559826	16562614	51,201,	1.65598e+15	+	BMSK_chr1
XLOC_000828	1	TCONS_00000989	2	256	16680372	16681366	191,65,	1.66804e+15	+	BMSK_chr1
XLOC_000831	1	TCONS_00000997	1	262	16760750	16761011	262,	16760750	+	BMSK_chr1
XLOC_000832	1	TCONS_00000998	1	207	16762244	16762450	207,	16762244	+	BMSK_chr1
XLOC_000833	1	TCONS_00000999	1	299	16762913	16763211	299,	16762913	+	BMSK_chr1
XLOC_000834	1	TCONS_00001000	1	204	16764151	16764354	204,	16764151	+	BMSK_chr1
XLOC_000835	1	TCONS_00001001	1	207	16767242	16767448	207,	16767242	+	BMSK_chr1
XLOC_000836	1	TCONS_00001002	1	209	16772746	16772954	209,	16772746	+	BMSK_chr1
XLOC_000837	1	TCONS_00001003	1	311	16783191	16783501	311,	16783191	+	BMSK_chr1
XLOC_000838	1	TCONS_00001004	1	327	16784157	16784483	327,	16784157	+	BMSK_chr1
XLOC_000839	1	TCONS_00001005	1	271	16825930	16826200	271,	16825930	+	BMSK_chr1
XLOC_000841	1	TCONS_00001007	1	244	16881918	16882161	244,	16881918	+	BMSK_chr1
XLOC_000843	1	TCONS_00001009	12	1999	16896596	16936794	214,163,177,154,144,132,128,165,111,91,149,371,	1.68966e+95	+	BMSK_chr1
XLOC_000844	1	TCONS_00001013	1	229	16938749	16938977	229,	16938749	+	BMSK_chr1
XLOC_000845	1	TCONS_00001014	1	705	16941713	16942417	705,	16941713	+	BMSK_chr1
XLOC_000848	1	TCONS_00001018	1	756	17243594	17244349	756,	17243594	+	BMSK_chr1
XLOC_000849	1	TCONS_00001019	7	1313	17252120	17284698	273,123,231,62,148,136,340,	1.72521e+55	+	BMSK_chr1
XLOC_000850	1	TCONS_00001021	1	1612	17284950	17286561	1612,	17284950	+	BMSK_chr1
XLOC_000851	1	TCONS_00001022	1	1371	17287135	17288505	1371,	17287135	+	BMSK_chr1
XLOC_000852	1	TCONS_00001023	1	1158	17289243	17290400	1158,	17289243	+	BMSK_chr1
XLOC_000853	1	TCONS_00001024	1	1392	17291405	17292796	1392,	17291405	+	BMSK_chr1
XLOC_000854	1	TCONS_00001025	1	601	17294215	17294815	601,	17294215	+	BMSK_chr1
XLOC_000855	1	TCONS_00001026	1	263	17295597	17295859	263,	17295597	+	BMSK_chr1
XLOC_000856	1	TCONS_00001027	1	899	17298008	17298906	899,	17298008	+	BMSK_chr1
XLOC_000857	1	TCONS_00001028	1	350	17300628	17300977	350,	17300628	+	BMSK_chr1
XLOC_000858	1	TCONS_00001029	1	234	17301099	17301332	234,	17301099	+	BMSK_chr1
XLOC_000859	1	TCONS_00001030	1	237	17353186	17353422	237,	17353186	+	BMSK_chr1
XLOC_000862	1	TCONS_00001033	1	206	17425018	17425223	206,	17425018	+	BMSK_chr1
XLOC_000864	1	TCONS_00001035	1	225	17452891	17453115	225,	17452891	+	BMSK_chr1
XLOC_000865	1	TCONS_00001036	2	212	17535475	17537119	43,169,	1.75355e+15	+	BMSK_chr1
XLOC_000866	1	TCONS_00001037	2	610	17555157	17559073	576,34,	1.75552e+15	+	BMSK_chr1
XLOC_000867	1	TCONS_00001038	1	207	17738042	17738248	207,	17738042	+	BMSK_chr1
XLOC_000870	1	TCONS_00001043	1	267	17851533	17851799	267,	17851533	+	BMSK_chr1
XLOC_000871	1	TCONS_00001044	1	2364	17852007	17854370	2364,	17852007	+	BMSK_chr1
XLOC_000872	1	TCONS_00001045	1	907	17855417	17856323	907,	17855417	+	BMSK_chr1
XLOC_000873	1	TCONS_00001046	1	279	17857180	17857458	279,	17857180	+	BMSK_chr1
XLOC_000875	1	TCONS_00001048	12	3105	17948653	17979773	151,43,744,90,48,149,216,289,182,226,211,756,	1.79487e+95	+	BMSK_chr1
XLOC_000876	1	TCONS_00001051	1	1363	17981890	17983252	1363,	17981890	+	BMSK_chr1
XLOC_000877	1	TCONS_00001052	1	430	17983364	17983793	430,	17983364	+	BMSK_chr1
XLOC_000878	1	TCONS_00001053	1	216	18026452	18026667	216,	18026452	+	BMSK_chr1
XLOC_000879	1	TCONS_00001054	1	235	18091925	18092159	235,	18091925	+	BMSK_chr1
XLOC_000880	1	TCONS_00001055	1	201	18152715	18152915	201,	18152715	+	BMSK_chr1
XLOC_000881	1	TCONS_00001056	1	416	18251667	18252082	416,	18251667	+	BMSK_chr1
XLOC_000882	1	TCONS_00001057	1	272	18359878	18360149	272,	18359878	+	BMSK_chr1
XLOC_000883	1	TCONS_00001058	1	1235	18362355	18363589	1235,	18362355	+	BMSK_chr1
XLOC_000884	1	TCONS_00001059	1	272	18364490	18364761	272,	18364490	+	BMSK_chr1
XLOC_000885	1	TCONS_00001060	1	204	18365165	18365368	204,	18365165	+	BMSK_chr1
XLOC_000886	1	TCONS_00001061	1	422	18365892	18366313	422,	18365892	+	BMSK_chr1
XLOC_000887	1	TCONS_00001062	2	457	18382729	18385372	152,305,	1.83827e+15	+	BMSK_chr1
XLOC_000888	1	TCONS_00001064	1	260	18411234	18411493	260,	18411234	+	BMSK_chr1
XLOC_000890	1	TCONS_00001066	2	477	18483100	18483698	39,438,	1.84831e+15	+	BMSK_chr1
XLOC_000891	1	TCONS_00001067	1	339	18489081	18489419	339,	18489081	+	BMSK_chr1
XLOC_000892	1	TCONS_00001068	5	852	18558091	18568388	274,123,231,62,162,	1.85581e+39	+	BMSK_chr1
XLOC_000893	1	TCONS_00001070	1	2102	18568804	18570905	2102,	18568804	+	BMSK_chr1
XLOC_000894	1	TCONS_00001071	1	3103	18571068	18574170	3103,	18571068	+	BMSK_chr1
XLOC_000896	1	TCONS_00001073	1	267	18685319	18685585	267,	18685319	+	BMSK_chr1
XLOC_000897	1	TCONS_00001074	1	1245	18716167	18717411	1245,	18716167	+	BMSK_chr1
XLOC_000898	1	TCONS_00001075	1	365	18717857	18718221	365,	18717857	+	BMSK_chr1
XLOC_000899	1	TCONS_00001076	1	1230	18718442	18719671	1230,	18718442	+	BMSK_chr1
XLOC_000900	1	TCONS_00001077	1	458	18719760	18720217	458,	18719760	+	BMSK_chr1
XLOC_000901	1	TCONS_00001078	1	225	18721482	18721706	225,	18721482	+	BMSK_chr1
XLOC_000906	1	TCONS_00001083	2	435	18855427	18873751	381,54,	1.88554e+15	+	BMSK_chr1
XLOC_000907	1	TCONS_00001084	1	221	18903913	18904133	221,	18903913	+	BMSK_chr1
XLOC_000909	1	TCONS_00001086	2	214	18937769	18942787	62,152,	1.89378e+15	+	BMSK_chr1
XLOC_000910	1	TCONS_00001087	1	224	18941209	18941432	224,	18941209	+	BMSK_chr1
XLOC_000912	1	TCONS_00001089	1	228	19016636	19016863	228,	19016636	+	BMSK_chr1
XLOC_000913	1	TCONS_00001090	1	654	19017060	19017713	654,	19017060	+	BMSK_chr1
XLOC_000914	1	TCONS_00001091	1	456	19019179	19019634	456,	19019179	+	BMSK_chr1
XLOC_000915	1	TCONS_00001092	3	324	19054714	19056957	68,153,103,	1.90547e+23	+	BMSK_chr1
XLOC_000916	1	TCONS_00001093	1	204	19123775	19123978	204,	19123775	+	BMSK_chr1
XLOC_000920	1	TCONS_00001097	1	3598	19260083	19263680	3598,	19260083	+	BMSK_chr1
XLOC_000931	1	TCONS_00001109	1	258	19333001	19333258	258,	19333001	+	BMSK_chr1
XLOC_000932	1	TCONS_00001110	1	1802	19333666	19335467	1802,	19333666	+	BMSK_chr1
XLOC_000934	1	TCONS_00001113	1	235	19364699	19364933	235,	19364699	+	BMSK_chr1
XLOC_000935	1	TCONS_00001115	1	301	19369242	19369542	301,	19369242	+	BMSK_chr1
XLOC_000936	1	TCONS_00001116	1	234	19496539	19496772	234,	19496539	+	BMSK_chr1
XLOC_000938	1	TCONS_00001118	1	305	19530505	19530809	305,	19530505	+	BMSK_chr1
XLOC_000940	1	TCONS_00001120	1	351	19712650	19713000	351,	19712650	+	BMSK_chr1
XLOC_000944	1	TCONS_00001129	1	1000	19896172	19897171	1000,	19896172	+	BMSK_chr1
XLOC_000946	1	TCONS_00001131	1	382	19910209	19910590	382,	19910209	+	BMSK_chr1
XLOC_000947	1	TCONS_00001132	2	279	19910833	19912847	22,257,	1.99108e+15	+	BMSK_chr1
XLOC_000948	1	TCONS_00001133	1	216	19913142	19913357	216,	19913142	+	BMSK_chr1
XLOC_000949	1	TCONS_00001134	1	354	19914335	19914688	354,	19914335	+	BMSK_chr1
XLOC_000950	1	TCONS_00001135	1	455	19960709	19961163	455,	19960709	+	BMSK_chr1
XLOC_000951	1	TCONS_00001138	1	502	19969310	19969811	502,	19969310	+	BMSK_chr1
XLOC_000952	1	TCONS_00001139	1	206	19970231	19970436	206,	19970231	+	BMSK_chr1
XLOC_000954	1	TCONS_00001141	9	2061	19985652	19998261	456,116,126,100,169,201,150,172,571,	1.99857e+71	+	BMSK_chr1
XLOC_000955	1	TCONS_00001143	2	631	19999395	20000046	120,511,	1.99994e+15	+	BMSK_chr1
XLOC_000956	1	TCONS_00001144	1	236	20000158	20000393	236,	20000158	+	BMSK_chr1
XLOC_000957	1	TCONS_00001145	1	1576	20000941	20002516	1576,	20000941	+	BMSK_chr1
XLOC_000958	1	TCONS_00001146	1	433	20002788	20003220	433,	20002788	+	BMSK_chr1
XLOC_000960	1	TCONS_00001151	1	4413	20057233	20061645	4413,	20057233	+	BMSK_chr1
XLOC_000961	1	TCONS_00001152	1	1711	20061735	20063445	1711,	20061735	+	BMSK_chr1
XLOC_000962	1	TCONS_00001153	1	326	20097243	20097568	326,	20097243	+	BMSK_chr1
XLOC_000965	1	TCONS_00001157	1	527	20238552	20239078	527,	20238552	+	BMSK_chr1
XLOC_000966	1	TCONS_00001158	1	1323	20239918	20241240	1323,	20239918	+	BMSK_chr1
XLOC_000967	1	TCONS_00001160	5	3662	20247988	20257106	1399,458,148,888,769,	2.0248e+39	+	BMSK_chr1
XLOC_000968	1	TCONS_00001161	1	305	20257514	20257818	305,	20257514	+	BMSK_chr1
XLOC_000969	1	TCONS_00001162	1	1270	20258683	20259952	1270,	20258683	+	BMSK_chr1
XLOC_000970	1	TCONS_00001163	1	225	20321229	20321453	225,	20321229	+	BMSK_chr1
XLOC_000971	1	TCONS_00001164	1	204	20344157	20344360	204,	20344157	+	BMSK_chr1
XLOC_000973	1	TCONS_00001169	2	2235	20389336	20391617	1272,963,	2.03893e+15	+	BMSK_chr1
XLOC_000975	1	TCONS_00001171	2	210	20519237	20548028	66,144,	2.05192e+15	+	BMSK_chr1
XLOC_000976	1	TCONS_00001172	9	1849	20575739	20595954	230,78,127,169,189,239,207,196,414,	2.05757e+71	+	BMSK_chr1
XLOC_000979	1	TCONS_00001176	3	424	20642259	20714730	83,182,159,	2.06423e+23	+	BMSK_chr1
XLOC_000980	1	TCONS_00001177	1	201	20642613	20642813	201,	20642613	+	BMSK_chr1
XLOC_000981	1	TCONS_00001178	1	201	20749219	20749419	201,	20749219	+	BMSK_chr1
XLOC_000984	1	TCONS_00001182	1	221	20824992	20825212	221,	20824992	+	BMSK_chr1
XLOC_000985	1	TCONS_00001183	1	244	20857424	20857667	244,	20857424	+	BMSK_chr1
XLOC_000986	1	TCONS_00001184	1	347	20862795	20863141	347,	20862795	+	BMSK_chr1
XLOC_000987	1	TCONS_00001185	1	403	20865464	20865866	403,	20865464	+	BMSK_chr1
XLOC_000990	1	TCONS_00001188	1	223	20926415	20926637	223,	20926415	+	BMSK_chr1
XLOC_000991	1	TCONS_00001189	1	334	20929861	20930194	334,	20929861	+	BMSK_chr1
XLOC_000992	1	TCONS_00001190	1	367	20934527	20934893	367,	20934527	+	BMSK_chr1
XLOC_000993	1	TCONS_00001191	2	392	20936317	20938616	111,281,	2.09363e+15	+	BMSK_chr1
XLOC_000994	1	TCONS_00001192	1	1933	20938721	20940653	1933,	20938721	+	BMSK_chr1
XLOC_000995	1	TCONS_00001193	1	264	20952371	20952634	264,	20952371	+	BMSK_chr1
XLOC_000997	1	TCONS_00001198	1	214	20964476	20964689	214,	20964476	+	BMSK_chr1
XLOC_000999	1	TCONS_00001200	3	1414	20995207	20996836	316,316,782,	2.09952e+23	+	BMSK_chr1
XLOC_001000	1	TCONS_00001203	4	1337	21036492	21039964	354,210,223,550,	2.10365e+31	+	BMSK_chr1
XLOC_001001	1	TCONS_00001204	1	225	21043521	21043745	225,	21043521	+	BMSK_chr1
XLOC_001002	1	TCONS_00001205	1	257	21049871	21050127	257,	21049871	+	BMSK_chr1
XLOC_001003	1	TCONS_00001207	1	1879	21068352	21070230	1879,	21068352	+	BMSK_chr1
XLOC_001004	1	TCONS_00001208	1	933	21071700	21072632	933,	21071700	+	BMSK_chr1
XLOC_001005	1	TCONS_00001209	1	214	21072811	21073024	214,	21072811	+	BMSK_chr1
XLOC_001008	1	TCONS_00001212	1	759	21103823	21104581	759,	21103823	+	BMSK_chr1
XLOC_001009	1	TCONS_00001213	1	206	21105262	21105467	206,	21105262	+	BMSK_chr1
XLOC_001010	1	TCONS_00001214	1	978	21105910	21106887	978,	21105910	+	BMSK_chr1
XLOC_001011	1	TCONS_00001215	1	462	21110302	21110763	462,	21110302	+	BMSK_chr1
XLOC_001012	1	TCONS_00001216	1	345	21111034	21111378	345,	21111034	+	BMSK_chr1
XLOC_001013	1	TCONS_00001217	1	595	21129814	21130408	595,	21129814	+	BMSK_chr1
XLOC_001014	1	TCONS_00001218	1	260	21158753	21159012	260,	21158753	+	BMSK_chr1
XLOC_001015	1	TCONS_00001219	1	437	21165260	21165696	437,	21165260	+	BMSK_chr1
XLOC_001016	1	TCONS_00001220	1	233	21174932	21175164	233,	21174932	+	BMSK_chr1
XLOC_001017	1	TCONS_00001221	1	271	21177582	21177852	271,	21177582	+	BMSK_chr1
XLOC_001018	1	TCONS_00001222	1	267	21198616	21198882	267,	21198616	+	BMSK_chr1
XLOC_001019	1	TCONS_00001223	1	209	21202511	21202719	209,	21202511	+	BMSK_chr1
XLOC_001020	1	TCONS_00001224	1	1132	21204371	21205502	1132,	21204371	+	BMSK_chr1
XLOC_001021	1	TCONS_00001225	1	663	21205664	21206326	663,	21205664	+	BMSK_chr1
XLOC_001023	1	TCONS_00001227	1	691	21217586	21218276	691,	21217586	+	BMSK_chr1
XLOC_001024	1	TCONS_00001228	1	279	21218702	21218980	279,	21218702	+	BMSK_chr1
XLOC_001025	1	TCONS_00001229	1	239	21234143	21234381	239,	21234143	+	BMSK_chr1
XLOC_001026	1	TCONS_00001235	1	415	21258531	21258945	415,	21258531	+	BMSK_chr1
XLOC_001027	1	TCONS_00001236	1	543	21259502	21260044	543,	21259502	+	BMSK_chr1
XLOC_001028	1	TCONS_00001237	1	319	21269932	21270250	319,	21269932	+	BMSK_chr1
XLOC_001031	1	TCONS_00001240	1	576	21302907	21303482	576,	21302907	+	BMSK_chr1
XLOC_001036	1	TCONS_00001245	1	401	21391749	21392149	401,	21391749	+	BMSK_chr1
XLOC_001037	1	TCONS_00001246	1	2616	21407313	21409928	2616,	21407313	+	BMSK_chr1
XLOC_001038	1	TCONS_00001247	1	522	21410476	21410997	522,	21410476	+	BMSK_chr1
XLOC_001039	1	TCONS_00001248	1	866	21427813	21428678	866,	21427813	+	BMSK_chr1
XLOC_001040	1	TCONS_00001249	1	240	21437744	21437983	240,	21437744	+	BMSK_chr1
XLOC_001041	1	TCONS_00001250	1	274	21459232	21459505	274,	21459232	+	BMSK_chr1
XLOC_001042	1	TCONS_00001251	1	328	12940	13267	328,	12940	-	BMSK_chr1
XLOC_001043	1	TCONS_00001252	1	278	30303	30580	278,	30303	-	BMSK_chr1
XLOC_001044	1	TCONS_00001253	1	325	31442	31766	325,	31442	-	BMSK_chr1
XLOC_001046	1	TCONS_00001260	1	565	78973	79537	565,	78973	-	BMSK_chr1
XLOC_001047	1	TCONS_00001261	1	204	79782	79985	204,	79782	-	BMSK_chr1
XLOC_001048	1	TCONS_00001263	8	1406	87810	99031	483,132,69,158,172,153,106,133,	8.78109e+39	-	BMSK_chr1
XLOC_001049	1	TCONS_00001264	1	917	101705	102621	917,	101705	-	BMSK_chr1
XLOC_001050	1	TCONS_00001265	1	2729	103099	105827	2729,	103099	-	BMSK_chr1
XLOC_001052	1	TCONS_00001273	1	208	211584	211791	208,	211584	-	BMSK_chr1
XLOC_001053	1	TCONS_00001276	1	296	252402	252697	296,	252402	-	BMSK_chr1
XLOC_001054	1	TCONS_00001277	1	202	253007	253208	202,	253007	-	BMSK_chr1
XLOC_001055	1	TCONS_00001278	1	241	276950	277190	241,	276950	-	BMSK_chr1
XLOC_001056	1	TCONS_00001279	1	209	284384	284592	209,	284384	-	BMSK_chr1
XLOC_001057	1	TCONS_00001280	1	216	286110	286325	216,	286110	-	BMSK_chr1
XLOC_001058	1	TCONS_00001281	1	369	287846	288214	369,	287846	-	BMSK_chr1
XLOC_001059	1	TCONS_00001282	1	217	289739	289955	217,	289739	-	BMSK_chr1
XLOC_001060	1	TCONS_00001283	1	209	299520	299728	209,	299520	-	BMSK_chr1
XLOC_001061	1	TCONS_00001284	1	336	300047	300382	336,	300047	-	BMSK_chr1
XLOC_001062	1	TCONS_00001285	1	387	303710	304096	387,	303710	-	BMSK_chr1
XLOC_001063	1	TCONS_00001286	1	216	304507	304722	216,	304507	-	BMSK_chr1
XLOC_001064	1	TCONS_00001287	1	238	313867	314104	238,	313867	-	BMSK_chr1
XLOC_001065	1	TCONS_00001288	1	240	353009	353248	240,	353009	-	BMSK_chr1
XLOC_001069	1	TCONS_00001292	1	372	386616	386987	372,	386616	-	BMSK_chr1
XLOC_001070	1	TCONS_00001293	1	288	387542	387829	288,	387542	-	BMSK_chr1
XLOC_001071	1	TCONS_00001294	1	354	390601	390954	354,	390601	-	BMSK_chr1
XLOC_001078	1	TCONS_00001301	1	532	498064	498595	532,	498064	-	BMSK_chr1
XLOC_001079	1	TCONS_00001302	4	968	500216	502842	632,78,76,182,	5.00217e+23	-	BMSK_chr1
XLOC_001080	1	TCONS_00001303	1	781	504494	505274	781,	504494	-	BMSK_chr1
XLOC_001081	1	TCONS_00001304	1	290	512185	512474	290,	512185	-	BMSK_chr1
XLOC_001082	1	TCONS_00001305	1	305	517090	517394	305,	517090	-	BMSK_chr1
XLOC_001083	1	TCONS_00001306	1	622	519040	519661	622,	519040	-	BMSK_chr1
XLOC_001084	1	TCONS_00001307	1	268	539179	539446	268,	539179	-	BMSK_chr1
XLOC_001085	1	TCONS_00001308	1	361	540783	541143	361,	540783	-	BMSK_chr1
XLOC_001086	1	TCONS_00001309	1	3446	549225	552670	3446,	549225	-	BMSK_chr1
XLOC_001087	1	TCONS_00001310	1	3321	552820	556140	3321,	552820	-	BMSK_chr1
XLOC_001088	1	TCONS_00001311	1	1358	556839	558196	1358,	556839	-	BMSK_chr1
XLOC_001092	1	TCONS_00001315	1	211	702355	702565	211,	702355	-	BMSK_chr1
XLOC_001095	1	TCONS_00001318	1	242	774836	775077	242,	774836	-	BMSK_chr1
XLOC_001096	1	TCONS_00001319	1	470	801937	802406	470,	801937	-	BMSK_chr1
XLOC_001097	1	TCONS_00001320	1	1138	803609	804746	1138,	803609	-	BMSK_chr1
XLOC_001100	1	TCONS_00001323	3	530	875175	888464	75,311,144,	8.75176e+17	-	BMSK_chr1
XLOC_001101	1	TCONS_00001325	1	257	950283	950539	257,	950283	-	BMSK_chr1
XLOC_001104	1	TCONS_00001328	1	525	1013970	1014494	525,	1013970	-	BMSK_chr1
XLOC_001105	1	TCONS_00001329	1	1272	1014892	1016163	1272,	1014892	-	BMSK_chr1
XLOC_001106	1	TCONS_00001330	1	447	1016691	1017137	447,	1016691	-	BMSK_chr1
XLOC_001107	1	TCONS_00001331	1	473	1017282	1017754	473,	1017282	-	BMSK_chr1
XLOC_001108	1	TCONS_00001332	4	2247	1018269	1024011	468,1250,186,343,	1.01827e+27	-	BMSK_chr1
XLOC_001109	1	TCONS_00001334	1	285	1037939	1038223	285,	1037939	-	BMSK_chr1
XLOC_001110	1	TCONS_00001335	1	412	1053936	1054347	412,	1053936	-	BMSK_chr1
XLOC_001111	1	TCONS_00001336	1	200	1055455	1055654	200,	1055455	-	BMSK_chr1
XLOC_001112	1	TCONS_00001337	1	391	1056212	1056602	391,	1056212	-	BMSK_chr1
XLOC_001113	1	TCONS_00001338	1	274	1071156	1071429	274,	1071156	-	BMSK_chr1
XLOC_001114	1	TCONS_00001339	1	466	1082657	1083122	466,	1082657	-	BMSK_chr1
XLOC_001115	1	TCONS_00001340	1	288	1087275	1087562	288,	1087275	-	BMSK_chr1
XLOC_001116	1	TCONS_00001341	1	446	1090972	1091417	446,	1090972	-	BMSK_chr1
XLOC_001117	1	TCONS_00001342	1	307	1093767	1094073	307,	1093767	-	BMSK_chr1
XLOC_001118	1	TCONS_00001343	1	206	1100473	1100678	206,	1100473	-	BMSK_chr1
XLOC_001119	1	TCONS_00001344	1	207	1138135	1138341	207,	1138135	-	BMSK_chr1
XLOC_001120	1	TCONS_00001345	1	459	1157758	1158216	459,	1157758	-	BMSK_chr1
XLOC_001122	1	TCONS_00001347	1	204	1175285	1175488	204,	1175285	-	BMSK_chr1
XLOC_001124	1	TCONS_00001349	1	1198	1290344	1291541	1198,	1290344	-	BMSK_chr1
XLOC_001125	1	TCONS_00001350	1	325	1297162	1297486	325,	1297162	-	BMSK_chr1
XLOC_001127	1	TCONS_00001352	1	356	1368144	1368499	356,	1368144	-	BMSK_chr1
XLOC_001128	1	TCONS_00001353	1	950	1380452	1381401	950,	1380452	-	BMSK_chr1
XLOC_001129	1	TCONS_00001354	1	594	1383025	1383618	594,	1383025	-	BMSK_chr1
XLOC_001130	1	TCONS_00001355	1	256	1384363	1384618	256,	1384363	-	BMSK_chr1
XLOC_001134	1	TCONS_00001364	1	291	1491870	1492160	291,	1491870	-	BMSK_chr1
XLOC_001135	1	TCONS_00001365	1	266	1493601	1493866	266,	1493601	-	BMSK_chr1
XLOC_001136	1	TCONS_00001366	1	260	1493969	1494228	260,	1493969	-	BMSK_chr1
XLOC_001137	1	TCONS_00001367	1	299	1494348	1494646	299,	1494348	-	BMSK_chr1
XLOC_001138	1	TCONS_00001368	8	1477	1494847	1533275	419,255,148,71,156,155,68,205,	1.49485e+55	-	BMSK_chr1
XLOC_001146	1	TCONS_00001376	9	1303	1943122	1985483	129,169,131,123,127,152,114,168,190,	1.94312e+62	-	BMSK_chr1
XLOC_001148	1	TCONS_00001382	1	260	2099740	2099999	260,	2099740	-	BMSK_chr1
XLOC_001149	1	TCONS_00001383	1	1271	2100371	2101641	1271,	2100371	-	BMSK_chr1
XLOC_001150	1	TCONS_00001384	1	868	2101800	2102667	868,	2101800	-	BMSK_chr1
XLOC_001151	1	TCONS_00001385	1	672	2102818	2103489	672,	2102818	-	BMSK_chr1
XLOC_001152	1	TCONS_00001386	1	671	2103806	2104476	671,	2103806	-	BMSK_chr1
XLOC_001154	1	TCONS_00001388	1	569	2111034	2111602	569,	2111034	-	BMSK_chr1
XLOC_001155	1	TCONS_00001390	6	1338	2114664	2122953	614,70,175,179,132,168,	2.11466e+41	-	BMSK_chr1
XLOC_001156	1	TCONS_00001392	1	250	2129386	2129635	250,	2129386	-	BMSK_chr1
XLOC_001157	1	TCONS_00001393	1	678	2147937	2148614	678,	2147937	-	BMSK_chr1
XLOC_001158	1	TCONS_00001394	1	293	2148804	2149096	293,	2148804	-	BMSK_chr1
XLOC_001159	1	TCONS_00001395	1	1041	2149793	2150833	1041,	2149793	-	BMSK_chr1
XLOC_001160	1	TCONS_00001396	1	1534	2151301	2152834	1534,	2151301	-	BMSK_chr1
XLOC_001162	1	TCONS_00001400	1	290	2208133	2208422	290,	2208133	-	BMSK_chr1
XLOC_001163	1	TCONS_00001401	1	289	2217302	2217590	289,	2217302	-	BMSK_chr1
XLOC_001164	1	TCONS_00001402	1	317	2218883	2219199	317,	2218883	-	BMSK_chr1
XLOC_001165	1	TCONS_00001403	1	782	2219889	2220670	782,	2219889	-	BMSK_chr1
XLOC_001166	1	TCONS_00001404	1	337	2222341	2222677	337,	2222341	-	BMSK_chr1
XLOC_001167	1	TCONS_00001405	2	1005	2223619	2265272	993,12,	22236192265261	-	BMSK_chr1
XLOC_001168	1	TCONS_00001406	1	228	2224841	2225068	228,	2224841	-	BMSK_chr1
XLOC_001171	1	TCONS_00001409	1	1369	2348219	2349587	1369,	2348219	-	BMSK_chr1
XLOC_001172	1	TCONS_00001410	1	247	2467552	2467798	247,	2467552	-	BMSK_chr1
XLOC_001173	1	TCONS_00001411	2	324	2571992	2574564	65,259,	25719922574306	-	BMSK_chr1
XLOC_001174	1	TCONS_00001412	11	2591	2601359	2674264	369,191,329,180,180,177,209,433,213,189,121,	2.60136e+76	-	BMSK_chr1
XLOC_001176	1	TCONS_00001415	1	364	2704323	2704686	364,	2704323	-	BMSK_chr1
XLOC_001177	1	TCONS_00001416	1	1552	2707494	2709045	1552,	2707494	-	BMSK_chr1
XLOC_001178	1	TCONS_00001417	1	1999	2709749	2711747	1999,	2709749	-	BMSK_chr1
XLOC_001179	1	TCONS_00001418	1	531	2712090	2712620	531,	2712090	-	BMSK_chr1
XLOC_001181	1	TCONS_00001422	1	255	2741703	2741957	255,	2741703	-	BMSK_chr1
XLOC_001182	1	TCONS_00001423	1	536	2742273	2742808	536,	2742273	-	BMSK_chr1
XLOC_001183	1	TCONS_00001424	1	1353	2743041	2744393	1353,	2743041	-	BMSK_chr1
XLOC_001184	1	TCONS_00001425	1	829	2744635	2745463	829,	2744635	-	BMSK_chr1
XLOC_001185	1	TCONS_00001426	1	391	2745583	2745973	391,	2745583	-	BMSK_chr1
XLOC_001186	1	TCONS_00001427	1	739	2746087	2746825	739,	2746087	-	BMSK_chr1
XLOC_001187	1	TCONS_00001428	1	338	2746963	2747300	338,	2746963	-	BMSK_chr1
XLOC_001188	1	TCONS_00001429	1	854	2747907	2748760	854,	2747907	-	BMSK_chr1
XLOC_001189	1	TCONS_00001430	1	1665	2748921	2750585	1665,	2748921	-	BMSK_chr1
XLOC_001190	1	TCONS_00001431	1	268	2751563	2751830	268,	2751563	-	BMSK_chr1
XLOC_001191	1	TCONS_00001432	5	1823	2752182	2762113	434,195,242,240,712,	2.75218e+34	-	BMSK_chr1
XLOC_001192	1	TCONS_00001434	1	263	2778725	2778987	263,	2778725	-	BMSK_chr1
XLOC_001196	1	TCONS_00001438	1	245	3098401	3098645	245,	3098401	-	BMSK_chr1
XLOC_001197	1	TCONS_00001439	1	214	3100355	3100568	214,	3100355	-	BMSK_chr1
XLOC_001198	1	TCONS_00001440	1	387	3101936	3102322	387,	3101936	-	BMSK_chr1
XLOC_001199	1	TCONS_00001441	1	588	3104612	3105199	588,	3104612	-	BMSK_chr1
XLOC_001200	1	TCONS_00001442	5	1805	3106223	3117468	1274,126,115,119,171,	3.10622e+34	-	BMSK_chr1
XLOC_001202	1	TCONS_00001445	1	259	3192203	3192461	259,	3192203	-	BMSK_chr1
XLOC_001203	1	TCONS_00001446	1	200	3202929	3203128	200,	3202929	-	BMSK_chr1
XLOC_001204	1	TCONS_00001447	1	1335	3323939	3325273	1335,	3323939	-	BMSK_chr1
XLOC_001205	1	TCONS_00001448	1	1993	3325387	3327379	1993,	3325387	-	BMSK_chr1
XLOC_001207	1	TCONS_00001451	1	6200	3329509	3335708	6200,	3329509	-	BMSK_chr1
XLOC_001208	1	TCONS_00001452	1	288	3335884	3336171	288,	3335884	-	BMSK_chr1
XLOC_001209	1	TCONS_00001453	1	1288	3336656	3337943	1288,	3336656	-	BMSK_chr1
XLOC_001211	1	TCONS_00001455	1	249	3349994	3350242	249,	3349994	-	BMSK_chr1
XLOC_001212	1	TCONS_00001456	1	240	3353256	3353495	240,	3353256	-	BMSK_chr1
XLOC_001213	1	TCONS_00001457	1	296	3353661	3353956	296,	3353661	-	BMSK_chr1
XLOC_001214	1	TCONS_00001458	1	336	3354176	3354511	336,	3354176	-	BMSK_chr1
XLOC_001215	1	TCONS_00001459	1	207	3354890	3355096	207,	3354890	-	BMSK_chr1
XLOC_001216	1	TCONS_00001460	1	459	3378383	3378841	459,	3378383	-	BMSK_chr1
XLOC_001218	1	TCONS_00001465	1	204	3404312	3404515	204,	3404312	-	BMSK_chr1
XLOC_001219	1	TCONS_00001466	1	251	3407365	3407615	251,	3407365	-	BMSK_chr1
XLOC_001220	1	TCONS_00001467	1	444	3408832	3409275	444,	3408832	-	BMSK_chr1
XLOC_001221	1	TCONS_00001468	1	365	3412397	3412761	365,	3412397	-	BMSK_chr1
XLOC_001222	1	TCONS_00001469	14	5720	3413552	3443831	2635,144,112,143,203,137,177,224,804,146,174,185,552,84,	3.41355e+97	-	BMSK_chr1
XLOC_001223	1	TCONS_00001472	1	719	3553336	3554054	719,	3553336	-	BMSK_chr1
XLOC_001224	1	TCONS_00001473	1	268	3555618	3555885	268,	3555618	-	BMSK_chr1
XLOC_001225	1	TCONS_00001474	1	238	3651982	3652219	238,	3651982	-	BMSK_chr1
XLOC_001226	1	TCONS_00001475	1	284	3768052	3768335	284,	3768052	-	BMSK_chr1
XLOC_001229	1	TCONS_00001478	1	202	3993225	3993426	202,	3993225	-	BMSK_chr1
XLOC_001230	1	TCONS_00001479	1	220	4005068	4005287	220,	4005068	-	BMSK_chr1
XLOC_001231	1	TCONS_00001480	6	1106	4006096	4013250	401,121,226,163,146,49,	4.0061e+41	-	BMSK_chr1
XLOC_001232	1	TCONS_00001481	1	208	4045002	4045209	208,	4045002	-	BMSK_chr1
XLOC_001233	1	TCONS_00001482	17	3313	4174482	4260007	635,84,156,60,149,139,229,108,165,76,168,172,156,149,119,131,617,	4.17448e+118	-	BMSK_chr1
XLOC_001234	1	TCONS_00001485	1	200	4260693	4260892	200,	4260693	-	BMSK_chr1
XLOC_001235	1	TCONS_00001486	1	648	4479360	4480007	648,	4479360	-	BMSK_chr1
XLOC_001237	1	TCONS_00001488	1	250	4622200	4622449	250,	4622200	-	BMSK_chr1
XLOC_001238	1	TCONS_00001489	1	283	4731470	4731752	283,	4731470	-	BMSK_chr1
XLOC_001239	1	TCONS_00001490	1	805	4735632	4736436	805,	4735632	-	BMSK_chr1
XLOC_001240	1	TCONS_00001491	1	207	4823988	4824194	207,	4823988	-	BMSK_chr1
XLOC_001241	1	TCONS_00001492	1	335	4843834	4844168	335,	4843834	-	BMSK_chr1
XLOC_001243	1	TCONS_00001494	12	3889	4879521	4890886	2071,204,192,141,180,199,124,144,189,207,162,76,	4.87952e+83	-	BMSK_chr1
XLOC_001244	1	TCONS_00001496	2	604	4891606	4892268	252,352,	48916064891917	-	BMSK_chr1
XLOC_001246	1	TCONS_00001501	1	253	4906395	4906647	253,	4906395	-	BMSK_chr1
XLOC_001247	1	TCONS_00001502	1	751	4914774	4915524	751,	4914774	-	BMSK_chr1
XLOC_001248	1	TCONS_00001503	1	356	4939417	4939772	356,	4939417	-	BMSK_chr1
XLOC_001250	1	TCONS_00001506	1	305	4975752	4976056	305,	4975752	-	BMSK_chr1
XLOC_001251	1	TCONS_00001507	1	238	5000058	5000295	238,	5000058	-	BMSK_chr1
XLOC_001252	1	TCONS_00001508	1	613	5000370	5000982	613,	5000370	-	BMSK_chr1
XLOC_001253	1	TCONS_00001509	12	6155	5001127	5019048	4635,152,142,131,118,284,105,92,65,149,108,174,	5.00113e+83	-	BMSK_chr1
XLOC_001254	1	TCONS_00001510	3	243	5021158	5024441	126,97,20,	5.02116e+20	-	BMSK_chr1
XLOC_001255	1	TCONS_00001511	1	209	5026118	5026326	209,	5026118	-	BMSK_chr1
XLOC_001258	1	TCONS_00001514	1	252	5103034	5103285	252,	5103034	-	BMSK_chr1
XLOC_001260	1	TCONS_00001516	1	225	5138131	5138355	225,	5138131	-	BMSK_chr1
XLOC_001261	1	TCONS_00001517	1	1006	5157255	5158260	1006,	5157255	-	BMSK_chr1
XLOC_001262	1	TCONS_00001518	1	2912	5158433	5161344	2912,	5158433	-	BMSK_chr1
XLOC_001265	1	TCONS_00001523	1	636	5194762	5195397	636,	5194762	-	BMSK_chr1
XLOC_001266	1	TCONS_00001524	1	1606	5201241	5202846	1606,	5201241	-	BMSK_chr1
XLOC_001267	1	TCONS_00001525	9	2707	5204124	5230939	1118,107,201,239,318,158,122,117,327,	5.20412e+62	-	BMSK_chr1
XLOC_001268	1	TCONS_00001528	1	225	5234531	5234755	225,	5234531	-	BMSK_chr1
XLOC_001269	1	TCONS_00001529	2	336	5251762	5252524	196,140,	52517625252385	-	BMSK_chr1
XLOC_001270	1	TCONS_00001530	1	253	5260744	5260996	253,	5260744	-	BMSK_chr1
XLOC_001272	1	TCONS_00001532	1	463	5331511	5331973	463,	5331511	-	BMSK_chr1
XLOC_001273	1	TCONS_00001533	1	330	5434246	5434575	330,	5434246	-	BMSK_chr1
XLOC_001274	1	TCONS_00001534	1	1606	5434842	5436447	1606,	5434842	-	BMSK_chr1
XLOC_001275	1	TCONS_00001535	1	2249	5436687	5438935	2249,	5436687	-	BMSK_chr1
XLOC_001276	1	TCONS_00001536	1	266	5439245	5439510	266,	5439245	-	BMSK_chr1
XLOC_001277	1	TCONS_00001537	1	589	5482780	5483368	589,	5482780	-	BMSK_chr1
XLOC_001278	1	TCONS_00001538	1	1612	5483450	5485061	1612,	5483450	-	BMSK_chr1
XLOC_001279	1	TCONS_00001539	23	5053	5485561	5524040	1248,237,229,161,161,193,166,114,156,155,152,149,163,125,126,218,18,36,157,188,148,156,597,	5.48556e+160	-	BMSK_chr1
XLOC_001280	1	TCONS_00001541	1	503	5531372	5531874	503,	5531372	-	BMSK_chr1
XLOC_001282	1	TCONS_00001543	1	205	5548889	5549093	205,	5548889	-	BMSK_chr1
XLOC_001283	1	TCONS_00001544	1	346	5553869	5554214	346,	5553869	-	BMSK_chr1
XLOC_001284	1	TCONS_00001545	1	232	5561656	5561887	232,	5561656	-	BMSK_chr1
XLOC_001285	1	TCONS_00001546	1	304	5566178	5566481	304,	5566178	-	BMSK_chr1
XLOC_001286	1	TCONS_00001547	1	353	5569587	5569939	353,	5569587	-	BMSK_chr1
XLOC_001287	1	TCONS_00001548	1	610	5571796	5572405	610,	5571796	-	BMSK_chr1
XLOC_001288	1	TCONS_00001549	1	230	5573897	5574126	230,	5573897	-	BMSK_chr1
XLOC_001289	1	TCONS_00001550	1	346	5581175	5581520	346,	5581175	-	BMSK_chr1
XLOC_001290	1	TCONS_00001551	1	377	5584680	5585056	377,	5584680	-	BMSK_chr1
XLOC_001291	1	TCONS_00001552	1	231	5585331	5585561	231,	5585331	-	BMSK_chr1
XLOC_001292	1	TCONS_00001553	1	280	5586279	5586558	280,	5586279	-	BMSK_chr1
XLOC_001293	1	TCONS_00001554	1	294	5589435	5589728	294,	5589435	-	BMSK_chr1
XLOC_001294	1	TCONS_00001555	1	255	5590909	5591163	255,	5590909	-	BMSK_chr1
XLOC_001295	1	TCONS_00001556	1	230	5591615	5591844	230,	5591615	-	BMSK_chr1
XLOC_001296	1	TCONS_00001557	1	243	5592344	5592586	243,	5592344	-	BMSK_chr1
XLOC_001297	1	TCONS_00001558	1	573	5593940	5594512	573,	5593940	-	BMSK_chr1
XLOC_001298	1	TCONS_00001559	1	378	5594669	5595046	378,	5594669	-	BMSK_chr1
XLOC_001299	1	TCONS_00001560	1	233	5596396	5596628	233,	5596396	-	BMSK_chr1
XLOC_001300	1	TCONS_00001561	1	295	5603806	5604100	295,	5603806	-	BMSK_chr1
XLOC_001301	1	TCONS_00001562	1	230	5606702	5606931	230,	5606702	-	BMSK_chr1
XLOC_001302	1	TCONS_00001563	1	384	5607904	5608287	384,	5607904	-	BMSK_chr1
XLOC_001303	1	TCONS_00001564	1	295	5608597	5608891	295,	5608597	-	BMSK_chr1
XLOC_001304	1	TCONS_00001565	1	339	5609756	5610094	339,	5609756	-	BMSK_chr1
XLOC_001305	1	TCONS_00001566	1	204	5611713	5611916	204,	5611713	-	BMSK_chr1
XLOC_001306	1	TCONS_00001567	1	370	5612858	5613227	370,	5612858	-	BMSK_chr1
XLOC_001307	1	TCONS_00001568	1	597	5613492	5614088	597,	5613492	-	BMSK_chr1
XLOC_001308	1	TCONS_00001569	1	233	5623060	5623292	233,	5623060	-	BMSK_chr1
XLOC_001309	1	TCONS_00001570	1	503	5624474	5624976	503,	5624474	-	BMSK_chr1
XLOC_001310	1	TCONS_00001571	1	464	5628841	5629304	464,	5628841	-	BMSK_chr1
XLOC_001311	1	TCONS_00001572	1	244	5633430	5633673	244,	5633430	-	BMSK_chr1
XLOC_001312	1	TCONS_00001573	1	218	5634978	5635195	218,	5634978	-	BMSK_chr1
XLOC_001313	1	TCONS_00001574	1	236	5637022	5637257	236,	5637022	-	BMSK_chr1
XLOC_001314	1	TCONS_00001575	1	237	5639602	5639838	237,	5639602	-	BMSK_chr1
XLOC_001315	1	TCONS_00001576	1	790	5640245	5641034	790,	5640245	-	BMSK_chr1
XLOC_001316	1	TCONS_00001577	1	209	5642384	5642592	209,	5642384	-	BMSK_chr1
XLOC_001317	1	TCONS_00001578	1	229	5653567	5653795	229,	5653567	-	BMSK_chr1
XLOC_001318	1	TCONS_00001579	1	853	5654911	5655763	853,	5654911	-	BMSK_chr1
XLOC_001319	1	TCONS_00001580	1	334	5656025	5656358	334,	5656025	-	BMSK_chr1
XLOC_001320	1	TCONS_00001581	1	339	5657921	5658259	339,	5657921	-	BMSK_chr1
XLOC_001321	1	TCONS_00001582	1	472	5660027	5660498	472,	5660027	-	BMSK_chr1
XLOC_001322	1	TCONS_00001583	1	206	5663545	5663750	206,	5663545	-	BMSK_chr1
XLOC_001323	1	TCONS_00001584	1	201	5663877	5664077	201,	5663877	-	BMSK_chr1
XLOC_001324	1	TCONS_00001585	1	404	5667234	5667637	404,	5667234	-	BMSK_chr1
XLOC_001325	1	TCONS_00001586	1	212	5673941	5674152	212,	5673941	-	BMSK_chr1
XLOC_001326	1	TCONS_00001587	1	202	5689493	5689694	202,	5689493	-	BMSK_chr1
XLOC_001327	1	TCONS_00001588	1	206	5698646	5698851	206,	5698646	-	BMSK_chr1
XLOC_001330	1	TCONS_00001591	2	407	5813310	5814227	280,127,	58133105814101	-	BMSK_chr1
XLOC_001331	1	TCONS_00001592	1	2122	5834307	5836428	2122,	5834307	-	BMSK_chr1
XLOC_001332	1	TCONS_00001593	1	217	5836673	5836889	217,	5836673	-	BMSK_chr1
XLOC_001333	1	TCONS_00001594	9	2351	5838550	5864319	691,234,173,168,231,228,152,112,362,	5.83855e+62	-	BMSK_chr1
XLOC_001334	1	TCONS_00001596	1	624	5864610	5865233	624,	5864610	-	BMSK_chr1
XLOC_001335	1	TCONS_00001597	1	402	5865599	5866000	402,	5865599	-	BMSK_chr1
XLOC_001336	1	TCONS_00001598	1	1369	5866280	5867648	1369,	5866280	-	BMSK_chr1
XLOC_001337	1	TCONS_00001599	12	4467	5869853	5886542	1154,784,195,66,178,182,931,116,201,163,139,358,	5.86985e+83	-	BMSK_chr1
XLOC_001338	1	TCONS_00001601	17	2938	5895728	5921451	1001,87,163,116,79,137,103,122,152,240,99,126,88,126,87,108,104,	5.89573e+118	-	BMSK_chr1
XLOC_001339	1	TCONS_00001603	1	235	5933472	5933706	235,	5933472	-	BMSK_chr1
XLOC_001340	1	TCONS_00001604	1	308	5946029	5946336	308,	5946029	-	BMSK_chr1
XLOC_001341	1	TCONS_00001605	1	238	5947600	5947837	238,	5947600	-	BMSK_chr1
XLOC_001343	1	TCONS_00001607	1	691	5986926	5987616	691,	5986926	-	BMSK_chr1
XLOC_001344	1	TCONS_00001608	1	902	5987732	5988633	902,	5987732	-	BMSK_chr1
XLOC_001346	1	TCONS_00001610	1	202	5991957	5992158	202,	5991957	-	BMSK_chr1
XLOC_001347	1	TCONS_00001611	1	520	5996820	5997339	520,	5996820	-	BMSK_chr1
XLOC_001348	1	TCONS_00001612	1	311	5998152	5998462	311,	5998152	-	BMSK_chr1
XLOC_001349	1	TCONS_00001613	1	286	5999018	5999303	286,	5999018	-	BMSK_chr1
XLOC_001350	1	TCONS_00001614	1	282	6000000	6000281	282,	6000000	-	BMSK_chr1
XLOC_001351	1	TCONS_00001615	6	2971	6001596	6015407	2253,102,85,246,147,138,	6.0016e+41	-	BMSK_chr1
XLOC_001353	1	TCONS_00001618	1	878	6051204	6052081	878,	6051204	-	BMSK_chr1
XLOC_001355	1	TCONS_00001620	1	241	6074095	6074335	241,	6074095	-	BMSK_chr1
XLOC_001357	1	TCONS_00001622	1	400	6086115	6086514	400,	6086115	-	BMSK_chr1
XLOC_001358	1	TCONS_00001623	1	474	6089154	6089627	474,	6089154	-	BMSK_chr1
XLOC_001359	1	TCONS_00001624	1	916	6095757	6096672	916,	6095757	-	BMSK_chr1
XLOC_001360	1	TCONS_00001625	2	495	6098029	6099392	355,140,	60980296099253	-	BMSK_chr1
XLOC_001361	1	TCONS_00001626	1	238	6115900	6116137	238,	6115900	-	BMSK_chr1
XLOC_001362	1	TCONS_00001627	3	498	6122481	6155099	226,89,183,	6.12248e+20	-	BMSK_chr1
XLOC_001363	1	TCONS_00001628	1	210	6128693	6128902	210,	6128693	-	BMSK_chr1
XLOC_001364	1	TCONS_00001629	1	776	6161607	6162382	776,	6161607	-	BMSK_chr1
XLOC_001365	1	TCONS_00001630	1	357	6162811	6163167	357,	6162811	-	BMSK_chr1
XLOC_001367	1	TCONS_00001634	1	309	6172779	6173087	309,	6172779	-	BMSK_chr1
XLOC_001368	1	TCONS_00001635	1	211	6175385	6175595	211,	6175385	-	BMSK_chr1
XLOC_001369	1	TCONS_00001637	2	310	6181000	6182175	160,150,	61810006182026	-	BMSK_chr1
XLOC_001372	1	TCONS_00001640	1	252	6232954	6233205	252,	6232954	-	BMSK_chr1
XLOC_001373	1	TCONS_00001641	1	383	6233538	6233920	383,	6233538	-	BMSK_chr1
XLOC_001374	1	TCONS_00001642	1	218	6234238	6234455	218,	6234238	-	BMSK_chr1
XLOC_001375	1	TCONS_00001643	1	926	6235509	6236434	926,	6235509	-	BMSK_chr1
XLOC_001376	1	TCONS_00001644	1	600	6237577	6238176	600,	6237577	-	BMSK_chr1
XLOC_001377	1	TCONS_00001645	1	625	6238351	6238975	625,	6238351	-	BMSK_chr1
XLOC_001379	1	TCONS_00001648	4	857	6395058	6399719	188,95,170,404,	6.39506e+27	-	BMSK_chr1
XLOC_001380	1	TCONS_00001649	1	263	6411889	6412151	263,	6411889	-	BMSK_chr1
XLOC_001381	1	TCONS_00001650	1	323	6429196	6429518	323,	6429196	-	BMSK_chr1
XLOC_001382	1	TCONS_00001651	3	640	6429702	6430792	433,156,51,	6.4297e+20	-	BMSK_chr1
XLOC_001383	1	TCONS_00001653	1	994	6434130	6435123	994,	6434130	-	BMSK_chr1
XLOC_001384	1	TCONS_00001654	1	797	6435530	6436326	797,	6435530	-	BMSK_chr1
XLOC_001385	1	TCONS_00001655	1	314	6436440	6436753	314,	6436440	-	BMSK_chr1
XLOC_001386	1	TCONS_00001656	1	792	6436905	6437696	792,	6436905	-	BMSK_chr1
XLOC_001387	1	TCONS_00001657	1	2147	6437810	6439956	2147,	6437810	-	BMSK_chr1
XLOC_001388	1	TCONS_00001658	1	343	6440063	6440405	343,	6440063	-	BMSK_chr1
XLOC_001390	1	TCONS_00001663	1	201	6461109	6461309	201,	6461109	-	BMSK_chr1
XLOC_001391	1	TCONS_00001664	1	265	6484797	6485061	265,	6484797	-	BMSK_chr1
XLOC_001392	1	TCONS_00001665	1	595	6491601	6492195	595,	6491601	-	BMSK_chr1
XLOC_001393	1	TCONS_00001666	1	241	6502420	6502660	241,	6502420	-	BMSK_chr1
XLOC_001394	1	TCONS_00001667	1	392	6544534	6544925	392,	6544534	-	BMSK_chr1
XLOC_001395	1	TCONS_00001668	1	416	6555852	6556267	416,	6555852	-	BMSK_chr1
XLOC_001396	1	TCONS_00001669	1	225	6571731	6571955	225,	6571731	-	BMSK_chr1
XLOC_001397	1	TCONS_00001670	1	420	6573009	6573428	420,	6573009	-	BMSK_chr1
XLOC_001398	1	TCONS_00001671	1	561	6573723	6574283	561,	6573723	-	BMSK_chr1
XLOC_001402	1	TCONS_00001675	1	263	6610837	6611099	263,	6610837	-	BMSK_chr1
XLOC_001404	1	TCONS_00001680	1	230	6661627	6661856	230,	6661627	-	BMSK_chr1
XLOC_001405	1	TCONS_00001681	1	369	6663438	6663806	369,	6663438	-	BMSK_chr1
XLOC_001406	1	TCONS_00001682	1	336	6663965	6664300	336,	6663965	-	BMSK_chr1
XLOC_001407	1	TCONS_00001683	8	2445	6667425	6761685	665,197,268,166,223,690,87,149,	6.66743e+55	-	BMSK_chr1
XLOC_001408	1	TCONS_00001685	1	325	6767574	6767898	325,	6767574	-	BMSK_chr1
XLOC_001409	1	TCONS_00001686	13	3443	6775909	6789163	1634,130,146,134,192,117,211,192,128,120,82,175,182,	6.77591e+90	-	BMSK_chr1
XLOC_001410	1	TCONS_00001688	1	320	6849701	6850020	320,	6849701	-	BMSK_chr1
XLOC_001411	1	TCONS_00001689	1	200	6873853	6874052	200,	6873853	-	BMSK_chr1
XLOC_001413	1	TCONS_00001691	1	1052	7007264	7008315	1052,	7007264	-	BMSK_chr1
XLOC_001414	1	TCONS_00001692	1	233	7008435	7008667	233,	7008435	-	BMSK_chr1
XLOC_001416	1	TCONS_00001696	1	418	7012837	7013254	418,	7012837	-	BMSK_chr1
XLOC_001417	1	TCONS_00001698	1	843	7037533	7038375	843,	7037533	-	BMSK_chr1
XLOC_001419	1	TCONS_00001704	1	382	7060692	7061073	382,	7060692	-	BMSK_chr1
XLOC_001420	1	TCONS_00001705	1	919	7110998	7111916	919,	7110998	-	BMSK_chr1
XLOC_001421	1	TCONS_00001706	1	200	7113759	7113958	200,	7113759	-	BMSK_chr1
XLOC_001425	1	TCONS_00001710	1	338	7187276	7187613	338,	7187276	-	BMSK_chr1
XLOC_001427	1	TCONS_00001714	1	626	7200642	7201267	626,	7200642	-	BMSK_chr1
XLOC_001428	1	TCONS_00001715	1	339	7201997	7202335	339,	7201997	-	BMSK_chr1
XLOC_001429	1	TCONS_00001716	1	329	7204005	7204333	329,	7204005	-	BMSK_chr1
XLOC_001430	1	TCONS_00001717	5	964	7207579	7238470	73,129,27,608,127,	7.20758e+34	-	BMSK_chr1
XLOC_001431	1	TCONS_00001718	2	351	7228556	7228935	276,75,	72285567228861	-	BMSK_chr1
XLOC_001432	1	TCONS_00001720	1	353	7251719	7252071	353,	7251719	-	BMSK_chr1
XLOC_001433	1	TCONS_00001721	1	921	7255297	7256217	921,	7255297	-	BMSK_chr1
XLOC_001434	1	TCONS_00001722	1	229	7397625	7397853	229,	7397625	-	BMSK_chr1
XLOC_001435	1	TCONS_00001723	1	255	7435568	7435822	255,	7435568	-	BMSK_chr1
XLOC_001436	1	TCONS_00001724	1	217	7469994	7470210	217,	7469994	-	BMSK_chr1
XLOC_001437	1	TCONS_00001725	1	200	7523516	7523715	200,	7523516	-	BMSK_chr1
XLOC_001438	1	TCONS_00001726	1	270	7552486	7552755	270,	7552486	-	BMSK_chr1
XLOC_001439	1	TCONS_00001727	1	384	7593353	7593736	384,	7593353	-	BMSK_chr1
XLOC_001440	1	TCONS_00001728	1	238	7596102	7596339	238,	7596102	-	BMSK_chr1
XLOC_001441	1	TCONS_00001729	2	938	7597129	7598096	297,641,	75971297597456	-	BMSK_chr1
XLOC_001442	1	TCONS_00001730	8	1990	7598218	7609612	718,136,170,249,152,148,174,243,	7.59822e+55	-	BMSK_chr1
XLOC_001443	1	TCONS_00001732	1	241	7643538	7643778	241,	7643538	-	BMSK_chr1
XLOC_001451	1	TCONS_00001740	1	412	8128759	8129170	412,	8128759	-	BMSK_chr1
XLOC_001452	1	TCONS_00001742	2	221	8191933	8192213	37,184,	81919338192030	-	BMSK_chr1
XLOC_001455	1	TCONS_00001745	1	218	8210697	8210914	218,	8210697	-	BMSK_chr1
XLOC_001456	1	TCONS_00001746	1	332	8212170	8212501	332,	8212170	-	BMSK_chr1
XLOC_001458	1	TCONS_00001748	1	531	8224961	8225491	531,	8224961	-	BMSK_chr1
XLOC_001459	1	TCONS_00001749	1	203	8368265	8368467	203,	8368265	-	BMSK_chr1
XLOC_001460	1	TCONS_00001750	1	1679	8380913	8382591	1679,	8380913	-	BMSK_chr1
XLOC_001461	1	TCONS_00001751	3	819	8450577	8467656	96,371,352,	8.45058e+20	-	BMSK_chr1
XLOC_001462	1	TCONS_00001752	1	416	8468969	8469384	416,	8468969	-	BMSK_chr1
XLOC_001465	1	TCONS_00001757	1	391	8532701	8533091	391,	8532701	-	BMSK_chr1
XLOC_001466	1	TCONS_00001758	1	228	8614485	8614712	228,	8614485	-	BMSK_chr1
XLOC_001467	1	TCONS_00001760	4	619	8637806	8665526	149,206,164,100,	8.63781e+27	-	BMSK_chr1
XLOC_001468	1	TCONS_00001761	3	375	8669057	8673086	116,125,134,	8.66906e+20	-	BMSK_chr1
XLOC_001469	1	TCONS_00001763	1	319	8675667	8675985	319,	8675667	-	BMSK_chr1
XLOC_001470	1	TCONS_00001764	1	1045	8676299	8677343	1045,	8676299	-	BMSK_chr1
XLOC_001471	1	TCONS_00001765	1	209	8677445	8677653	209,	8677445	-	BMSK_chr1
XLOC_001472	1	TCONS_00001766	1	1834	8678039	8679872	1834,	8678039	-	BMSK_chr1
XLOC_001474	1	TCONS_00001770	1	311	8734530	8734840	311,	8734530	-	BMSK_chr1
XLOC_001475	1	TCONS_00001771	1	245	8735125	8735369	245,	8735125	-	BMSK_chr1
XLOC_001476	1	TCONS_00001772	6	983	8737331	8740840	258,207,110,112,120,176,	8.73733e+41	-	BMSK_chr1
XLOC_001477	1	TCONS_00001774	1	211	8746627	8746837	211,	8746627	-	BMSK_chr1
XLOC_001478	1	TCONS_00001775	1	386	8752004	8752389	386,	8752004	-	BMSK_chr1
XLOC_001479	1	TCONS_00001776	2	306	8752508	8753299	172,134,	87525088753166	-	BMSK_chr1
XLOC_001480	1	TCONS_00001777	1	230	8753590	8753819	230,	8753590	-	BMSK_chr1
XLOC_001481	1	TCONS_00001778	1	224	8777736	8777959	224,	8777736	-	BMSK_chr1
XLOC_001483	1	TCONS_00001780	1	222	8813187	8813408	222,	8813187	-	BMSK_chr1
XLOC_001484	1	TCONS_00001781	2	237	8814571	8814906	194,43,	88145718814864	-	BMSK_chr1
XLOC_001489	1	TCONS_00001789	1	439	8850550	8850988	439,	8850550	-	BMSK_chr1
XLOC_001490	1	TCONS_00001790	1	259	8851189	8851447	259,	8851189	-	BMSK_chr1
XLOC_001491	1	TCONS_00001791	1	396	8856140	8856535	396,	8856140	-	BMSK_chr1
XLOC_001492	1	TCONS_00001792	1	210	8856670	8856879	210,	8856670	-	BMSK_chr1
XLOC_001493	1	TCONS_00001793	1	482	8858338	8858819	482,	8858338	-	BMSK_chr1
XLOC_001494	1	TCONS_00001794	1	623	8877644	8878266	623,	8877644	-	BMSK_chr1
XLOC_001495	1	TCONS_00001795	5	908	8880083	8889256	176,142,185,207,198,	8.88008e+34	-	BMSK_chr1
XLOC_001496	1	TCONS_00001796	1	243	8899339	8899581	243,	8899339	-	BMSK_chr1
XLOC_001498	1	TCONS_00001798	1	203	8929201	8929403	203,	8929201	-	BMSK_chr1
XLOC_001499	1	TCONS_00001800	7	4222	8938369	8958338	2876,279,297,233,72,216,249,	8.93837e+48	-	BMSK_chr1
XLOC_001501	1	TCONS_00001802	6	1133	8972686	8977289	224,273,138,203,136,159,	8.97269e+41	-	BMSK_chr1
XLOC_001502	1	TCONS_00001805	1	437	8987085	8987521	437,	8987085	-	BMSK_chr1
XLOC_001504	1	TCONS_00001809	1	260	9035408	9035667	260,	9035408	-	BMSK_chr1
XLOC_001505	1	TCONS_00001810	2	492	9068032	9070842	180,312,	90680329070531	-	BMSK_chr1
XLOC_001506	1	TCONS_00001811	9	1861	9072683	9082059	465,170,133,160,148,136,236,188,225,	9.07268e+62	-	BMSK_chr1
XLOC_001507	1	TCONS_00001812	1	506	9102259	9102764	506,	9102259	-	BMSK_chr1
XLOC_001509	1	TCONS_00001816	1	316	9113014	9113329	316,	9113014	-	BMSK_chr1
XLOC_001510	1	TCONS_00001817	1	742	9114807	9115548	742,	9114807	-	BMSK_chr1
XLOC_001511	1	TCONS_00001818	1	253	9184111	9184363	253,	9184111	-	BMSK_chr1
XLOC_001513	1	TCONS_00001820	1	226	9221981	9222206	226,	9221981	-	BMSK_chr1
XLOC_001514	1	TCONS_00001821	1	213	9256570	9256782	213,	9256570	-	BMSK_chr1
XLOC_001515	1	TCONS_00001822	1	645	9437849	9438493	645,	9437849	-	BMSK_chr1
XLOC_001516	1	TCONS_00001824	23	4530	9441560	9460692	55,163,196,142,890,150,234,207,84,106,124,267,132,628,183,142,68,81,141,155,118,114,150,	9.44156e+160	-	BMSK_chr1
XLOC_001517	1	TCONS_00001825	2	511	9467083	9467860	222,289,	94670839467572	-	BMSK_chr1
XLOC_001518	1	TCONS_00001826	1	971	9468127	9469097	971,	9468127	-	BMSK_chr1
XLOC_001519	1	TCONS_00001827	1	207	9517797	9518003	207,	9517797	-	BMSK_chr1
XLOC_001523	1	TCONS_00001831	1	282	9621131	9621412	282,	9621131	-	BMSK_chr1
XLOC_001524	1	TCONS_00001832	4	1059	9622580	9623889	21,171,117,750,	9.62258e+27	-	BMSK_chr1
XLOC_001525	1	TCONS_00001833	1	310	9625570	9625879	310,	9625570	-	BMSK_chr1
XLOC_001526	1	TCONS_00001834	1	949	9626173	9627121	949,	9626173	-	BMSK_chr1
XLOC_001527	1	TCONS_00001835	10	3511	9627426	9634823	463,1344,199,416,260,158,207,113,155,196,	9.62743e+69	-	BMSK_chr1
XLOC_001528	1	TCONS_00001837	1	1180	9642871	9644050	1180,	9642871	-	BMSK_chr1
XLOC_001529	1	TCONS_00001838	4	3688	9644611	9653871	1350,2042,154,142,	9.64461e+27	-	BMSK_chr1
XLOC_001530	1	TCONS_00001840	2	2460	9660836	9663361	211,2249,	96608369661113	-	BMSK_chr1
XLOC_001532	1	TCONS_00001844	1	547	9833908	9834454	547,	9833908	-	BMSK_chr1
XLOC_001533	1	TCONS_00001845	1	489	9834698	9835186	489,	9834698	-	BMSK_chr1
XLOC_001534	1	TCONS_00001846	1	678	9835391	9836068	678,	9835391	-	BMSK_chr1
XLOC_001535	1	TCONS_00001847	1	444	9836196	9836639	444,	9836196	-	BMSK_chr1
XLOC_001536	1	TCONS_00001848	1	1059	9836759	9837817	1059,	9836759	-	BMSK_chr1
XLOC_001537	1	TCONS_00001849	1	434	9837940	9838373	434,	9837940	-	BMSK_chr1
XLOC_001538	1	TCONS_00001850	1	263	9851652	9851914	263,	9851652	-	BMSK_chr1
XLOC_001539	1	TCONS_00001851	1	495	9855742	9856236	495,	9855742	-	BMSK_chr1
XLOC_001540	1	TCONS_00001852	1	376	9856690	9857065	376,	9856690	-	BMSK_chr1
XLOC_001541	1	TCONS_00001853	1	358	9857389	9857746	358,	9857389	-	BMSK_chr1
XLOC_001542	1	TCONS_00001854	1	821	9857983	9858803	821,	9857983	-	BMSK_chr1
XLOC_001543	1	TCONS_00001855	1	244	9858898	9859141	244,	9858898	-	BMSK_chr1
XLOC_001546	1	TCONS_00001860	1	430	9931807	9932236	430,	9931807	-	BMSK_chr1
XLOC_001547	1	TCONS_00001861	1	212	9936393	9936604	212,	9936393	-	BMSK_chr1
XLOC_001548	1	TCONS_00001862	1	753	9942226	9942978	753,	9942226	-	BMSK_chr1
XLOC_001549	1	TCONS_00001863	10	4445	9945637	9954374	1107,313,121,245,249,737,970,299,160,244,	9.94564e+69	-	BMSK_chr1
XLOC_001550	1	TCONS_00001865	1	290	9966481	9966770	290,	9966481	-	BMSK_chr1
XLOC_001552	1	TCONS_00001867	1	507	10005163	10005669	507,	10005163	-	BMSK_chr1
XLOC_001553	1	TCONS_00001868	1	433	10006679	10007111	433,	10006679	-	BMSK_chr1
XLOC_001554	1	TCONS_00001869	10	2155	10008678	10017277	696,173,102,80,144,258,145,146,258,153,	1.00087e+79	-	BMSK_chr1
XLOC_001555	1	TCONS_00001871	1	216	10024806	10025021	216,	10024806	-	BMSK_chr1
XLOC_001556	1	TCONS_00001872	1	204	10025252	10025455	204,	10025252	-	BMSK_chr1
XLOC_001557	1	TCONS_00001873	1	2255	10068308	10070562	2255,	10068308	-	BMSK_chr1
XLOC_001558	1	TCONS_00001874	10	2067	10071407	10100810	463,128,146,214,158,162,312,262,34,188,	1.00714e+79	-	BMSK_chr1
XLOC_001559	1	TCONS_00001877	1	656	10102969	10103624	656,	10102969	-	BMSK_chr1
XLOC_001560	1	TCONS_00001878	1	324	10105118	10105441	324,	10105118	-	BMSK_chr1
XLOC_001561	1	TCONS_00001879	1	568	10114626	10115193	568,	10114626	-	BMSK_chr1
XLOC_001562	1	TCONS_00001880	1	637	10115310	10115946	637,	10115310	-	BMSK_chr1
XLOC_001563	1	TCONS_00001881	9	6588	10121570	10133091	4412,198,263,267,165,336,206,126,615,	1.01216e+71	-	BMSK_chr1
XLOC_001566	1	TCONS_00001885	1	200	10255274	10255473	200,	10255274	-	BMSK_chr1
XLOC_001568	1	TCONS_00001887	1	247	10409945	10410191	247,	10409945	-	BMSK_chr1
XLOC_001569	1	TCONS_00001888	1	290	10412087	10412376	290,	10412087	-	BMSK_chr1
XLOC_001570	1	TCONS_00001889	1	321	10418172	10418492	321,	10418172	-	BMSK_chr1
XLOC_001571	1	TCONS_00001890	1	552	10433570	10434121	552,	10433570	-	BMSK_chr1
XLOC_001572	1	TCONS_00001891	1	287	10436527	10436813	287,	10436527	-	BMSK_chr1
XLOC_001573	1	TCONS_00001892	1	990	10438234	10439223	990,	10438234	-	BMSK_chr1
XLOC_001575	1	TCONS_00001897	14	1956	10472172	10504186	100,121,146,99,87,210,131,88,84,156,203,105,124,302,	1.04722e+111	-	BMSK_chr1
XLOC_001576	1	TCONS_00001899	1	731	10510162	10510892	731,	10510162	-	BMSK_chr1
XLOC_001577	1	TCONS_00001900	1	645	10511133	10511777	645,	10511133	-	BMSK_chr1
XLOC_001578	1	TCONS_00001901	1	418	10515122	10515539	418,	10515122	-	BMSK_chr1
XLOC_001579	1	TCONS_00001902	1	510	10516874	10517383	510,	10516874	-	BMSK_chr1
XLOC_001580	1	TCONS_00001903	1	215	10518252	10518466	215,	10518252	-	BMSK_chr1
XLOC_001581	1	TCONS_00001904	1	311	10518953	10519263	311,	10518953	-	BMSK_chr1
XLOC_001582	1	TCONS_00001905	2	360	10519880	10520327	269,91,	1.05199e+15	-	BMSK_chr1
XLOC_001583	1	TCONS_00001906	1	430	10520446	10520875	430,	10520446	-	BMSK_chr1
XLOC_001586	1	TCONS_00001909	1	411	10545679	10546089	411,	10545679	-	BMSK_chr1
XLOC_001589	1	TCONS_00001912	1	327	10604717	10605043	327,	10604717	-	BMSK_chr1
XLOC_001591	1	TCONS_00001914	1	524	10617175	10617698	524,	10617175	-	BMSK_chr1
XLOC_001594	1	TCONS_00001917	1	211	10748751	10748961	211,	10748751	-	BMSK_chr1
XLOC_001595	1	TCONS_00001918	1	255	10749771	10750025	255,	10749771	-	BMSK_chr1
XLOC_001596	1	TCONS_00001919	1	347	10752155	10752501	347,	10752155	-	BMSK_chr1
XLOC_001597	1	TCONS_00001920	1	207	10754556	10754762	207,	10754556	-	BMSK_chr1
XLOC_001598	1	TCONS_00001921	1	215	10756729	10756943	215,	10756729	-	BMSK_chr1
XLOC_001599	1	TCONS_00001922	1	559	10757206	10757764	559,	10757206	-	BMSK_chr1
XLOC_001600	1	TCONS_00001923	1	234	10758033	10758266	234,	10758033	-	BMSK_chr1
XLOC_001601	1	TCONS_00001924	1	250	10758948	10759197	250,	10758948	-	BMSK_chr1
XLOC_001602	1	TCONS_00001925	1	1061	10759798	10760858	1061,	10759798	-	BMSK_chr1
XLOC_001603	1	TCONS_00001926	15	3192	10762458	10771966	1185,179,84,161,102,233,126,90,104,133,149,126,124,171,225,	1.07625e+119	-	BMSK_chr1
XLOC_001604	1	TCONS_00001928	1	237	10846768	10847004	237,	10846768	-	BMSK_chr1
XLOC_001605	1	TCONS_00001930	2	1044	10935286	10937372	915,129,	1.09353e+15	-	BMSK_chr1
XLOC_001607	1	TCONS_00001932	1	269	11030475	11030743	269,	11030475	-	BMSK_chr1
XLOC_001608	1	TCONS_00001933	2	1943	11032321	11034359	1751,192,	1.10323e+15	-	BMSK_chr1
XLOC_001610	1	TCONS_00001938	1	755	11081282	11082036	755,	11081282	-	BMSK_chr1
XLOC_001611	1	TCONS_00001939	1	316	11083711	11084026	316,	11083711	-	BMSK_chr1
XLOC_001612	1	TCONS_00001940	1	705	11084333	11085037	705,	11084333	-	BMSK_chr1
XLOC_001613	1	TCONS_00001941	1	550	11088793	11089342	550,	11088793	-	BMSK_chr1
XLOC_001614	1	TCONS_00001942	10	6537	11094108	11107862	1245,1116,238,178,72,169,3116,174,132,97,	1.10941e+79	-	BMSK_chr1
XLOC_001615	1	TCONS_00001944	1	359	11106277	11106635	359,	11106277	-	BMSK_chr1
XLOC_001616	1	TCONS_00001945	1	447	11107169	11107615	447,	11107169	-	BMSK_chr1
XLOC_001617	1	TCONS_00001946	1	261	11141657	11141917	261,	11141657	-	BMSK_chr1
XLOC_001618	1	TCONS_00001947	1	3077	11142198	11145274	3077,	11142198	-	BMSK_chr1
XLOC_001619	1	TCONS_00001948	8	2138	11147081	11161627	388,258,201,156,244,387,168,336,	1.11471e+63	-	BMSK_chr1
XLOC_001621	1	TCONS_00001951	1	910	11225388	11226297	910,	11225388	-	BMSK_chr1
XLOC_001622	1	TCONS_00001952	1	487	11226969	11227455	487,	11226969	-	BMSK_chr1
XLOC_001623	1	TCONS_00001953	1	1143	11227865	11229007	1143,	11227865	-	BMSK_chr1
XLOC_001625	1	TCONS_00001958	1	204	11237342	11237545	204,	11237342	-	BMSK_chr1
XLOC_001626	1	TCONS_00001959	1	456	11240435	11240890	456,	11240435	-	BMSK_chr1
XLOC_001627	1	TCONS_00001961	1	262	11263943	11264204	262,	11263943	-	BMSK_chr1
XLOC_001628	1	TCONS_00001962	1	246	11264312	11264557	246,	11264312	-	BMSK_chr1
XLOC_001629	1	TCONS_00001963	1	215	11342863	11343077	215,	11342863	-	BMSK_chr1
XLOC_001630	1	TCONS_00001964	1	1310	11372621	11373930	1310,	11372621	-	BMSK_chr1
XLOC_001631	1	TCONS_00001965	1	714	11374094	11374807	714,	11374094	-	BMSK_chr1
XLOC_001632	1	TCONS_00001966	1	438	11375284	11375721	438,	11375284	-	BMSK_chr1
XLOC_001633	1	TCONS_00001967	1	2365	11378757	11381121	2365,	11378757	-	BMSK_chr1
XLOC_001634	1	TCONS_00001968	1	440	11381191	11381630	440,	11381191	-	BMSK_chr1
XLOC_001635	1	TCONS_00001969	1	1980	11382371	11384350	1980,	11382371	-	BMSK_chr1
XLOC_001638	1	TCONS_00001973	1	429	11430699	11431127	429,	11430699	-	BMSK_chr1
XLOC_001639	1	TCONS_00001974	1	462	11510949	11511410	462,	11510949	-	BMSK_chr1
XLOC_001640	1	TCONS_00001975	1	736	11521904	11522639	736,	11521904	-	BMSK_chr1
XLOC_001642	1	TCONS_00001979	1	462	11550880	11551341	462,	11550880	-	BMSK_chr1
XLOC_001643	1	TCONS_00001980	1	848	11551925	11552772	848,	11551925	-	BMSK_chr1
XLOC_001644	1	TCONS_00001981	1	1408	11552893	11554300	1408,	11552893	-	BMSK_chr1
XLOC_001646	1	TCONS_00001988	2	368	11602437	11603631	166,202,	1.16024e+15	-	BMSK_chr1
XLOC_001647	1	TCONS_00001989	1	705	11628005	11628709	705,	11628005	-	BMSK_chr1
XLOC_001648	1	TCONS_00001990	1	739	11629337	11630075	739,	11629337	-	BMSK_chr1
XLOC_001649	1	TCONS_00001991	1	769	11656868	11657636	769,	11656868	-	BMSK_chr1
XLOC_001650	1	TCONS_00001992	3	476	11661021	11662760	232,144,100,	1.1661e+23	-	BMSK_chr1
XLOC_001651	1	TCONS_00001993	2	206	11682264	11683400	88,118,	1.16823e+15	-	BMSK_chr1
XLOC_001652	1	TCONS_00001994	8	2970	11723979	11749199	1727,128,166,201,298,171,115,164,	1.1724e+63	-	BMSK_chr1
XLOC_001653	1	TCONS_00001996	1	262	11749325	11749586	262,	11749325	-	BMSK_chr1
XLOC_001654	1	TCONS_00001997	1	242	11750323	11750564	242,	11750323	-	BMSK_chr1
XLOC_001659	1	TCONS_00002006	2	285	11797117	11798411	200,85,	1.17971e+15	-	BMSK_chr1
XLOC_001660	1	TCONS_00002007	1	245	11803654	11803898	245,	11803654	-	BMSK_chr1
XLOC_001661	1	TCONS_00002008	1	200	11804672	11804871	200,	11804672	-	BMSK_chr1
XLOC_001664	1	TCONS_00002011	1	692	11967960	11968651	692,	11967960	-	BMSK_chr1
XLOC_001665	1	TCONS_00002012	1	370	11969159	11969528	370,	11969159	-	BMSK_chr1
XLOC_001666	1	TCONS_00002013	13	2498	11971336	12008898	537,117,231,174,187,148,239,64,96,100,182,149,274,	1.19713e+103	-	BMSK_chr1
XLOC_001667	1	TCONS_00002015	1	329	12054166	12054494	329,	12054166	-	BMSK_chr1
XLOC_001669	1	TCONS_00002017	13	2212	12074318	12109427	150,237,220,338,123,126,165,83,275,87,142,79,187,	1.20743e+103	-	BMSK_chr1
XLOC_001672	1	TCONS_00002020	8	1332	12139376	12164148	375,181,231,54,206,127,66,92,	1.21394e+63	-	BMSK_chr1
XLOC_001673	1	TCONS_00002021	2	312	12165337	12166733	94,218,	1.21653e+15	-	BMSK_chr1
XLOC_001676	1	TCONS_00002026	1	367	12246022	12246388	367,	12246022	-	BMSK_chr1
XLOC_001679	1	TCONS_00002029	1	301	12335107	12335407	301,	12335107	-	BMSK_chr1
XLOC_001681	1	TCONS_00002032	5	984	12538052	12556040	375,166,149,177,117,	1.25381e+39	-	BMSK_chr1
XLOC_001682	1	TCONS_00002033	1	339	12598741	12599079	339,	12598741	-	BMSK_chr1
XLOC_001683	1	TCONS_00002034	1	723	12666017	12666739	723,	12666017	-	BMSK_chr1
XLOC_001684	1	TCONS_00002035	1	286	12668367	12668652	286,	12668367	-	BMSK_chr1
XLOC_001685	1	TCONS_00002036	2	1614	12669412	12671049	330,1284,	1.26694e+15	-	BMSK_chr1
XLOC_001686	1	TCONS_00002037	1	496	12671156	12671651	496,	12671156	-	BMSK_chr1
XLOC_001687	1	TCONS_00002038	1	324	12671758	12672081	324,	12671758	-	BMSK_chr1
XLOC_001688	1	TCONS_00002039	1	468	12672470	12672937	468,	12672470	-	BMSK_chr1
XLOC_001690	1	TCONS_00002041	1	1459	12715202	12716660	1459,	12715202	-	BMSK_chr1
XLOC_001691	1	TCONS_00002042	2	660	12717014	12717718	643,17,	1.2717e+15	-	BMSK_chr1
XLOC_001692	1	TCONS_00002044	20	2868	12720074	12756225	249,102,135,201,185,117,114,148,190,153,90,119,150,120,112,229,204,76,132,42,	1.27201e+159	-	BMSK_chr1
XLOC_001693	1	TCONS_00002046	1	212	12756885	12757096	212,	12756885	-	BMSK_chr1
XLOC_001694	1	TCONS_00002047	1	311	12757270	12757580	311,	12757270	-	BMSK_chr1
XLOC_001695	1	TCONS_00002048	1	450	12759819	12760268	450,	12759819	-	BMSK_chr1
XLOC_001696	1	TCONS_00002049	4	1592	12761703	12767933	1152,84,112,244,	1.27617e+31	-	BMSK_chr1
XLOC_001697	1	TCONS_00002051	1	557	12770340	12770896	557,	12770340	-	BMSK_chr1
XLOC_001698	1	TCONS_00002052	1	337	12788243	12788579	337,	12788243	-	BMSK_chr1
XLOC_001700	1	TCONS_00002054	1	261	12799974	12800234	261,	12799974	-	BMSK_chr1
XLOC_001702	1	TCONS_00002058	6	772	12823722	12919223	118,129,188,137,60,140,	1.28237e+47	-	BMSK_chr1
XLOC_001703	1	TCONS_00002059	1	262	12827162	12827423	262,	12827162	-	BMSK_chr1
XLOC_001704	1	TCONS_00002060	1	204	12834174	12834377	204,	12834174	-	BMSK_chr1
XLOC_001705	1	TCONS_00002061	1	237	12860154	12860390	237,	12860154	-	BMSK_chr1
XLOC_001706	1	TCONS_00002062	1	403	12869166	12869568	403,	12869166	-	BMSK_chr1
XLOC_001707	1	TCONS_00002063	1	429	12889200	12889628	429,	12889200	-	BMSK_chr1
XLOC_001708	1	TCONS_00002064	1	395	12894735	12895129	395,	12894735	-	BMSK_chr1
XLOC_001709	1	TCONS_00002065	1	254	12897326	12897579	254,	12897326	-	BMSK_chr1
XLOC_001710	1	TCONS_00002066	1	209	12925400	12925608	209,	12925400	-	BMSK_chr1
XLOC_001711	1	TCONS_00002067	1	235	12941381	12941615	235,	12941381	-	BMSK_chr1
XLOC_001712	1	TCONS_00002068	1	206	12943654	12943859	206,	12943654	-	BMSK_chr1
XLOC_001713	1	TCONS_00002069	1	320	12946371	12946690	320,	12946371	-	BMSK_chr1
XLOC_001714	1	TCONS_00002070	1	231	12957683	12957913	231,	12957683	-	BMSK_chr1
XLOC_001715	1	TCONS_00002071	1	354	12975123	12975476	354,	12975123	-	BMSK_chr1
XLOC_001716	1	TCONS_00002072	1	236	12980912	12981147	236,	12980912	-	BMSK_chr1
XLOC_001717	1	TCONS_00002073	1	2862	12981477	12984338	2862,	12981477	-	BMSK_chr1
XLOC_001718	1	TCONS_00002074	1	285	12987686	12987970	285,	12987686	-	BMSK_chr1
XLOC_001719	1	TCONS_00002075	1	262	12990664	12990925	262,	12990664	-	BMSK_chr1
XLOC_001720	1	TCONS_00002076	1	245	12995745	12995989	245,	12995745	-	BMSK_chr1
XLOC_001721	1	TCONS_00002077	1	215	13001285	13001499	215,	13001285	-	BMSK_chr1
XLOC_001723	1	TCONS_00002079	1	428	13065929	13066356	428,	13065929	-	BMSK_chr1
XLOC_001724	1	TCONS_00002080	1	256	13067986	13068241	256,	13067986	-	BMSK_chr1
XLOC_001725	1	TCONS_00002081	1	1049	13069557	13070605	1049,	13069557	-	BMSK_chr1
XLOC_001726	1	TCONS_00002082	1	521	13072164	13072684	521,	13072164	-	BMSK_chr1
XLOC_001727	1	TCONS_00002083	1	449	13075402	13075850	449,	13075402	-	BMSK_chr1
XLOC_001728	1	TCONS_00002084	1	754	13076265	13077018	754,	13076265	-	BMSK_chr1
XLOC_001729	1	TCONS_00002085	1	369	13077744	13078112	369,	13077744	-	BMSK_chr1
XLOC_001730	1	TCONS_00002086	1	208	13078592	13078799	208,	13078592	-	BMSK_chr1
XLOC_001731	1	TCONS_00002087	1	254	13080221	13080474	254,	13080221	-	BMSK_chr1
XLOC_001732	1	TCONS_00002088	1	262	13080645	13080906	262,	13080645	-	BMSK_chr1
XLOC_001733	1	TCONS_00002089	1	292	13081028	13081319	292,	13081028	-	BMSK_chr1
XLOC_001734	1	TCONS_00002090	1	798	13081516	13082313	798,	13081516	-	BMSK_chr1
XLOC_001735	1	TCONS_00002091	1	554	13084157	13084710	554,	13084157	-	BMSK_chr1
XLOC_001736	1	TCONS_00002092	1	461	13085971	13086431	461,	13085971	-	BMSK_chr1
XLOC_001737	1	TCONS_00002093	1	320	13086939	13087258	320,	13086939	-	BMSK_chr1
XLOC_001738	1	TCONS_00002094	2	411	13087421	13088615	334,77,	1.30874e+15	-	BMSK_chr1
XLOC_001740	1	TCONS_00002097	1	349	13097315	13097663	349,	13097315	-	BMSK_chr1
XLOC_001741	1	TCONS_00002098	1	291	13111336	13111626	291,	13111336	-	BMSK_chr1
XLOC_001742	1	TCONS_00002099	1	420	13122240	13122659	420,	13122240	-	BMSK_chr1
XLOC_001743	1	TCONS_00002100	1	285	13125538	13125822	285,	13125538	-	BMSK_chr1
XLOC_001744	1	TCONS_00002101	1	484	13135809	13136292	484,	13135809	-	BMSK_chr1
XLOC_001745	1	TCONS_00002102	1	338	13139208	13139545	338,	13139208	-	BMSK_chr1
XLOC_001746	1	TCONS_00002103	1	233	13165252	13165484	233,	13165252	-	BMSK_chr1
XLOC_001748	1	TCONS_00002107	1	521	13168946	13169466	521,	13168946	-	BMSK_chr1
XLOC_001749	1	TCONS_00002109	2	285	13190811	13191727	231,54,	1.31908e+15	-	BMSK_chr1
XLOC_001750	1	TCONS_00002110	1	303	13229434	13229736	303,	13229434	-	BMSK_chr1
XLOC_001751	1	TCONS_00002111	1	299	13260905	13261203	299,	13260905	-	BMSK_chr1
XLOC_001754	1	TCONS_00002114	1	223	13324468	13324690	223,	13324468	-	BMSK_chr1
XLOC_001755	1	TCONS_00002115	1	574	13325506	13326079	574,	13325506	-	BMSK_chr1
XLOC_001756	1	TCONS_00002116	1	1665	13326592	13328256	1665,	13326592	-	BMSK_chr1
XLOC_001757	1	TCONS_00002117	1	1264	13328608	13329871	1264,	13328608	-	BMSK_chr1
XLOC_001758	1	TCONS_00002118	1	272	13330170	13330441	272,	13330170	-	BMSK_chr1
XLOC_001762	1	TCONS_00002126	4	452	13411110	13425487	97,97,168,90,	1.34111e+31	-	BMSK_chr1
XLOC_001763	1	TCONS_00002127	4	406	13429347	13432020	65,131,109,101,	1.34293e+31	-	BMSK_chr1
XLOC_001764	1	TCONS_00002128	2	835	13433578	13434847	185,650,	1.34336e+15	-	BMSK_chr1
XLOC_001765	1	TCONS_00002129	1	386	13444984	13445369	386,	13444984	-	BMSK_chr1
XLOC_001766	1	TCONS_00002130	2	498	13474399	13475068	251,247,	1.34744e+15	-	BMSK_chr1
XLOC_001768	1	TCONS_00002133	1	369	13476732	13477100	369,	13476732	-	BMSK_chr1
XLOC_001769	1	TCONS_00002134	1	261	13479162	13479422	261,	13479162	-	BMSK_chr1
XLOC_001770	1	TCONS_00002135	1	882	13481653	13482534	882,	13481653	-	BMSK_chr1
XLOC_001772	1	TCONS_00002137	1	264	13531659	13531922	264,	13531659	-	BMSK_chr1
XLOC_001773	1	TCONS_00002138	4	914	13536375	13541037	232,144,267,271,	1.35364e+31	-	BMSK_chr1
XLOC_001774	1	TCONS_00002140	1	519	13538698	13539216	519,	13538698	-	BMSK_chr1
XLOC_001777	1	TCONS_00002144	1	428	13559796	13560223	428,	13559796	-	BMSK_chr1
XLOC_001778	1	TCONS_00002145	1	834	13560439	13561272	834,	13560439	-	BMSK_chr1
XLOC_001780	1	TCONS_00002147	1	835	13573253	13574087	835,	13573253	-	BMSK_chr1
XLOC_001782	1	TCONS_00002149	1	318	13591072	13591389	318,	13591072	-	BMSK_chr1
XLOC_001783	1	TCONS_00002150	1	246	13603379	13603624	246,	13603379	-	BMSK_chr1
XLOC_001784	1	TCONS_00002151	1	231	13621586	13621816	231,	13621586	-	BMSK_chr1
XLOC_001785	1	TCONS_00002152	5	3223	13630390	13635652	2727,66,60,272,98,	1.36304e+39	-	BMSK_chr1
XLOC_001788	1	TCONS_00002156	1	516	13648746	13649261	516,	13648746	-	BMSK_chr1
XLOC_001790	1	TCONS_00002159	1	405	13655505	13655909	405,	13655505	-	BMSK_chr1
XLOC_001791	1	TCONS_00002160	1	224	13656066	13656289	224,	13656066	-	BMSK_chr1
XLOC_001792	1	TCONS_00002161	1	571	13656782	13657352	571,	13656782	-	BMSK_chr1
XLOC_001793	1	TCONS_00002162	1	259	13657800	13658058	259,	13657800	-	BMSK_chr1
XLOC_001794	1	TCONS_00002163	1	784	13658313	13659096	784,	13658313	-	BMSK_chr1
XLOC_001796	1	TCONS_00002165	2	2909	13665226	13680489	18,2891,	1.36652e+15	-	BMSK_chr1
XLOC_001797	1	TCONS_00002166	1	456	13666283	13666738	456,	13666283	-	BMSK_chr1
XLOC_001798	1	TCONS_00002167	3	1392	13666921	13669770	1179,69,144,	1.36669e+23	-	BMSK_chr1
XLOC_001799	1	TCONS_00002168	1	332	13671286	13671617	332,	13671286	-	BMSK_chr1
XLOC_001800	1	TCONS_00002169	1	344	13671800	13672143	344,	13671800	-	BMSK_chr1
XLOC_001801	1	TCONS_00002170	1	321	13674372	13674692	321,	13674372	-	BMSK_chr1
XLOC_001802	1	TCONS_00002171	1	1282	13675537	13676818	1282,	13675537	-	BMSK_chr1
XLOC_001803	1	TCONS_00002172	1	263	13677173	13677435	263,	13677173	-	BMSK_chr1
XLOC_001804	1	TCONS_00002173	1	337	13680833	13681169	337,	13680833	-	BMSK_chr1
XLOC_001805	1	TCONS_00002174	1	243	13682235	13682477	243,	13682235	-	BMSK_chr1
XLOC_001806	1	TCONS_00002175	1	1325	13686767	13688091	1325,	13686767	-	BMSK_chr1
XLOC_001807	1	TCONS_00002176	1	263	13691153	13691415	263,	13691153	-	BMSK_chr1
XLOC_001808	1	TCONS_00002177	1	1212	13692699	13693910	1212,	13692699	-	BMSK_chr1
XLOC_001809	1	TCONS_00002178	1	200	13732523	13732722	200,	13732523	-	BMSK_chr1
XLOC_001811	1	TCONS_00002180	1	368	13791278	13791645	368,	13791278	-	BMSK_chr1
XLOC_001812	1	TCONS_00002181	1	236	13792026	13792261	236,	13792026	-	BMSK_chr1
XLOC_001814	1	TCONS_00002183	1	1263	13796212	13797474	1263,	13796212	-	BMSK_chr1
XLOC_001815	1	TCONS_00002184	1	523	13798111	13798633	523,	13798111	-	BMSK_chr1
XLOC_001816	1	TCONS_00002185	3	1762	13798766	13805033	1452,134,176,	1.37988e+23	-	BMSK_chr1
XLOC_001818	1	TCONS_00002187	2	336	13838007	13838525	320,16,	1.3838e+15	-	BMSK_chr1
XLOC_001819	1	TCONS_00002188	1	484	13840675	13841158	484,	13840675	-	BMSK_chr1
XLOC_001820	1	TCONS_00002189	10	3334	13842836	13852720	703,240,976,204,217,208,171,304,122,189,	1.38428e+79	-	BMSK_chr1
XLOC_001822	1	TCONS_00002193	1	234	13881253	13881486	234,	13881253	-	BMSK_chr1
XLOC_001823	1	TCONS_00002194	1	357	13927591	13927947	357,	13927591	-	BMSK_chr1
XLOC_001824	1	TCONS_00002195	1	2801	13935246	13938046	2801,	13935246	-	BMSK_chr1
XLOC_001825	1	TCONS_00002196	9	1274	13938332	13947250	131,123,202,211,99,179,126,74,129,	1.39383e+71	-	BMSK_chr1
XLOC_001826	1	TCONS_00002197	1	317	13957184	13957500	317,	13957184	-	BMSK_chr1
XLOC_001828	1	TCONS_00002199	2	445	14032393	14032897	210,235,	1.40324e+15	-	BMSK_chr1
XLOC_001829	1	TCONS_00002200	1	423	14047699	14048121	423,	14047699	-	BMSK_chr1
XLOC_001830	1	TCONS_00002201	12	1952	14140167	14154928	508,201,90,155,144,111,151,93,152,115,112,120,	1.41402e+95	-	BMSK_chr1
XLOC_001831	1	TCONS_00002203	2	416	14163270	14171390	74,342,	1.41633e+15	-	BMSK_chr1
XLOC_001832	1	TCONS_00002204	1	263	14169509	14169771	263,	14169509	-	BMSK_chr1
XLOC_001833	1	TCONS_00002205	1	493	14175784	14176276	493,	14175784	-	BMSK_chr1
XLOC_001834	1	TCONS_00002206	1	1328	14177826	14179153	1328,	14177826	-	BMSK_chr1
XLOC_001836	1	TCONS_00002209	1	200	14191094	14191293	200,	14191094	-	BMSK_chr1
XLOC_001837	1	TCONS_00002210	1	1986	14191660	14193645	1986,	14191660	-	BMSK_chr1
XLOC_001838	1	TCONS_00002211	1	820	14193745	14194564	820,	14193745	-	BMSK_chr1
XLOC_001839	1	TCONS_00002212	2	663	14195324	14196032	298,365,	1.41953e+15	-	BMSK_chr1
XLOC_001842	1	TCONS_00002218	1	204	14273046	14273249	204,	14273046	-	BMSK_chr1
XLOC_001844	1	TCONS_00002220	5	3298	14334818	14341897	2603,198,110,273,114,	1.43348e+39	-	BMSK_chr1
XLOC_001847	1	TCONS_00002224	1	654	14436598	14437251	654,	14436598	-	BMSK_chr1
XLOC_001848	1	TCONS_00002225	1	738	14446786	14447523	738,	14446786	-	BMSK_chr1
XLOC_001849	1	TCONS_00002226	1	226	14454630	14454855	226,	14454630	-	BMSK_chr1
XLOC_001851	1	TCONS_00002230	1	262	14479053	14479314	262,	14479053	-	BMSK_chr1
XLOC_001852	1	TCONS_00002231	1	289	14479518	14479806	289,	14479518	-	BMSK_chr1
XLOC_001855	1	TCONS_00002234	1	238	14513024	14513261	238,	14513024	-	BMSK_chr1
XLOC_001856	1	TCONS_00002235	1	239	14551109	14551347	239,	14551109	-	BMSK_chr1
XLOC_001857	1	TCONS_00002236	1	647	14680123	14680769	647,	14680123	-	BMSK_chr1
XLOC_001858	1	TCONS_00002237	6	803	14681002	14694392	161,87,81,187,142,145,	1.4681e+47	-	BMSK_chr1
XLOC_001859	1	TCONS_00002239	1	1029	14701113	14702141	1029,	14701113	-	BMSK_chr1
XLOC_001861	1	TCONS_00002242	2	288	14712910	14719327	104,184,	1.47129e+15	-	BMSK_chr1
XLOC_001862	1	TCONS_00002243	1	214	14719843	14720056	214,	14719843	-	BMSK_chr1
XLOC_001863	1	TCONS_00002244	1	213	14805295	14805507	213,	14805295	-	BMSK_chr1
XLOC_001867	1	TCONS_00002248	1	249	14902853	14903101	249,	14902853	-	BMSK_chr1
XLOC_001873	1	TCONS_00002254	1	307	15113751	15114057	307,	15113751	-	BMSK_chr1
XLOC_001875	1	TCONS_00002256	1	850	15195499	15196348	850,	15195499	-	BMSK_chr1
XLOC_001876	1	TCONS_00002257	1	1167	15196487	15197653	1167,	15196487	-	BMSK_chr1
XLOC_001877	1	TCONS_00002258	1	951	15197909	15198859	951,	15197909	-	BMSK_chr1
XLOC_001878	1	TCONS_00002259	1	219	15199136	15199354	219,	15199136	-	BMSK_chr1
XLOC_001885	1	TCONS_00002268	1	212	15531591	15531802	212,	15531591	-	BMSK_chr1
XLOC_001887	1	TCONS_00002270	1	671	15549826	15550496	671,	15549826	-	BMSK_chr1
XLOC_001888	1	TCONS_00002271	1	245	15590956	15591200	245,	15590956	-	BMSK_chr1
XLOC_001891	1	TCONS_00002274	3	428	15618567	15619229	265,82,81,	1.56186e+23	-	BMSK_chr1
XLOC_001892	1	TCONS_00002275	1	293	15624393	15624685	293,	15624393	-	BMSK_chr1
XLOC_001895	1	TCONS_00002278	1	341	15659158	15659498	341,	15659158	-	BMSK_chr1
XLOC_001896	1	TCONS_00002279	8	1999	15662702	15673376	974,113,121,138,105,222,74,252,	1.56627e+63	-	BMSK_chr1
XLOC_001897	1	TCONS_00002281	1	249	15680032	15680280	249,	15680032	-	BMSK_chr1
XLOC_001898	1	TCONS_00002282	1	225	15689347	15689571	225,	15689347	-	BMSK_chr1
XLOC_001901	1	TCONS_00002285	1	304	15796925	15797228	304,	15796925	-	BMSK_chr1
XLOC_001902	1	TCONS_00002286	1	446	15800610	15801055	446,	15800610	-	BMSK_chr1
XLOC_001903	1	TCONS_00002287	1	348	15802714	15803061	348,	15802714	-	BMSK_chr1
XLOC_001904	1	TCONS_00002288	1	207	15804101	15804307	207,	15804101	-	BMSK_chr1
XLOC_001905	1	TCONS_00002289	1	682	15806730	15807411	682,	15806730	-	BMSK_chr1
XLOC_001906	1	TCONS_00002290	2	2460	15807616	15810518	1236,1224,	1.58076e+15	-	BMSK_chr1
XLOC_001907	1	TCONS_00002292	9	1283	15811014	15832681	165,137,145,92,73,152,111,230,178,	1.5811e+71	-	BMSK_chr1
XLOC_001908	1	TCONS_00002293	1	465	15844947	15845411	465,	15844947	-	BMSK_chr1
XLOC_001911	1	TCONS_00002296	5	674	15893594	15903402	161,209,126,110,68,	1.58936e+39	-	BMSK_chr1
XLOC_001912	1	TCONS_00002297	8	4869	15903819	16021922	4029,112,195,93,81,77,135,147,	1.59038e+63	-	BMSK_chr1
XLOC_001913	1	TCONS_00002299	1	317	16015905	16016221	317,	16015905	-	BMSK_chr1
XLOC_001914	1	TCONS_00002300	1	366	16023885	16024250	366,	16023885	-	BMSK_chr1
XLOC_001915	1	TCONS_00002301	1	427	16024402	16024828	427,	16024402	-	BMSK_chr1
XLOC_001916	1	TCONS_00002302	1	386	16028922	16029307	386,	16028922	-	BMSK_chr1
XLOC_001917	1	TCONS_00002303	1	1696	16030442	16032137	1696,	16030442	-	BMSK_chr1
XLOC_001919	1	TCONS_00002307	4	1144	16036357	16045568	420,271,282,171,	1.60364e+31	-	BMSK_chr1
XLOC_001920	1	TCONS_00002308	2	392	16073037	16083505	178,214,	1.6073e+15	-	BMSK_chr1
XLOC_001921	1	TCONS_00002309	1	265	16096054	16096318	265,	16096054	-	BMSK_chr1
XLOC_001926	1	TCONS_00002314	2	5156	16157530	16162965	2690,2466,	1.61575e+15	-	BMSK_chr1
XLOC_001927	1	TCONS_00002315	1	624	16163499	16164122	624,	16163499	-	BMSK_chr1
XLOC_001929	1	TCONS_00002321	2	364	16176374	16177835	296,68,	1.61764e+15	-	BMSK_chr1
XLOC_001930	1	TCONS_00002323	5	589	16287723	16296412	121,149,159,101,59,	1.62877e+39	-	BMSK_chr1
XLOC_001932	1	TCONS_00002325	1	503	16325007	16325509	503,	16325007	-	BMSK_chr1
XLOC_001933	1	TCONS_00002326	1	337	16325810	16326146	337,	16325810	-	BMSK_chr1
XLOC_001935	1	TCONS_00002328	1	207	16335885	16336091	207,	16335885	-	BMSK_chr1
XLOC_001937	1	TCONS_00002330	1	295	16360137	16360431	295,	16360137	-	BMSK_chr1
XLOC_001940	1	TCONS_00002333	1	1459	16532760	16534218	1459,	16532760	-	BMSK_chr1
XLOC_001941	1	TCONS_00002334	1	207	16537484	16537690	207,	16537484	-	BMSK_chr1
XLOC_001942	1	TCONS_00002335	1	244	16540351	16540594	244,	16540351	-	BMSK_chr1
XLOC_001944	1	TCONS_00002341	1	471	16587860	16588330	471,	16587860	-	BMSK_chr1
XLOC_001945	1	TCONS_00002342	1	282	16605073	16605354	282,	16605073	-	BMSK_chr1
XLOC_001947	1	TCONS_00002344	1	323	16621755	16622077	323,	16621755	-	BMSK_chr1
XLOC_001948	1	TCONS_00002345	1	278	16626206	16626483	278,	16626206	-	BMSK_chr1
XLOC_001949	1	TCONS_00002346	1	404	16627791	16628194	404,	16627791	-	BMSK_chr1
XLOC_001950	1	TCONS_00002347	1	210	16628702	16628911	210,	16628702	-	BMSK_chr1
XLOC_001951	1	TCONS_00002348	1	263	16629159	16629421	263,	16629159	-	BMSK_chr1
XLOC_001952	1	TCONS_00002349	1	344	16634001	16634344	344,	16634001	-	BMSK_chr1
XLOC_001953	1	TCONS_00002350	1	301	16670654	16670954	301,	16670654	-	BMSK_chr1
XLOC_001954	1	TCONS_00002351	1	293	16694441	16694733	293,	16694441	-	BMSK_chr1
XLOC_001955	1	TCONS_00002352	1	366	16699620	16699985	366,	16699620	-	BMSK_chr1
XLOC_001957	1	TCONS_00002356	1	228	16745643	16745870	228,	16745643	-	BMSK_chr1
XLOC_001959	1	TCONS_00002358	5	3431	16783132	16816475	2498,293,173,253,214,	1.67831e+39	-	BMSK_chr1
XLOC_001962	1	TCONS_00002362	1	259	16823404	16823662	259,	16823404	-	BMSK_chr1
XLOC_001963	1	TCONS_00002363	1	872	16938705	16939576	872,	16938705	-	BMSK_chr1
XLOC_001964	1	TCONS_00002364	11	3741	16940143	16955384	2277,331,151,101,145,110,120,161,63,90,192,	1.69401e+87	-	BMSK_chr1
XLOC_001966	1	TCONS_00002367	1	204	17000058	17000261	204,	17000058	-	BMSK_chr1
XLOC_001967	1	TCONS_00002369	5	2235	17064713	17237841	201,172,146,36,1680,	1.70647e+39	-	BMSK_chr1
XLOC_001969	1	TCONS_00002371	1	329	17211594	17211922	329,	17211594	-	BMSK_chr1
XLOC_001972	1	TCONS_00002375	2	295	17284127	17284594	59,236,	1.72841e+15	-	BMSK_chr1
XLOC_001974	1	TCONS_00002377	1	409	17339399	17339807	409,	17339399	-	BMSK_chr1
XLOC_001975	1	TCONS_00002378	1	237	17353186	17353422	237,	17353186	-	BMSK_chr1
XLOC_001977	1	TCONS_00002380	1	286	17501675	17501960	286,	17501675	-	BMSK_chr1
XLOC_001979	1	TCONS_00002388	2	363	17719236	17719877	168,195,	1.77192e+15	-	BMSK_chr1
XLOC_001980	1	TCONS_00002390	4	1511	17732500	17762124	753,278,165,315,	1.77325e+31	-	BMSK_chr1
XLOC_001981	1	TCONS_00002391	1	674	17791434	17792107	674,	17791434	-	BMSK_chr1
XLOC_001982	1	TCONS_00002392	1	588	17792856	17793443	588,	17792856	-	BMSK_chr1
XLOC_001983	1	TCONS_00002393	1	408	17793743	17794150	408,	17793743	-	BMSK_chr1
XLOC_001984	1	TCONS_00002394	1	2325	17794560	17796884	2325,	17794560	-	BMSK_chr1
XLOC_001987	1	TCONS_00002400	1	659	17833849	17834507	659,	17833849	-	BMSK_chr1
XLOC_001989	1	TCONS_00002402	1	205	17908286	17908490	205,	17908286	-	BMSK_chr1
XLOC_001991	1	TCONS_00002404	1	293	17979158	17979450	293,	17979158	-	BMSK_chr1
XLOC_001992	1	TCONS_00002405	1	1296	17985756	17987051	1296,	17985756	-	BMSK_chr1
XLOC_001993	1	TCONS_00002406	1	399	17987162	17987560	399,	17987162	-	BMSK_chr1
XLOC_001995	1	TCONS_00002410	1	355	17994831	17995185	355,	17994831	-	BMSK_chr1
XLOC_001996	1	TCONS_00002411	1	376	17995341	17995716	376,	17995341	-	BMSK_chr1
XLOC_001997	1	TCONS_00002412	1	558	17995833	17996390	558,	17995833	-	BMSK_chr1
XLOC_001998	1	TCONS_00002413	1	364	17999230	17999593	364,	17999230	-	BMSK_chr1
XLOC_001999	1	TCONS_00002414	1	717	17999746	18000462	717,	17999746	-	BMSK_chr1
XLOC_002000	1	TCONS_00002415	1	322	18000994	18001315	322,	18000994	-	BMSK_chr1
XLOC_002001	1	TCONS_00002416	1	325	18012978	18013302	325,	18012978	-	BMSK_chr1
XLOC_002002	1	TCONS_00002417	1	562	18013416	18013977	562,	18013416	-	BMSK_chr1
XLOC_002003	1	TCONS_00002418	1	276	18015713	18015988	276,	18015713	-	BMSK_chr1
XLOC_002004	1	TCONS_00002419	1	264	18021431	18021694	264,	18021431	-	BMSK_chr1
XLOC_002005	1	TCONS_00002420	1	354	18023227	18023580	354,	18023227	-	BMSK_chr1
XLOC_002006	1	TCONS_00002421	1	350	18024117	18024466	350,	18024117	-	BMSK_chr1
XLOC_002007	1	TCONS_00002422	1	229	18027166	18027394	229,	18027166	-	BMSK_chr1
XLOC_002008	1	TCONS_00002423	1	271	18037926	18038196	271,	18037926	-	BMSK_chr1
XLOC_002009	1	TCONS_00002424	2	317	18039218	18041160	57,260,	1.80392e+15	-	BMSK_chr1
XLOC_002010	1	TCONS_00002425	1	267	18041986	18042252	267,	18041986	-	BMSK_chr1
XLOC_002011	1	TCONS_00002426	1	222	18043358	18043579	222,	18043358	-	BMSK_chr1
XLOC_002012	1	TCONS_00002427	1	232	18043682	18043913	232,	18043682	-	BMSK_chr1
XLOC_002013	1	TCONS_00002428	1	417	18046766	18047182	417,	18046766	-	BMSK_chr1
XLOC_002014	1	TCONS_00002429	1	259	18048964	18049222	259,	18048964	-	BMSK_chr1
XLOC_002015	1	TCONS_00002430	1	542	18051345	18051886	542,	18051345	-	BMSK_chr1
XLOC_002016	1	TCONS_00002431	1	358	18052642	18052999	358,	18052642	-	BMSK_chr1
XLOC_002017	1	TCONS_00002432	1	396	18053306	18053701	396,	18053306	-	BMSK_chr1
XLOC_002018	1	TCONS_00002433	1	242	18054412	18054653	242,	18054412	-	BMSK_chr1
XLOC_002019	1	TCONS_00002434	1	247	18057706	18057952	247,	18057706	-	BMSK_chr1
XLOC_002020	1	TCONS_00002435	1	359	18060001	18060359	359,	18060001	-	BMSK_chr1
XLOC_002021	1	TCONS_00002436	1	531	18064188	18064718	531,	18064188	-	BMSK_chr1
XLOC_002022	1	TCONS_00002437	1	313	18066851	18067163	313,	18066851	-	BMSK_chr1
XLOC_002023	1	TCONS_00002438	1	388	18068673	18069060	388,	18068673	-	BMSK_chr1
XLOC_002024	1	TCONS_00002439	1	289	18076684	18076972	289,	18076684	-	BMSK_chr1
XLOC_002025	1	TCONS_00002440	1	272	18077986	18078257	272,	18077986	-	BMSK_chr1
XLOC_002026	1	TCONS_00002441	1	222	18082203	18082424	222,	18082203	-	BMSK_chr1
XLOC_002027	1	TCONS_00002442	1	321	18082603	18082923	321,	18082603	-	BMSK_chr1
XLOC_002028	1	TCONS_00002443	1	244	18085821	18086064	244,	18085821	-	BMSK_chr1
XLOC_002029	1	TCONS_00002444	1	246	18087153	18087398	246,	18087153	-	BMSK_chr1
XLOC_002030	1	TCONS_00002445	1	293	18089235	18089527	293,	18089235	-	BMSK_chr1
XLOC_002031	1	TCONS_00002446	1	308	18091510	18091817	308,	18091510	-	BMSK_chr1
XLOC_002032	1	TCONS_00002447	1	208	18093109	18093316	208,	18093109	-	BMSK_chr1
XLOC_002033	1	TCONS_00002448	1	381	18094686	18095066	381,	18094686	-	BMSK_chr1
XLOC_002034	1	TCONS_00002449	1	356	18096074	18096429	356,	18096074	-	BMSK_chr1
XLOC_002035	1	TCONS_00002450	1	231	18097154	18097384	231,	18097154	-	BMSK_chr1
XLOC_002036	1	TCONS_00002451	1	434	18097691	18098124	434,	18097691	-	BMSK_chr1
XLOC_002037	1	TCONS_00002452	1	239	18098461	18098699	239,	18098461	-	BMSK_chr1
XLOC_002038	1	TCONS_00002453	1	341	18098962	18099302	341,	18098962	-	BMSK_chr1
XLOC_002039	1	TCONS_00002454	1	258	18103854	18104111	258,	18103854	-	BMSK_chr1
XLOC_002040	1	TCONS_00002455	1	203	18104350	18104552	203,	18104350	-	BMSK_chr1
XLOC_002041	1	TCONS_00002456	1	411	18105263	18105673	411,	18105263	-	BMSK_chr1
XLOC_002042	1	TCONS_00002457	1	1712	18105892	18107603	1712,	18105892	-	BMSK_chr1
XLOC_002043	1	TCONS_00002458	1	246	18107934	18108179	246,	18107934	-	BMSK_chr1
XLOC_002044	1	TCONS_00002459	1	413	18108428	18108840	413,	18108428	-	BMSK_chr1
XLOC_002045	1	TCONS_00002460	1	433	18109073	18109505	433,	18109073	-	BMSK_chr1
XLOC_002046	1	TCONS_00002461	1	216	18110599	18110814	216,	18110599	-	BMSK_chr1
XLOC_002047	1	TCONS_00002462	1	256	18112402	18112657	256,	18112402	-	BMSK_chr1
XLOC_002048	1	TCONS_00002463	1	1168	18112916	18114083	1168,	18112916	-	BMSK_chr1
XLOC_002049	1	TCONS_00002464	1	306	18114566	18114871	306,	18114566	-	BMSK_chr1
XLOC_002050	1	TCONS_00002465	1	315	18116582	18116896	315,	18116582	-	BMSK_chr1
XLOC_002051	1	TCONS_00002466	1	222	18117750	18117971	222,	18117750	-	BMSK_chr1
XLOC_002052	1	TCONS_00002467	1	204	18118154	18118357	204,	18118154	-	BMSK_chr1
XLOC_002053	1	TCONS_00002468	1	366	18119122	18119487	366,	18119122	-	BMSK_chr1
XLOC_002054	1	TCONS_00002469	1	259	18121094	18121352	259,	18121094	-	BMSK_chr1
XLOC_002055	1	TCONS_00002470	1	266	18126008	18126273	266,	18126008	-	BMSK_chr1
XLOC_002056	1	TCONS_00002471	1	241	18129424	18129664	241,	18129424	-	BMSK_chr1
XLOC_002057	1	TCONS_00002472	1	305	18130850	18131154	305,	18130850	-	BMSK_chr1
XLOC_002058	1	TCONS_00002473	1	237	18133069	18133305	237,	18133069	-	BMSK_chr1
XLOC_002059	1	TCONS_00002474	1	242	18136821	18137062	242,	18136821	-	BMSK_chr1
XLOC_002060	1	TCONS_00002475	1	219	18140254	18140472	219,	18140254	-	BMSK_chr1
XLOC_002061	1	TCONS_00002476	1	272	18147579	18147850	272,	18147579	-	BMSK_chr1
XLOC_002062	1	TCONS_00002477	1	1195	18148522	18149716	1195,	18148522	-	BMSK_chr1
XLOC_002063	1	TCONS_00002478	1	305	18150175	18150479	305,	18150175	-	BMSK_chr1
XLOC_002064	1	TCONS_00002479	1	501	18151546	18152046	501,	18151546	-	BMSK_chr1
XLOC_002065	1	TCONS_00002480	1	563	18152492	18153054	563,	18152492	-	BMSK_chr1
XLOC_002066	1	TCONS_00002481	1	305	18154189	18154493	305,	18154189	-	BMSK_chr1
XLOC_002067	1	TCONS_00002482	1	238	18161283	18161520	238,	18161283	-	BMSK_chr1
XLOC_002068	1	TCONS_00002483	1	560	18162629	18163188	560,	18162629	-	BMSK_chr1
XLOC_002069	1	TCONS_00002484	2	294	18165613	18183136	256,38,	1.81656e+15	-	BMSK_chr1
XLOC_002070	1	TCONS_00002485	1	219	18174743	18174961	219,	18174743	-	BMSK_chr1
XLOC_002071	1	TCONS_00002486	1	280	18183652	18183931	280,	18183652	-	BMSK_chr1
XLOC_002072	1	TCONS_00002487	1	251	18184182	18184432	251,	18184182	-	BMSK_chr1
XLOC_002073	1	TCONS_00002488	1	336	18186783	18187118	336,	18186783	-	BMSK_chr1
XLOC_002074	1	TCONS_00002489	1	223	18190025	18190247	223,	18190025	-	BMSK_chr1
XLOC_002075	1	TCONS_00002490	1	359	18190558	18190916	359,	18190558	-	BMSK_chr1
XLOC_002076	1	TCONS_00002491	1	238	18192702	18192939	238,	18192702	-	BMSK_chr1
XLOC_002077	1	TCONS_00002492	1	327	18193161	18193487	327,	18193161	-	BMSK_chr1
XLOC_002078	1	TCONS_00002493	1	267	18196559	18196825	267,	18196559	-	BMSK_chr1
XLOC_002079	1	TCONS_00002494	1	290	18198515	18198804	290,	18198515	-	BMSK_chr1
XLOC_002080	1	TCONS_00002495	1	249	18201279	18201527	249,	18201279	-	BMSK_chr1
XLOC_002081	1	TCONS_00002496	1	226	18203507	18203732	226,	18203507	-	BMSK_chr1
XLOC_002082	1	TCONS_00002497	1	316	18205686	18206001	316,	18205686	-	BMSK_chr1
XLOC_002083	1	TCONS_00002498	1	442	18206140	18206581	442,	18206140	-	BMSK_chr1
XLOC_002084	1	TCONS_00002499	1	496	18208884	18209379	496,	18208884	-	BMSK_chr1
XLOC_002085	1	TCONS_00002500	1	354	18210007	18210360	354,	18210007	-	BMSK_chr1
XLOC_002086	1	TCONS_00002501	1	504	18213843	18214346	504,	18213843	-	BMSK_chr1
XLOC_002087	1	TCONS_00002502	1	348	18215667	18216014	348,	18215667	-	BMSK_chr1
XLOC_002088	1	TCONS_00002503	1	482	18216234	18216715	482,	18216234	-	BMSK_chr1
XLOC_002089	1	TCONS_00002504	1	200	18216851	18217050	200,	18216851	-	BMSK_chr1
XLOC_002090	1	TCONS_00002505	1	210	18217929	18218138	210,	18217929	-	BMSK_chr1
XLOC_002091	1	TCONS_00002506	1	204	18218523	18218726	204,	18218523	-	BMSK_chr1
XLOC_002092	1	TCONS_00002507	1	205	18221143	18221347	205,	18221143	-	BMSK_chr1
XLOC_002093	1	TCONS_00002508	1	1187	18221680	18222866	1187,	18221680	-	BMSK_chr1
XLOC_002094	1	TCONS_00002509	1	209	18224685	18224893	209,	18224685	-	BMSK_chr1
XLOC_002095	1	TCONS_00002510	1	506	18225202	18225707	506,	18225202	-	BMSK_chr1
XLOC_002096	1	TCONS_00002511	1	340	18226019	18226358	340,	18226019	-	BMSK_chr1
XLOC_002097	1	TCONS_00002512	1	212	18226720	18226931	212,	18226720	-	BMSK_chr1
XLOC_002098	1	TCONS_00002513	1	372	18227295	18227666	372,	18227295	-	BMSK_chr1
XLOC_002099	1	TCONS_00002514	1	204	18229778	18229981	204,	18229778	-	BMSK_chr1
XLOC_002100	1	TCONS_00002515	1	397	18231183	18231579	397,	18231183	-	BMSK_chr1
XLOC_002101	1	TCONS_00002516	1	200	18232371	18232570	200,	18232371	-	BMSK_chr1
XLOC_002102	1	TCONS_00002517	1	211	18235197	18235407	211,	18235197	-	BMSK_chr1
XLOC_002103	1	TCONS_00002518	1	439	18235677	18236115	439,	18235677	-	BMSK_chr1
XLOC_002104	1	TCONS_00002519	1	509	18237352	18237860	509,	18237352	-	BMSK_chr1
XLOC_002105	1	TCONS_00002520	1	259	18240351	18240609	259,	18240351	-	BMSK_chr1
XLOC_002106	1	TCONS_00002521	1	207	18241307	18241513	207,	18241307	-	BMSK_chr1
XLOC_002107	1	TCONS_00002522	1	392	18242664	18243055	392,	18242664	-	BMSK_chr1
XLOC_002108	1	TCONS_00002523	1	526	18244565	18245090	526,	18244565	-	BMSK_chr1
XLOC_002109	1	TCONS_00002524	1	296	18245456	18245751	296,	18245456	-	BMSK_chr1
XLOC_002110	1	TCONS_00002525	1	438	18246524	18246961	438,	18246524	-	BMSK_chr1
XLOC_002111	1	TCONS_00002526	1	333	18247701	18248033	333,	18247701	-	BMSK_chr1
XLOC_002112	1	TCONS_00002527	1	412	18249386	18249797	412,	18249386	-	BMSK_chr1
XLOC_002113	1	TCONS_00002528	1	221	18250040	18250260	221,	18250040	-	BMSK_chr1
XLOC_002114	1	TCONS_00002529	1	775	18251376	18252150	775,	18251376	-	BMSK_chr1
XLOC_002115	1	TCONS_00002530	1	314	18254828	18255141	314,	18254828	-	BMSK_chr1
XLOC_002116	1	TCONS_00002531	1	218	18255949	18256166	218,	18255949	-	BMSK_chr1
XLOC_002117	1	TCONS_00002532	1	344	18258144	18258487	344,	18258144	-	BMSK_chr1
XLOC_002118	1	TCONS_00002533	1	260	18260127	18260386	260,	18260127	-	BMSK_chr1
XLOC_002119	1	TCONS_00002534	1	340	18264024	18264363	340,	18264024	-	BMSK_chr1
XLOC_002121	1	TCONS_00002536	1	255	18348518	18348772	255,	18348518	-	BMSK_chr1
XLOC_002122	1	TCONS_00002537	1	1749	18349129	18350877	1749,	18349129	-	BMSK_chr1
XLOC_002123	1	TCONS_00002538	16	7734	18351052	18374257	213,140,264,185,429,135,147,378,306,249,552,1420,2503,184,222,407,	1.83511e+127	-	BMSK_chr1
XLOC_002124	1	TCONS_00002540	2	358	18382826	18385370	55,303,	1.83828e+15	-	BMSK_chr1
XLOC_002126	1	TCONS_00002542	1	306	18411262	18411567	306,	18411262	-	BMSK_chr1
XLOC_002127	1	TCONS_00002543	1	214	18413056	18413269	214,	18413056	-	BMSK_chr1
XLOC_002128	1	TCONS_00002544	1	209	18479260	18479468	209,	18479260	-	BMSK_chr1
XLOC_002129	1	TCONS_00002545	6	1034	18489905	18540864	258,154,199,172,105,146,	1.84899e+47	-	BMSK_chr1
XLOC_002130	1	TCONS_00002547	1	1538	18554211	18555748	1538,	18554211	-	BMSK_chr1
XLOC_002131	1	TCONS_00002548	1	349	18555873	18556221	349,	18555873	-	BMSK_chr1
XLOC_002133	1	TCONS_00002550	1	228	18573692	18573919	228,	18573692	-	BMSK_chr1
XLOC_002137	1	TCONS_00002554	1	225	18716256	18716480	225,	18716256	-	BMSK_chr1
XLOC_002139	1	TCONS_00002556	1	472	18797910	18798381	472,	18797910	-	BMSK_chr1
XLOC_002140	1	TCONS_00002557	1	290	18835243	18835532	290,	18835243	-	BMSK_chr1
XLOC_002141	1	TCONS_00002559	15	2382	19035536	19057161	107,186,120,203,137,134,223,152,165,134,94,138,129,153,307,	1.90355e+119	-	BMSK_chr1
XLOC_002142	1	TCONS_00002561	1	542	19137701	19138242	542,	19137701	-	BMSK_chr1
XLOC_002143	1	TCONS_00002562	1	361	19150566	19150926	361,	19150566	-	BMSK_chr1
XLOC_002144	1	TCONS_00002563	1	297	19271024	19271320	297,	19271024	-	BMSK_chr1
XLOC_002145	1	TCONS_00002564	1	325	19335153	19335477	325,	19335153	-	BMSK_chr1
XLOC_002146	1	TCONS_00002565	1	552	19336950	19337501	552,	19336950	-	BMSK_chr1
XLOC_002147	1	TCONS_00002566	1	236	19394452	19394687	236,	19394452	-	BMSK_chr1
XLOC_002148	1	TCONS_00002567	1	366	19475278	19475643	366,	19475278	-	BMSK_chr1
XLOC_002149	1	TCONS_00002568	1	282	19530514	19530795	282,	19530514	-	BMSK_chr1
XLOC_002151	1	TCONS_00002573	2	267	19909685	19958682	216,51,	1.99097e+15	-	BMSK_chr1
XLOC_002152	1	TCONS_00002574	1	223	19920059	19920281	223,	19920059	-	BMSK_chr1
XLOC_002153	1	TCONS_00002575	3	660	19960529	19961247	137,370,153,	1.99605e+23	-	BMSK_chr1
XLOC_002155	1	TCONS_00002578	2	353	19969957	19972928	133,220,	1.997e+15	-	BMSK_chr1
XLOC_002156	1	TCONS_00002579	3	291	20029734	20045528	77,133,81,	2.00297e+23	-	BMSK_chr1
XLOC_002158	1	TCONS_00002581	1	247	20032255	20032501	247,	20032255	-	BMSK_chr1
XLOC_002159	1	TCONS_00002582	1	253	20062253	20062505	253,	20062253	-	BMSK_chr1
XLOC_002160	1	TCONS_00002583	1	1032	20095931	20096962	1032,	20095931	-	BMSK_chr1
XLOC_002161	1	TCONS_00002584	1	299	20167881	20168179	299,	20167881	-	BMSK_chr1
XLOC_002163	1	TCONS_00002586	1	299	20254786	20255084	299,	20254786	-	BMSK_chr1
XLOC_002164	1	TCONS_00002587	1	563	20257448	20258010	563,	20257448	-	BMSK_chr1
XLOC_002167	1	TCONS_00002593	18	2905	20314809	20331840	33,157,173,130,157,262,169,170,166,91,300,134,187,175,149,193,159,100,	2.03148e+143	-	BMSK_chr1
XLOC_002168	1	TCONS_00002594	1	420	20333792	20334211	420,	20333792	-	BMSK_chr1
XLOC_002169	1	TCONS_00002595	2	2859	20334338	20337222	1582,1277,	2.03343e+15	-	BMSK_chr1
XLOC_002171	1	TCONS_00002599	1	556	20399883	20400438	556,	20399883	-	BMSK_chr1
XLOC_002172	1	TCONS_00002600	1	584	20400659	20401242	584,	20400659	-	BMSK_chr1
XLOC_002173	1	TCONS_00002601	1	290	20401514	20401803	290,	20401514	-	BMSK_chr1
XLOC_002175	1	TCONS_00002604	1	289	20412012	20412300	289,	20412012	-	BMSK_chr1
XLOC_002176	1	TCONS_00002605	10	1731	20416062	20423822	99,145,135,129,180,198,204,104,132,405,	2.04161e+79	-	BMSK_chr1
XLOC_002177	1	TCONS_00002606	2	284	20424199	20425671	94,190,	2.04242e+15	-	BMSK_chr1
XLOC_002178	1	TCONS_00002607	2	213	20428465	20433129	115,98,	2.04285e+15	-	BMSK_chr1
XLOC_002179	1	TCONS_00002608	5	392	20434528	20519156	18,102,134,123,15,	2.04345e+39	-	BMSK_chr1
XLOC_002180	1	TCONS_00002609	1	469	20434975	20435443	469,	20434975	-	BMSK_chr1
XLOC_002181	1	TCONS_00002610	1	231	20448383	20448613	231,	20448383	-	BMSK_chr1
XLOC_002182	1	TCONS_00002611	2	268	20448835	20452745	88,180,	2.04488e+15	-	BMSK_chr1
XLOC_002183	1	TCONS_00002612	1	637	20500139	20500775	637,	20500139	-	BMSK_chr1
XLOC_002184	1	TCONS_00002613	1	238	20508830	20509067	238,	20508830	-	BMSK_chr1
XLOC_002186	1	TCONS_00002616	1	336	20537464	20537799	336,	20537464	-	BMSK_chr1
XLOC_002187	1	TCONS_00002620	4	728	20607049	20617995	267,82,164,215,	2.0607e+31	-	BMSK_chr1
XLOC_002189	1	TCONS_00002622	1	875	20632870	20633744	875,	20632870	-	BMSK_chr1
XLOC_002190	1	TCONS_00002623	3	1312	20634023	20640635	402,110,800,	2.0634e+23	-	BMSK_chr1
XLOC_002193	1	TCONS_00002628	2	304	20804946	20823647	88,216,	2.08049e+15	-	BMSK_chr1
XLOC_002195	1	TCONS_00002630	1	203	20884267	20884469	203,	20884267	-	BMSK_chr1
XLOC_002199	1	TCONS_00002634	3	577	21098635	21247681	199,39,339,	2.10986e+23	-	BMSK_chr1
XLOC_002201	1	TCONS_00002636	1	409	21237063	21237471	409,	21237063	-	BMSK_chr1
XLOC_002202	1	TCONS_00002637	1	289	21237624	21237912	289,	21237624	-	BMSK_chr1
XLOC_002203	1	TCONS_00002638	1	567	21245799	21246365	567,	21245799	-	BMSK_chr1
XLOC_002207	1	TCONS_00002645	1	206	21299023	21299228	206,	21299023	-	BMSK_chr1
XLOC_002209	1	TCONS_00002648	1	488	21374928	21375415	488,	21374928	-	BMSK_chr1
XLOC_002210	1	TCONS_00002649	1	4135	21395208	21399342	4135,	21395208	-	BMSK_chr1
XLOC_002211	1	TCONS_00002650	1	498	21399585	21400082	498,	21399585	-	BMSK_chr1
XLOC_002212	1	TCONS_00002651	1	776	21400250	21401025	776,	21400250	-	BMSK_chr1
XLOC_002213	1	TCONS_00002652	1	477	21401457	21401933	477,	21401457	-	BMSK_chr1
XLOC_002214	1	TCONS_00002653	1	538	21402879	21403416	538,	21402879	-	BMSK_chr1
XLOC_002215	1	TCONS_00002654	1	304	21405550	21405853	304,	21405550	-	BMSK_chr1
XLOC_002216	1	TCONS_00002655	1	241	21411977	21412217	241,	21411977	-	BMSK_chr1
XLOC_002217	1	TCONS_00002656	1	258	21453374	21453631	258,	21453374	-	BMSK_chr1
XLOC_002218	1	TCONS_00002657	1	232	16081985	16082216	232,	16081985	.	BMSK_chr1
XLOC_002219	1	TCONS_00002658	2	639	2817	4938	358,281,	28174658	+	BMSK_chr10
XLOC_002220	1	TCONS_00002660	1	319	6827	7145	319,	6827	+	BMSK_chr10
XLOC_002221	1	TCONS_00002661	1	287	8079	8365	287,	8079	+	BMSK_chr10
XLOC_002222	1	TCONS_00002662	1	438	24171	24608	438,	24171	+	BMSK_chr10
XLOC_002223	1	TCONS_00002663	1	233	26493	26725	233,	26493	+	BMSK_chr10
XLOC_002224	1	TCONS_00002664	1	238	30082	30319	238,	30082	+	BMSK_chr10
XLOC_002226	1	TCONS_00002666	2	269	62009	62347	31,238,	6200962110	+	BMSK_chr10
XLOC_002228	1	TCONS_00002668	1	909	83986	84894	909,	83986	+	BMSK_chr10
XLOC_002229	1	TCONS_00002669	1	1221	85007	86227	1221,	85007	+	BMSK_chr10
XLOC_002230	1	TCONS_00002670	1	1775	86425	88199	1775,	86425	+	BMSK_chr10
XLOC_002231	1	TCONS_00002671	1	329	88515	88843	329,	88515	+	BMSK_chr10
XLOC_002232	1	TCONS_00002672	1	748	88915	89662	748,	88915	+	BMSK_chr10
XLOC_002233	1	TCONS_00002673	1	3347	89872	93218	3347,	89872	+	BMSK_chr10
XLOC_002234	1	TCONS_00002674	1	1153	93368	94520	1153,	93368	+	BMSK_chr10
XLOC_002235	1	TCONS_00002675	1	879	94752	95630	879,	94752	+	BMSK_chr10
XLOC_002236	1	TCONS_00002676	1	206	103557	103762	206,	103557	+	BMSK_chr10
XLOC_002238	1	TCONS_00002679	1	260	112363	112622	260,	112363	+	BMSK_chr10
XLOC_002239	1	TCONS_00002680	1	424	118634	119057	424,	118634	+	BMSK_chr10
XLOC_002241	1	TCONS_00002682	1	1347	137244	138590	1347,	137244	+	BMSK_chr10
XLOC_002242	1	TCONS_00002683	1	309	150683	150991	309,	150683	+	BMSK_chr10
XLOC_002243	1	TCONS_00002684	1	344	184309	184652	344,	184309	+	BMSK_chr10
XLOC_002244	1	TCONS_00002685	1	208	299146	299353	208,	299146	+	BMSK_chr10
XLOC_002246	1	TCONS_00002687	1	205	404524	404728	205,	404524	+	BMSK_chr10
XLOC_002247	1	TCONS_00002688	11	3053	444482	503899	459,225,131,179,175,119,154,20,115,120,1356,	4.44482e+65	+	BMSK_chr10
XLOC_002248	1	TCONS_00002689	1	836	504016	504851	836,	504016	+	BMSK_chr10
XLOC_002249	1	TCONS_00002690	1	1436	505009	506444	1436,	505009	+	BMSK_chr10
XLOC_002250	1	TCONS_00002691	1	254	506771	507024	254,	506771	+	BMSK_chr10
XLOC_002252	1	TCONS_00002693	1	249	529585	529833	249,	529585	+	BMSK_chr10
XLOC_002254	1	TCONS_00002696	1	273	587835	588107	273,	587835	+	BMSK_chr10
XLOC_002255	1	TCONS_00002697	1	205	668231	668435	205,	668231	+	BMSK_chr10
XLOC_002257	1	TCONS_00002699	1	261	786367	786627	261,	786367	+	BMSK_chr10
XLOC_002258	1	TCONS_00002702	1	1853	1164812	1166664	1853,	1164812	+	BMSK_chr10
XLOC_002261	1	TCONS_00002705	1	262	1350993	1351254	262,	1350993	+	BMSK_chr10
XLOC_002263	1	TCONS_00002707	1	478	1363587	1364064	478,	1363587	+	BMSK_chr10
XLOC_002264	1	TCONS_00002708	1	574	1378313	1378886	574,	1378313	+	BMSK_chr10
XLOC_002267	1	TCONS_00002711	1	715	1433068	1433782	715,	1433068	+	BMSK_chr10
XLOC_002268	1	TCONS_00002712	1	861	1449553	1450413	861,	1449553	+	BMSK_chr10
XLOC_002269	1	TCONS_00002713	1	235	1452240	1452474	235,	1452240	+	BMSK_chr10
XLOC_002270	1	TCONS_00002714	1	789	1469072	1469860	789,	1469072	+	BMSK_chr10
XLOC_002271	1	TCONS_00002715	2	209	1478292	1520634	197,12,	14782921520623	+	BMSK_chr10
XLOC_002273	1	TCONS_00002718	7	1053	1582353	1586963	143,190,136,154,110,167,153,	1.58235e+48	+	BMSK_chr10
XLOC_002274	1	TCONS_00002720	1	495	1611074	1611568	495,	1611074	+	BMSK_chr10
XLOC_002275	1	TCONS_00002722	2	323	1612694	1613408	190,133,	16126941613276	+	BMSK_chr10
XLOC_002276	1	TCONS_00002723	1	292	1749951	1750242	292,	1749951	+	BMSK_chr10
XLOC_002277	1	TCONS_00002724	1	248	1764105	1764352	248,	1764105	+	BMSK_chr10
XLOC_002278	1	TCONS_00002725	1	203	1773117	1773319	203,	1773117	+	BMSK_chr10
XLOC_002279	1	TCONS_00002726	3	883	1784754	1816650	195,316,372,	1.78475e+20	+	BMSK_chr10
XLOC_002280	1	TCONS_00002728	1	399	1833474	1833872	399,	1833474	+	BMSK_chr10
XLOC_002281	1	TCONS_00002729	1	453	1834049	1834501	453,	1834049	+	BMSK_chr10
XLOC_002282	1	TCONS_00002730	1	749	1834652	1835400	749,	1834652	+	BMSK_chr10
XLOC_002283	1	TCONS_00002731	1	324	1836002	1836325	324,	1836002	+	BMSK_chr10
XLOC_002285	1	TCONS_00002734	1	229	1844977	1845205	229,	1844977	+	BMSK_chr10
XLOC_002286	1	TCONS_00002735	6	1414	1845439	1848431	669,128,151,123,192,151,	1.84544e+41	+	BMSK_chr10
XLOC_002287	1	TCONS_00002736	1	465	1848680	1849144	465,	1848680	+	BMSK_chr10
XLOC_002289	1	TCONS_00002739	1	230	1850639	1850868	230,	1850639	+	BMSK_chr10
XLOC_002290	1	TCONS_00002740	1	212	1851330	1851541	212,	1851330	+	BMSK_chr10
XLOC_002292	1	TCONS_00002743	4	1319	1859069	1862647	374,186,144,615,	1.85907e+27	+	BMSK_chr10
XLOC_002293	1	TCONS_00002745	2	339	1862935	1865891	321,18,	18629351865874	+	BMSK_chr10
XLOC_002296	1	TCONS_00002748	13	2191	2185781	2208838	126,130,162,159,148,175,143,134,123,120,229,440,102,	2.18578e+90	+	BMSK_chr10
XLOC_002297	1	TCONS_00002750	1	213	2211007	2211219	213,	2211007	+	BMSK_chr10
XLOC_002298	1	TCONS_00002751	1	515	2211618	2212132	515,	2211618	+	BMSK_chr10
XLOC_002299	1	TCONS_00002752	1	863	2239043	2239905	863,	2239043	+	BMSK_chr10
XLOC_002300	1	TCONS_00002753	1	498	2240182	2240679	498,	2240182	+	BMSK_chr10
XLOC_002301	1	TCONS_00002754	7	1169	2242516	2248970	321,58,138,178,220,161,93,	2.24252e+48	+	BMSK_chr10
XLOC_002302	1	TCONS_00002756	1	445	2255338	2255782	445,	2255338	+	BMSK_chr10
XLOC_002303	1	TCONS_00002757	1	213	2257126	2257338	213,	2257126	+	BMSK_chr10
XLOC_002304	1	TCONS_00002758	2	598	2307382	2309770	381,217,	23073822309554	+	BMSK_chr10
XLOC_002306	1	TCONS_00002761	5	3495	2330210	2335534	199,214,177,134,2771,	2.33021e+34	+	BMSK_chr10
XLOC_002309	1	TCONS_00002771	1	241	2442813	2443053	241,	2442813	+	BMSK_chr10
XLOC_002310	1	TCONS_00002772	1	249	2453810	2454058	249,	2453810	+	BMSK_chr10
XLOC_002316	1	TCONS_00002780	1	273	2499460	2499732	273,	2499460	+	BMSK_chr10
XLOC_002318	1	TCONS_00002784	1	1046	2516783	2517828	1046,	2516783	+	BMSK_chr10
XLOC_002319	1	TCONS_00002786	4	984	2518528	2522677	275,251,219,239,	2.51853e+27	+	BMSK_chr10
XLOC_002321	1	TCONS_00002789	1	317	2585193	2585509	317,	2585193	+	BMSK_chr10
XLOC_002322	1	TCONS_00002790	1	601	2606133	2606733	601,	2606133	+	BMSK_chr10
XLOC_002323	1	TCONS_00002791	1	241	2706491	2706731	241,	2706491	+	BMSK_chr10
XLOC_002324	1	TCONS_00002792	2	1198	2791107	2794259	1083,115,	27911072794145	+	BMSK_chr10
XLOC_002325	1	TCONS_00002793	1	287	2805101	2805387	287,	2805101	+	BMSK_chr10
XLOC_002326	1	TCONS_00002794	3	363	2808708	2811604	47,121,195,	2.80871e+20	+	BMSK_chr10
XLOC_002330	1	TCONS_00002798	1	838	2822878	2823715	838,	2822878	+	BMSK_chr10
XLOC_002331	1	TCONS_00002799	1	315	2893180	2893494	315,	2893180	+	BMSK_chr10
XLOC_002332	1	TCONS_00002800	2	352	2931254	2931896	217,135,	29312542931762	+	BMSK_chr10
XLOC_002333	1	TCONS_00002801	1	348	2938736	2939083	348,	2938736	+	BMSK_chr10
XLOC_002334	1	TCONS_00002802	2	264	2941718	2942061	109,155,	29417182941907	+	BMSK_chr10
XLOC_002337	1	TCONS_00002805	1	356	2965938	2966293	356,	2965938	+	BMSK_chr10
XLOC_002339	1	TCONS_00002807	1	326	2986393	2986718	326,	2986393	+	BMSK_chr10
XLOC_002341	1	TCONS_00002812	1	221	3023062	3023282	221,	3023062	+	BMSK_chr10
XLOC_002342	1	TCONS_00002813	1	318	3024335	3024652	318,	3024335	+	BMSK_chr10
XLOC_002343	1	TCONS_00002814	1	218	3025042	3025259	218,	3025042	+	BMSK_chr10
XLOC_002344	1	TCONS_00002815	4	1539	3025770	3028918	179,146,82,1132,	3.02577e+27	+	BMSK_chr10
XLOC_002345	1	TCONS_00002817	2	337	3038945	3145678	219,118,	30389453145561	+	BMSK_chr10
XLOC_002348	1	TCONS_00002820	1	308	3077114	3077421	308,	3077114	+	BMSK_chr10
XLOC_002349	1	TCONS_00002821	3	1350	3078474	3093389	673,269,408,	3.07847e+20	+	BMSK_chr10
XLOC_002350	1	TCONS_00002823	1	333	3086839	3087171	333,	3086839	+	BMSK_chr10
XLOC_002351	1	TCONS_00002824	1	505	3093561	3094065	505,	3093561	+	BMSK_chr10
XLOC_002352	1	TCONS_00002825	1	517	3094327	3094843	517,	3094327	+	BMSK_chr10
XLOC_002353	1	TCONS_00002826	1	840	3095137	3095976	840,	3095137	+	BMSK_chr10
XLOC_002354	1	TCONS_00002827	1	655	3096502	3097156	655,	3096502	+	BMSK_chr10
XLOC_002355	1	TCONS_00002828	1	980	3097557	3098536	980,	3097557	+	BMSK_chr10
XLOC_002356	1	TCONS_00002829	1	708	3129258	3129965	708,	3129258	+	BMSK_chr10
XLOC_002357	1	TCONS_00002830	1	990	3132034	3133023	990,	3132034	+	BMSK_chr10
XLOC_002358	1	TCONS_00002831	1	706	3133194	3133899	706,	3133194	+	BMSK_chr10
XLOC_002359	1	TCONS_00002832	1	267	3135202	3135468	267,	3135202	+	BMSK_chr10
XLOC_002360	1	TCONS_00002833	2	383	3139671	3141001	327,56,	31396713140946	+	BMSK_chr10
XLOC_002361	1	TCONS_00002834	1	531	3142444	3142974	531,	3142444	+	BMSK_chr10
XLOC_002363	1	TCONS_00002836	1	296	3387804	3388099	296,	3387804	+	BMSK_chr10
XLOC_002365	1	TCONS_00002838	1	207	3452993	3453199	207,	3452993	+	BMSK_chr10
XLOC_002369	1	TCONS_00002842	1	327	3526883	3527209	327,	3526883	+	BMSK_chr10
XLOC_002370	1	TCONS_00002843	2	317	3531319	3532329	53,264,	35313193532066	+	BMSK_chr10
XLOC_002371	1	TCONS_00002844	2	266	3534502	3541801	119,147,	35345023541655	+	BMSK_chr10
XLOC_002372	1	TCONS_00002845	3	217	3555575	3600617	57,56,104,	3.55558e+20	+	BMSK_chr10
XLOC_002373	1	TCONS_00002846	2	307	3567793	3572593	282,25,	35677933572569	+	BMSK_chr10
XLOC_002374	1	TCONS_00002847	1	340	3569294	3569633	340,	3569294	+	BMSK_chr10
XLOC_002375	1	TCONS_00002848	1	286	3571308	3571593	286,	3571308	+	BMSK_chr10
XLOC_002376	1	TCONS_00002849	1	232	3571738	3571969	232,	3571738	+	BMSK_chr10
XLOC_002377	1	TCONS_00002850	1	201	3701914	3702114	201,	3701914	+	BMSK_chr10
XLOC_002378	1	TCONS_00002851	1	274	3731681	3731954	274,	3731681	+	BMSK_chr10
XLOC_002379	1	TCONS_00002852	1	584	3752565	3753148	584,	3752565	+	BMSK_chr10
XLOC_002381	1	TCONS_00002854	1	745	3767840	3768584	745,	3767840	+	BMSK_chr10
XLOC_002382	1	TCONS_00002855	1	236	3768690	3768925	236,	3768690	+	BMSK_chr10
XLOC_002384	1	TCONS_00002857	4	1323	3807393	3817039	218,74,192,839,	3.80739e+27	+	BMSK_chr10
XLOC_002385	1	TCONS_00002859	1	440	3818646	3819085	440,	3818646	+	BMSK_chr10
XLOC_002386	1	TCONS_00002860	2	1564	3827903	3831282	402,1162,	38279033830121	+	BMSK_chr10
XLOC_002387	1	TCONS_00002861	1	507	3828690	3829196	507,	3828690	+	BMSK_chr10
XLOC_002388	1	TCONS_00002862	1	231	3831615	3831845	231,	3831615	+	BMSK_chr10
XLOC_002389	1	TCONS_00002863	7	1201	3831967	3835818	157,230,125,58,209,181,241,	3.83197e+48	+	BMSK_chr10
XLOC_002391	1	TCONS_00002866	3	494	3845267	3849181	138,84,272,	3.84527e+20	+	BMSK_chr10
XLOC_002392	1	TCONS_00002867	1	518	3849771	3850288	518,	3849771	+	BMSK_chr10
XLOC_002393	1	TCONS_00002868	8	2830	3853020	3901389	298,127,111,135,117,168,189,1685,	3.85302e+55	+	BMSK_chr10
XLOC_002394	1	TCONS_00002871	1	260	3904529	3904788	260,	3904529	+	BMSK_chr10
XLOC_002395	1	TCONS_00002872	1	253	3913906	3914158	253,	3913906	+	BMSK_chr10
XLOC_002396	1	TCONS_00002873	1	383	3918448	3918830	383,	3918448	+	BMSK_chr10
XLOC_002398	1	TCONS_00002875	1	813	3978539	3979351	813,	3978539	+	BMSK_chr10
XLOC_002400	1	TCONS_00002877	17	3843	3986762	3999178	171,159,187,186,218,255,174,258,93,122,154,156,192,193,95,132,1098,	3.98676e+118	+	BMSK_chr10
XLOC_002401	1	TCONS_00002879	1	298	4014169	4014466	298,	4014169	+	BMSK_chr10
XLOC_002403	1	TCONS_00002881	2	764	4066077	4066907	189,575,	40660774066333	+	BMSK_chr10
XLOC_002407	1	TCONS_00002885	2	570	4101813	4104292	15,555,	41018134103738	+	BMSK_chr10
XLOC_002408	1	TCONS_00002886	5	877	4106302	4148230	232,167,245,139,94,	4.1063e+34	+	BMSK_chr10
XLOC_002409	1	TCONS_00002887	3	479	4170120	4186314	100,110,269,	4.17012e+20	+	BMSK_chr10
XLOC_002410	1	TCONS_00002888	4	860	4189554	4191528	386,170,111,193,	4.18955e+27	+	BMSK_chr10
XLOC_002411	1	TCONS_00002889	1	348	4191914	4192261	348,	4191914	+	BMSK_chr10
XLOC_002412	1	TCONS_00002890	1	965	4192480	4193444	965,	4192480	+	BMSK_chr10
XLOC_002413	1	TCONS_00002891	1	211	4194100	4194310	211,	4194100	+	BMSK_chr10
XLOC_002414	1	TCONS_00002892	2	201	4203920	4206659	168,33,	42039204206627	+	BMSK_chr10
XLOC_002416	1	TCONS_00002894	1	433	4228594	4229026	433,	4228594	+	BMSK_chr10
XLOC_002417	1	TCONS_00002895	1	565	4236449	4237013	565,	4236449	+	BMSK_chr10
XLOC_002418	1	TCONS_00002896	5	3135	4240001	4244432	263,207,191,237,2237,	4.24e+34	+	BMSK_chr10
XLOC_002419	1	TCONS_00002897	1	204	4244850	4245053	204,	4244850	+	BMSK_chr10
XLOC_002420	1	TCONS_00002898	1	574	4245288	4245861	574,	4245288	+	BMSK_chr10
XLOC_002422	1	TCONS_00002901	1	573	4249038	4249610	573,	4249038	+	BMSK_chr10
XLOC_002424	1	TCONS_00002906	1	240	4259659	4259898	240,	4259659	+	BMSK_chr10
XLOC_002425	1	TCONS_00002907	1	275	4291020	4291294	275,	4291020	+	BMSK_chr10
XLOC_002426	1	TCONS_00002908	6	3104	4357819	4413674	242,106,1630,773,130,223,	4.35782e+41	+	BMSK_chr10
XLOC_002427	1	TCONS_00002909	1	304	4362168	4362471	304,	4362168	+	BMSK_chr10
XLOC_002428	1	TCONS_00002910	1	201	4370995	4371195	201,	4370995	+	BMSK_chr10
XLOC_002429	1	TCONS_00002911	1	206	4374585	4374790	206,	4374585	+	BMSK_chr10
XLOC_002430	1	TCONS_00002913	2	318	4418127	4418692	149,169,	44181274418524	+	BMSK_chr10
XLOC_002433	1	TCONS_00002920	1	505	4458632	4459136	505,	4458632	+	BMSK_chr10
XLOC_002434	1	TCONS_00002921	1	352	4459288	4459639	352,	4459288	+	BMSK_chr10
XLOC_002435	1	TCONS_00002922	6	1666	4461875	4466119	240,155,293,215,141,622,	4.46188e+41	+	BMSK_chr10
XLOC_002436	1	TCONS_00002924	1	1107	4467034	4468140	1107,	4467034	+	BMSK_chr10
XLOC_002438	1	TCONS_00002926	1	207	4486524	4486730	207,	4486524	+	BMSK_chr10
XLOC_002439	1	TCONS_00002927	1	205	4489770	4489974	205,	4489770	+	BMSK_chr10
XLOC_002440	1	TCONS_00002928	2	404	4498997	4501716	295,109,	44989974501608	+	BMSK_chr10
XLOC_002441	1	TCONS_00002929	1	280	4499747	4500026	280,	4499747	+	BMSK_chr10
XLOC_002442	1	TCONS_00002930	3	1132	4502998	4505760	219,148,765,	4.503e+20	+	BMSK_chr10
XLOC_002443	1	TCONS_00002931	6	700	4506505	4517158	336,105,83,18,145,13,	4.50651e+41	+	BMSK_chr10
XLOC_002444	1	TCONS_00002932	1	604	4578792	4579395	604,	4578792	+	BMSK_chr10
XLOC_002445	1	TCONS_00002933	1	543	4592123	4592665	543,	4592123	+	BMSK_chr10
XLOC_002446	1	TCONS_00002934	1	203	4606096	4606298	203,	4606096	+	BMSK_chr10
XLOC_002447	1	TCONS_00002936	5	1861	4611442	4637968	145,100,1079,180,357,	4.61144e+34	+	BMSK_chr10
XLOC_002448	1	TCONS_00002937	1	213	4639920	4640132	213,	4639920	+	BMSK_chr10
XLOC_002449	1	TCONS_00002938	1	466	4745010	4745475	466,	4745010	+	BMSK_chr10
XLOC_002453	1	TCONS_00002942	8	2609	5052172	5115568	414,451,285,476,185,196,213,389,	5.05217e+55	+	BMSK_chr10
XLOC_002456	1	TCONS_00002946	1	224	5079234	5079457	224,	5079234	+	BMSK_chr10
XLOC_002457	1	TCONS_00002947	2	399	5080908	5099052	354,45,	50809085099008	+	BMSK_chr10
XLOC_002458	1	TCONS_00002948	1	375	5084573	5084947	375,	5084573	+	BMSK_chr10
XLOC_002460	1	TCONS_00002951	1	230	5122960	5123189	230,	5122960	+	BMSK_chr10
XLOC_002462	1	TCONS_00002953	1	257	5157757	5158013	257,	5157757	+	BMSK_chr10
XLOC_002463	1	TCONS_00002954	1	528	5172309	5172836	528,	5172309	+	BMSK_chr10
XLOC_002464	1	TCONS_00002955	1	203	5174201	5174403	203,	5174201	+	BMSK_chr10
XLOC_002465	1	TCONS_00002956	1	223	5231782	5232004	223,	5231782	+	BMSK_chr10
XLOC_002466	1	TCONS_00002957	1	287	5235616	5235902	287,	5235616	+	BMSK_chr10
XLOC_002468	1	TCONS_00002960	7	1552	5244883	5248416	194,204,167,244,192,367,184,	5.24488e+48	+	BMSK_chr10
XLOC_002469	1	TCONS_00002961	7	857	5262104	5290510	123,111,138,257,75,100,53,	5.2621e+48	+	BMSK_chr10
XLOC_002472	1	TCONS_00002965	1	204	5324839	5325042	204,	5324839	+	BMSK_chr10
XLOC_002473	1	TCONS_00002966	2	234	5332457	5335319	197,37,	53324575335283	+	BMSK_chr10
XLOC_002476	1	TCONS_00002969	6	2100	5380899	5384458	433,206,724,372,234,131,	5.3809e+41	+	BMSK_chr10
XLOC_002477	1	TCONS_00002970	1	345	5385364	5385708	345,	5385364	+	BMSK_chr10
XLOC_002478	1	TCONS_00002971	1	337	5390942	5391278	337,	5390942	+	BMSK_chr10
XLOC_002481	1	TCONS_00002974	1	340	5401669	5402008	340,	5401669	+	BMSK_chr10
XLOC_002482	1	TCONS_00002975	1	766	5411188	5411953	766,	5411188	+	BMSK_chr10
XLOC_002483	1	TCONS_00002976	1	335	5416085	5416419	335,	5416085	+	BMSK_chr10
XLOC_002485	1	TCONS_00002978	1	324	5492954	5493277	324,	5492954	+	BMSK_chr10
XLOC_002487	1	TCONS_00002980	5	1063	5578757	5583728	164,321,262,213,103,	5.57876e+34	+	BMSK_chr10
XLOC_002488	1	TCONS_00002982	5	939	5586659	5590613	310,46,82,225,276,	5.58666e+34	+	BMSK_chr10
XLOC_002489	1	TCONS_00002983	1	406	5590738	5591143	406,	5590738	+	BMSK_chr10
XLOC_002490	1	TCONS_00002984	1	713	5591373	5592085	713,	5591373	+	BMSK_chr10
XLOC_002491	1	TCONS_00002985	1	232	5592674	5592905	232,	5592674	+	BMSK_chr10
XLOC_002492	1	TCONS_00002986	1	287	5712858	5713144	287,	5712858	+	BMSK_chr10
XLOC_002493	1	TCONS_00002987	1	1552	5715951	5717502	1552,	5715951	+	BMSK_chr10
XLOC_002494	1	TCONS_00002988	1	255	5866809	5867063	255,	5866809	+	BMSK_chr10
XLOC_002495	1	TCONS_00002989	1	204	5910477	5910680	204,	5910477	+	BMSK_chr10
XLOC_002496	1	TCONS_00002990	1	1016	5911513	5912528	1016,	5911513	+	BMSK_chr10
XLOC_002498	1	TCONS_00002992	2	250	5920873	5921185	210,40,	59208735921146	+	BMSK_chr10
XLOC_002500	1	TCONS_00002996	1	300	5949393	5949692	300,	5949393	+	BMSK_chr10
XLOC_002501	1	TCONS_00002997	1	226	5951327	5951552	226,	5951327	+	BMSK_chr10
XLOC_002502	1	TCONS_00002998	1	222	5952602	5952823	222,	5952602	+	BMSK_chr10
XLOC_002504	1	TCONS_00003000	1	210	6121705	6121914	210,	6121705	+	BMSK_chr10
XLOC_002505	1	TCONS_00003001	1	331	6123000	6123330	331,	6123000	+	BMSK_chr10
XLOC_002506	1	TCONS_00003002	1	266	6125356	6125621	266,	6125356	+	BMSK_chr10
XLOC_002507	1	TCONS_00003003	1	348	6127222	6127569	348,	6127222	+	BMSK_chr10
XLOC_002508	1	TCONS_00003004	1	233	6160633	6160865	233,	6160633	+	BMSK_chr10
XLOC_002510	1	TCONS_00003006	1	200	6221392	6221591	200,	6221392	+	BMSK_chr10
XLOC_002511	1	TCONS_00003007	1	341	6229871	6230211	341,	6229871	+	BMSK_chr10
XLOC_002512	1	TCONS_00003009	7	4416	6281525	6314621	514,171,290,165,147,223,2906,	6.28153e+48	+	BMSK_chr10
XLOC_002513	1	TCONS_00003010	1	1376	6314881	6316256	1376,	6314881	+	BMSK_chr10
XLOC_002514	1	TCONS_00003011	5	1192	6323523	6333673	111,264,198,252,367,	6.32352e+34	+	BMSK_chr10
XLOC_002516	1	TCONS_00003014	1	204	6362829	6363032	204,	6362829	+	BMSK_chr10
XLOC_002517	1	TCONS_00003015	1	218	6389868	6390085	218,	6389868	+	BMSK_chr10
XLOC_002518	1	TCONS_00003016	11	4444	6406679	6440603	509,153,191,451,246,1322,236,290,167,195,684,	6.40668e+76	+	BMSK_chr10
XLOC_002520	1	TCONS_00003019	3	746	6446102	6447627	534,135,77,	6.4461e+20	+	BMSK_chr10
XLOC_002522	1	TCONS_00003021	2	224	6468865	6484839	195,29,	64688656484811	+	BMSK_chr10
XLOC_002525	1	TCONS_00003024	1	219	6488307	6488525	219,	6488307	+	BMSK_chr10
XLOC_002526	1	TCONS_00003025	1	721	6491246	6491966	721,	6491246	+	BMSK_chr10
XLOC_002527	1	TCONS_00003026	1	206	6503001	6503206	206,	6503001	+	BMSK_chr10
XLOC_002528	1	TCONS_00003028	1	1572	6522293	6523864	1572,	6522293	+	BMSK_chr10
XLOC_002530	1	TCONS_00003030	1	229	6620763	6620991	229,	6620763	+	BMSK_chr10
XLOC_002532	1	TCONS_00003032	1	301	6661888	6662188	301,	6661888	+	BMSK_chr10
XLOC_002534	1	TCONS_00003035	1	434	6701928	6702361	434,	6701928	+	BMSK_chr10
XLOC_002535	1	TCONS_00003037	4	1255	6715637	6717977	163,202,356,534,	6.71564e+27	+	BMSK_chr10
XLOC_002536	1	TCONS_00003038	1	231	6719234	6719464	231,	6719234	+	BMSK_chr10
XLOC_002538	1	TCONS_00003040	1	236	6744923	6745158	236,	6744923	+	BMSK_chr10
XLOC_002539	1	TCONS_00003041	15	6219	6748609	6768035	279,415,1883,171,195,283,927,161,162,537,198,255,269,147,337,	6.74861e+104	+	BMSK_chr10
XLOC_002540	1	TCONS_00003043	1	228	6765656	6765883	228,	6765656	+	BMSK_chr10
XLOC_002542	1	TCONS_00003047	1	342	6976569	6976910	342,	6976569	+	BMSK_chr10
XLOC_002544	1	TCONS_00003049	3	350	7036917	7037622	103,87,160,	7.03692e+20	+	BMSK_chr10
XLOC_002546	1	TCONS_00003051	2	300	7064011	7064453	29,271,	70640117064183	+	BMSK_chr10
XLOC_002548	1	TCONS_00003053	1	203	7093464	7093666	203,	7093464	+	BMSK_chr10
XLOC_002551	1	TCONS_00003059	2	401	7154750	7201995	365,36,	71547507201960	+	BMSK_chr10
XLOC_002555	1	TCONS_00003065	2	278	7205659	7207775	229,49,	72056597207727	+	BMSK_chr10
XLOC_002556	1	TCONS_00003066	1	298	7225899	7226196	298,	7225899	+	BMSK_chr10
XLOC_002557	1	TCONS_00003067	1	230	7236054	7236283	230,	7236054	+	BMSK_chr10
XLOC_002558	1	TCONS_00003068	1	254	7276426	7276679	254,	7276426	+	BMSK_chr10
XLOC_002559	1	TCONS_00003069	1	259	7277209	7277467	259,	7277209	+	BMSK_chr10
XLOC_002560	1	TCONS_00003070	1	243	7277937	7278179	243,	7277937	+	BMSK_chr10
XLOC_002561	1	TCONS_00003071	1	321	7281314	7281634	321,	7281314	+	BMSK_chr10
XLOC_002562	1	TCONS_00003072	1	210	7285067	7285276	210,	7285067	+	BMSK_chr10
XLOC_002563	1	TCONS_00003073	1	216	7298067	7298282	216,	7298067	+	BMSK_chr10
XLOC_002564	1	TCONS_00003074	3	1457	7304463	7306300	204,159,1094,	7.30446e+20	+	BMSK_chr10
XLOC_002567	1	TCONS_00003079	1	496	7426792	7427287	496,	7426792	+	BMSK_chr10
XLOC_002568	1	TCONS_00003080	3	318	7507033	7520012	61,178,79,	7.50703e+20	+	BMSK_chr10
XLOC_002569	1	TCONS_00003081	1	375	7531588	7531962	375,	7531588	+	BMSK_chr10
XLOC_002572	1	TCONS_00003085	1	404	7581384	7581787	404,	7581384	+	BMSK_chr10
XLOC_002573	1	TCONS_00003086	1	265	7581985	7582249	265,	7581985	+	BMSK_chr10
XLOC_002576	1	TCONS_00003095	1	220	7634945	7635164	220,	7634945	+	BMSK_chr10
XLOC_002577	1	TCONS_00003096	1	1256	7635495	7636750	1256,	7635495	+	BMSK_chr10
XLOC_002578	1	TCONS_00003097	1	233	7637001	7637233	233,	7637001	+	BMSK_chr10
XLOC_002579	1	TCONS_00003098	7	968	7647444	7658141	161,175,193,120,76,196,47,	7.64744e+48	+	BMSK_chr10
XLOC_002581	1	TCONS_00003100	3	571	7661045	7661781	124,153,294,	7.66105e+20	+	BMSK_chr10
XLOC_002582	1	TCONS_00003101	2	2807	7661903	7664770	1782,1025,	76619037663746	+	BMSK_chr10
XLOC_002583	1	TCONS_00003102	2	1588	7665704	7668126	1381,207,	76657047667920	+	BMSK_chr10
XLOC_002584	1	TCONS_00003103	1	261	7668980	7669240	261,	7668980	+	BMSK_chr10
XLOC_002585	1	TCONS_00003104	1	519	7669344	7669862	519,	7669344	+	BMSK_chr10
XLOC_002587	1	TCONS_00003106	2	355	7697505	7698216	288,67,	76975057698150	+	BMSK_chr10
XLOC_002588	1	TCONS_00003107	2	685	7700257	7703556	544,141,	77002577703416	+	BMSK_chr10
XLOC_002589	1	TCONS_00003108	2	228	7703898	7704691	126,102,	77038987704590	+	BMSK_chr10
XLOC_002593	1	TCONS_00003112	1	223	7735491	7735713	223,	7735491	+	BMSK_chr10
XLOC_002594	1	TCONS_00003113	1	206	7736023	7736228	206,	7736023	+	BMSK_chr10
XLOC_002595	1	TCONS_00003114	1	513	7736627	7737139	513,	7736627	+	BMSK_chr10
XLOC_002596	1	TCONS_00003115	2	202	7737851	7738074	31,171,	77378517737904	+	BMSK_chr10
XLOC_002597	1	TCONS_00003116	1	259	7760603	7760861	259,	7760603	+	BMSK_chr10
XLOC_002598	1	TCONS_00003117	1	627	7780699	7781325	627,	7780699	+	BMSK_chr10
XLOC_002599	1	TCONS_00003118	1	516	7785034	7785549	516,	7785034	+	BMSK_chr10
XLOC_002601	1	TCONS_00003120	1	742	7810747	7811488	742,	7810747	+	BMSK_chr10
XLOC_002602	1	TCONS_00003121	1	720	7811797	7812516	720,	7811797	+	BMSK_chr10
XLOC_002604	1	TCONS_00003123	1	851	7965334	7966184	851,	7965334	+	BMSK_chr10
XLOC_002606	1	TCONS_00003129	2	221	7993580	8007119	98,123,	79935808006997	+	BMSK_chr10
XLOC_002607	1	TCONS_00003130	2	580	8007445	8009190	406,174,	80074458009017	+	BMSK_chr10
XLOC_002608	1	TCONS_00003131	1	1187	8009298	8010484	1187,	8009298	+	BMSK_chr10
XLOC_002610	1	TCONS_00003135	1	241	8051358	8051598	241,	8051358	+	BMSK_chr10
XLOC_002611	1	TCONS_00003136	1	443	8061015	8061457	443,	8061015	+	BMSK_chr10
XLOC_002612	1	TCONS_00003137	1	288	8061781	8062068	288,	8061781	+	BMSK_chr10
XLOC_002613	1	TCONS_00003138	1	979	8062909	8063887	979,	8062909	+	BMSK_chr10
XLOC_002614	1	TCONS_00003139	1	609	8066023	8066631	609,	8066023	+	BMSK_chr10
XLOC_002616	1	TCONS_00003144	1	255	8136297	8136551	255,	8136297	+	BMSK_chr10
XLOC_002617	1	TCONS_00003145	1	726	8142089	8142814	726,	8142089	+	BMSK_chr10
XLOC_002618	1	TCONS_00003146	1	323	8143558	8143880	323,	8143558	+	BMSK_chr10
XLOC_002619	1	TCONS_00003147	1	397	8144185	8144581	397,	8144185	+	BMSK_chr10
XLOC_002620	1	TCONS_00003148	1	928	8144901	8145828	928,	8144901	+	BMSK_chr10
XLOC_002621	1	TCONS_00003149	1	904	8145969	8146872	904,	8145969	+	BMSK_chr10
XLOC_002622	1	TCONS_00003150	1	340	8147088	8147427	340,	8147088	+	BMSK_chr10
XLOC_002623	1	TCONS_00003151	2	248	8149404	8149940	14,234,	81494048149707	+	BMSK_chr10
XLOC_002624	1	TCONS_00003152	1	216	8151170	8151385	216,	8151170	+	BMSK_chr10
XLOC_002625	1	TCONS_00003153	1	477	8151780	8152256	477,	8151780	+	BMSK_chr10
XLOC_002626	1	TCONS_00003154	1	365	8153626	8153990	365,	8153626	+	BMSK_chr10
XLOC_002627	1	TCONS_00003155	1	506	8154886	8155391	506,	8154886	+	BMSK_chr10
XLOC_002628	1	TCONS_00003156	1	700	8156957	8157656	700,	8156957	+	BMSK_chr10
XLOC_002629	1	TCONS_00003157	1	711	8157772	8158482	711,	8157772	+	BMSK_chr10
XLOC_002630	1	TCONS_00003158	1	333	8158728	8159060	333,	8158728	+	BMSK_chr10
XLOC_002631	1	TCONS_00003159	1	290	8159996	8160285	290,	8159996	+	BMSK_chr10
XLOC_002632	1	TCONS_00003160	1	886	8161342	8162227	886,	8161342	+	BMSK_chr10
XLOC_002633	1	TCONS_00003161	1	287	8162354	8162640	287,	8162354	+	BMSK_chr10
XLOC_002634	1	TCONS_00003162	1	1090	8164676	8165765	1090,	8164676	+	BMSK_chr10
XLOC_002635	1	TCONS_00003163	1	1111	8174164	8175274	1111,	8174164	+	BMSK_chr10
XLOC_002636	1	TCONS_00003164	1	299	8175380	8175678	299,	8175380	+	BMSK_chr10
XLOC_002637	1	TCONS_00003165	7	11005	8179187	8220484	242,84,42,207,273,8785,1372,	8.17919e+48	+	BMSK_chr10
XLOC_002638	1	TCONS_00003166	1	581	8205581	8206161	581,	8205581	+	BMSK_chr10
XLOC_002639	1	TCONS_00003168	1	200	8225508	8225707	200,	8225508	+	BMSK_chr10
XLOC_002640	1	TCONS_00003169	1	224	8230311	8230534	224,	8230311	+	BMSK_chr10
XLOC_002642	1	TCONS_00003173	1	780	8240082	8240861	780,	8240082	+	BMSK_chr10
XLOC_002646	1	TCONS_00003183	1	450	8337727	8338176	450,	8337727	+	BMSK_chr10
XLOC_002648	1	TCONS_00003185	11	3160	8352744	8358082	574,213,214,95,138,249,287,957,184,131,118,	8.35274e+76	+	BMSK_chr10
XLOC_002649	1	TCONS_00003186	6	999	8358228	8363910	215,207,216,265,67,29,	8.35823e+41	+	BMSK_chr10
XLOC_002651	1	TCONS_00003188	1	301	8399978	8400278	301,	8399978	+	BMSK_chr10
XLOC_002652	1	TCONS_00003189	18	2869	8401075	8420894	27,88,105,142,155,173,343,176,104,182,147,170,163,172,140,169,266,147,	8.40108e+125	+	BMSK_chr10
XLOC_002656	1	TCONS_00003194	1	286	8464920	8465205	286,	8464920	+	BMSK_chr10
XLOC_002658	1	TCONS_00003203	9	2780	8622025	8643210	410,191,135,214,497,113,280,233,707,	8.62203e+62	+	BMSK_chr10
XLOC_002661	1	TCONS_00003210	1	341	8664929	8665269	341,	8664929	+	BMSK_chr10
XLOC_002662	1	TCONS_00003211	1	258	8666026	8666283	258,	8666026	+	BMSK_chr10
XLOC_002665	1	TCONS_00003214	1	207	8720985	8721191	207,	8720985	+	BMSK_chr10
XLOC_002666	1	TCONS_00003215	1	254	8722396	8722649	254,	8722396	+	BMSK_chr10
XLOC_002669	1	TCONS_00003219	1	715	8758501	8759215	715,	8758501	+	BMSK_chr10
XLOC_002670	1	TCONS_00003220	10	1927	8759613	8768613	270,135,147,187,219,302,136,81,232,218,	8.75961e+69	+	BMSK_chr10
XLOC_002671	1	TCONS_00003222	1	257	8771450	8771706	257,	8771450	+	BMSK_chr10
XLOC_002672	1	TCONS_00003223	1	327	8772999	8773325	327,	8772999	+	BMSK_chr10
XLOC_002673	1	TCONS_00003224	2	306	8782764	8783273	218,88,	87827648783186	+	BMSK_chr10
[truncated: 35,533 more rows]
