# Supplementary material for: Comparative mRNA and LncRNA Analysis of the Molecular Mechanisms Associated With Low Silk Production in Bombyx mori
Source: Front Genet. 2021 Jan 21;11:592128. doi: 10.3389/fgene.2020.592128 (PMC7859555; doi:10.3389/fgene.2020.592128)
Supplement: Supplementary Table 2 — Identified lncRNAs can be compared to known transcripts. LncRNA transcripts identified in this study were labeled as LTCONS. [file Table_2.XLSX]

## Sheet: Sheet1
Table S2 Identified lncRNAs can be compared to known transcripts
Query_id	Query_length	Subject_id	Subject_length	Identity	Align_length	Miss_match	Gap	Query_start	Query_end	Subject_start	Subject_end	E_value	Score	query coverage
bmlnct_2949_dup1	387	LTCONS_00005001	392	94	329	17	0.02	1	327	324	1	1e-145	511	0.850129
TCONS_00405119	681	LTCONS_00034374	493	100	580	0	0	48	627	741	162	0	1150	0.851689
bmlnct_3529_dup1	273	LTCONS_00009256	240	100	233	0	0	40	272	1	233	1e-130	462	0.85348
bmlnct_3861_dup1	206	LTCONS_00032833	209	98	176	2	0	30	205	251	76	2e-91	333	0.854369
TCONS_00265837	264	LTCONS_00021885	299	100	226	0	0	38	263	74	299	1e-126	448	0.856061
bmlnct_0537_dup1	449	LTCONS_00008371	602	100	388	0	0	1	388	1	388	0	769	0.864143
TCONS_00250900	390	LTCONS_00020536	307	100	339	0	0	21	359	1	339	0	672	0.869231
TCONS_00291365	245	LTCONS_00024037	211	100	213	0	0	1	213	206	418	1e-118	422	0.869388
bmlnct_3973_dup1	472	LTCONS_00049131	607	99	411	1	0	1	411	86	496	0	807	0.870763
bmlnct_2390_dup1	271	LTCONS_00034686	403	95	236	10	0	1	236	143	378	1e-112	402	0.870849
bmlnct_1243_dup1	258	LTCONS_00003686	380	90	225	22	0	5	229	3219	3443	6e-73	272	0.872093
bmlnct_2821_dup1	205	LTCONS_00052009	208	98	180	2	0	1	180	180	1	6e-94	341	0.878049
bmlnct_4059_dup1	511	LTCONS_00023680	398	96	450	14	0	60	509	482	33	0	781	0.880626
bmlnct_1492_dup1	316	LTCONS_00048273	413	97	279	6	0	1	278	278	1	1e-138	490	0.882911
TCONS_00421966	346	LTCONS_00036509	559	100	309	0	0	12	320	974	666	1e-175	613	0.893064
bmlnct_1027_dup1	561	LTCONS_00044149	892	96	502	16	0	1	501	528	1026	0	856	0.894831
bmlnct_3149_dup1	537	LTCONS_00049994	461	98	481	7	0	4	484	481	1	0	912	0.895717
bmlnct_4196_dup1	341	LTCONS_00052395	390	98	307	4	0	1	304	278	584	1e-163	573	0.900293
bmlnct_3300_dup1	222	LTCONS_00052804	248	95	200	10	0	1	200	3	202	1e-86	317	0.900901
bmlnct_3311_dup1	255	LTCONS_00023608	256	91	230	20	0.03	1	230	23	245	7e-79	291	0.901961
bmlnct_3034_dup1	299	LTCONS_00045741	204	96	270	9	0	3	272	199	467	1e-128	456	0.90301
bmlnct_4219_dup1	254	LTCONS_00050995	285	99	231	2	0	9	239	1	231	1e-124	442	0.909449
bmlnct_0892_dup1	601	LTCONS_00031292	998	95	549	22	0	2	548	1245	697	0	908	0.913478
TCONS_00333165	327	LTCONS_00027398	426	100	299	0	0	12	310	1	299	1e-169	593	0.914373
bmlnct_0729_dup1	223	LTCONS_00052597	285	96	204	7	0	19	222	243	40	3e-96	349	0.914798
bmlnct_2827_dup1	349	LTCONS_00041962	325	98	320	4	0	1	320	320	1	1e-172	603	0.916905
bmlnct_3722_dup1	220	LTCONS_00053175	256	100	202	0	0	15	216	262	61	1e-112	400	0.918182
bmlnct_4080_dup1	427	LTCONS_00034027	304	97	393	10	0	34	426	1	393	0	716	0.920375
bmlnct_1149_dup1	202	LTCONS_00030812	208	94	186	11	0	16	201	1	186	5e-76	281	0.920792
TCONS_00441474	471	LTCONS_00037760	361	100	434	0	0	37	470	822	389	0	860	0.921444
bmlnct_3444_dup1	220	LTCONS_00051861	271	100	203	0	0	1	203	84	286	1e-112	402	0.922727
bmlnct_1994_dup1	398	LTCONS_00048940	270	97	368	10	0	1	367	94	461	0	656	0.924623
bmlnct_1296_dup1	217	LTCONS_00021168	206	93	201	13	0	16	216	321	121	2e-84	309	0.926267
bmlnct_3648_dup1	329	LTCONS_00047939	379	99	305	1	0	1	305	231	535	1e-170	597	0.927052
TCONS_00032226	300	LTCONS_00002242	289	95	279	12	0.04	21	299	456	190	1e-133	472	0.93
bmlnct_0587_dup1	201	LTCONS_00042353	203	98	187	3	0	1	187	416	602	1e-95	347	0.930348
bmlnct_1877_dup1	322	LTCONS_00032754	334	100	300	0	0	1	300	300	1	1e-170	595	0.931677
bmlnct_1587_dup1	328	LTCONS_00030063	220	92	306	22	0.06	3	308	287	1	1e-129	460	0.932927
bmlnct_1231_dup1	216	LTCONS_00021285	207	100	202	0	0	1	202	202	1	1e-112	400	0.935185
bmlnct_3782_dup1	356	LTCONS_00023382	576	98	333	4	0	1	333	333	1	1e-180	628	0.935393
bmlnct_2464_dup1	219	LTCONS_00041859	262	100	205	0	0	1	205	205	1	1e-113	406	0.936073
bmlnct_4227_dup1	244	LTCONS_00031183	243	90	229	21	0	15	243	593	365	1e-77	287	0.938525
bmlnct_0555_dup1	464	LTCONS_00028052	679	98	436	8	0	4	439	3057	2622	0	801	0.939655
TCONS_00328556	345	LTCONS_00026912	313	100	325	0	0	1	325	26	350	0	644	0.942029
bmlnct_2918_dup1	703	LTCONS_00027006	518	98	663	7	0	40	702	32	694	0	1259	0.943101
bmlnct_3163_dup1	201	LTCONS_00042960	216	98	190	3	0	11	200	324	135	2e-97	353	0.945274
bmlnct_3696_dup1	210	LTCONS_00052080	341	97	199	4	0.01	1	199	197	1	1e-98	357	0.947619
bmlnct_2777_dup1	540	LTCONS_00040879	708	98	513	6	0	1	512	261	773	0	961	0.95
bmlnct_2273_dup1	496	LTCONS_00031057	489	93	473	33	0	1	471	713	242	0	670	0.953629
bmlnct_3156_dup1	324	LTCONS_00050035	234	97	310	9	0	1	310	310	1	1e-160	561	0.95679
bmlnct_2521_dup1	334	LTCONS_00052919	354	99	322	2	0	1	322	118	439	1e-178	622	0.964072
bmlnct_1670_dup1	289	LTCONS_00028125	295	96	279	9	0	10	288	1111	833	1e-141	500	0.965398
TCONS_00010108	391	LTCONS_00001180	341	100	378	0	0	5	382	601	224	0	749	0.966752
TCONS_00136722	250	LTCONS_00011405	267	96	242	9	0	8	249	1378	1137	1e-114	408	0.968
bmlnct_1629_dup1	230	LTCONS_00027070	220	100	223	0	0	7	229	2422	2200	1e-124	442	0.969565
bmlnct_0834_dup1	275	LTCONS_00042367	301	98	267	5	0	8	274	795	529	1e-138	490	0.970909
bmlnct_0311_dup1	219	LTCONS_00013255	291	98	213	4	0	1	213	386	174	1e-109	391	0.972603
bmlnct_3853_dup1	294	LTCONS_00048012	482	95	286	13	0.03	4	280	286	1	1e-133	472	0.972789
bmlnct_2387_dup1	225	LTCONS_00023016	217	96	219	8	0	1	219	198	416	1e-103	371	0.973333
bmlnct_3536_dup1	295	LTCONS_00050810	476	99	288	1	0	7	294	102	389	1e-160	563	0.976271
bmlnct_2351_dup1	440	LTCONS_00029356	325	98	430	6	0	10	439	489	60	0	805	0.977273
bmlnct_3256_dup1	225	LTCONS_00042932	371	96	221	8	0	1	221	61	281	1e-104	375	0.982222
bmlnct_1376_dup1	264	LTCONS_00022280	326	95	260	12	0	1	260	425	684	1e-117	420	0.984848
bmlnct_0293_dup1	267	LTCONS_00041413	358	98	263	4	0	4	266	8	270	1e-138	490	0.985019
bmlnct_1940_dup1	206	LTCONS_00017016	290	99	203	2	0	3	205	2	204	1e-107	387	0.985437
bmlnct_2727_dup1	349	LTCONS_00026126	360	99	345	1	0	1	345	385	41	0	676	0.988539
bmlnct_0242_dup1	214	LTCONS_00026132	210	98	212	4	0	1	212	17	228	1e-108	389	0.990654
bmlnct_3229_dup1	215	LTCONS_00048226	259	90	213	21	0	1	213	212	1	5e-73	272	0.990698
bmlnct_2587_dup1	463	LTCONS_00044014	373	98	460	8	0	1	460	927	468	0	864	0.993521
bmlnct_0742_dup1	339	LTCONS_00041943	276	98	337	4	0	2	338	389	725	0	636	0.9941
bmlnct_3874_dup1	372	LTCONS_00033389	282	97	370	9	0	2	371	461	92	0	662	0.994624
bmlnct_3129_dup1	394	LTCONS_00017063	496	92	392	28	0	4	393	496	105	1e-156	549	0.994924
bmlnct_3319_dup1	201	LTCONS_00048687	300	100	200	0	0	1	200	279	80	1e-110	396	0.995025
bmlnct_1341_dup1	202	LTCONS_00034904	270	97	201	6	0	1	201	188	388	7e-97	351	0.99505
bmlnct_0015_dup1	202	LTCONS_00013449	267	98	201	3	0	1	201	553	353	1e-104	375	0.99505
bmlnct_3980_dup1	203	LTCONS_00049425	266	99	202	2	0	1	202	133	334	1e-107	385	0.995074
bmlnct_3262_dup1	206	LTCONS_00006548	245	100	205	0	0	1	205	438	234	1e-113	406	0.995146
bmlnct_4078_dup1	207	LTCONS_00020198	208	97	206	5	0	1	206	251	47	1e-100	361	0.995169
bmlnct_3216_dup1	208	LTCONS_00049787	258	99	207	2	0	1	207	295	89	1e-110	394	0.995192
bmlnct_2555_dup1	211	LTCONS_00043796	281	100	210	0	0	1	210	458	249	1e-116	416	0.995261
bmlnct_0570_dup1	216	LTCONS_00026151	345	96	215	7	0	1	215	236	22	1e-107	385	0.99537
bmlnct_2209_dup1	222	LTCONS_00007152	221	98	221	4	0	1	221	1568	1348	1e-113	406	0.995495
bmlnct_3865_dup1	222	LTCONS_00047285	216	99	221	2	0	1	221	245	465	1e-118	422	0.995495
bmlnct_1321_dup1	223	LTCONS_00030200	245	99	222	2	0	1	222	795	1016	1e-119	424	0.995516
bmlnct_3783_dup1	226	LTCONS_00021103	267	99	225	2	0	1	225	179	403	1e-120	430	0.995575
bmlnct_2747_dup1	229	LTCONS_00046974	307	100	228	0	0	1	228	265	38	1e-127	452	0.995633
bmlnct_3479_dup1	238	LTCONS_00021421	219	98	237	3	0	1	237	174	410	1e-125	446	0.995798
bmlnct_2959_dup1	245	LTCONS_00050997	293	96	244	8	0	1	244	333	90	1e-117	420	0.995918
bmlnct_0743_dup1	247	LTCONS_00016539	296	94	246	13	0	1	246	4	249	1e-107	385	0.995951
bmlnct_3785_dup1	247	LTCONS_00042257	313	100	246	0	0	1	246	659	414	1e-138	488	0.995951
bmlnct_1754_dup1	249	LTCONS_00052770	229	98	248	3	0	1	248	423	176	1e-132	468	0.995984
bmlnct_2887_dup1	255	LTCONS_00033277	301	99	254	1	0	1	254	146	399	1e-140	496	0.996078
bmlnct_2961_dup1	258	LTCONS_00048701	356	100	257	0	0	1	257	351	95	1e-144	509	0.996124
bmlnct_3416_dup1	261	LTCONS_00013542	348	99	260	2	0	1	260	6182	6441	1e-141	500	0.996169
bmlnct_0538_dup1	265	LTCONS_00019139	271	99	264	2	0	1	264	616	353	1e-144	507	0.996226
bmlnct_0624_dup1	265	LTCONS_00050836	262	100	264	0	0	1	264	188	451	1e-148	523	0.996226
bmlnct_0353_dup1	266	LTCONS_00049705	272	98	265	3	0	1	265	262	526	1e-142	502	0.996241
bmlnct_4157_dup1	272	LTCONS_00037621	345	98	271	3	0	1	271	268	537	1e-143	505	0.996324
bmlnct_2393_dup1	273	LTCONS_00028952	407	98	272	5	0	1	272	339	68	1e-141	500	0.996337
bmlnct_4126_dup1	274	LTCONS_00028057	327	95	273	11	0	1	273	287	557	1e-126	448	0.99635
bmlnct_3931_dup1	283	LTCONS_00039677	338	98	282	5	0	1	282	83	364	1e-147	519	0.996466
bmlnct_3742_dup1	288	LTCONS_00039922	251	100	287	0	0	1	287	659	373	1e-162	569	0.996528
bmlnct_1179_dup1	292	LTCONS_00014433	480	97	291	7	0	1	291	4201	3911	1e-148	521	0.996575
bmlnct_3432_dup1	298	LTCONS_00050482	369	97	297	8	0	1	297	444	148	1e-153	539	0.996644
bmlnct_3898_dup1	302	LTCONS_00001704	383	100	301	0	0	1	301	2728	3028	1e-170	597	0.996689
bmlnct_3048_dup1	309	LTCONS_00049223	507	94	308	16	0	1	308	206	513	1e-141	500	0.996764
bmlnct_2483_dup1	311	LTCONS_00047434	248	99	310	2	0	1	310	24	333	1e-171	599	0.996785
bmlnct_3421_dup1	317	LTCONS_00003753	450	97	316	9	0	1	316	81	396	1e-163	573	0.996845
bmlnct_2326_dup1	325	LTCONS_00045186	475	98	324	4	0	1	324	368	45	1e-175	611	0.996923
bmlnct_0368_dup1	326	LTCONS_00018786	243	98	325	5	0	1	325	391	67	1e-173	605	0.996933
bmlnct_2170_dup1	336	LTCONS_00029714	258	96	335	11	0	1	335	608	274	1e-169	591	0.997024
TCONS_00140878	337	LTCONS_00011616	250	100	336	0	0	1	336	1244	909	0	666	0.997033
bmlnct_4187_dup1	340	LTCONS_00038548	534	97	339	7	0	1	339	449	111	1e-176	617	0.997059
bmlnct_1072_dup1	351	LTCONS_00049025	375	99	350	1	0	1	350	608	259	0	686	0.997151
bmlnct_1704_dup1	361	LTCONS_00028850	549	97	360	8	0	1	360	1011	652	0	666	0.99723
bmlnct_1514_dup1	388	LTCONS_00028344	402	100	387	0	0	1	387	1734	1348	0	767	0.997423
bmlnct_4232_dup1	390	LTCONS_00052113	498	93	389	26	0	1	389	447	59	1e-175	613	0.997436
bmlnct_2241_dup1	397	LTCONS_00037796	359	98	396	7	0	1	396	1238	843	0	743	0.997481
bmlnct_3805_dup1	397	LTCONS_00030070	370	99	396	2	0	1	396	528	133	0	769	0.997481
bmlnct_1802_dup1	411	LTCONS_00030864	332	100	410	0	0	1	410	1	410	0	813	0.997567
bmlnct_2208_dup1	435	LTCONS_00021000	610	98	434	8	0	1	434	137	569	0	789	0.997701
bmlnct_1747_dup1	439	LTCONS_00051767	460	93	438	29	0	1	438	437	3	0	644	0.997722
bmlnct_2955_dup1	456	LTCONS_00052859	618	97	455	10	0	1	455	39	493	0	823	0.997807
bmlnct_3233_dup1	479	LTCONS_00052378	474	97	478	10	0	1	478	96	573	0	868	0.997912
bmlnct_2934_dup1	496	LTCONS_00047905	458	95	495	24	0.02	1	495	26	506	0	789	0.997984
bmlnct_3804_dup1	541	LTCONS_00012565	603	97	540	15	0	1	540	550	11	0	981	0.998152
bmlnct_3496_dup1	622	LTCONS_00050539	523	97	621	15	0	1	621	2111	1491	0	1126	0.998392
bmlnct_3465_dup1	229	LTCONS_00013529	293	92	229	18	0	1	228	1815	1587	2e-82	303	1
bmlnct_3221_dup1	290	LTCONS_00045678	345	92	290	23	0	1	289	333	622	1e-115	412	1
bmlnct_1777_dup1	286	LTCONS_00048098	236	97	286	8	0	1	285	84	369	1e-140	496	1
bmlnct_0165_dup1	246	LTCONS_00042811	291	98	246	4	0	1	245	433	188	1e-126	448	1
bmlnct_3986_dup1	320	LTCONS_00050042	234	99	320	3	0	1	319	346	27	1e-172	603	1
bmlnct_1458_dup1	449	LTCONS_00032273	525	96	450	17	0	1	447	3796	3348	0	745	1.00223
bmlnct_3235_dup1	388	LTCONS_00048976	410	96	389	13	0.01	3	387	677	289	0	666	1.00258
bmlnct_2121_dup1	263	LTCONS_00052367	290	96	264	9	0	1	262	330	67	1e-122	436	1.0038
bmlnct_4156_dup1	365	LTCONS_00016567	321	94	367	21	0.01	1	364	19	383	1e-160	561	1.00548
bmlnct_3982_dup1	424	LTCONS_00048858	447	98	427	6	0	1	423	228	654	0	797	1.00708
bmlnct_2344_dup1	284	LTCONS_00012317	235	94	287	17	0.01	1	283	2931	3216	1e-119	424	1.01056
bmlnct_4053_dup1	323	LTCONS_00040938	365	96	327	11	0.02	1	322	16	340	1e-158	555	1.01238
bmlnct_3630_dup1	409	LTCONS_00053303	404	93	415	29	0.01	1	408	513	99	1e-172	603	1.01467
bmlnct_2027_dup1	250	LTCONS_00052959	202	94	257	14	0.03	1	249	264	8	1e-113	404	1.028
