# Supplementary material for: Comparative mRNA and LncRNA Analysis of the Molecular Mechanisms Associated With Low Silk Production in Bombyx mori
Source: Front Genet. 2021 Jan 21;11:592128. doi: 10.3389/fgene.2020.592128 (PMC7859555; doi:10.3389/fgene.2020.592128)
Supplement: Supplementary Table 3 — The expression level of lncRNA transcripts expressed only in Nd or Nd-sD. [file Table_3.XLS]

## Sheet: Nd_Nd_s.isoforms.FPKM.novel_lnc
Table S3 The expression level of lncRNA expressed only in Nd or Nd-sD
GeneID	Nd-FPKM	Baiyu-FPKM	Nd-sD-FPKM	Qiufeng-FPKM
LTCONS_00004372	170.13	0	0.25	0
LTCONS_00024720	95.56	0	0	0
LTCONS_00017120	82.9	0	0.1	0
LTCONS_00024434	80.72	0	0	0
LTCONS_00046934	80.25	0	0	0
LTCONS_00029360	78.24	0	0	0
LTCONS_00027972	61.13	0	0	0
LTCONS_00049833	55.68	0	1.55	0
LTCONS_00020464	48.15	0	21.86	0
LTCONS_00022862	39.86	0	0	0
LTCONS_00041720	36.2	0	0	0
LTCONS_00025848	35.18	0	0.6	0
LTCONS_00047214	33.8	0	0	0
LTCONS_00047185	30.68	0	0.22	0
LTCONS_00043773	30.09	0	0	0
LTCONS_00037873	29.24	0	5.9	0
LTCONS_00022721	29.01	0	0	0
LTCONS_00018254	28.03	0	0	0
LTCONS_00008908	26.03	0	0	0
LTCONS_00045979	24.15	0	9.25	0
LTCONS_00006199	22.6	0	0.83	0
LTCONS_00011995	20.04	0	0	0
LTCONS_00007991	18.31	0	0	0
LTCONS_00043020	18.21	0	0.21	0
LTCONS_00010413	17.28	0	0	0
LTCONS_00010412	15.84	0	0.08	0
LTCONS_00042526	15.41	0	0	0
LTCONS_00043985	15.37	0	0	0
LTCONS_00051191	15.01	0	15.36	0
LTCONS_00038032	14.98	0	0	0
LTCONS_00013511	14.97	0	0	0
LTCONS_00036967	14.84	0	0.2	0
LTCONS_00020852	14.77	0	0.34	0
LTCONS_00041437	14.47	0	0.86	0
LTCONS_00008317	14.05	0	0.18	0
LTCONS_00026823	13.9	0	0.34	0
LTCONS_00033051	13.87	0	9.43	0
LTCONS_00034073	13.51	0	31.92	0
LTCONS_00008445	13.34	0	1.91	0
LTCONS_00052950	12.92	0	0	0
LTCONS_00014047	12.64	0	0	0
LTCONS_00046131	12.61	0	0.18	0
LTCONS_00027742	12.33	0	5.51	0
LTCONS_00049320	12.07	0	3.81	0
LTCONS_00007718	11.93	0	0	0
LTCONS_00018989	11.81	0	0	0
LTCONS_00025842	11.4	0	0	0
LTCONS_00001043	11.36	0	0.13	0
LTCONS_00033458	10.73	0	0	0
LTCONS_00019887	10.38	0	0.38	0
LTCONS_00008906	10.21	0	0	0
LTCONS_00009775	10.18	0	0	0
LTCONS_00045256	10.16	0	0	0
LTCONS_00046897	10.05	0	0.49	0
LTCONS_00007989	10.04	0	0	0
LTCONS_00027075	9.92	0	14.02	0
LTCONS_00002209	9.74	0	3	0
LTCONS_00012900	9.71	0	0	0
LTCONS_00028753	9.71	0	0	0
LTCONS_00011316	9.59	0	0	0
LTCONS_00052221	9.37	0	0	0
LTCONS_00010108	9.36	0	0.64	0
LTCONS_00008251	9.17	0	9.97	0
LTCONS_00032960	9.07	0	0	0
LTCONS_00022968	8.74	0	0	0
LTCONS_00006626	8.55	0	0	0
LTCONS_00033142	7.92	0	0	0
LTCONS_00007992	7.91	0	0	0
LTCONS_00030183	7.88	0	0.14	0
LTCONS_00008905	7.82	0	0	0
LTCONS_00050828	7.75	0	0	0
LTCONS_00033961	7.63	0	0	0
LTCONS_00026175	7.41	0	0	0
LTCONS_00019228	7.25	0	0	0
LTCONS_00040035	7.17	0	2.29	0
LTCONS_00050172	7.12	0	5.75	0
LTCONS_00021955	7.1	0	0	0
LTCONS_00004331	6.88	0	4.03	0
LTCONS_00022486	6.69	0	0	0
LTCONS_00027743	6.67	0	6.36	0
LTCONS_00020930	6.54	0	0	0
LTCONS_00042811	6.48	0	0	0
LTCONS_00017280	6.33	0	0.51	0
LTCONS_00013309	6.17	0	0.16	0
LTCONS_00014192	6.12	0	2.59	0
LTCONS_00032297	6.07	0	33.79	0
LTCONS_00027745	6.07	0	2.88	0
LTCONS_00018293	5.94	0	0	0
LTCONS_00019485	5.9	0	5.07	0
LTCONS_00050240	5.86	0	0	0
LTCONS_00007988	5.84	0	0	0
LTCONS_00048785	5.83	0	1.33	0
LTCONS_00044825	5.8	0	3.97	0
LTCONS_00040309	5.78	0	1.67	0
LTCONS_00052654	5.76	0	0	0
LTCONS_00000297	5.73	0	0.44	0
LTCONS_00048476	5.7	0	0	0
LTCONS_00044301	5.51	0	0	0
LTCONS_00021384	5.33	0	0	0
LTCONS_00023120	5.33	0	0	0
LTCONS_00016008	5.21	0	0	0
LTCONS_00032323	5.19	0	3.26	0
LTCONS_00051393	4.97	0	0	0
LTCONS_00041692	4.96	0	2.63	0
LTCONS_00022720	4.92	0	0.81	0
LTCONS_00033314	4.86	0	4.28	0
LTCONS_00026834	4.85	0	0	0
LTCONS_00037634	4.84	0	1.12	0
LTCONS_00026547	4.81	0	0	0
LTCONS_00023811	4.75	0	0	0
LTCONS_00023544	4.72	0	5.42	0
LTCONS_00003607	4.69	0	0	0
LTCONS_00039207	4.67	0	0	0
LTCONS_00042610	4.62	0	0	0
LTCONS_00004945	4.56	0	3.03	0
LTCONS_00014127	4.55	0	0	0
LTCONS_00032439	4.5	0	0	0
LTCONS_00004333	4.49	0	4.24	0
LTCONS_00014301	4.43	0	0	0
LTCONS_00020524	4.4	0	1.15	0
LTCONS_00019871	4.39	0	1.43	0
LTCONS_00044080	4.34	0	0	0
LTCONS_00033683	4.31	0	2.07	0
LTCONS_00012975	4.31	0	0.14	0
LTCONS_00037487	4.3	0	0	0
LTCONS_00051287	4.28	0	0	0
LTCONS_00029763	4.26	0	0.9	0
LTCONS_00006464	4.24	0	0	0
LTCONS_00040495	4.08	0	1.42	0
LTCONS_00034194	4.07	0	0	0
LTCONS_00024471	4.03	0	1.78	0
LTCONS_00049650	4.02	0	0	0
LTCONS_00049920	4.02	0	0	0
LTCONS_00037370	4	0	12.3	0
LTCONS_00030200	3.97	0	0	0
LTCONS_00024312	3.91	0	2.09	0
LTCONS_00025452	3.86	0	0	0
LTCONS_00053277	3.84	0	0	0
LTCONS_00026009	3.79	0	0.83	0
LTCONS_00026132	3.78	0	0	0
LTCONS_00001330	3.75	0	0.6	0
LTCONS_00051305	3.75	0	0	0
LTCONS_00028888	3.75	0	0	0
LTCONS_00043791	3.73	0	2.16	0
LTCONS_00026263	3.72	0	1.11	0
LTCONS_00015858	3.71	0	0	0
LTCONS_00052624	3.7	0	1.11	0
LTCONS_00039015	3.69	0	0	0
LTCONS_00040098	3.67	0	0.53	0
LTCONS_00007424	3.65	0	0	0
LTCONS_00022703	3.63	0	0	0
LTCONS_00020425	3.62	0	0	0
LTCONS_00013825	3.59	0	0.51	0
LTCONS_00008907	3.55	0	0	0
LTCONS_00034681	3.51	0	1.03	0
LTCONS_00038165	3.49	0	0	0
LTCONS_00010790	3.48	0	0.15	0
LTCONS_00036954	3.47	0	0.62	0
LTCONS_00022485	3.46	0	0	0
LTCONS_00001928	3.45	0	3.85	0
LTCONS_00004426	3.45	0	3.26	0
LTCONS_00020258	3.44	0	0.01	0
LTCONS_00046818	3.44	0	0	0
LTCONS_00023878	3.41	0	10.26	0
LTCONS_00030546	3.4	0	0	0
LTCONS_00039433	3.39	0	0	0
LTCONS_00010130	3.33	0	0.96	0
LTCONS_00048416	3.31	0	0	0
LTCONS_00004836	3.31	0	0	0
LTCONS_00025886	3.31	0	0	0
LTCONS_00027607	3.3	0	10.37	0
LTCONS_00030762	3.26	0	0.46	0
LTCONS_00013641	3.26	0	0	0
LTCONS_00038237	3.25	0	0	0
LTCONS_00035843	3.24	0	1.19	0
LTCONS_00020701	3.23	0	0	0
LTCONS_00021270	3.23	0	0	0
LTCONS_00013184	3.22	0	1.13	0
LTCONS_00051652	3.21	0	0	0
LTCONS_00025711	3.21	0	0	0
LTCONS_00003946	3.2	0	3.57	0
LTCONS_00000493	3.2	0	0	0
LTCONS_00034199	3.2	0	0	0
LTCONS_00009504	3.19	0	0	0
LTCONS_00053281	3.16	0	2.8	0
LTCONS_00013647	3.16	0	0.86	0
LTCONS_00013767	3.16	0	0	0
LTCONS_00038871	3.15	0	1.96	0
LTCONS_00020700	3.15	0	0.48	0
LTCONS_00004336	3.14	0	0	0
LTCONS_00017330	3.11	0	0.01	0
LTCONS_00013080	3.1	0	0	0
LTCONS_00009301	3.07	0	0	0
LTCONS_00014652	3.05	0	2.92	0
LTCONS_00051789	3.05	0	0	0
LTCONS_00044599	3.04	0	0	0
LTCONS_00026357	2.99	0	6.17	0
LTCONS_00009269	2.98	0	1.73	0
LTCONS_00051460	2.98	0	0.91	0
LTCONS_00005676	2.97	0	4.87	0
LTCONS_00007348	2.97	0	0	0
LTCONS_00047970	2.95	0	0.59	0
LTCONS_00025069	2.93	0	0.65	0
LTCONS_00053309	2.93	0	0	0
LTCONS_00039304	2.93	0	0	0
LTCONS_00026093	2.92	0	3.55	0
LTCONS_00042939	2.92	0	0.14	0
LTCONS_00019835	2.92	0	0	0
LTCONS_00006884	2.9	0	0.14	0
LTCONS_00007350	2.9	0	0	0
LTCONS_00025847	2.89	0	0	0
LTCONS_00035816	2.86	0	1.65	0
LTCONS_00026659	2.86	0	0	0
LTCONS_00044009	2.86	0	0	0
LTCONS_00019342	2.85	0	0	0
LTCONS_00004487	2.84	0	1.42	0
LTCONS_00004417	2.84	0	0	0
LTCONS_00012639	2.84	0	0	0
LTCONS_00003966	2.83	0	0	0
LTCONS_00050829	2.83	0	0	0
LTCONS_00003204	2.82	0	0	0
LTCONS_00006530	2.8	0	0	0
LTCONS_00027676	2.79	0	0	0
LTCONS_00043566	2.79	0	0	0
LTCONS_00017124	2.78	0	0	0
LTCONS_00016974	2.77	0	7.05	0
LTCONS_00019334	2.77	0	0	0
LTCONS_00049214	2.77	0	0	0
LTCONS_00049434	2.77	0	0	0
LTCONS_00005730	2.76	0	0	0
LTCONS_00028298	2.75	0	0.4	0
LTCONS_00006448	2.75	0	0.19	0
LTCONS_00047186	2.74	0	0	0
LTCONS_00049285	2.73	0	0	0
LTCONS_00008593	2.73	0	0	0
LTCONS_00022691	2.72	0	0	0
LTCONS_00039625	2.72	0	0	0
LTCONS_00002230	2.7	0	0.14	0
LTCONS_00046600	2.7	0	0	0
LTCONS_00022217	2.67	0	0.4	0
LTCONS_00048419	2.65	0	0.77	0
LTCONS_00047771	2.64	0	1.45	0
LTCONS_00008430	2.62	0	0	0
LTCONS_00040583	2.62	0	0	0
LTCONS_00037204	2.61	0	0	0
LTCONS_00012849	2.61	0	0	0
LTCONS_00038615	2.61	0	0	0
LTCONS_00037581	2.61	0	0	0
LTCONS_00020260	2.6	0	0	0
LTCONS_00047238	2.59	0	0	0
LTCONS_00032954	2.58	0	0	0
LTCONS_00010903	2.57	0	0	0
LTCONS_00037664	2.57	0	0	0
LTCONS_00005445	2.56	0	0	0
LTCONS_00024745	2.56	0	0	0
LTCONS_00013834	2.56	0	0	0
LTCONS_00044378	2.55	0	0.32	0
LTCONS_00050924	2.55	0	0.11	0
LTCONS_00003958	2.55	0	0	0
LTCONS_00049636	2.54	0	0	0
LTCONS_00023782	2.53	0	0	0
LTCONS_00008252	2.52	0	1.77	0
LTCONS_00021882	2.52	0	1.14	0
LTCONS_00039178	2.51	0	0	0
LTCONS_00019490	2.51	0	0	0
LTCONS_00037116	2.48	0	0.11	0
LTCONS_00050534	2.48	0	0	0
LTCONS_00040865	2.46	0	5.65	0
LTCONS_00013827	2.46	0	0	0
LTCONS_00012641	2.46	0	0	0
LTCONS_00040157	2.46	0	0	0
LTCONS_00051315	2.46	0	0	0
LTCONS_00042019	2.46	0	0	0
LTCONS_00003766	2.45	0	1.58	0
LTCONS_00027937	2.45	0	0	0
LTCONS_00022080	2.43	0	0	0
LTCONS_00028889	2.42	0	1.29	0
LTCONS_00003263	2.42	0	0	0
LTCONS_00030055	2.41	0	0	0
LTCONS_00013832	2.39	0	0.58	0
LTCONS_00008175	2.39	0	0	0
LTCONS_00013539	2.39	0	0	0
LTCONS_00019166	2.38	0	1.65	0
LTCONS_00021239	2.38	0	1.27	0
LTCONS_00040537	2.38	0	0	0
LTCONS_00051565	2.38	0	0	0
LTCONS_00011412	2.37	0	0.65	0
LTCONS_00047929	2.37	0	0	0
LTCONS_00013541	2.37	0	0	0
LTCONS_00050173	2.36	0	0	0
LTCONS_00014928	2.35	0	1.99	0
LTCONS_00020702	2.35	0	0	0
LTCONS_00052892	2.33	0	0	0
LTCONS_00009800	2.33	0	0	0
LTCONS_00000408	2.32	0	0	0
LTCONS_00006794	2.31	0	3.6	0
LTCONS_00037806	2.31	0	2.19	0
LTCONS_00047517	2.31	0	0	0
LTCONS_00028393	2.31	0	0	0
LTCONS_00032277	2.31	0	0	0
LTCONS_00008240	2.3	0	0	0
LTCONS_00048011	2.3	0	0	0
LTCONS_00045963	2.29	0	0.49	0
LTCONS_00030184	2.28	0	0	0
LTCONS_00038065	2.27	0	0.28	0
LTCONS_00050827	2.27	0	0	0
LTCONS_00024098	2.25	0	0	0
LTCONS_00049563	2.25	0	0	0
LTCONS_00041222	2.25	0	0	0
LTCONS_00046762	2.25	0	0	0
LTCONS_00022677	2.24	0	0.6	0
LTCONS_00041937	2.23	0	0.11	0
LTCONS_00043418	2.23	0	0.04	0
LTCONS_00015626	2.23	0	0	0
LTCONS_00039794	2.22	0	0.8	0
LTCONS_00008876	2.21	0	0	0
LTCONS_00018631	2.21	0	0	0
LTCONS_00047579	2.2	0	0	0
LTCONS_00010763	2.2	0	0	0
LTCONS_00014521	2.18	0	0	0
LTCONS_00050720	2.17	0	51.92	0
LTCONS_00006687	2.17	0	0.88	0
LTCONS_00016103	2.17	0	0	0
LTCONS_00050668	2.17	0	0	0
LTCONS_00007085	2.16	0	0	0
LTCONS_00037003	2.16	0	0	0
LTCONS_00044734	2.16	0	0	0
LTCONS_00034525	2.15	0	0	0
LTCONS_00034592	2.15	0	0	0
LTCONS_00003684	2.13	0	1.43	0
LTCONS_00010419	2.13	0	0.43	0
LTCONS_00013826	2.13	0	0	0
LTCONS_00006498	2.12	0	1.85	0
LTCONS_00037493	2.12	0	0	0
LTCONS_00037134	2.1	0	0.53	0
LTCONS_00049721	2.1	0	0	0
LTCONS_00027062	2.06	0	0	0
LTCONS_00018010	2.06	0	0	0
LTCONS_00015234	2.06	0	0	0
LTCONS_00028314	2.05	0	2.31	0
LTCONS_00031391	2.05	0	0	0
LTCONS_00010021	2.05	0	0	0
LTCONS_00037717	2.05	0	0	0
LTCONS_00006939	2.04	0	0	0
LTCONS_00044711	2.04	0	0	0
LTCONS_00043851	2.03	0	1.59	0
LTCONS_00040390	2.03	0	1.27	0
LTCONS_00047273	2.03	0	1.02	0
LTCONS_00006221	2.03	0	0	0
LTCONS_00052961	2.03	0	0	0
LTCONS_00051722	2.03	0	0	0
LTCONS_00033751	2.03	0	0	0
LTCONS_00011703	2.03	0	0	0
LTCONS_00050551	2.02	0	0	0
LTCONS_00029422	2.01	0	2.69	0
LTCONS_00023665	2.01	0	2.18	0
LTCONS_00038842	2.01	0	1.34	0
LTCONS_00037683	2.01	0	0	0
LTCONS_00024160	2.01	0	0	0
LTCONS_00036524	2.01	0	0	0
LTCONS_00019819	1.99	0	0.82	0
LTCONS_00017441	1.99	0	0	0
LTCONS_00022705	1.99	0	0	0
LTCONS_00047783	1.99	0	0	0
LTCONS_00012636	1.98	0	0.53	0
LTCONS_00002363	1.98	0	0.04	0
LTCONS_00014518	1.98	0	0	0
LTCONS_00030684	1.98	0	0	0
LTCONS_00033789	1.97	0	2.42	0
LTCONS_00048525	1.97	0	1.8	0
LTCONS_00003240	1.97	0	0.46	0
LTCONS_00000189	1.97	0	0	0
LTCONS_00007862	1.97	0	0	0
LTCONS_00048975	1.96	0	1.85	0
LTCONS_00029057	1.96	0	0.7	0
LTCONS_00049210	1.96	0	0.24	0
LTCONS_00001591	1.96	0	0.17	0
LTCONS_00040216	1.95	0	0.9	0
LTCONS_00023340	1.95	0	0	0
LTCONS_00019782	1.95	0	0	0
LTCONS_00034276	1.95	0	0	0
LTCONS_00016193	1.94	0	3.74	0
LTCONS_00047754	1.94	0	0	0
LTCONS_00039763	1.93	0	0.92	0
LTCONS_00019872	1.92	0	0.64	0
LTCONS_00010666	1.92	0	0.6	0
LTCONS_00013483	1.92	0	0	0
LTCONS_00050118	1.92	0	0	0
LTCONS_00030072	1.91	0	0	0
LTCONS_00027267	1.91	0	0	0
LTCONS_00049539	1.91	0	0	0
LTCONS_00008912	1.9	0	0.11	0
LTCONS_00044082	1.9	0	0	0
LTCONS_00031209	1.89	0	0.9	0
LTCONS_00038855	1.89	0	0.64	0
LTCONS_00014605	1.89	0	0.35	0
LTCONS_00001961	1.89	0	0.14	0
LTCONS_00039897	1.89	0	0	0
LTCONS_00036555	1.89	0	0	0
LTCONS_00008224	1.89	0	0	0
LTCONS_00027678	1.89	0	0	0
LTCONS_00013835	1.88	0	0	0
LTCONS_00018804	1.88	0	0	0
LTCONS_00042744	1.87	0	0.88	0
LTCONS_00013831	1.87	0	0.67	0
LTCONS_00049519	1.87	0	0	0
LTCONS_00044581	1.87	0	0	0
LTCONS_00027234	1.87	0	0	0
LTCONS_00017290	1.87	0	0	0
LTCONS_00045393	1.86	0	0.68	0
LTCONS_00001139	1.86	0	0	0
LTCONS_00012313	1.86	0	0	0
LTCONS_00046967	1.86	0	0	0
LTCONS_00042854	1.85	0	0.17	0
LTCONS_00025535	1.85	0	0	0
LTCONS_00032991	1.85	0	0	0
LTCONS_00011730	1.85	0	0	0
LTCONS_00029149	1.84	0	2.03	0
LTCONS_00026573	1.84	0	0.82	0
LTCONS_00019521	1.84	0	0	0
LTCONS_00017482	1.84	0	0	0
LTCONS_00029287	1.84	0	0	0
LTCONS_00004478	1.84	0	0	0
LTCONS_00034029	1.83	0	0.61	0
LTCONS_00032175	1.83	0	0.49	0
LTCONS_00037311	1.83	0	0	0
LTCONS_00008939	1.82	0	2	0
LTCONS_00027744	1.82	0	0.51	0
LTCONS_00009752	1.82	0	0.3	0
LTCONS_00041813	1.82	0	0	0
LTCONS_00006032	1.82	0	0	0
LTCONS_00018150	1.82	0	0	0
LTCONS_00010421	1.82	0	0	0
LTCONS_00051911	1.81	0	0.39	0
LTCONS_00001293	1.81	0	0.37	0
LTCONS_00001292	1.81	0	0.09	0
LTCONS_00009801	1.81	0	0.05	0
LTCONS_00008086	1.81	0	0	0
LTCONS_00036624	1.8	0	0	0
LTCONS_00035790	1.79	0	0	0
LTCONS_00037488	1.79	0	0	0
LTCONS_00005340	1.78	0	2.62	0
LTCONS_00031226	1.78	0	0.26	0
LTCONS_00034327	1.78	0	0.11	0
LTCONS_00046756	1.78	0	0	0
LTCONS_00042331	1.78	0	0	0
LTCONS_00021842	1.78	0	0	0
LTCONS_00037239	1.78	0	0	0
LTCONS_00045269	1.77	0	0	0
LTCONS_00037511	1.77	0	0	0
LTCONS_00029297	1.77	0	0	0
LTCONS_00018462	1.76	0	0	0
LTCONS_00028209	1.76	0	0	0
LTCONS_00011689	1.76	0	0	0
LTCONS_00038317	1.76	0	0	0
LTCONS_00024468	1.75	0	0	0
LTCONS_00049302	1.74	0	0.6	0
LTCONS_00002586	1.74	0	0.12	0
LTCONS_00052267	1.74	0	0	0
LTCONS_00030837	1.74	0	0	0
LTCONS_00005049	1.73	0	0	0
LTCONS_00026376	1.73	0	0	0
LTCONS_00000716	1.73	0	0	0
LTCONS_00041412	1.72	0	0	0
LTCONS_00019193	1.72	0	0	0
LTCONS_00025097	1.71	0	1.72	0
LTCONS_00051906	1.71	0	0	0
LTCONS_00036959	1.71	0	0	0
LTCONS_00041211	1.7	0	0.38	0
LTCONS_00032119	1.7	0	0.33	0
LTCONS_00041683	1.7	0	0	0
LTCONS_00052684	1.7	0	0	0
LTCONS_00013326	1.7	0	0	0
LTCONS_00019223	1.69	0	1.78	0
LTCONS_00031007	1.69	0	0	0
LTCONS_00037557	1.68	0	2.04	0
LTCONS_00047781	1.68	0	1.18	0
LTCONS_00053239	1.68	0	0.94	0
LTCONS_00039293	1.68	0	0.51	0
LTCONS_00048045	1.68	0	0.33	0
LTCONS_00029585	1.68	0	0	0
LTCONS_00027167	1.68	0	0	0
LTCONS_00040404	1.67	0	0.75	0
LTCONS_00015342	1.67	0	0	0
LTCONS_00051824	1.67	0	0	0
LTCONS_00043011	1.67	0	0	0
LTCONS_00021445	1.66	0	2.19	0
LTCONS_00003115	1.66	0	0	0
LTCONS_00001118	1.66	0	0	0
LTCONS_00028109	1.66	0	0	0
LTCONS_00011732	1.66	0	0	0
LTCONS_00011547	1.65	0	3.18	0
LTCONS_00044318	1.65	0	0.21	0
LTCONS_00041821	1.65	0	0	0
LTCONS_00039165	1.65	0	0	0
LTCONS_00015327	1.65	0	0	0
LTCONS_00047746	1.64	0	0.23	0
LTCONS_00026269	1.64	0	0	0
LTCONS_00008022	1.64	0	0	0
LTCONS_00050137	1.64	0	0	0
LTCONS_00011706	1.64	0	0	0
LTCONS_00029488	1.63	0	0.2	0
LTCONS_00022946	1.63	0	0.13	0
LTCONS_00011906	1.63	0	0	0
LTCONS_00045677	1.63	0	0	0
LTCONS_00002200	1.63	0	0	0
LTCONS_00049204	1.62	0	3.59	0
LTCONS_00001294	1.62	0	0.87	0
LTCONS_00010437	1.62	0	0	0
LTCONS_00048151	1.62	0	0	0
LTCONS_00042001	1.62	0	0	0
LTCONS_00021717	1.62	0	0	0
LTCONS_00047451	1.61	0	0.81	0
LTCONS_00020270	1.61	0	0.18	0
LTCONS_00009677	1.61	0	0	0
LTCONS_00019789	1.61	0	0	0
LTCONS_00039179	1.61	0	0	0
LTCONS_00021190	1.61	0	0	0
LTCONS_00050005	1.61	0	0	0
LTCONS_00008557	1.61	0	0	0
LTCONS_00003226	1.6	0	0.54	0
LTCONS_00032988	1.6	0	0	0
LTCONS_00026645	1.6	0	0	0
LTCONS_00048927	1.59	0	12.68	0
LTCONS_00003816	1.59	0	1.2	0
LTCONS_00037288	1.59	0	0	0
LTCONS_00032880	1.59	0	0	0
LTCONS_00032218	1.59	0	0	0
LTCONS_00014743	1.59	0	0	0
LTCONS_00043417	1.59	0	0	0
LTCONS_00051582	1.58	0	0.16	0
LTCONS_00048500	1.58	0	0.16	0
LTCONS_00011494	1.58	0	0	0
LTCONS_00038761	1.58	0	0	0
LTCONS_00019192	1.58	0	0	0
LTCONS_00050769	1.57	0	0.31	0
LTCONS_00009768	1.57	0	0.2	0
LTCONS_00038473	1.57	0	0	0
LTCONS_00051733	1.57	0	0	0
LTCONS_00047980	1.57	0	0	0
LTCONS_00024648	1.56	0	0.23	0
LTCONS_00013139	1.56	0	0.21	0
LTCONS_00026733	1.56	0	0	0
LTCONS_00006227	1.55	0	0.47	0
LTCONS_00019214	1.55	0	0	0
LTCONS_00035188	1.55	0	0	0
LTCONS_00046683	1.54	0	1.27	0
LTCONS_00021284	1.54	0	0.46	0
LTCONS_00051072	1.54	0	0.31	0
LTCONS_00017816	1.54	0	0.29	0
LTCONS_00047200	1.54	0	0	0
LTCONS_00022025	1.54	0	0	0
LTCONS_00041404	1.53	0	1.26	0
LTCONS_00003714	1.53	0	0.88	0
LTCONS_00051260	1.53	0	0	0
LTCONS_00050531	1.53	0	0	0
LTCONS_00020506	1.53	0	0	0
LTCONS_00049756	1.53	0	0	0
LTCONS_00017513	1.53	0	0	0
LTCONS_00011726	1.53	0	0	0
LTCONS_00050530	1.53	0	0	0
LTCONS_00018527	1.52	0	11.03	0
LTCONS_00024885	1.52	0	0	0
LTCONS_00032307	1.52	0	0	0
LTCONS_00027935	1.52	0	0	0
LTCONS_00038920	1.52	0	0	0
LTCONS_00014414	1.52	0	0	0
LTCONS_00048198	1.51	0	1.89	0
LTCONS_00036431	1.51	0	1.22	0
LTCONS_00017559	1.51	0	1.08	0
LTCONS_00034083	1.51	0	1.01	0
LTCONS_00003721	1.51	0	0.82	0
LTCONS_00012305	1.51	0	0.25	0
LTCONS_00001845	1.51	0	0.14	0
LTCONS_00010979	1.51	0	0	0
LTCONS_00046336	1.51	0	0	0
LTCONS_00049847	1.51	0	0	0
LTCONS_00025542	1.51	0	0	0
LTCONS_00046077	1.51	0	0	0
LTCONS_00050585	1.5	0	0.45	0
LTCONS_00015345	1.5	0	0.06	0
LTCONS_00024683	1.5	0	0	0
LTCONS_00041782	1.5	0	0	0
LTCONS_00022617	1.5	0	0	0
LTCONS_00012872	1.5	0	0	0
LTCONS_00040193	1.5	0	0	0
LTCONS_00022312	1.5	0	0	0
LTCONS_00041768	1.49	0	1.16	0
LTCONS_00007349	1.49	0	0	0
LTCONS_00008360	1.49	0	0	0
LTCONS_00028475	1.49	0	0	0
LTCONS_00038028	1.49	0	0	0
LTCONS_00005703	1.49	0	0	0
LTCONS_00028756	1.49	0	0	0
LTCONS_00026087	1.48	0	1.43	0
LTCONS_00012604	1.48	0	0.75	0
LTCONS_00024592	1.48	0	0.17	0
LTCONS_00021563	1.48	0	0	0
LTCONS_00007288	1.48	0	0	0
LTCONS_00034162	1.48	0	0	0
LTCONS_00019834	1.48	0	0	0
LTCONS_00018917	1.48	0	0	0
LTCONS_00031805	1.47	0	1.28	0
LTCONS_00053258	1.47	0	0.81	0
LTCONS_00010495	1.47	0	0.37	0
LTCONS_00049058	1.47	0	0.33	0
LTCONS_00000097	1.47	0	0.11	0
LTCONS_00006888	1.47	0	0	0
LTCONS_00032487	1.47	0	0	0
LTCONS_00032807	1.47	0	0	0
LTCONS_00044669	1.47	0	0	0
LTCONS_00011658	1.47	0	0	0
LTCONS_00011376	1.47	0	0	0
LTCONS_00019876	1.47	0	0	0
LTCONS_00040116	1.46	0	0.29	0
LTCONS_00039504	1.46	0	0	0
LTCONS_00008210	1.46	0	0	0
LTCONS_00042954	1.46	0	0	0
LTCONS_00025783	1.46	0	0	0
LTCONS_00006909	1.46	0	0	0
LTCONS_00013269	1.46	0	0	0
LTCONS_00044088	1.46	0	0	0
LTCONS_00045852	1.46	0	0	0
LTCONS_00014512	1.46	0	0	0
LTCONS_00043121	1.46	0	0	0
LTCONS_00027012	1.46	0	0	0
LTCONS_00047981	1.45	0	11.13	0
LTCONS_00030681	1.45	0	0	0
LTCONS_00008241	1.45	0	0	0
LTCONS_00030629	1.45	0	0	0
LTCONS_00047434	1.45	0	0	0
LTCONS_00049874	1.44	0	0.43	0
LTCONS_00022434	1.44	0	0.18	0
LTCONS_00038901	1.44	0	0.16	0
LTCONS_00007904	1.44	0	0	0
LTCONS_00001637	1.44	0	0	0
LTCONS_00001344	1.44	0	0	0
LTCONS_00023000	1.44	0	0	0
LTCONS_00004534	1.44	0	0	0
LTCONS_00022501	1.44	0	0	0
LTCONS_00050825	1.44	0	0	0
LTCONS_00004520	1.44	0	0	0
LTCONS_00013642	1.44	0	0	0
LTCONS_00048249	1.43	0	1.3	0
LTCONS_00011469	1.43	0	0	0
LTCONS_00050694	1.43	0	0	0
LTCONS_00017615	1.43	0	0	0
LTCONS_00032220	1.43	0	0	0
LTCONS_00046542	1.43	0	0	0
LTCONS_00022950	1.43	0	0	0
LTCONS_00008619	1.43	0	0	0
LTCONS_00047187	1.43	0	0	0
LTCONS_00004338	1.43	0	0	0
LTCONS_00013839	1.43	0	0	0
LTCONS_00033885	1.43	0	0	0
LTCONS_00002092	1.42	0	0.65	0
LTCONS_00013872	1.42	0	0	0
LTCONS_00002487	1.42	0	0	0
LTCONS_00049059	1.42	0	0	0
LTCONS_00002544	1.42	0	0	0
LTCONS_00022444	1.42	0	0	0
LTCONS_00035733	1.42	0	0	0
LTCONS_00044405	1.42	0	0	0
LTCONS_00007815	1.41	0	0.95	0
LTCONS_00004489	1.41	0	0.95	0
LTCONS_00037505	1.41	0	0.57	0
LTCONS_00038289	1.41	0	0.47	0
LTCONS_00052157	1.41	0	0	0
LTCONS_00008817	1.41	0	0	0
LTCONS_00052754	1.41	0	0	0
LTCONS_00044724	1.41	0	0	0
LTCONS_00000988	1.41	0	0	0
LTCONS_00043576	1.41	0	0	0
LTCONS_00013780	1.41	0	0	0
LTCONS_00015766	1.41	0	0	0
LTCONS_00049908	1.4	0	1.31	0
LTCONS_00030140	1.4	0	1.16	0
LTCONS_00044594	1.4	0	1.03	0
LTCONS_00004330	1.4	0	0.55	0
LTCONS_00011362	1.4	0	0	0
LTCONS_00004847	1.4	0	0	0
LTCONS_00037762	1.4	0	0	0
LTCONS_00052165	1.4	0	0	0
LTCONS_00022121	1.4	0	0	0
LTCONS_00022738	1.4	0	0	0
LTCONS_00033072	1.39	0	0.35	0
LTCONS_00034777	1.39	0	0.17	0
LTCONS_00028585	1.39	0	0	0
LTCONS_00019185	1.39	0	0	0
LTCONS_00016497	1.39	0	0	0
LTCONS_00019836	1.39	0	0	0
LTCONS_00044200	1.38	0	1.02	0
LTCONS_00035393	1.38	0	0.35	0
LTCONS_00032985	1.38	0	0	0
LTCONS_00029373	1.38	0	0	0
LTCONS_00034306	1.38	0	0	0
LTCONS_00012855	1.38	0	0	0
LTCONS_00020753	1.38	0	0	0
LTCONS_00028299	1.38	0	0	0
LTCONS_00000295	1.37	0	1.17	0
LTCONS_00043360	1.37	0	0.58	0
LTCONS_00018777	1.37	0	0.33	0
LTCONS_00000498	1.37	0	0.25	0
LTCONS_00033504	1.37	0	0	0
LTCONS_00049162	1.37	0	0	0
LTCONS_00027940	1.37	0	0	0
LTCONS_00036605	1.36	0	2.32	0
LTCONS_00001626	1.36	0	1.83	0
LTCONS_00038770	1.36	0	0.44	0
LTCONS_00001966	1.36	0	0.31	0
LTCONS_00048012	1.36	0	0	0
LTCONS_00052651	1.36	0	0	0
LTCONS_00001809	1.36	0	0	0
LTCONS_00005802	1.36	0	0	0
LTCONS_00047686	1.36	0	0	0
LTCONS_00004671	1.36	0	0	0
LTCONS_00021255	1.35	0	0.88	0
LTCONS_00036536	1.35	0	0.07	0
LTCONS_00027347	1.35	0	0	0
LTCONS_00024125	1.35	0	0	0
LTCONS_00030906	1.35	0	0	0
LTCONS_00046374	1.35	0	0	0
LTCONS_00049147	1.35	0	0	0
LTCONS_00017217	1.35	0	0	0
LTCONS_00015628	1.35	0	0	0
LTCONS_00014520	1.34	0	0.68	0
LTCONS_00022982	1.34	0	0	0
LTCONS_00050165	1.34	0	0	0
LTCONS_00046548	1.34	0	0	0
LTCONS_00033973	1.34	0	0	0
LTCONS_00006531	1.34	0	0	0
LTCONS_00039062	1.33	0	1.34	0
LTCONS_00039968	1.33	0	1.01	0
LTCONS_00023843	1.33	0	0.82	0
LTCONS_00046689	1.33	0	0.2	0
LTCONS_00031345	1.33	0	0	0
LTCONS_00012126	1.33	0	0	0
LTCONS_00000275	1.33	0	0	0
LTCONS_00037440	1.33	0	0	0
LTCONS_00011739	1.33	0	0	0
LTCONS_00047239	1.32	0	0	0
LTCONS_00041413	1.32	0	0	0
LTCONS_00035467	1.32	0	0	0
LTCONS_00019910	1.32	0	0	0
LTCONS_00030590	1.32	0	0	0
LTCONS_00006348	1.32	0	0	0
LTCONS_00008976	1.32	0	0	0
LTCONS_00022193	1.32	0	0	0
LTCONS_00040528	1.32	0	0	0
LTCONS_00021372	1.32	0	0	0
LTCONS_00030775	1.31	0	2.03	0
LTCONS_00008971	1.31	0	0.13	0
LTCONS_00042374	1.31	0	0	0
LTCONS_00021115	1.31	0	0	0
LTCONS_00011961	1.31	0	0	0
LTCONS_00002753	1.31	0	0	0
LTCONS_00046940	1.31	0	0	0
LTCONS_00049060	1.31	0	0	0
LTCONS_00050542	1.31	0	0	0
LTCONS_00019503	1.31	0	0	0
LTCONS_00034157	1.31	0	0	0
LTCONS_00015945	1.3	0	1.47	0
LTCONS_00007086	1.3	0	0.65	0
LTCONS_00051286	1.3	0	0.25	0
LTCONS_00011863	1.3	0	0.22	0
LTCONS_00023096	1.3	0	0.13	0
LTCONS_00006017	1.3	0	0	0
LTCONS_00000678	1.3	0	0	0
LTCONS_00035066	1.3	0	0	0
LTCONS_00027365	1.3	0	0	0
LTCONS_00047972	1.3	0	0	0
LTCONS_00019874	1.3	0	0	0
LTCONS_00011231	1.3	0	0	0
LTCONS_00002885	1.3	0	0	0
LTCONS_00034062	1.3	0	0	0
LTCONS_00008127	1.3	0	0	0
LTCONS_00030903	1.3	0	0	0
LTCONS_00001392	1.29	0	1.87	0
LTCONS_00005328	1.29	0	1.8	0
LTCONS_00052520	1.29	0	0.93	0
LTCONS_00048397	1.29	0	0.69	0
LTCONS_00016173	1.29	0	0.52	0
LTCONS_00040710	1.29	0	0.26	0
LTCONS_00025580	1.29	0	0	0
LTCONS_00027442	1.29	0	0	0
LTCONS_00031678	1.29	0	0	0
LTCONS_00031599	1.29	0	0	0
LTCONS_00014308	1.29	0	0	0
LTCONS_00022811	1.29	0	0	0
LTCONS_00040188	1.29	0	0	0
LTCONS_00016109	1.29	0	0	0
LTCONS_00004844	1.28	0	1.47	0
LTCONS_00021922	1.28	0	0.81	0
LTCONS_00011445	1.28	0	0.64	0
LTCONS_00045233	1.28	0	0.57	0
LTCONS_00039006	1.28	0	0	0
LTCONS_00040812	1.28	0	0	0
LTCONS_00008612	1.28	0	0	0
LTCONS_00006547	1.28	0	0	0
LTCONS_00032609	1.28	0	0	0
LTCONS_00032498	1.28	0	0	0
LTCONS_00049868	1.28	0	0	0
LTCONS_00051479	1.28	0	0	0
LTCONS_00012952	1.28	0	0	0
LTCONS_00025803	1.28	0	0	0
LTCONS_00026572	1.28	0	0	0
LTCONS_00008670	1.28	0	0	0
LTCONS_00036960	1.28	0	0	0
LTCONS_00029338	1.28	0	0	0
LTCONS_00051494	1.27	0	0	0
LTCONS_00044856	1.27	0	0	0
LTCONS_00021257	1.27	0	0	0
LTCONS_00026714	1.27	0	0	0
LTCONS_00022465	1.27	0	0	0
LTCONS_00022635	1.27	0	0	0
LTCONS_00040156	1.27	0	0	0
LTCONS_00027501	1.27	0	0	0
LTCONS_00043917	1.27	0	0	0
LTCONS_00032174	1.27	0	0	0
LTCONS_00047453	1.26	0	0.6	0
LTCONS_00050409	1.26	0	0.48	0
LTCONS_00011264	1.26	0	0.29	0
LTCONS_00036645	1.26	0	0.18	0
LTCONS_00019911	1.26	0	0	0
LTCONS_00028724	1.26	0	0	0
LTCONS_00019833	1.26	0	0	0
LTCONS_00042145	1.26	0	0	0
LTCONS_00043972	1.26	0	0	0
LTCONS_00047737	1.26	0	0	0
LTCONS_00015873	1.26	0	0	0
LTCONS_00024251	1.26	0	0	0
LTCONS_00033873	1.26	0	0	0
LTCONS_00020697	1.25	0	0.35	0
LTCONS_00035573	1.25	0	0.33	0
LTCONS_00001545	1.25	0	0	0
LTCONS_00030185	1.25	0	0	0
LTCONS_00023542	1.25	0	0	0
LTCONS_00048250	1.25	0	0	0
LTCONS_00020541	1.25	0	0	0
LTCONS_00046319	1.24	0	1.09	0
LTCONS_00010000	1.24	0	0.17	0
LTCONS_00001002	1.24	0	0	0
LTCONS_00045675	1.24	0	0	0
LTCONS_00006528	1.24	0	0	0
LTCONS_00047925	1.24	0	0	0
LTCONS_00004443	1.24	0	0	0
LTCONS_00028767	1.24	0	0	0
LTCONS_00046912	1.24	0	0	0
LTCONS_00000920	1.24	0	0	0
LTCONS_00010600	1.24	0	0	0
LTCONS_00012499	1.24	0	0	0
LTCONS_00035263	1.24	0	0	0
LTCONS_00027620	1.24	0	0	0
LTCONS_00011909	1.24	0	0	0
LTCONS_00028027	1.24	0	0	0
LTCONS_00005261	1.24	0	0	0
LTCONS_00032134	1.23	0	1.43	0
LTCONS_00043234	1.23	0	0.55	0
LTCONS_00021364	1.23	0	0.14	0
LTCONS_00013843	1.23	0	0	0
LTCONS_00017702	1.23	0	0	0
LTCONS_00029250	1.23	0	0	0
LTCONS_00025564	1.23	0	0	0
LTCONS_00019491	1.23	0	0	0
LTCONS_00050854	1.23	0	0	0
LTCONS_00010538	1.23	0	0	0
LTCONS_00043276	1.23	0	0	0
LTCONS_00016102	1.23	0	0	0
LTCONS_00013325	1.23	0	0	0
LTCONS_00022636	1.22	0	0	0
LTCONS_00040988	1.22	0	0	0
LTCONS_00007879	1.22	0	0	0
LTCONS_00019867	1.22	0	0	0
LTCONS_00018480	1.22	0	0	0
LTCONS_00027834	1.21	0	3.29	0
LTCONS_00049862	1.21	0	0.84	0
LTCONS_00001728	1.21	0	0.61	0
LTCONS_00040182	1.21	0	0	0
LTCONS_00033863	1.21	0	0	0
LTCONS_00002204	1.21	0	0	0
LTCONS_00013226	1.21	0	0	0
LTCONS_00008841	1.21	0	0	0
LTCONS_00002242	1.21	0	0	0
LTCONS_00044723	1.21	0	0	0
LTCONS_00022471	1.21	0	0	0
LTCONS_00027938	1.21	0	0	0
LTCONS_00014388	1.21	0	0	0
LTCONS_00012239	1.21	0	0	0
LTCONS_00022458	1.21	0	0	0
LTCONS_00025118	1.2	0	2.58	0
LTCONS_00048746	1.2	0	0.4	0
LTCONS_00002802	1.2	0	0	0
LTCONS_00018779	1.2	0	0	0
LTCONS_00040640	1.2	0	0	0
LTCONS_00046807	1.2	0	0	0
LTCONS_00013948	1.2	0	0	0
LTCONS_00008428	1.2	0	0	0
LTCONS_00008148	1.2	0	0	0
LTCONS_00026593	1.19	0	0.17	0
LTCONS_00006453	1.19	0	0.08	0
LTCONS_00038100	1.19	0	0	0
LTCONS_00051123	1.19	0	0	0
LTCONS_00030399	1.19	0	0	0
LTCONS_00040195	1.19	0	0	0
LTCONS_00007837	1.19	0	0	0
LTCONS_00048415	1.19	0	0	0
LTCONS_00046870	1.19	0	0	0
LTCONS_00046220	1.19	0	0	0
LTCONS_00015124	1.19	0	0	0
LTCONS_00001666	1.19	0	0	0
LTCONS_00009609	1.19	0	0	0
LTCONS_00027670	1.19	0	0	0
LTCONS_00010138	1.18	0	3.85	0
LTCONS_00051440	1.18	0	1.07	0
LTCONS_00001564	1.18	0	0.36	0
LTCONS_00010977	1.18	0	0.31	0
LTCONS_00010492	1.18	0	0.21	0
LTCONS_00036332	1.18	0	0.09	0
LTCONS_00028467	1.18	0	0	0
LTCONS_00008149	1.18	0	0	0
LTCONS_00034333	1.18	0	0	0
LTCONS_00036596	1.18	0	0	0
LTCONS_00027136	1.18	0	0	0
LTCONS_00043307	1.18	0	0	0
LTCONS_00011705	1.18	0	0	0
LTCONS_00005764	1.18	0	0	0
LTCONS_00040000	1.18	0	0	0
LTCONS_00041928	1.18	0	0	0
LTCONS_00010263	1.18	0	0	0
LTCONS_00020843	1.18	0	0	0
LTCONS_00000171	1.18	0	0	0
LTCONS_00047170	1.18	0	0	0
LTCONS_00027661	1.18	0	0	0
LTCONS_00041775	1.18	0	0	0
LTCONS_00009948	1.17	0	2.5	0
LTCONS_00019472	1.17	0	1.5	0
LTCONS_00011311	1.17	0	0.53	0
LTCONS_00047516	1.17	0	0.1	0
LTCONS_00029715	1.17	0	0	0
LTCONS_00007657	1.17	0	0	0
LTCONS_00002076	1.17	0	0	0
LTCONS_00022280	1.16	0	0.74	0
LTCONS_00020995	1.16	0	0.43	0
LTCONS_00026389	1.16	0	0.41	0
LTCONS_00043463	1.16	0	0.39	0
LTCONS_00040885	1.16	0	0.13	0
LTCONS_00022605	1.16	0	0	0
LTCONS_00042578	1.16	0	0	0
LTCONS_00026374	1.16	0	0	0
LTCONS_00043986	1.16	0	0	0
LTCONS_00047169	1.16	0	0	0
LTCONS_00015666	1.16	0	0	0
LTCONS_00035229	1.16	0	0	0
LTCONS_00035545	1.16	0	0	0
LTCONS_00027440	1.16	0	0	0
LTCONS_00029100	1.15	0	4.28	0
LTCONS_00042584	1.15	0	0.42	0
LTCONS_00018778	1.15	0	0.29	0
LTCONS_00010610	1.15	0	0.22	0
LTCONS_00010423	1.15	0	0	0
LTCONS_00051232	1.15	0	0	0
LTCONS_00018596	1.15	0	0	0
LTCONS_00011741	1.15	0	0	0
LTCONS_00008472	1.15	0	0	0
LTCONS_00039352	1.15	0	0	0
LTCONS_00036040	1.15	0	0	0
LTCONS_00031325	1.15	0	0	0
LTCONS_00000496	1.15	0	0	0
LTCONS_00024412	1.15	0	0	0
LTCONS_00009561	1.15	0	0	0
LTCONS_00004866	1.15	0	0	0
LTCONS_00045846	1.15	0	0	0
LTCONS_00004087	1.15	0	0	0
LTCONS_00015144	1.15	0	0	0
LTCONS_00030543	1.15	0	0	0
LTCONS_00011175	1.15	0	0	0
LTCONS_00040855	1.15	0	0	0
LTCONS_00026015	1.15	0	0	0
LTCONS_00004535	1.15	0	0	0
LTCONS_00014065	1.15	0	0	0
LTCONS_00046373	1.15	0	0	0
LTCONS_00024159	1.15	0	0	0
LTCONS_00047558	1.15	0	0	0
LTCONS_00022470	1.15	0	0	0
LTCONS_00011846	1.14	0	0.57	0
LTCONS_00022194	1.14	0	0.44	0
LTCONS_00016019	1.14	0	0	0
LTCONS_00017514	1.14	0	0	0
LTCONS_00006948	1.14	0	0	0
LTCONS_00045602	1.14	0	0	0
LTCONS_00050215	1.14	0	0	0
LTCONS_00000256	1.14	0	0	0
LTCONS_00041055	1.14	0	0	0
LTCONS_00013874	1.14	0	0	0
LTCONS_00019321	1.14	0	0	0
LTCONS_00052025	1.14	0	0	0
LTCONS_00048200	1.14	0	0	0
LTCONS_00029927	1.14	0	0	0
LTCONS_00014522	1.14	0	0	0
LTCONS_00050111	1.14	0	0	0
LTCONS_00006881	1.14	0	0	0
LTCONS_00043907	1.13	0	1.14	0
LTCONS_00006171	1.13	0	0.47	0
LTCONS_00000479	1.13	0	0.38	0
LTCONS_00046156	1.13	0	0	0
LTCONS_00021213	1.13	0	0	0
LTCONS_00047439	1.13	0	0	0
LTCONS_00003065	1.13	0	0	0
LTCONS_00044671	1.13	0	0	0
LTCONS_00046370	1.13	0	0	0
LTCONS_00006024	1.13	0	0	0
LTCONS_00036430	1.12	0	2.12	0
LTCONS_00001555	1.12	0	0.42	0
LTCONS_00036308	1.12	0	0.32	0
LTCONS_00021155	1.12	0	0.24	0
LTCONS_00009902	1.12	0	0	0
LTCONS_00030085	1.12	0	0	0
LTCONS_00012128	1.12	0	0	0
LTCONS_00018918	1.12	0	0	0
LTCONS_00051134	1.12	0	0	0
LTCONS_00041162	1.12	0	0	0
LTCONS_00008004	1.12	0	0	0
LTCONS_00039740	1.12	0	0	0
LTCONS_00009463	1.12	0	0	0
LTCONS_00040381	1.12	0	0	0
LTCONS_00051897	1.12	0	0	0
LTCONS_00004699	1.12	0	0	0
LTCONS_00005403	1.12	0	0	0
LTCONS_00003168	1.12	0	0	0
LTCONS_00019074	1.12	0	0	0
LTCONS_00046315	1.12	0	0	0
LTCONS_00002536	1.12	0	0	0
LTCONS_00001089	1.12	0	0	0
LTCONS_00031999	1.12	0	0	0
LTCONS_00041223	1.11	0	1.16	0
LTCONS_00023736	1.11	0	0.61	0
LTCONS_00011363	1.11	0	0.45	0
LTCONS_00006360	1.11	0	0.11	0
LTCONS_00041942	1.11	0	0	0
LTCONS_00019909	1.11	0	0	0
LTCONS_00016116	1.11	0	0	0
LTCONS_00050571	1.11	0	0	0
LTCONS_00029080	1.11	0	0	0
LTCONS_00014523	1.11	0	0	0
LTCONS_00050153	1.11	0	0	0
LTCONS_00044079	1.11	0	0	0
LTCONS_00044408	1.11	0	0	0
LTCONS_00050523	1.11	0	0	0
LTCONS_00044582	1.11	0	0	0
LTCONS_00021227	1.11	0	0	0
LTCONS_00009417	1.11	0	0	0
LTCONS_00050520	1.11	0	0	0
LTCONS_00018580	1.11	0	0	0
LTCONS_00030683	1.11	0	0	0
LTCONS_00019526	1.1	0	0.81	0
LTCONS_00035869	1.1	0	0.16	0
LTCONS_00022439	1.1	0	0.06	0
LTCONS_00043857	1.1	0	0	0
LTCONS_00011322	1.1	0	0	0
LTCONS_00049634	1.1	0	0	0
LTCONS_00035236	1.1	0	0	0
LTCONS_00023152	1.1	0	0	0
LTCONS_00050555	1.1	0	0	0
LTCONS_00020030	1.1	0	0	0
LTCONS_00050824	1.1	0	0	0
LTCONS_00036962	1.1	0	0	0
LTCONS_00034081	1.1	0	0	0
LTCONS_00016335	1.1	0	0	0
LTCONS_00017701	1.1	0	0	0
LTCONS_00046633	1.1	0	0	0
LTCONS_00032987	1.1	0	0	0
LTCONS_00022475	1.1	0	0	0
LTCONS_00039560	1.1	0	0	0
LTCONS_00049245	1.1	0	0	0
LTCONS_00001138	1.1	0	0	0
LTCONS_00030305	1.1	0	0	0
LTCONS_00051524	1.09	0	2.55	0
LTCONS_00028915	1.09	0	0.91	0
LTCONS_00043760	1.09	0	0.78	0
LTCONS_00047557	1.09	0	0.73	0
LTCONS_00045227	1.09	0	0.71	0
LTCONS_00003903	1.09	0	0.37	0
LTCONS_00049592	1.09	0	0.08	0
LTCONS_00045603	1.09	0	0	0
LTCONS_00016107	1.09	0	0	0
LTCONS_00050826	1.09	0	0	0
LTCONS_00033345	1.09	0	0	0
LTCONS_00042790	1.09	0	0	0
LTCONS_00009769	1.09	0	0	0
LTCONS_00008875	1.09	0	0	0
LTCONS_00001946	1.09	0	0	0
LTCONS_00043858	1.09	0	0	0
LTCONS_00024734	1.09	0	0	0
LTCONS_00005706	1.09	0	0	0
LTCONS_00013873	1.09	0	0	0
LTCONS_00016106	1.09	0	0	0
LTCONS_00023134	1.09	0	0	0
LTCONS_00005546	1.09	0	0	0
LTCONS_00026241	1.08	0	2.64	0
LTCONS_00006274	1.08	0	1.69	0
LTCONS_00043303	1.08	0	1.08	0
LTCONS_00047740	1.08	0	0.93	0
LTCONS_00027066	1.08	0	0.54	0
LTCONS_00017001	1.08	0	0.44	0
LTCONS_00010535	1.08	0	0.42	0
LTCONS_00002079	1.08	0	0.39	0
LTCONS_00045490	1.08	0	0	0
LTCONS_00044089	1.08	0	0	0
LTCONS_00002088	1.08	0	0	0
LTCONS_00001920	1.08	0	0	0
LTCONS_00025914	1.08	0	0	0
LTCONS_00027061	1.08	0	0	0
LTCONS_00008431	1.08	0	0	0
LTCONS_00015665	1.08	0	0	0
LTCONS_00043262	1.08	0	0	0
LTCONS_00033075	1.08	0	0	0
LTCONS_00001459	1.08	0	0	0
LTCONS_00021215	1.08	0	0	0
LTCONS_00042831	1.08	0	0	0
LTCONS_00007836	1.08	0	0	0
LTCONS_00042156	1.08	0	0	0
LTCONS_00052217	1.08	0	0	0
LTCONS_00011742	1.08	0	0	0
LTCONS_00043110	1.08	0	0	0
LTCONS_00048137	1.07	0	12.22	0
LTCONS_00049098	1.07	0	2.43	0
LTCONS_00034080	1.07	0	1.43	0
LTCONS_00000166	1.07	0	1.07	0
LTCONS_00046314	1.07	0	0.92	0
LTCONS_00013422	1.07	0	0.19	0
LTCONS_00019056	1.07	0	0.14	0
LTCONS_00014970	1.07	0	0.03	0
LTCONS_00048035	1.07	0	0	0
LTCONS_00046561	1.07	0	0	0
LTCONS_00006930	1.07	0	0	0
LTCONS_00013836	1.07	0	0	0
LTCONS_00022460	1.07	0	0	0
LTCONS_00010471	1.07	0	0	0
LTCONS_00029070	1.07	0	0	0
LTCONS_00010258	1.07	0	0	0
LTCONS_00019046	1.07	0	0	0
LTCONS_00009558	1.07	0	0	0
LTCONS_00051790	1.07	0	0	0
LTCONS_00020036	1.07	0	0	0
LTCONS_00023815	1.07	0	0	0
LTCONS_00034153	1.07	0	0	0
LTCONS_00033292	1.06	0	1.38	0
LTCONS_00035684	1.06	0	1.24	0
LTCONS_00011008	1.06	0	1.14	0
LTCONS_00017399	1.06	0	0.88	0
LTCONS_00001411	1.06	0	0.85	0
LTCONS_00027221	1.06	0	0.53	0
LTCONS_00018771	1.06	0	0	0
LTCONS_00008486	1.06	0	0	0
LTCONS_00007741	1.06	0	0	0
LTCONS_00030024	1.06	0	0	0
LTCONS_00022011	1.06	0	0	0
LTCONS_00014517	1.06	0	0	0
LTCONS_00039235	1.06	0	0	0
LTCONS_00024150	1.06	0	0	0
LTCONS_00018595	1.06	0	0	0
LTCONS_00019985	1.06	0	0	0
LTCONS_00022466	1.06	0	0	0
LTCONS_00050760	1.06	0	0	0
LTCONS_00051317	1.06	0	0	0
LTCONS_00036727	1.06	0	0	0
LTCONS_00014320	1.06	0	0	0
LTCONS_00044409	1.06	0	0	0
LTCONS_00015359	1.06	0	0	0
LTCONS_00046913	1.06	0	0	0
LTCONS_00014755	1.05	0	1.22	0
LTCONS_00001036	1.05	0	0.87	0
LTCONS_00051444	1.05	0	0.76	0
LTCONS_00049083	1.05	0	0.53	0
LTCONS_00043868	1.05	0	0.38	0
LTCONS_00007839	1.05	0	0.28	0
LTCONS_00048922	1.05	0	0.27	0
LTCONS_00048154	1.05	0	0	0
LTCONS_00036147	1.05	0	0	0
LTCONS_00034591	1.05	0	0	0
LTCONS_00042554	1.05	0	0	0
LTCONS_00016101	1.05	0	0	0
LTCONS_00033276	1.05	0	0	0
LTCONS_00047356	1.05	0	0	0
LTCONS_00002879	1.05	0	0	0
LTCONS_00052891	1.05	0	0	0
LTCONS_00042301	1.05	0	0	0
LTCONS_00043335	1.05	0	0	0
LTCONS_00009950	1.05	0	0	0
LTCONS_00005709	1.05	0	0	0
LTCONS_00007742	1.05	0	0	0
LTCONS_00004093	1.05	0	0	0
LTCONS_00041938	1.05	0	0	0
LTCONS_00030821	1.04	0	2.22	0
LTCONS_00043526	1.04	0	1.5	0
LTCONS_00029658	1.04	0	0.26	0
LTCONS_00004365	1.04	0	0.21	0
LTCONS_00019525	1.04	0	0	0
LTCONS_00031769	1.04	0	0	0
LTCONS_00048278	1.04	0	0	0
LTCONS_00013250	1.04	0	0	0
LTCONS_00004661	1.04	0	0	0
LTCONS_00012273	1.04	0	0	0
LTCONS_00030740	1.04	0	0	0
LTCONS_00049330	1.04	0	0	0
LTCONS_00035049	1.03	0	2.17	0
LTCONS_00020200	1.03	0	1.43	0
LTCONS_00042582	1.03	0	1.16	0
LTCONS_00021051	1.03	0	1.04	0
LTCONS_00040253	1.03	0	0.79	0
LTCONS_00019882	1.03	0	0.52	0
LTCONS_00042518	1.03	0	0.4	0
LTCONS_00009491	1.03	0	0.37	0
LTCONS_00029390	1.03	0	0.1	0
LTCONS_00039777	1.03	0	0	0
LTCONS_00043135	1.03	0	0	0
LTCONS_00026921	1.03	0	0	0
LTCONS_00015147	1.03	0	0	0
LTCONS_00040164	1.03	0	0	0
LTCONS_00052247	1.03	0	0	0
LTCONS_00045348	1.03	0	0	0
LTCONS_00033212	1.03	0	0	0
LTCONS_00010259	1.03	0	0	0
LTCONS_00001338	1.03	0	0	0
LTCONS_00002335	1.03	0	0	0
LTCONS_00013249	1.03	0	0	0
LTCONS_00011427	1.03	0	0	0
LTCONS_00052783	1.03	0	0	0
LTCONS_00026340	1.02	0	1.53	0
LTCONS_00052758	1.02	0	0.64	0
LTCONS_00007696	1.02	0	0.43	0
LTCONS_00016673	1.02	0	0.34	0
LTCONS_00004528	1.02	0	0.19	0
LTCONS_00001181	1.02	0	0.11	0
LTCONS_00009823	1.02	0	0.08	0
LTCONS_00051842	1.02	0	0.07	0
LTCONS_00033867	1.02	0	0	0
LTCONS_00040172	1.02	0	0	0
LTCONS_00008150	1.02	0	0	0
LTCONS_00016493	1.02	0	0	0
LTCONS_00014689	1.02	0	0	0
LTCONS_00052300	1.02	0	0	0
LTCONS_00033929	1.02	0	0	0
LTCONS_00041550	1.02	0	0	0
LTCONS_00029446	1.02	0	0	0
LTCONS_00027384	1.02	0	0	0
LTCONS_00040199	1.02	0	0	0
LTCONS_00034275	1.02	0	0	0
LTCONS_00042683	1.02	0	0	0
LTCONS_00044798	1.02	0	0	0
LTCONS_00029339	1.02	0	0	0
LTCONS_00001337	1.02	0	0	0
LTCONS_00025085	1.02	0	0	0
LTCONS_00014180	1.02	0	0	0
LTCONS_00018003	1.02	0	0	0
LTCONS_00040189	1.02	0	0	0
LTCONS_00008656	1.02	0	0	0
LTCONS_00046857	1.02	0	0	0
LTCONS_00033837	1.01	0	1.26	0
LTCONS_00007218	1.01	0	0.31	0
LTCONS_00019897	1.01	0	0.23	0
LTCONS_00053265	1.01	0	0	0
LTCONS_00025801	1.01	0	0	0
LTCONS_00025782	1.01	0	0	0
LTCONS_00006216	1.01	0	0	0
LTCONS_00012372	1.01	0	0	0
LTCONS_00001573	1.01	0	0	0
LTCONS_00046366	1.01	0	0	0
LTCONS_00031403	1.01	0	0	0
LTCONS_00035234	1.01	0	0	0
LTCONS_00020777	1.01	0	0	0
LTCONS_00032755	1.01	0	0	0
LTCONS_00049943	1.01	0	0	0
LTCONS_00018781	1.01	0	0	0
LTCONS_00050061	1.01	0	0	0
LTCONS_00005831	1.01	0	0	0
LTCONS_00043190	1.01	0	0	0
LTCONS_00020066	1.01	0	0	0
LTCONS_00011323	1.01	0	0	0
LTCONS_00018463	1.01	0	0	0
LTCONS_00023477	1.01	0	0	0
LTCONS_00032514	1	0	51.71	0
LTCONS_00037586	1	0	1.85	0
LTCONS_00043885	1	0	0.56	0
LTCONS_00027286	1	0	0.41	0
LTCONS_00047324	1	0	0.13	0
LTCONS_00002929	1	0	0	0
LTCONS_00038214	1	0	0	0
LTCONS_00027757	1	0	0	0
LTCONS_00041640	1	0	0	0
LTCONS_00048818	1	0	0	0
LTCONS_00002486	1	0	0	0
LTCONS_00011575	1	0	0	0
LTCONS_00051211	1	0	0	0
LTCONS_00046233	1	0	0	0
LTCONS_00044391	1	0	0	0
LTCONS_00010980	1	0	0	0
LTCONS_00000048	1	0	0	0
LTCONS_00043776	1	0	0	0
LTCONS_00040519	1	0	0	0
LTCONS_00022009	1	0	0	0
LTCONS_00018742	1	0	0	0
LTCONS_00002020	1	0	0	0
LTCONS_00035098	0.99	0	1.74	0
LTCONS_00044643	0.99	0	1.36	0
LTCONS_00047689	0.99	0	1.12	0
LTCONS_00004585	0.99	0	0.37	0
LTCONS_00000355	0.99	0	0.37	0
LTCONS_00049998	0.99	0	0.33	0
LTCONS_00026571	0.99	0	0.25	0
LTCONS_00012649	0.99	0	0.2	0
LTCONS_00042517	0.99	0	0.14	0
LTCONS_00015760	0.99	0	0	0
LTCONS_00040202	0.99	0	0	0
LTCONS_00038617	0.99	0	0	0
LTCONS_00029358	0.99	0	0	0
LTCONS_00039239	0.99	0	0	0
LTCONS_00050737	0.99	0	0	0
LTCONS_00027943	0.99	0	0	0
LTCONS_00008589	0.99	0	0	0
LTCONS_00048009	0.99	0	0	0
LTCONS_00027666	0.99	0	0	0
LTCONS_00018754	0.99	0	0	0
LTCONS_00036082	0.99	0	0	0
LTCONS_00050518	0.99	0	0	0
LTCONS_00031248	0.99	0	0	0
LTCONS_00012071	0.98	0	0.98	0
LTCONS_00007754	0.98	0	0.82	0
LTCONS_00004366	0.98	0	0.78	0
LTCONS_00004329	0.98	0	0.33	0
LTCONS_00045395	0.98	0	0.31	0
LTCONS_00040251	0.98	0	0.11	0
LTCONS_00044577	0.98	0	0	0
LTCONS_00015624	0.98	0	0	0
LTCONS_00003542	0.98	0	0	0
LTCONS_00048013	0.98	0	0	0
LTCONS_00007765	0.98	0	0	0
LTCONS_00022597	0.98	0	0	0
LTCONS_00004192	0.98	0	0	0
LTCONS_00036761	0.98	0	0	0
LTCONS_00017583	0.98	0	0	0
LTCONS_00023578	0.98	0	0	0
LTCONS_00027673	0.98	0	0	0
LTCONS_00001422	0.98	0	0	0
LTCONS_00018713	0.98	0	0	0
LTCONS_00010201	0.98	0	0	0
LTCONS_00015417	0.98	0	0	0
LTCONS_00049828	0.98	0	0	0
LTCONS_00005404	0.98	0	0	0
LTCONS_00048980	0.97	0	0.56	0
LTCONS_00040716	0.97	0	0.33	0
LTCONS_00022535	0.97	0	0.2	0
LTCONS_00027622	0.97	0	0.12	0
LTCONS_00044317	0.97	0	0.1	0
LTCONS_00053331	0.97	0	0	0
LTCONS_00027660	0.97	0	0	0
LTCONS_00032084	0.97	0	0	0
LTCONS_00033324	0.97	0	0	0
LTCONS_00019256	0.97	0	0	0
LTCONS_00052848	0.97	0	0	0
LTCONS_00001340	0.97	0	0	0
LTCONS_00001028	0.97	0	0	0
LTCONS_00037856	0.97	0	0	0
LTCONS_00044095	0.97	0	0	0
LTCONS_00041054	0.97	0	0	0
LTCONS_00010235	0.97	0	0	0
LTCONS_00021008	0.97	0	0	0
LTCONS_00038371	0.97	0	0	0
LTCONS_00006211	0.97	0	0	0
LTCONS_00001335	0.97	0	0	0
LTCONS_00036686	0.97	0	0	0
LTCONS_00036050	0.97	0	0	0
LTCONS_00036390	0.97	0	0	0
LTCONS_00051189	0.97	0	0	0
LTCONS_00033009	0.96	0	1.08	0
LTCONS_00002579	0.96	0	1.08	0
LTCONS_00015510	0.96	0	0.54	0
LTCONS_00039086	0.96	0	0	0
LTCONS_00050783	0.96	0	0	0
LTCONS_00035946	0.96	0	0	0
LTCONS_00047422	0.96	0	0	0
LTCONS_00022218	0.96	0	0	0
LTCONS_00020492	0.96	0	0	0
LTCONS_00004926	0.96	0	0	0
LTCONS_00001056	0.96	0	0	0
LTCONS_00015229	0.96	0	0	0
LTCONS_00010260	0.96	0	0	0
LTCONS_00048970	0.96	0	0	0
LTCONS_00021694	0.96	0	0	0
LTCONS_00014469	0.96	0	0	0
LTCONS_00021833	0.96	0	0	0
LTCONS_00006719	0.96	0	0	0
LTCONS_00007882	0.96	0	0	0
LTCONS_00020363	0.96	0	0	0
LTCONS_00026636	0.96	0	0	0
LTCONS_00044842	0.96	0	0	0
LTCONS_00018926	0.96	0	0	0
LTCONS_00014317	0.96	0	0	0
LTCONS_00022049	0.96	0	0	0
LTCONS_00029079	0.96	0	0	0
LTCONS_00007828	0.96	0	0	0
LTCONS_00015111	0.96	0	0	0
LTCONS_00045850	0.95	0	0.48	0
LTCONS_00038927	0.95	0	0.46	0
LTCONS_00002275	0.95	0	0.24	0
LTCONS_00035413	0.95	0	0.14	0
LTCONS_00032858	0.95	0	0	0
LTCONS_00041712	0.95	0	0	0
LTCONS_00002679	0.95	0	0	0
LTCONS_00040793	0.95	0	0	0
LTCONS_00031279	0.95	0	0	0
LTCONS_00042695	0.95	0	0	0
LTCONS_00038996	0.95	0	0	0
LTCONS_00020965	0.95	0	0	0
LTCONS_00017682	0.95	0	0	0
LTCONS_00031332	0.94	0	0.71	0
LTCONS_00045406	0.94	0	0.36	0
LTCONS_00012432	0.94	0	0.28	0
LTCONS_00045050	0.94	0	0.17	0
LTCONS_00029221	0.94	0	0.16	0
LTCONS_00003328	0.94	0	0.06	0
LTCONS_00047838	0.94	0	0	0
LTCONS_00017131	0.94	0	0	0
LTCONS_00036387	0.94	0	0	0
LTCONS_00019396	0.94	0	0	0
LTCONS_00021150	0.94	0	0	0
LTCONS_00044406	0.94	0	0	0
LTCONS_00028921	0.94	0	0	0
LTCONS_00007153	0.94	0	0	0
LTCONS_00002985	0.94	0	0	0
LTCONS_00002137	0.94	0	0	0
LTCONS_00032850	0.94	0	0	0
LTCONS_00025039	0.94	0	0	0
LTCONS_00020007	0.94	0	0	0
LTCONS_00005162	0.94	0	0	0
LTCONS_00032854	0.94	0	0	0
LTCONS_00026373	0.94	0	0	0
LTCONS_00007581	0.94	0	0	0
LTCONS_00018137	0.94	0	0	0
LTCONS_00041133	0.94	0	0	0
LTCONS_00004295	0.94	0	0	0
LTCONS_00020490	0.94	0	0	0
LTCONS_00001446	0.94	0	0	0
LTCONS_00008425	0.94	0	0	0
LTCONS_00014442	0.94	0	0	0
LTCONS_00007598	0.94	0	0	0
LTCONS_00025523	0.94	0	0	0
LTCONS_00026104	0.93	0	1.37	0
LTCONS_00041865	0.93	0	1.25	0
LTCONS_00016938	0.93	0	0.93	0
LTCONS_00006181	0.93	0	0.62	0
LTCONS_00018971	0.93	0	0.56	0
LTCONS_00041339	0.93	0	0.52	0
LTCONS_00026864	0.93	0	0.47	0
LTCONS_00044286	0.93	0	0.37	0
LTCONS_00034343	0.93	0	0.31	0
LTCONS_00013232	0.93	0	0.27	0
LTCONS_00007217	0.93	0	0.26	0
LTCONS_00024167	0.93	0	0.12	0
LTCONS_00018138	0.93	0	0.06	0
LTCONS_00034015	0.93	0	0	0
LTCONS_00011413	0.93	0	0	0
LTCONS_00040491	0.93	0	0	0
LTCONS_00012924	0.93	0	0	0
LTCONS_00040175	0.93	0	0	0
LTCONS_00016997	0.93	0	0	0
LTCONS_00033011	0.93	0	0	0
LTCONS_00051288	0.93	0	0	0
LTCONS_00003002	0.93	0	0	0
LTCONS_00045995	0.93	0	0	0
LTCONS_00047616	0.93	0	0	0
LTCONS_00001415	0.93	0	0	0
LTCONS_00029793	0.93	0	0	0
LTCONS_00023732	0.93	0	0	0
LTCONS_00004772	0.93	0	0	0
LTCONS_00043116	0.93	0	0	0
LTCONS_00025651	0.93	0	0	0
LTCONS_00043919	0.92	0	1.28	0
LTCONS_00019208	0.92	0	1.23	0
LTCONS_00024413	0.92	0	0.39	0
LTCONS_00042707	0.92	0	0.36	0
LTCONS_00002515	0.92	0	0.34	0
LTCONS_00000469	0.92	0	0.22	0
LTCONS_00006165	0.92	0	0.21	0
LTCONS_00041137	0.92	0	0.21	0
LTCONS_00012364	0.92	0	0.2	0
LTCONS_00047180	0.92	0	0	0
LTCONS_00007456	0.92	0	0	0
LTCONS_00034828	0.92	0	0	0
LTCONS_00020832	0.92	0	0	0
LTCONS_00034040	0.92	0	0	0
LTCONS_00029072	0.92	0	0	0
LTCONS_00015110	0.92	0	0	0
LTCONS_00008259	0.92	0	0	0
LTCONS_00022749	0.92	0	0	0
LTCONS_00027548	0.92	0	0	0
LTCONS_00008111	0.92	0	0	0
LTCONS_00012933	0.92	0	0	0
LTCONS_00028956	0.92	0	0	0
LTCONS_00018906	0.92	0	0	0
LTCONS_00031404	0.92	0	0	0
LTCONS_00027364	0.92	0	0	0
LTCONS_00017616	0.92	0	0	0
LTCONS_00007555	0.92	0	0	0
LTCONS_00033309	0.92	0	0	0
LTCONS_00015657	0.92	0	0	0
LTCONS_00003053	0.92	0	0	0
LTCONS_00042264	0.92	0	0	0
LTCONS_00001746	0.92	0	0	0
LTCONS_00024795	0.92	0	0	0
LTCONS_00047917	0.92	0	0	0
LTCONS_00018816	0.92	0	0	0
LTCONS_00004584	0.91	0	2.16	0
LTCONS_00026948	0.91	0	1.91	0
LTCONS_00051902	0.91	0	0.73	0
LTCONS_00032679	0.91	0	0.73	0
LTCONS_00012069	0.91	0	0.71	0
LTCONS_00042562	0.91	0	0.44	0
LTCONS_00015346	0.91	0	0.29	0
LTCONS_00036225	0.91	0	0.13	0
LTCONS_00023511	0.91	0	0	0
LTCONS_00000080	0.91	0	0	0
LTCONS_00011002	0.91	0	0	0
LTCONS_00035558	0.91	0	0	0
LTCONS_00015615	0.91	0	0	0
LTCONS_00030088	0.91	0	0	0
LTCONS_00026431	0.91	0	0	0
LTCONS_00002697	0.91	0	0	0
LTCONS_00028222	0.91	0	0	0
LTCONS_00032440	0.91	0	0	0
LTCONS_00043509	0.91	0	0	0
LTCONS_00020698	0.91	0	0	0
LTCONS_00042626	0.91	0	0	0
LTCONS_00018928	0.91	0	0	0
LTCONS_00030329	0.91	0	0	0
LTCONS_00026643	0.91	0	0	0
LTCONS_00008959	0.91	0	0	0
LTCONS_00042329	0.91	0	0	0
LTCONS_00050079	0.91	0	0	0
LTCONS_00015765	0.91	0	0	0
LTCONS_00027813	0.91	0	0	0
LTCONS_00005957	0.91	0	0	0
LTCONS_00003364	0.91	0	0	0
LTCONS_00045493	0.91	0	0	0
LTCONS_00049866	0.91	0	0	0
LTCONS_00019089	0.9	0	6.77	0
LTCONS_00034060	0.9	0	2.88	0
LTCONS_00029597	0.9	0	0.3	0
LTCONS_00039607	0.9	0	0.3	0
LTCONS_00052326	0.9	0	0	0
LTCONS_00024353	0.9	0	0	0
LTCONS_00041560	0.9	0	0	0
LTCONS_00012926	0.9	0	0	0
LTCONS_00003007	0.9	0	0	0
LTCONS_00047039	0.9	0	0	0
LTCONS_00033974	0.9	0	0	0
LTCONS_00042577	0.9	0	0	0
LTCONS_00032773	0.9	0	0	0
LTCONS_00006715	0.9	0	0	0
LTCONS_00029295	0.9	0	0	0
LTCONS_00016505	0.9	0	0	0
LTCONS_00036328	0.9	0	0	0
LTCONS_00030319	0.9	0	0	0
LTCONS_00002676	0.9	0	0	0
LTCONS_00045306	0.9	0	0	0
LTCONS_00032888	0.9	0	0	0
LTCONS_00002334	0.9	0	0	0
LTCONS_00026951	0.9	0	0	0
LTCONS_00042403	0.9	0	0	0
LTCONS_00002452	0.9	0	0	0
LTCONS_00000489	0.9	0	0	0
LTCONS_00004043	0.9	0	0	0
LTCONS_00024489	0.9	0	0	0
LTCONS_00000090	0.9	0	0	0
LTCONS_00011860	0.9	0	0	0
LTCONS_00022212	0.9	0	0	0
LTCONS_00023108	0.9	0	0	0
LTCONS_00042919	0.9	0	0	0
LTCONS_00001993	0.9	0	0	0
LTCONS_00047171	0.9	0	0	0
LTCONS_00008432	0.9	0	0	0
LTCONS_00016108	0.9	0	0	0
LTCONS_00047092	0.89	0	2.14	0
LTCONS_00032833	0.89	0	1.07	0
LTCONS_00002349	0.89	0	0.7	0
LTCONS_00028977	0.89	0	0.3	0
LTCONS_00008284	0.89	0	0	0
LTCONS_00017828	0.89	0	0	0
LTCONS_00029396	0.89	0	0	0
LTCONS_00023314	0.89	0	0	0
LTCONS_00045265	0.89	0	0	0
LTCONS_00050581	0.89	0	0	0
LTCONS_00008517	0.89	0	0	0
LTCONS_00018780	0.89	0	0	0
LTCONS_00004604	0.89	0	0	0
LTCONS_00003251	0.89	0	0	0
LTCONS_00016370	0.89	0	0	0
LTCONS_00029828	0.89	0	0	0
LTCONS_00040727	0.89	0	0	0
LTCONS_00040319	0.89	0	0	0
LTCONS_00043539	0.89	0	0	0
LTCONS_00027387	0.89	0	0	0
LTCONS_00005922	0.89	0	0	0
LTCONS_00026869	0.89	0	0	0
LTCONS_00049535	0.89	0	0	0
LTCONS_00048010	0.89	0	0	0
LTCONS_00036594	0.89	0	0	0
LTCONS_00032756	0.89	0	0	0
LTCONS_00014580	0.89	0	0	0
LTCONS_00048964	0.89	0	0	0
LTCONS_00020699	0.89	0	0	0
LTCONS_00049530	0.89	0	0	0
LTCONS_00046764	0.89	0	0	0
LTCONS_00041592	0.89	0	0	0
LTCONS_00012522	0.89	0	0	0
LTCONS_00040638	0.89	0	0	0
LTCONS_00036595	0.89	0	0	0
LTCONS_00045409	0.89	0	0	0
LTCONS_00007435	0.89	0	0	0
LTCONS_00004791	0.89	0	0	0
LTCONS_00023358	0.89	0	0	0
LTCONS_00041406	0.89	0	0	0
LTCONS_00039718	0.89	0	0	0
LTCONS_00006293	0.88	0	1.18	0
LTCONS_00025399	0.88	0	0.88	0
LTCONS_00015296	0.88	0	0.35	0
LTCONS_00019671	0.88	0	0.22	0
LTCONS_00003513	0.88	0	0.09	0
LTCONS_00049982	0.88	0	0	0
LTCONS_00014793	0.88	0	0	0
LTCONS_00023855	0.88	0	0	0
LTCONS_00004484	0.88	0	0	0
LTCONS_00043393	0.88	0	0	0
LTCONS_00024037	0.88	0	0	0
LTCONS_00040086	0.88	0	0	0
LTCONS_00025632	0.88	0	0	0
LTCONS_00045421	0.88	0	0	0
LTCONS_00039708	0.88	0	0	0
LTCONS_00030176	0.88	0	0	0
LTCONS_00030800	0.88	0	0	0
LTCONS_00024553	0.88	0	0	0
LTCONS_00013216	0.88	0	0	0
LTCONS_00041165	0.88	0	0	0
LTCONS_00009517	0.88	0	0	0
LTCONS_00022101	0.88	0	0	0
LTCONS_00013985	0.88	0	0	0
LTCONS_00041439	0.88	0	0	0
LTCONS_00034163	0.88	0	0	0
LTCONS_00006700	0.88	0	0	0
LTCONS_00049725	0.88	0	0	0
LTCONS_00011902	0.88	0	0	0
LTCONS_00050802	0.88	0	0	0
LTCONS_00039993	0.88	0	0	0
LTCONS_00049885	0.88	0	0	0
LTCONS_00018237	0.88	0	0	0
LTCONS_00008983	0.88	0	0	0
LTCONS_00029535	0.88	0	0	0
LTCONS_00045951	0.87	0	0.85	0
LTCONS_00007434	0.87	0	0.77	0
LTCONS_00005658	0.87	0	0.75	0
LTCONS_00020065	0.87	0	0.7	0
LTCONS_00033059	0.87	0	0.62	0
LTCONS_00042224	0.87	0	0.44	0
LTCONS_00014720	0.87	0	0.27	0
LTCONS_00027824	0.87	0	0.09	0
LTCONS_00048341	0.87	0	0.06	0
LTCONS_00049881	0.87	0	0	0
LTCONS_00026637	0.87	0	0	0
LTCONS_00005704	0.87	0	0	0
LTCONS_00003384	0.87	0	0	0
LTCONS_00040370	0.87	0	0	0
LTCONS_00050755	0.87	0	0	0
LTCONS_00012070	0.87	0	0	0
LTCONS_00003823	0.87	0	0	0
LTCONS_00018927	0.87	0	0	0
LTCONS_00026482	0.87	0	0	0
LTCONS_00014492	0.87	0	0	0
LTCONS_00014207	0.87	0	0	0
LTCONS_00041889	0.87	0	0	0
LTCONS_00044407	0.87	0	0	0
LTCONS_00029467	0.87	0	0	0
LTCONS_00027603	0.87	0	0	0
LTCONS_00036318	0.87	0	0	0
LTCONS_00009873	0.87	0	0	0
LTCONS_00010238	0.87	0	0	0
LTCONS_00005945	0.87	0	0	0
LTCONS_00019898	0.87	0	0	0
LTCONS_00000212	0.87	0	0	0
LTCONS_00046159	0.87	0	0	0
LTCONS_00051231	0.87	0	0	0
LTCONS_00025406	0.87	0	0	0
LTCONS_00021366	0.87	0	0	0
LTCONS_00014101	0.87	0	0	0
LTCONS_00042579	0.87	0	0	0
LTCONS_00011378	0.87	0	0	0
LTCONS_00053335	0.87	0	0	0
LTCONS_00030354	0.87	0	0	0
LTCONS_00015600	0.87	0	0	0
LTCONS_00053247	0.86	0	0.88	0
LTCONS_00041694	0.86	0	0.69	0
LTCONS_00020945	0.86	0	0.52	0
LTCONS_00048283	0.86	0	0.09	0
LTCONS_00031554	0.86	0	0	0
LTCONS_00046364	0.86	0	0	0
LTCONS_00014057	0.86	0	0	0
LTCONS_00046763	0.86	0	0	0
LTCONS_00004367	0.86	0	0	0
LTCONS_00008490	0.86	0	0	0
LTCONS_00004343	0.86	0	0	0
LTCONS_00007870	0.86	0	0	0
LTCONS_00014840	0.86	0	0	0
LTCONS_00019633	0.86	0	0	0
LTCONS_00001334	0.86	0	0	0
LTCONS_00052566	0.86	0	0	0
LTCONS_00036245	0.86	0	0	0
LTCONS_00037665	0.86	0	0	0
LTCONS_00029296	0.86	0	0	0
LTCONS_00038737	0.86	0	0	0
LTCONS_00046018	0.86	0	0	0
LTCONS_00034233	0.86	0	0	0
LTCONS_00035730	0.86	0	0	0
LTCONS_00002149	0.86	0	0	0
LTCONS_00012119	0.86	0	0	0
LTCONS_00010981	0.86	0	0	0
LTCONS_00022541	0.86	0	0	0
LTCONS_00032193	0.86	0	0	0
LTCONS_00006618	0.86	0	0	0
LTCONS_00010833	0.86	0	0	0
LTCONS_00026982	0.85	0	16.1	0
LTCONS_00009917	0.85	0	0.86	0
LTCONS_00019694	0.85	0	0.77	0
LTCONS_00053216	0.85	0	0.43	0
LTCONS_00036209	0.85	0	0.43	0
LTCONS_00011898	0.85	0	0.35	0
LTCONS_00023518	0.85	0	0.24	0
LTCONS_00042861	0.85	0	0.17	0
LTCONS_00030795	0.85	0	0	0
LTCONS_00045403	0.85	0	0	0
LTCONS_00030315	0.85	0	0	0
LTCONS_00029245	0.85	0	0	0
LTCONS_00043071	0.85	0	0	0
LTCONS_00033575	0.85	0	0	0
LTCONS_00004974	0.85	0	0	0
LTCONS_00010278	0.85	0	0	0
LTCONS_00036957	0.85	0	0	0
LTCONS_00040863	0.85	0	0	0
LTCONS_00009066	0.85	0	0	0
LTCONS_00026871	0.85	0	0	0
LTCONS_00012515	0.85	0	0	0
LTCONS_00050952	0.85	0	0	0
LTCONS_00017289	0.85	0	0	0
LTCONS_00018221	0.85	0	0	0
LTCONS_00043134	0.85	0	0	0
LTCONS_00026793	0.85	0	0	0
LTCONS_00049345	0.84	0	0.43	0
LTCONS_00021185	0.84	0	0.38	0
LTCONS_00001339	0.84	0	0.36	0
LTCONS_00041962	0.84	0	0	0
LTCONS_00011172	0.84	0	0	0
LTCONS_00018337	0.84	0	0	0
LTCONS_00043416	0.84	0	0	0
LTCONS_00045472	0.84	0	0	0
LTCONS_00014318	0.84	0	0	0
LTCONS_00043872	0.84	0	0	0
LTCONS_00004451	0.84	0	0	0
LTCONS_00052029	0.84	0	0	0
LTCONS_00041781	0.84	0	0	0
LTCONS_00019447	0.84	0	0	0
LTCONS_00036521	0.84	0	0	0
LTCONS_00046112	0.84	0	0	0
LTCONS_00039896	0.84	0	0	0
LTCONS_00001092	0.84	0	0	0
LTCONS_00034755	0.84	0	0	0
LTCONS_00008152	0.84	0	0	0
LTCONS_00027805	0.84	0	0	0
LTCONS_00014811	0.84	0	0	0
LTCONS_00022952	0.84	0	0	0
LTCONS_00003887	0.84	0	0	0
LTCONS_00036118	0.84	0	0	0
LTCONS_00030035	0.83	0	1.16	0
LTCONS_00039847	0.83	0	0.84	0
LTCONS_00041948	0.83	0	0.09	0
LTCONS_00035147	0.83	0	0	0
LTCONS_00030356	0.83	0	0	0
LTCONS_00021426	0.83	0	0	0
LTCONS_00039787	0.83	0	0	0
LTCONS_00018743	0.83	0	0	0
LTCONS_00012089	0.83	0	0	0
LTCONS_00007282	0.83	0	0	0
LTCONS_00003233	0.83	0	0	0
LTCONS_00013135	0.83	0	0	0
LTCONS_00014767	0.83	0	0	0
LTCONS_00030995	0.83	0	0	0
LTCONS_00027669	0.83	0	0	0
LTCONS_00031538	0.83	0	0	0
LTCONS_00018062	0.83	0	0	0
LTCONS_00031607	0.83	0	0	0
LTCONS_00028455	0.83	0	0	0
LTCONS_00020827	0.83	0	0	0
LTCONS_00031394	0.83	0	0	0
LTCONS_00011704	0.83	0	0	0
LTCONS_00044960	0.83	0	0	0
LTCONS_00000390	0.83	0	0	0
LTCONS_00043512	0.83	0	0	0
LTCONS_00037727	0.83	0	0	0
LTCONS_00037633	0.83	0	0	0
LTCONS_00010527	0.83	0	0	0
LTCONS_00053255	0.82	0	1.31	0
LTCONS_00004985	0.82	0	0.83	0
LTCONS_00035502	0.82	0	0.5	0
LTCONS_00023414	0.82	0	0.38	0
LTCONS_00009678	0.82	0	0.17	0
LTCONS_00022473	0.82	0	0.15	0
LTCONS_00022250	0.82	0	0.07	0
LTCONS_00042998	0.82	0	0	0
LTCONS_00031980	0.82	0	0	0
LTCONS_00018600	0.82	0	0	0
LTCONS_00011965	0.82	0	0	0
LTCONS_00002887	0.82	0	0	0
LTCONS_00036767	0.82	0	0	0
LTCONS_00044576	0.82	0	0	0
LTCONS_00029291	0.82	0	0	0
LTCONS_00040310	0.82	0	0	0
LTCONS_00019584	0.82	0	0	0
LTCONS_00031892	0.82	0	0	0
LTCONS_00046621	0.82	0	0	0
LTCONS_00041944	0.82	0	0	0
LTCONS_00048778	0.82	0	0	0
LTCONS_00046605	0.82	0	0	0
LTCONS_00049081	0.82	0	0	0
LTCONS_00017020	0.82	0	0	0
LTCONS_00011928	0.82	0	0	0
LTCONS_00035683	0.82	0	0	0
LTCONS_00040979	0.82	0	0	0
LTCONS_00034395	0.82	0	0	0
LTCONS_00014181	0.82	0	0	0
LTCONS_00042087	0.82	0	0	0
LTCONS_00015614	0.82	0	0	0
LTCONS_00015023	0.82	0	0	0
LTCONS_00029465	0.82	0	0	0
LTCONS_00049870	0.82	0	0	0
LTCONS_00006069	0.82	0	0	0
LTCONS_00013883	0.82	0	0	0
LTCONS_00049538	0.82	0	0	0
LTCONS_00019566	0.82	0	0	0
LTCONS_00037246	0.81	0	2.13	0
LTCONS_00015183	0.81	0	1.79	0
LTCONS_00019088	0.81	0	1.64	0
LTCONS_00018740	0.81	0	1.41	0
LTCONS_00022464	0.81	0	0.64	0
LTCONS_00014449	0.81	0	0.27	0
LTCONS_00017071	0.81	0	0	0
LTCONS_00032504	0.81	0	0	0
LTCONS_00041414	0.81	0	0	0
LTCONS_00042125	0.81	0	0	0
LTCONS_00036283	0.81	0	0	0
LTCONS_00019663	0.81	0	0	0
LTCONS_00049983	0.81	0	0	0
LTCONS_00033963	0.81	0	0	0
LTCONS_00023059	0.81	0	0	0
LTCONS_00002997	0.81	0	0	0
LTCONS_00050060	0.81	0	0	0
LTCONS_00004279	0.81	0	0	0
LTCONS_00004599	0.81	0	0	0
LTCONS_00028653	0.81	0	0	0
LTCONS_00031664	0.81	0	0	0
LTCONS_00052565	0.81	0	0	0
LTCONS_00010983	0.81	0	0	0
LTCONS_00000899	0.81	0	0	0
LTCONS_00023963	0.81	0	0	0
LTCONS_00046019	0.81	0	0	0
LTCONS_00047820	0.81	0	0	0
LTCONS_00028958	0.81	0	0	0
LTCONS_00049670	0.81	0	0	0
LTCONS_00013938	0.81	0	0	0
LTCONS_00024800	0.81	0	0	0
LTCONS_00001751	0.81	0	0	0
LTCONS_00041994	0.81	0	0	0
LTCONS_00011931	0.81	0	0	0
LTCONS_00015352	0.81	0	0	0
LTCONS_00010533	0.81	0	0	0
LTCONS_00014607	0.81	0	0	0
LTCONS_00049587	0.81	0	0	0
LTCONS_00040465	0.81	0	0	0
LTCONS_00003258	0.81	0	0	0
LTCONS_00021210	0.8	0	2.09	0
LTCONS_00027491	0.8	0	1.41	0
LTCONS_00012344	0.8	0	1.04	0
LTCONS_00009464	0.8	0	0.97	0
LTCONS_00004332	0.8	0	0.63	0
LTCONS_00038329	0.8	0	0.55	0
LTCONS_00029377	0.8	0	0.49	0
LTCONS_00030365	0.8	0	0.49	0
LTCONS_00016208	0.8	0	0.36	0
LTCONS_00032109	0.8	0	0.29	0
LTCONS_00021871	0.8	0	0.27	0
LTCONS_00032568	0.8	0	0.18	0
LTCONS_00025272	0.8	0	0.18	0
LTCONS_00037474	0.8	0	0.09	0
LTCONS_00047652	0.8	0	0	0
LTCONS_00022467	0.8	0	0	0
LTCONS_00050521	0.8	0	0	0
LTCONS_00040318	0.8	0	0	0
LTCONS_00013259	0.8	0	0	0
LTCONS_00048779	0.8	0	0	0
LTCONS_00028660	0.8	0	0	0
LTCONS_00011211	0.8	0	0	0
LTCONS_00030328	0.8	0	0	0
LTCONS_00007107	0.8	0	0	0
LTCONS_00018998	0.8	0	0	0
LTCONS_00045435	0.8	0	0	0
LTCONS_00040989	0.8	0	0	0
LTCONS_00047310	0.8	0	0	0
LTCONS_00031002	0.8	0	0	0
LTCONS_00052164	0.8	0	0	0
LTCONS_00045367	0.8	0	0	0
LTCONS_00041906	0.8	0	0	0
LTCONS_00036224	0.8	0	0	0
LTCONS_00004867	0.8	0	0	0
LTCONS_00009739	0.8	0	0	0
LTCONS_00000487	0.8	0	0	0
LTCONS_00020354	0.8	0	0	0
LTCONS_00051013	0.8	0	0	0
LTCONS_00020728	0.8	0	0	0
LTCONS_00022477	0.8	0	0	0
LTCONS_00033323	0.8	0	0	0
LTCONS_00040610	0.8	0	0	0
LTCONS_00032113	0.8	0	0	0
LTCONS_00021316	0.8	0	0	0
LTCONS_00053256	0.79	0	2.24	0
LTCONS_00051237	0.79	0	1.9	0
LTCONS_00021816	0.79	0	1.27	0
LTCONS_00015094	0.79	0	1.21	0
LTCONS_00048171	0.79	0	0.57	0
LTCONS_00036568	0.79	0	0.32	0
LTCONS_00015184	0.79	0	0.32	0
LTCONS_00040690	0.79	0	0.27	0
LTCONS_00051320	0.79	0	0.16	0
LTCONS_00038378	0.79	0	0	0
LTCONS_00007591	0.79	0	0	0
LTCONS_00013036	0.79	0	0	0
LTCONS_00008389	0.79	0	0	0
LTCONS_00001222	0.79	0	0	0
LTCONS_00038474	0.79	0	0	0
LTCONS_00018645	0.79	0	0	0
LTCONS_00010726	0.79	0	0	0
LTCONS_00043172	0.79	0	0	0
LTCONS_00007501	0.79	0	0	0
LTCONS_00001549	0.79	0	0	0
LTCONS_00052638	0.79	0	0	0
LTCONS_00044991	0.79	0	0	0
LTCONS_00045239	0.79	0	0	0
LTCONS_00045905	0.79	0	0	0
LTCONS_00037001	0.79	0	0	0
LTCONS_00045111	0.79	0	0	0
LTCONS_00002205	0.79	0	0	0
LTCONS_00048454	0.79	0	0	0
LTCONS_00043404	0.79	0	0	0
LTCONS_00018790	0.79	0	0	0
LTCONS_00052712	0.79	0	0	0
LTCONS_00003331	0.79	0	0	0
LTCONS_00039689	0.79	0	0	0
LTCONS_00051761	0.79	0	0	0
LTCONS_00044086	0.79	0	0	0
LTCONS_00016735	0.79	0	0	0
LTCONS_00022083	0.79	0	0	0
LTCONS_00002657	0.78	0	1.88	0
LTCONS_00016243	0.78	0	1.69	0
LTCONS_00019958	0.78	0	1.08	0
LTCONS_00030633	0.78	0	0.95	0
LTCONS_00042780	0.78	0	0.59	0
LTCONS_00049796	0.78	0	0.56	0
LTCONS_00042300	0.78	0	0.3	0
LTCONS_00014995	0.78	0	0.26	0
LTCONS_00028912	0.78	0	0.22	0
LTCONS_00044270	0.78	0	0.18	0
LTCONS_00019009	0.78	0	0	0
LTCONS_00001570	0.78	0	0	0
LTCONS_00014705	0.78	0	0	0
LTCONS_00028319	0.78	0	0	0
LTCONS_00022537	0.78	0	0	0
LTCONS_00049873	0.78	0	0	0
LTCONS_00015259	0.78	0	0	0
LTCONS_00046558	0.78	0	0	0
LTCONS_00013657	0.78	0	0	0
LTCONS_00046914	0.78	0	0	0
LTCONS_00037641	0.78	0	0	0
LTCONS_00043142	0.78	0	0	0
LTCONS_00052844	0.78	0	0	0
LTCONS_00018220	0.78	0	0	0
LTCONS_00027726	0.78	0	0	0
LTCONS_00015418	0.78	0	0	0
LTCONS_00019665	0.78	0	0	0
LTCONS_00037252	0.78	0	0	0
LTCONS_00018046	0.78	0	0	0
LTCONS_00039888	0.78	0	0	0
LTCONS_00024132	0.78	0	0	0
LTCONS_00044322	0.78	0	0	0
[truncated: 2,608 more rows]
