# Supplementary material for: Comparative mRNA and LncRNA Analysis of the Molecular Mechanisms Associated With Low Silk Production in Bombyx mori
Source: Front Genet. 2021 Jan 21;11:592128. doi: 10.3389/fgene.2020.592128 (PMC7859555; doi:10.3389/fgene.2020.592128)
Supplement: Supplementary Table 4 — Differential expression of mRNA genes in Qiufeng vs. Baiyu. Novel mRNA genes were labeled as MXLOC. [file Table_4.XLS]

## Sheet: Data S3
Table S4 Differential expression of mRNAs in Qiufeng vs. Baiyu
geneID	geneLength	Qiufeng-Expression	Baiyu-Expression	Qiufeng-FPKM	Baiyu-FPKM	log2 Ratio(Baiyu/Qiufeng)	Up-Down-Regulation(Baiyu/Qiufeng)	P-value	FDR
BMSK0007270	342	0	688.28	0.01	70.65	12.7865	Up	9.34646e-208	1.31619e-205
BMSK0005304	465	0	269.1	0.01	19.62	10.9381	Up	1.1324e-81	6.23152e-80
BMSK0006195	1401	0	743.85	0.01	16.91	10.7237	Up	2.63224e-224	3.95599e-222
BMSK0012798	1518	0	804.29	0.01	16.84	10.7177	Up	1.16015e-242	1.92118e-240
BMSK0008627	1047	0	465.86	0.01	14.32	10.4838	Up	1.18761e-140	1.17347e-138
BMSK0015008	609	0	233.55	0.01	12.72	10.3129	Up	7.70792e-71	3.7409e-69
BMSK0005047	276	0	70.28	0.01	9.23	9.85019	Up	8.63118e-22	1.44266e-20
BMSK0010620	342	0	88.42	0.01	9.08	9.82655	Up	3.30828e-27	6.75036e-26
BMSK0001137	840	0	232.42	0.01	9	9.81378	Up	1.54118e-70	7.4495e-69
BMSK0012752	303	0	73.5	0.01	8.66	9.75822	Up	1.07976e-22	1.86669e-21
BMSK0009377	486	0	118.05	0.01	8.2	9.67948	Up	3.10566e-36	8.16211e-35
BMSK0015820	480	0	112.91	0.01	7.95	9.63481	Up	1.98447e-34	4.94996e-33
BMSK0014804	3732	0	871.18	0.01	7.3	9.51175	Up	8.00232e-263	1.42405e-260
BMSK0004510	378	0	63.1	0.01	5.79	9.17742	Up	1.10274e-19	1.66712e-18
BMSK0002193	2241	0	352.02	0.01	4.95	8.95128	Up	1.19691e-106	8.59684e-105
BMSK0007873	555	0	77.94	0.01	4.69	8.87344	Up	6.75562e-24	1.23098e-22
BMSK0002865	2355	0	347.02	0.01	4.64	8.85798	Up	3.82504e-105	2.6827e-103
BMSK0011598	1059	0	149.09	0.01	4.53	8.82337	Up	1.45811e-45	4.75436e-44
BMSK0011416	3228	0	452.27	0.01	4.39	8.77808	Up	9.69548e-137	9.29752e-135
BMSK0007496	3471	0	477.36	0.01	4.3	8.74819	Up	2.90868e-144	2.90616e-142
BMSK0004124	642	0	81.53	0.01	4.2	8.71425	Up	4.22674e-25	8.04182e-24
BMSK0002627	1080	0	136.62	0.01	4.07	8.66888	Up	1.19038e-41	3.55712e-40
BMSK0003244	240	0	26	0.01	4.03	8.65464	Up	1.50081e-08	1.07044e-07
BMSK0009039	1425	0	175.27	0.01	3.92	8.61471	Up	2.18778e-53	8.23734e-52
BMSK0006362	513	0	57.54	0.01	3.77	8.55842	Up	7.04636e-18	9.83768e-17
BMSK0015260	3048	0	351.71	0.01	3.62	8.49985	Up	2.39318e-106	1.70182e-104
BMSK0013599	1029	0	115.3	0.01	3.61	8.49586	Up	2.48256e-35	6.35638e-34
BMSK0000548	1882	0	213.45	0.01	3.58	8.48382	Up	8.03962e-65	3.62178e-63
BMSK0015109	864	0	92.47	0.01	3.47	8.43879	Up	2.06986e-28	4.40695e-27
BMSK0014661	1329	0	137.29	0.01	3.3	8.36632	Up	5.95348e-42	1.7895e-40
BMSK0010667	609	0	57.77	0.01	3.15	8.29921	Up	7.04636e-18	9.84536e-17
BMSK0015009	4611	0	446.68	0.01	3.02	8.2384	Up	6.19524e-135	5.80098e-133
BMSK0002678	468	0	41.68	0.01	3.02	8.2384	Up	4.59836e-13	4.78414e-12
BMSK0008482	276	0	22.78	0.01	2.99	8.224	Up	2.39876e-07	1.49194e-06
BMSK0004804	1554	0	142.99	0.01	2.92	8.18982	Up	1.86293e-43	5.82474e-42
BMSK0003541	4599	0	430.63	0.01	2.92	8.18982	Up	4.04294e-130	3.63347e-128
BMSK0001519	630	0	55.24	0.01	2.9	8.17991	Up	2.81704e-17	3.79807e-16
BMSK0002178	1260	0	113.33	0.01	2.87	8.16491	Up	9.92496e-35	2.49653e-33
BMSK0011373	648	0	55.04	0.01	2.8	8.12928	Up	2.81704e-17	3.79521e-16
BMSK0000093	1443	0	125.52	0.01	2.77	8.11374	Up	2.4308e-38	6.70372e-37
BMSK0013665	789	0	66.43	0.01	2.75	8.10329	Up	1.37953e-20	2.17663e-19
BMSK0013044	957	0	80.8	0.01	2.73	8.09276	Up	8.45126e-25	1.58851e-23
BMSK0006840	3765	0	317.73	0.01	2.64	8.04439	Up	4.07458e-96	2.65471e-94
BMSK0004072	1458	0	118.14	0.01	2.58	8.01123	Up	3.10566e-36	8.16811e-35
BMSK0007963	1188	0	95.53	0.01	2.58	8.01123	Up	2.58938e-29	5.6648e-28
BMSK0013666	309	0	21.99	0.01	2.53	7.98299	Up	4.79624e-07	2.86357e-06
BMSK0004789	2448	0	192.59	0.01	2.47	7.94837	Up	1.67668e-58	6.89346e-57
BMSK0005289	405	0	28.94	0.01	2.46	7.94251	Up	3.75402e-09	2.83705e-08
BMSK0009589	1305	0	100.55	0.01	2.46	7.94251	Up	8.10256e-31	1.84247e-29
BMSK0000386	1629	0	123.29	0.01	2.4	7.90689	Up	9.71806e-38	2.64138e-36
BMSK0008038	2931	0	219.81	0.01	2.35	7.87652	Up	1.25819e-66	5.79951e-65
BMSK0008139	2031	0	145.05	0.01	2.25	7.81378	Up	2.3305e-44	7.41634e-43
BMSK0014890	1131	0	78.89	0.01	2.24	7.80735	Up	3.37872e-24	6.24566e-23
BMSK0011207	465	0	30.38	0.01	2.22	7.79442	Up	9.39004e-10	7.49882e-09
BMSK0001715	1875	0	131.29	0.01	2.21	7.7879	Up	3.80416e-40	1.10179e-38
BMSK0012948	609	0	40.37	0.01	2.2	7.78136	Up	9.19428e-13	9.3376e-12
BMSK0006168	423	0	27.24	0.01	2.2	7.78136	Up	7.50606e-09	5.49497e-08
BMSK0012806	744	0	50.12	0.01	2.2	7.78136	Up	9.00262e-16	1.11811e-14
BMSK0009425	1026	0	68.25	0.01	2.14	7.74147	Up	3.45064e-21	5.60772e-20
BMSK0007122	3423	0	232.1	0.01	2.12	7.72792	Up	1.54118e-70	7.45958e-69
BMSK0005912	880	0	57.56	0.01	2.12	7.72792	Up	7.04636e-18	9.83384e-17
BMSK0007343	564	0	35.07	0.01	2.07	7.69349	Up	2.93828e-11	2.65201e-10
BMSK0008920	4104	0	270.31	0.01	2.06	7.6865	Up	5.6635e-82	3.1262e-80
BMSK0013843	1212	0	73.75	0.01	1.95	7.60733	Up	1.07976e-22	1.86579e-21
BMSK0011272	990	0	57.02	0.01	1.86	7.53916	Up	7.04636e-18	9.84152e-17
BMSK0010074	945	0	52.15	0.01	1.78	7.47573	Up	2.25184e-16	2.88592e-15
BMSK0007545	348	0	17.54	0.01	1.77	7.46761	Up	7.66586e-06	3.8355e-05
BMSK0000387	761	0.45	82.48	0.02	3.54	7.46761	Up	2.11394e-25	4.0587e-24
BMSK0015122	1635	0	90.72	0.01	1.76	7.45943	Up	8.27508e-28	1.71788e-26
BMSK0010518	3516	0	196.88	0.01	1.75	7.45121	Up	1.04903e-59	4.3784e-58
BMSK0004074	255	0	12	0.01	1.73	7.43463	Up	0.000244984	0.000894806
BMSK0011297	1176	0	63.07	0.01	1.72	7.42626	Up	1.10274e-19	1.66642e-18
BMSK0014835	522	0	26.2	0.01	1.68	7.39232	Up	1.50081e-08	1.07023e-07
BMSK0004382	552	0	27.63	0.01	1.67	7.3837	Up	7.50606e-09	5.49272e-08
BMSK0009582	1038	0	53.35	0.01	1.65	7.36632	Up	1.12622e-16	1.46807e-15
BMSK0004065	1827	0	93.98	0.01	1.63	7.34873	Up	1.03521e-28	2.22125e-27
BMSK0015062	1077	0	53.79	0.01	1.61	7.33092	Up	1.12622e-16	1.46647e-15
BMSK0009330	783	0	37.13	0.01	1.55	7.27612	Up	7.34958e-12	6.91262e-11
BMSK0000890	7401	0	368.9	0.01	1.55	7.27612	Up	1.8341e-111	1.38697e-109
BMSK0014384	345	0	15.1	0.01	1.54	7.26679	Up	3.06472e-05	0.000136891
BMSK0010511	861	0	40.81	0.01	1.54	7.26679	Up	9.19428e-13	9.31908e-12
BMSK0010593	366	0	16	0.01	1.52	7.24793	Up	1.53277e-05	7.24918e-05
BMSK0002694	453	0	20.13	0.01	1.51	7.2384	Up	9.58996e-07	5.52907e-06
BMSK0015465	762	0	34.76	0.01	1.49	7.21917	Up	5.875e-11	5.17721e-10
BMSK0002488	978	0	45.23	0.01	1.49	7.21917	Up	2.87702e-14	3.24836e-13
BMSK0007337	1479	0	69.13	0.01	1.49	7.21917	Up	1.72578e-21	2.84599e-20
BMSK0006153	1017	0	46.62	0.01	1.48	7.20945	Up	1.43889e-14	1.65332e-13
BMSK0013260	3729	0	172.76	0.01	1.45	7.17991	Up	1.74883e-52	6.489e-51
BMSK0007722	2094	0	95.77	0.01	1.44	7.16993	Up	2.58938e-29	5.65788e-28
BMSK0012929	1293	0	58.34	0.01	1.44	7.16993	Up	3.5241e-18	4.99618e-17
BMSK0003415	372	0	15.25	0.01	1.42	7.14975	Up	3.06472e-05	0.000137147
BMSK0002543	1191	0	52.95	0.01	1.42	7.14975	Up	2.25184e-16	2.88385e-15
BMSK0001689	1281	1.01	167.58	0.03	4.18	7.1224	Up	4.74928e-49	1.65896e-47
BMSK0010263	6711	0	296.2	0.01	1.37	7.09803	Up	8.49762e-90	5.17805e-88
BMSK0002016	351	0	13.7	0.01	1.37	7.09803	Up	0.000122524	0.000479702
BMSK0015829	1575	0	67.06	0.01	1.35	7.07682	Up	6.89946e-21	1.10518e-19
BMSK0011560	921	0	38	0.01	1.34	7.06609	Up	3.67576e-12	3.53912e-11
BMSK0000373	1266	0	53.02	0.01	1.34	7.06609	Up	1.12622e-16	1.46593e-15
BMSK0011125	1545	0	64.61	0.01	1.33	7.05528	Up	5.51518e-20	8.45937e-19
BMSK0006222	390	0	15.02	0.01	1.33	7.05528	Up	3.06472e-05	0.000136397
BMSK0002243	2265	0	95.12	0.01	1.32	7.04439	Up	2.58938e-29	5.66134e-28
BMSK0007446	1110	0	45.25	0.01	1.31	7.03342	Up	2.87702e-14	3.25041e-13
BMSK0006283	1131	0	45.17	0.01	1.28	7	Up	2.87702e-14	3.24734e-13
BMSK0010432	334	0	12	0.01	1.27	6.98868	Up	0.000244984	0.000896362
BMSK0004318	846	0	32.68	0.01	1.26	6.97728	Up	2.34876e-10	1.96982e-09
BMSK0011104	1437	0	55.37	0.01	1.23	6.94251	Up	2.81704e-17	3.79378e-16
BMSK0008249	378	0	13.09	0.01	1.2	6.90689	Up	0.000122524	0.000481336
BMSK0007271	1812	0	68.17	0.01	1.19	6.89482	Up	3.45064e-21	5.59755e-20
BMSK0009245	423	0	14.64	0.01	1.18	6.88264	Up	6.12782e-05	0.00025817
BMSK0007502	495	0	17.23	0.01	1.17	6.87036	Up	7.66586e-06	3.82267e-05
BMSK0012344	435	0	14.96	0.01	1.17	6.87036	Up	6.12782e-05	0.000256929
BMSK0005387	1320	0	47.8	0.01	1.16	6.85798	Up	7.19638e-15	8.40102e-14
BMSK0004265	417	0	14.16	0.01	1.16	6.85798	Up	6.12782e-05	0.000257957
BMSK0001050	1176	0	41.5	0.01	1.13	6.82018	Up	4.59836e-13	4.78832e-12
BMSK0003537	384	0	12.5	0.01	1.13	6.82018	Up	0.000244984	0.000895171
BMSK0015613	1962	0	70.37	0.01	1.13	6.82018	Up	8.63118e-22	1.44198e-20
BMSK0007041	2424	0	86.64	0.01	1.12	6.80735	Up	1.32261e-26	2.65033e-25
BMSK0003387	4887	0	173.77	0.01	1.11	6.79442	Up	8.74648e-53	3.25211e-51
BMSK0011061	2580	0	90.36	0.01	1.1	6.78136	Up	8.27508e-28	1.72088e-26
BMSK0010775	429	0	13.41	0.01	1.07	6.74147	Up	0.000122524	0.000482714
BMSK0010469	1782	0	60.51	0.01	1.07	6.74147	Up	8.81494e-19	1.28276e-17
BMSK0000369	1338	0	44.55	0.01	1.06	6.72792	Up	5.75252e-14	6.3546e-13
BMSK0007427	3564	0	121.14	0.01	1.06	6.72792	Up	3.88516e-37	1.04566e-35
BMSK0004444	765	0	24.03	0.01	1.03	6.6865	Up	6.00008e-08	4.01303e-07
BMSK0011352	897	0	28.25	0.01	1.02	6.67243	Up	3.75402e-09	2.83765e-08
BMSK0004253	558	0	17	0.01	1.02	6.67243	Up	7.66586e-06	3.83658e-05
BMSK0004660	2521	0	81.45	0.01	1.02	6.67243	Up	4.22674e-25	8.03755e-24
BMSK0006606	1434	0	45.52	0.01	1.01	6.65821	Up	2.87702e-14	3.25247e-13
BMSK0008904	870	0	27.14	0.01	1.01	6.65821	Up	7.50606e-09	5.4916e-08
BMSK0012607	1113	0	34.98	0.01	1.01	6.65821	Up	5.875e-11	5.17084e-10
BMSK0005552	2112	0	66.77	0.01	1	6.64386	Up	1.37953e-20	2.17759e-19
BMSK0015956	510	0	14.79	0.01	0.98	6.61471	Up	6.12782e-05	0.000257775
BMSK0009221	771	0	23.21	0.01	0.98	6.61471	Up	1.1997e-07	7.75004e-07
BMSK0004483	3075	0	95.08	0.01	0.97	6.59991	Up	2.58938e-29	5.66827e-28
BMSK0001706	540	0	15.56	0.01	0.96	6.58496	Up	3.06472e-05	0.000136584
BMSK0003879	1167	0	34	0.01	0.93	6.53916	Up	5.875e-11	5.17211e-10
BMSK0011076	804	0	22.71	0.01	0.92	6.52356	Up	2.39876e-07	1.49142e-06
BMSK0002094	4818	0	139.99	0.01	0.91	6.50779	Up	1.48916e-42	4.55652e-41
BMSK0007031	1236	0.39	35.15	0.01	0.91	6.50779	Up	2.93828e-11	2.65135e-10
BMSK0014204	2049	0	58.79	0.01	0.91	6.50779	Up	3.5241e-18	4.99816e-17
BMSK0009062	1578	0	44.18	0.01	0.89	6.47573	Up	5.75252e-14	6.35853e-13
BMSK0006958	4041	0	114.16	0.01	0.88	6.45943	Up	4.9638e-35	1.26101e-33
BMSK0011499	3873	0	106.49	0.01	0.86	6.42626	Up	1.26804e-32	3.00773e-31
BMSK0011837	3273	0	90.25	0.01	0.86	6.42626	Up	8.27508e-28	1.71988e-26
BMSK0013112	2301	0	62.54	0.01	0.86	6.42626	Up	2.2049e-19	3.29574e-18
BMSK0008118	651	0	16.74	0.01	0.85	6.40939	Up	1.53277e-05	7.26937e-05
BMSK0001114	990	0	26.07	0.01	0.85	6.40939	Up	1.50081e-08	1.06959e-07
BMSK0004303	1851	0	49.1	0.01	0.84	6.39232	Up	1.80005e-15	2.19522e-14
BMSK0013594	1425	0	37.37	0.01	0.83	6.37504	Up	7.34958e-12	6.91444e-11
BMSK0000344	4659	0	123.52	0.01	0.83	6.37504	Up	9.71806e-38	2.64339e-36
BMSK0014925	750	0	19	0.01	0.83	6.37504	Up	1.91748e-06	1.05583e-05
BMSK0014014	1092	0	27.74	0.01	0.82	6.35755	Up	7.50606e-09	5.49722e-08
BMSK0013889	492	0	12	0.01	0.82	6.35755	Up	0.000244984	0.00089572
BMSK0013413	756	0	18.72	0.01	0.81	6.33985	Up	3.83394e-06	2.01641e-05
BMSK0005755	2523	0	65.4	0.01	0.81	6.33985	Up	2.75832e-20	4.2878e-19
BMSK0000356	1344	0	33.53	0.01	0.8	6.32193	Up	1.17469e-10	1.01296e-09
BMSK0003312	2121	0	53.53	0.01	0.8	6.32193	Up	1.12622e-16	1.467e-15
BMSK0000580	1920	0	47.49	0.01	0.78	6.2854	Up	7.19638e-15	8.39828e-14
BMSK0014471	873	0	21	0.01	0.78	6.2854	Up	4.79624e-07	2.86405e-06
BMSK0013590	1425	0	34.62	0.01	0.77	6.26679	Up	5.875e-11	5.18104e-10
BMSK0002355	525	0	12.03	0.01	0.77	6.26679	Up	0.000244984	0.000894714
BMSK0004001	2295	0	55.73	0.01	0.76	6.24793	Up	2.81704e-17	3.79664e-16
BMSK0006591	1155	0	26.77	0.01	0.74	6.20945	Up	1.50081e-08	1.06852e-07
BMSK0014033	2163	0	50.24	0.01	0.73	6.18982	Up	9.00262e-16	1.1185e-14
BMSK0003597	1053	0	23.86	0.01	0.73	6.18982	Up	1.1997e-07	7.75425e-07
BMSK0001868	4017	0	93.83	0.01	0.73	6.18982	Up	1.03521e-28	2.21992e-27
BMSK0009808	1314	0	30.19	0.01	0.73	6.18982	Up	9.39004e-10	7.49046e-09
BMSK0006215	2172	0	49	0.01	0.71	6.14975	Up	1.80005e-15	2.19373e-14
BMSK0005484	2055	0	46.16	0.01	0.71	6.14975	Up	1.43889e-14	1.65226e-13
BMSK0006056	837	0	17.9	0.01	0.7	6.12928	Up	7.66586e-06	3.82854e-05
BMSK0000568	1812	0	40.34	0.01	0.7	6.12928	Up	9.19428e-13	9.32172e-12
BMSK0013789	1521	0	33.45	0.01	0.7	6.12928	Up	1.17469e-10	1.01222e-09
BMSK0005561	1740	0	37.85	0.01	0.69	6.10852	Up	7.34958e-12	6.90899e-11
BMSK0009339	2499	1.33	108.89	0.02	1.37	6.09803	Up	1.75988e-31	4.07438e-30
BMSK0005134	1125	0	23.71	0.01	0.68	6.08746	Up	1.1997e-07	7.75845e-07
BMSK0008968	2634	0	56.73	0.01	0.68	6.08746	Up	1.4089e-17	1.9301e-16
BMSK0002410	1674	0	35.49	0.01	0.67	6.06609	Up	2.93828e-11	2.65068e-10
BMSK0008764	2169	0	45.53	0.01	0.66	6.04439	Up	2.87702e-14	3.2535e-13
BMSK0009703	885	0	18.09	0.01	0.66	6.04439	Up	3.83394e-06	2.0179e-05
BMSK0005859	1950	0	40.9	0.01	0.66	6.04439	Up	9.19428e-13	9.33495e-12
BMSK0001422	1524	0	31.86	0.01	0.66	6.04439	Up	4.69626e-10	3.84307e-09
BMSK0004033	930	0	18.77	0.01	0.65	6.02237	Up	3.83394e-06	2.01819e-05
BMSK0006185	1575	0	32.16	0.01	0.65	6.02237	Up	2.34876e-10	1.97121e-09
BMSK0013635	831	0	16	0.01	0.63	5.97728	Up	1.53277e-05	7.27516e-05
BMSK0000921	783	0	15	0.01	0.63	5.97728	Up	3.06472e-05	0.000137079
BMSK0012570	2472	0	49.21	0.01	0.63	5.97728	Up	1.80005e-15	2.19447e-14
BMSK0012644	1455	0	28.88	0.01	0.63	5.97728	Up	3.75402e-09	2.83346e-08
BMSK0015133	4692	0	92.79	0.01	0.62	5.9542	Up	2.06986e-28	4.40958e-27
BMSK0004058	687	0	13	0.01	0.62	5.9542	Up	0.000122524	0.000481759
BMSK0014442	1137	0	21.92	0.01	0.62	5.9542	Up	4.79624e-07	2.86453e-06
BMSK0009676	909	0.88	51.58	0.03	1.84	5.9386	Up	4.5025e-16	5.68077e-15
BMSK0000076	1110	0	21.14	0.01	0.61	5.93074	Up	4.79624e-07	2.87317e-06
BMSK0003563	663	0	12.33	0.01	0.61	5.93074	Up	0.000244984	0.000892255
BMSK0011965	1893	0	36.67	0.01	0.61	5.93074	Up	1.46953e-11	1.35229e-10
BMSK0007868	1368	0	25.52	0.01	0.59	5.88264	Up	3.00084e-08	2.08058e-07
BMSK0013535	1854	0	34.7	0.01	0.59	5.88264	Up	5.875e-11	5.18232e-10
BMSK0013003	1509	0	28	0.01	0.59	5.88264	Up	3.75402e-09	2.83645e-08
BMSK0006057	4428	0	83.17	0.01	0.59	5.88264	Up	1.05725e-25	2.05079e-24
BMSK0005523	2181	0	40.4	0.01	0.58	5.85798	Up	9.19428e-13	9.34025e-12
BMSK0010130	1902	0	34.74	0.01	0.58	5.85798	Up	5.875e-11	5.17976e-10
BMSK0003029	796	0	14.24	0.01	0.58	5.85798	Up	6.12782e-05	0.00025717
BMSK0013434	4146	0	76.39	0.01	0.58	5.85798	Up	1.35077e-23	2.43895e-22
BMSK0007530	906	0	16.01	0.01	0.57	5.83289	Up	1.53277e-05	7.2713e-05
BMSK0002026	1501	0	26.6	0.01	0.56	5.80735	Up	1.50081e-08	1.07001e-07
BMSK0002808	2259	0	40	0.01	0.56	5.80735	Up	9.19428e-13	9.32436e-12
BMSK0009941	804	0	13.57	0.01	0.55	5.78136	Up	0.000122524	0.000481706
BMSK0007440	4764	0	82.72	0.01	0.54	5.75489	Up	2.11394e-25	4.05652e-24
BMSK0006442	1362	0	23.2	0.01	0.54	5.75489	Up	1.1997e-07	7.75144e-07
BMSK0006492	1356	0	22.92	0.01	0.54	5.75489	Up	2.39876e-07	1.49116e-06
BMSK0011311	1746	0	29.23	0.01	0.53	5.72792	Up	1.87751e-09	1.45518e-08
BMSK0004053	795	0	13	0.01	0.53	5.72792	Up	0.000122524	0.000482661
BMSK0006131	1191	0	19.7	0.01	0.53	5.72792	Up	1.91748e-06	1.05811e-05
BMSK0006833	1482	0	24.16	0.01	0.52	5.70044	Up	6.00008e-08	4.0198e-07
BMSK0015770	762	0	12	0.01	0.51	5.67243	Up	0.000244984	0.000897647
BMSK0004187	1848	0	29.78	0.01	0.51	5.67243	Up	1.87751e-09	1.45455e-08
BMSK0001080	822	0	12.98	0.01	0.51	5.67243	Up	0.000244984	0.000894623
BMSK0007263	807	0	12.69	0.01	0.51	5.67243	Up	0.000244984	0.00089444
BMSK0003605	1983	0	31.85	0.01	0.51	5.67243	Up	4.69626e-10	3.84219e-09
BMSK0009368	1365	0	21.88	0.01	0.51	5.67243	Up	4.79624e-07	2.86692e-06
BMSK0014364	1809	0	28.57	0.01	0.5	5.64386	Up	3.75402e-09	2.83226e-08
BMSK0004367	915	0	14.09	0.01	0.5	5.64386	Up	6.12782e-05	0.000256808
BMSK0015698	1383	0	21.28	0.01	0.49	5.61471	Up	4.79624e-07	2.87076e-06
BMSK0011824	1377	0	21	0.01	0.49	5.61471	Up	4.79624e-07	2.86788e-06
BMSK0004952	1563	12.3	594.28	0.25	12.07	5.59335	Up	2.0996e-158	2.27578e-156
BMSK0002922	4368	0	66.93	0.01	0.48	5.58496	Up	1.37953e-20	2.17567e-19
BMSK0001991	1329	0	20.03	0.01	0.48	5.58496	Up	9.58996e-07	5.51396e-06
BMSK0004956	900	0	13	0.01	0.47	5.55459	Up	0.000122524	0.000483673
BMSK0013852	870	0	12.57	0.01	0.47	5.55459	Up	0.000244984	0.000895904
BMSK0011457	1647	0	23.65	0.01	0.46	5.52356	Up	1.1997e-07	7.76688e-07
BMSK0011624	855	0	12.24	0.01	0.46	5.52356	Up	0.000244984	0.000891982
BMSK0005031	2511	0	36.28	0.01	0.45	5.49185	Up	1.46953e-11	1.3516e-10
BMSK0006494	729	10.71	475.37	0.48	21.37	5.47641	Up	2.13492e-126	1.87626e-124
BMSK0009161	681	1.27	54.93	0.06	2.65	5.46489	Up	1.60488e-15	1.96256e-14
BMSK0002206	3828	0	53.92	0.01	0.44	5.45943	Up	1.12622e-16	1.46753e-15
BMSK0004529	1593	0	22	0.01	0.44	5.45943	Up	2.39876e-07	1.49271e-06
BMSK0014879	1374	0	18.35	0.01	0.43	5.42626	Up	3.83394e-06	2.01671e-05
BMSK0005700	2460	0	34	0.01	0.43	5.42626	Up	5.875e-11	5.17593e-10
BMSK0009281	1836	0	25.18	0.01	0.43	5.42626	Up	3.00084e-08	2.07736e-07
BMSK0012207	1914	0	26.24	0.01	0.43	5.42626	Up	1.50081e-08	1.06831e-07
BMSK0013172	1278	0	17	0.01	0.42	5.39232	Up	7.66586e-06	3.83711e-05
BMSK0008711	1194	0	15.71	0.01	0.42	5.39232	Up	3.06472e-05	0.000137045
BMSK0010373	924	0	12	0.01	0.42	5.39232	Up	0.000244984	0.0008928
BMSK0005025	1191	0	15.64	0.01	0.42	5.39232	Up	3.06472e-05	0.000136329
BMSK0012528	1059	0	13.55	0.01	0.41	5.35755	Up	0.000122524	0.000482289
BMSK0005601	3096	0	40.76	0.01	0.41	5.35755	Up	9.19428e-13	9.32701e-12
BMSK0007298	1461	0	18.92	0.01	0.41	5.35755	Up	3.83394e-06	2.01257e-05
BMSK0001444	2703	0	35	0.01	0.41	5.35755	Up	2.93828e-11	2.64867e-10
BMSK0015078	1593	0	20.33	0.01	0.4	5.32193	Up	9.58996e-07	5.53531e-06
BMSK0009733	1500	0	18.7	0.01	0.4	5.32193	Up	3.83394e-06	2.01463e-05
BMSK0005512	1611	0	20.41	0.01	0.4	5.32193	Up	9.58996e-07	5.5255e-06
BMSK0011578	1038	0	13	0.01	0.4	5.32193	Up	0.000122524	0.00047986
BMSK0013808	2568	4.66	190.57	0.06	2.33	5.27922	Up	2.49622e-51	9.14829e-50
BMSK0012855	1020	0	12.03	0.01	0.38	5.24793	Up	0.000244984	0.000895629
BMSK0010027	1758	0	20.97	0.01	0.38	5.24793	Up	9.58996e-07	5.52639e-06
BMSK0007705	1431	0	16.86	0.01	0.38	5.24793	Up	1.53277e-05	7.24631e-05
BMSK0008863	1380	0	15.86	0.01	0.37	5.20945	Up	3.06472e-05	0.00013672
BMSK0013118	1821	0	21.02	0.01	0.37	5.20945	Up	4.79624e-07	2.86597e-06
BMSK0007759	2463	0	28.98	0.01	0.37	5.20945	Up	3.75402e-09	2.83047e-08
BMSK0008885	2490	0	28.59	0.01	0.36	5.16993	Up	3.75402e-09	2.83525e-08
BMSK0006067	2121	2.07	71.08	0.03	1.06	5.14296	Up	2.99428e-19	4.44777e-18
BMSK0011071	1461	0	15.97	0.01	0.35	5.12928	Up	3.06472e-05	0.000136788
BMSK0009362	1517	0	16.34	0.01	0.34	5.08746	Up	1.53277e-05	7.26455e-05
BMSK0003895	1944	0	20.72	0.01	0.34	5.08746	Up	9.58996e-07	5.52728e-06
BMSK0004520	1239	0	12.6	0.01	0.33	5.04439	Up	0.000244984	0.000897555
BMSK0006871	1809	0	18.86	0.01	0.33	5.04439	Up	3.83394e-06	2.0176e-05
BMSK0014009	3300	0	34.74	0.01	0.33	5.04439	Up	5.875e-11	5.17466e-10
BMSK0000399	1590	0	16.57	0.01	0.33	5.04439	Up	1.53277e-05	7.23866e-05
BMSK0000554	3099	0	31.28	0.01	0.32	5	Up	4.69626e-10	3.84483e-09
BMSK0001051	1524	0	15.34	0.01	0.32	5	Up	3.06472e-05	0.000136499
BMSK0004384	1299	0	12.85	0.01	0.32	5	Up	0.000244984	0.000892164
BMSK0005733	1770	0	17.22	0.01	0.31	4.9542	Up	7.66586e-06	3.83765e-05
BMSK0001796	2118	0	21	0.01	0.31	4.9542	Up	4.79624e-07	2.86884e-06
BMSK0012332	810	1.3	37.56	0.05	1.51	4.91648	Up	1.46955e-10	1.25542e-09
BMSK0016038	1293	0	12.28	0.01	0.3	4.90689	Up	0.000244984	0.000893711
BMSK0007517	2535	0	24.02	0.01	0.3	4.90689	Up	6.00008e-08	4.01378e-07
BMSK0004718	11079	0	102.8	0.01	0.29	4.85798	Up	2.02672e-31	4.68306e-30
BMSK0011756	2124	0	19.46	0.01	0.29	4.85798	Up	1.91748e-06	1.05843e-05
BMSK0005687	2358	0	22.01	0.01	0.29	4.85798	Up	2.39876e-07	1.49401e-06
BMSK0001634	234	0.79	21.35	0.12	3.41	4.82867	Up	4.79624e-07	2.8674e-06
BMSK0010076	1561	0	13.91	0.01	0.28	4.80735	Up	0.000122524	0.00048298
BMSK0011631	2268	0	20	0.01	0.28	4.80735	Up	9.58996e-07	5.52996e-06
BMSK0015627	1368	0	12	0.01	0.28	4.80735	Up	0.000244984	0.000893802
BMSK0001456	7068	14.41	380.43	0.06	1.67	4.79874	Up	5.79868e-94	3.66454e-92
BMSK0000519	1512	0	13	0.01	0.27	4.75489	Up	0.000122524	0.000483726
BMSK0011361	1503	0	13	0.01	0.27	4.75489	Up	0.000122524	0.000481177
BMSK0011689	1926	0	16.54	0.01	0.27	4.75489	Up	1.53277e-05	7.2377e-05
BMSK0009738	2760	0	23.03	0.01	0.26	4.70044	Up	1.1997e-07	7.76266e-07
BMSK0002415	1758	0	14.56	0.01	0.26	4.70044	Up	6.12782e-05	0.000257261
BMSK0003756	1626	0	13.54	0.01	0.26	4.70044	Up	0.000122524	0.000480439
BMSK0014796	2406	0	20	0.01	0.26	4.70044	Up	9.58996e-07	5.51928e-06
BMSK0008705	2697	0	21.49	0.01	0.25	4.64386	Up	4.79624e-07	2.87365e-06
BMSK0003309	1767	0	14	0.01	0.25	4.64386	Up	6.12782e-05	0.000257896
BMSK0005624	2316	0	18.27	0.01	0.25	4.64386	Up	3.83394e-06	2.0173e-05
BMSK0009878	1534	1.31	36.04	0.03	0.75	4.64386	Up	2.86486e-10	2.38643e-09
BMSK0001585	2355	0	18.66	0.01	0.25	4.64386	Up	3.83394e-06	2.01286e-05
BMSK0005332	3234	0	25.41	0.01	0.25	4.64386	Up	3.00084e-08	2.07696e-07
BMSK0002619	2301	0	18.52	0.01	0.25	4.64386	Up	3.83394e-06	2.00991e-05
BMSK0007740	1620	0	12.5	0.01	0.24	4.58496	Up	0.000244984	0.000897463
BMSK0007326	2379	0	18.15	0.01	0.24	4.58496	Up	3.83394e-06	2.01582e-05
BMSK0006164	5994	0	47	0.01	0.24	4.58496	Up	7.19638e-15	8.39554e-14
BMSK0011262	1911	0	14.26	0.01	0.24	4.58496	Up	6.12782e-05	0.000256748
BMSK0003062	2034	0	14.84	0.01	0.23	4.52356	Up	6.12782e-05	0.000258139
BMSK0012848	1824	0	13.21	0.01	0.23	4.52356	Up	0.000122524	0.000481494
BMSK0003183	2169	0	15.77	0.01	0.23	4.52356	Up	3.06472e-05	0.000136652
BMSK0006383	1717	0	12	0.01	0.22	4.45943	Up	0.000244984	0.000896912
BMSK0013865	1980	0	13.83	0.01	0.22	4.45943	Up	0.000122524	0.000482555
BMSK0010058	1126	1	23	0.03	0.66	4.45943	Up	1.55923e-06	8.76229e-06
BMSK0009475	2082	0	14.36	0.01	0.22	4.45943	Up	6.12782e-05	0.000256959
BMSK0000096	2229	0	14.64	0.01	0.21	4.39232	Up	6.12782e-05	0.000257927
BMSK0009891	5898	4.01	80.46	0.02	0.42	4.39232	Up	1.12244e-19	1.69475e-18
BMSK0005139	3912	0	24.55	0.01	0.2	4.32193	Up	6.00008e-08	4.02055e-07
BMSK0001981	5967	0	37.87	0.01	0.2	4.32193	Up	7.34958e-12	6.91081e-11
BMSK0010615	2361	0	15	0.01	0.2	4.32193	Up	3.06472e-05	0.000136363
BMSK0002493	2004	2.05	37.67	0.03	0.59	4.29768	Up	1.50774e-09	1.17984e-08
BMSK0015704	2103	0	12.39	0.01	0.19	4.24793	Up	0.000244984	0.000892436
BMSK0000469	2127	1.73	38.13	0.03	0.57	4.24793	Up	7.53342e-11	6.58029e-10
BMSK0013531	1617	6.3	112.1	0.12	2.2	4.1964	Up	1.13339e-26	2.27499e-25
BMSK0014129	3225	0	19	0.01	0.18	4.16993	Up	1.91748e-06	1.05974e-05
BMSK0001957	11172	0	64.79	0.01	0.18	4.16993	Up	5.51518e-20	8.45212e-19
BMSK0001382	3396	0	20	0.01	0.18	4.16993	Up	9.58996e-07	5.51573e-06
BMSK0014156	2379	0	12.7	0.01	0.17	4.08746	Up	0.000244984	0.000897188
BMSK0000339	6009	0	32.05	0.01	0.17	4.08746	Up	2.34876e-10	1.97167e-09
BMSK0008036	3300	0	18	0.01	0.17	4.08746	Up	3.83394e-06	2.01552e-05
BMSK0001403	1745	3.71	65.54	0.07	1.19	4.08746	Up	1.88834e-16	2.43489e-15
BMSK0010961	2364	0	12	0.01	0.16	4	Up	0.000244984	0.000896453
BMSK0008069	4845	0	25.01	0.01	0.16	4	Up	3.00084e-08	2.08018e-07
BMSK0002009	3354	0	17.03	0.01	0.16	4	Up	7.66586e-06	3.83336e-05
BMSK0011058	3186	0	16.65	0.01	0.16	4	Up	1.53277e-05	7.24535e-05
BMSK0013140	2595	0	12	0.01	0.15	3.90689	Up	0.000244984	0.000895812
BMSK0002549	1443	6.25	94.6	0.14	2.09	3.9	Up	1.09106e-21	1.81517e-20
BMSK0015330	5214	10.74	145.98	0.06	0.87	3.85798	Up	4.26534e-32	1.0011e-30
BMSK0007755	1514	7.39	100.94	0.15	2.12	3.82103	Up	1.89015e-22	3.23951e-21
BMSK0006876	1815	1	16	0.02	0.28	3.80735	Up	0.000145578	0.000563549
BMSK0009407	414	4	55	0.33	4.56	3.7885	Up	9.21088e-13	9.33326e-12
BMSK0013779	2502	2.98	44.14	0.04	0.55	3.78136	Up	1.62283e-11	1.48991e-10
BMSK0007325	6171	0	25.04	0.01	0.13	3.70044	Up	3.00084e-08	2.07977e-07
BMSK0010477	8667	0	35.83	0.01	0.13	3.70044	Up	2.93828e-11	2.65001e-10
BMSK0010139	4473	0	18.03	0.01	0.13	3.70044	Up	3.83394e-06	2.01021e-05
BMSK0014294	480	5	62	0.35	4.37	3.64221	Up	7.76988e-14	8.50952e-13
BMSK0004915	1080	1.31	16.01	0.04	0.48	3.58496	Up	0.000145578	0.000563488
BMSK0006912	1410	13.88	164.57	0.31	3.72	3.58496	Up	1.08797e-34	2.73283e-33
BMSK0012118	4770	0	19.02	0.01	0.12	3.58496	Up	1.91748e-06	1.05615e-05
BMSK0011356	1017	7.21	84.38	0.23	2.67	3.53713	Up	3.92792e-18	5.55547e-17
BMSK0005052	1521	1.27	15.9	0.03	0.33	3.45943	Up	0.00027576	0.000996531
BMSK0006196	1521	1.27	15.9	0.03	0.33	3.45943	Up	0.00027576	0.000996128
BMSK0001071	1521	1.27	15.9	0.03	0.33	3.45943	Up	0.00027576	0.000996027
BMSK0014508	2703	2	19	0.02	0.22	3.45943	Up	0.000121702	0.000480799
BMSK0008816	5394	0	18.87	0.01	0.11	3.45943	Up	3.83394e-06	2.01227e-05
BMSK0010362	1596	2	22	0.04	0.44	3.45943	Up	1.95404e-05	9.07714e-05
BMSK0011102	1521	1.27	15.9	0.03	0.33	3.45943	Up	0.00027576	0.000995726
BMSK0005245	1521	1.27	15.9	0.03	0.33	3.45943	Up	0.00027576	0.000995625
BMSK0015762	2028	4.38	48.36	0.07	0.75	3.42146	Up	7.1389e-11	6.24789e-10
BMSK0011177	1854	1.99	18.99	0.03	0.32	3.41504	Up	4.02468e-05	0.000175453
BMSK0011555	921	369.43	3888	12.94	136.62	3.40026	Up	0	0
BMSK0012025	471	3.79	38.93	0.27	2.8	3.3744	Up	5.6858e-09	4.21678e-08
BMSK0008177	354	1.7	17.68	0.17	1.74	3.35548	Up	7.66404e-05	0.000315388
BMSK0011343	1713	2.9	26.59	0.05	0.49	3.29278	Up	1.63508e-06	9.15835e-06
BMSK0008751	1902	7.69	76.64	0.13	1.27	3.28824	Up	5.234e-16	6.58049e-15
BMSK0006070	1338	5	49	0.12	1.17	3.2854	Up	2.16158e-10	1.8231e-09
BMSK0010468	894	4.74	45.48	0.17	1.65	3.27886	Up	4.51192e-10	3.70663e-09
BMSK0011825	270	2.48	23.47	0.33	3.16	3.25939	Up	1.05522e-05	5.16406e-05
BMSK0011483	561	3	28	0.18	1.67	3.21378	Up	2.57382e-06	1.39342e-05
BMSK0000191	630	7.61	69	0.4	3.62	3.17792	Up	3.5841e-14	4.02384e-13
BMSK0008253	4560	0	13.55	0.01	0.09	3.16993	Up	0.000122524	0.00048314
BMSK0014638	810	100.22	893.41	4.02	35.93	3.15992	Up	5.62184e-160	6.14947e-158
BMSK0011129	1014	2.82	25.24	0.09	0.8	3.152	Up	3.05184e-06	1.63734e-05
BMSK0006314	363	15.36	133.48	1.46	12.81	3.13323	Up	4.75066e-25	9.00511e-24
BMSK0011700	1143	4.48	40.65	0.13	1.14	3.13245	Up	9.42734e-09	6.84128e-08
BMSK0013076	2010	6.56	55.54	0.1	0.87	3.12102	Up	3.0124e-11	2.71412e-10
BMSK0012156	1998	3.04	27.17	0.05	0.43	3.10434	Up	4.68032e-06	2.42589e-05
BMSK0009844	912	81.67	679.88	2.89	24.14	3.06228	Up	1.12739e-118	9.18582e-117
BMSK0011363	336	5.59	45.05	0.58	4.72	3.02466	Up	2.35358e-09	1.81043e-08
BMSK0003339	411	2.29	18.31	0.19	1.53	3.00946	Up	0.000222262	0.000831599
BMSK0003495	5526	0	14	0.01	0.08	3	Up	6.12782e-05	0.000257987
BMSK0014899	6195	0	15.05	0.01	0.08	3	Up	3.06472e-05	0.000136601
BMSK0012354	1777	2	18	0.04	0.32	3	Up	0.000222262	0.000831338
BMSK0015626	4473	14.58	111.26	0.1	0.78	2.96347	Up	3.78974e-20	5.85046e-19
BMSK0010966	1077	4	31	0.12	0.93	2.9542	Up	1.95616e-06	1.07481e-05
BMSK0008662	2697	15.13	117.15	0.18	1.36	2.91754	Up	5.2361e-21	8.44029e-20
BMSK0013129	888	8	59	0.29	2.15	2.89021	Up	5.82794e-11	5.14461e-10
BMSK0003035	1056	8.21	59.45	0.25	1.81	2.85599	Up	5.82794e-11	5.14334e-10
BMSK0005952	1131	4	28	0.11	0.79	2.84435	Up	1.10021e-05	5.36294e-05
BMSK0004487	1755	17.92	126.03	0.32	2.27	2.82655	Up	5.5072e-22	9.26126e-21
BMSK0010793	5877	40.36	279.85	0.21	1.48	2.81714	Up	1.79778e-45	5.85655e-44
BMSK0014924	498	7.95	53.76	0.54	3.64	2.75291	Up	4.37658e-10	3.59958e-09
BMSK0012197	1545	10.31	67.88	0.21	1.4	2.73697	Up	9.8593e-12	9.18857e-11
BMSK0014876	1143	22.43	143.5	0.63	4.03	2.67736	Up	3.75168e-23	6.62359e-22
BMSK0015127	1419	274.69	1718.16	6.15	38.55	2.64807	Up	3.45964e-255	5.97816e-253
BMSK0014430	681	22.98	142.89	1.11	6.9	2.63604	Up	6.51512e-23	1.13678e-21
BMSK0008912	3492	4	26.96	0.04	0.24	2.58496	Up	3.41636e-05	0.000150827
BMSK0006648	1989	16.88	101.63	0.27	1.61	2.57603	Up	1.69376e-16	2.1911e-15
BMSK0003515	2439	28.53	168.03	0.37	2.17	2.5521	Up	9.50022e-26	1.84882e-24
BMSK0000929	1047	4.63	26.73	0.14	0.82	2.5502	Up	3.41636e-05	0.000150808
BMSK0003921	939	33.16	190.28	1.14	6.55	2.52246	Up	3.25202e-28	6.87479e-27
BMSK0014484	534	5.62	32.02	0.35	2.01	2.52177	Up	4.28802e-06	2.23486e-05
BMSK0010948	219	319	1714	54.41	296.48	2.44599	Up	2.26728e-230	3.57261e-228
BMSK0014778	927	12.58	67.98	0.44	2.37	2.42931	Up	1.21974e-10	1.04953e-09
BMSK0010730	1689	66.28	354.26	1.24	6.65	2.42301	Up	6.58808e-49	2.29677e-47
BMSK0009790	1002	57.83	303.83	1.86	9.78	2.39453	Up	7.73308e-42	2.32051e-40
BMSK0003568	396	34.3	177.6	2.96	15.46	2.38487	Up	1.00036e-24	1.87733e-23
BMSK0009846	1347	35.52	184.01	0.84	4.36	2.37587	Up	8.14298e-26	1.59075e-24
BMSK0005164	1569	25.81	132.8	0.52	2.69	2.37102	Up	5.55016e-19	8.14289e-18
BMSK0013306	714	4.74	24.67	0.22	1.13	2.36075	Up	0.000104304	0.000422901
BMSK0001039	843	10.05	51.5	0.39	1.99	2.35122	Up	5.77822e-08	3.88864e-07
BMSK0003143	1278	24.49	123.13	0.61	3.08	2.33605	Up	1.94363e-17	2.64241e-16
BMSK0011672	3543	27.88	140.08	0.25	1.24	2.31034	Up	8.29598e-20	1.26326e-18
BMSK0015733	2988	12.97	65.84	0.14	0.69	2.30117	Up	3.53648e-10	2.92748e-09
BMSK0006071	1533	564	2768	11.66	57.36	2.29848	Up	0	0
BMSK0002963	4086	10.47	50.45	0.08	0.39	2.2854	Up	9.7307e-08	6.38286e-07
BMSK0001652	1755	88.99	431.4	1.6	7.78	2.2817	Up	1.77888e-55	6.99219e-54
BMSK0004057	2583	11.76	54.64	0.14	0.66	2.23704	Up	3.64412e-08	2.50329e-07
BMSK0001794	1281	11.82	53.38	0.29	1.33	2.1973	Up	6.09736e-08	4.07276e-07
BMSK0004706	3795	22.07	98.41	0.18	0.81	2.16993	Up	7.56524e-13	7.74695e-12
BMSK0009829	480	314.32	1387.76	22	97.74	2.15145	Up	1.00013e-160	1.10073e-158
BMSK0005311	945	11.3	49.99	0.39	1.71	2.13245	Up	4.63712e-07	2.79705e-06
BMSK0007054	3048	36.46	156.9	0.37	1.61	2.12146	Up	3.33616e-19	4.9392e-18
BMSK0008772	543	9.31	40.05	0.57	2.47	2.11548	Up	5.66266e-06	2.89685e-05
BMSK0001066	3372	6	28	0.06	0.26	2.11548	Up	0.00011757	0.000472088
BMSK0013002	1403	89	385.05	2.02	8.74	2.11328	Up	4.3741e-45	1.41718e-43
BMSK0004737	789	30.11	129.76	1.24	5.36	2.11189	Up	4.9929e-16	6.2862e-15
BMSK0015955	585	1601.12	6660.45	90.56	378.61	2.06377	Up	0	0
BMSK0015492	3531	6.43	27.92	0.06	0.25	2.05889	Up	0.000196291	0.000741093
BMSK0002603	414	43	173	3.54	14.34	2.01822	Up	7.28014e-20	1.10999e-18
BMSK0010345	3958	131.34	526.98	1.04	4.16	2	Up	4.15362e-57	1.66746e-55
BMSK0010890	882	10.61	42.54	0.39	1.56	2	Up	5.60006e-06	2.86934e-05
BMSK0015235	1266	14.12	56.58	0.36	1.43	1.98995	Up	2.69688e-07	1.66663e-06
BMSK0003814	1431	14	55	0.31	1.22	1.97654	Up	4.35168e-07	2.63912e-06
BMSK0000623	7104	407.51	1595.57	1.78	6.98	1.97135	Up	1.17303e-165	1.332e-163
BMSK0004098	1761	17	64	0.3	1.15	1.9386	Up	9.07004e-08	5.96481e-07
BMSK0012921	819	7.5	29	0.3	1.15	1.9386	Up	0.000192271	0.000727453
BMSK0002005	1014	21.29	79.29	0.67	2.52	1.91119	Up	2.77008e-09	2.11852e-08
BMSK0008108	847	30.1	112.54	1.15	4.32	1.9094	Up	1.61266e-12	1.60588e-11
BMSK0012021	3975	15.37	57.73	0.12	0.45	1.90689	Up	4.1408e-07	2.52407e-06
BMSK0011156	384	12	44	1.07	3.96	1.88789	Up	1.3245e-05	6.39438e-05
BMSK0000202	5796	18	68	0.1	0.37	1.88753	Up	3.36738e-08	2.32032e-07
BMSK0003052	1623	13.72	50.44	0.27	0.99	1.87447	Up	1.90031e-06	1.0509e-05
BMSK0006874	7578	11	44	0.05	0.18	1.848	Up	5.42782e-06	2.78988e-05
BMSK0009860	3597	31.83	115.06	0.28	1	1.8365	Up	9.60994e-13	9.7321e-12
BMSK0011565	468	13.77	48.22	0.99	3.49	1.81773	Up	4.86452e-06	2.51516e-05
BMSK0013133	759	22.59	78.81	0.97	3.39	1.80523	Up	1.02773e-08	7.44298e-08
BMSK0007748	1398	12.31	42.49	0.28	0.97	1.79256	Up	3.33324e-05	0.00014743
BMSK0001576	2346	59.05	203.8	0.79	2.73	1.78898	Up	7.3511e-20	1.12033e-18
BMSK0005879	1275	16.08	54.76	0.4	1.37	1.7761	Up	3.79296e-06	2.01262e-05
BMSK0006633	3051	102	348	1.05	3.57	1.76553	Up	1.19112e-32	2.83468e-31
BMSK0015537	847	11.33	38.09	0.43	1.46	1.76356	Up	9.09032e-05	0.000371475
BMSK0000745	2526	18.74	63.1	0.23	0.78	1.76184	Up	3.35682e-07	2.05987e-06
BMSK0009900	1131	1258.28	4231.85	35.6	120.05	1.75369	Up	0	0
BMSK0004964	939	22	74	0.76	2.55	1.74643	Up	6.16052e-08	4.11188e-07
BMSK0002432	215	13	43	2.27	7.61	1.7452	Up	4.75022e-05	0.000204959
BMSK0005573	795	12.85	43.17	0.53	1.77	1.73969	Up	2.1058e-05	9.73534e-05
BMSK0004785	5385	54	178	0.31	1.03	1.7323	Up	8.01306e-17	1.05297e-15
BMSK0009027	717	982.29	3190.5	44.75	145.95	1.70551	Up	3.36472e-269	6.07842e-267
BMSK0004663	5709	42.54	137.3	0.23	0.75	1.70526	Up	3.94406e-13	4.13953e-12
BMSK0007053	981	50	161	1.64	5.3	1.6923	Up	5.68814e-15	6.69934e-14
BMSK0001933	1620	56	179	1.09	3.5	1.68303	Up	2.37534e-16	3.04093e-15
BMSK0014652	573	31.08	99.01	1.8	5.76	1.67807	Up	1.18291e-09	9.33208e-09
BMSK0012131	1263	82.78	262.06	2.09	6.63	1.66551	Up	3.13128e-23	5.56121e-22
BMSK0004289	2640	47.34	147.5	0.56	1.75	1.64386	Up	2.33008e-13	2.48493e-12
BMSK0000118	2854	75.17	233.37	0.82	2.56	1.64245	Up	3.6373e-20	5.61998e-19
BMSK0012543	1209	41.83	129.66	1.1	3.43	1.64071	Up	5.67804e-12	5.37723e-11
BMSK0015292	654	66.92	206.86	3.36	10.44	1.63559	Up	4.24056e-18	5.99054e-17
BMSK0014205	933	19	59	0.66	2.05	1.63509	Up	4.24078e-06	2.21185e-05
BMSK0007964	2478	41	127	0.52	1.61	1.63048	Up	1.31846e-11	1.22113e-10
BMSK0002861	3252	46.66	144.89	0.45	1.39	1.62709	Up	3.9657e-13	4.15736e-12
BMSK0012058	1809	14.37	43.83	0.25	0.77	1.62293	Up	0.00010132	0.000411927
BMSK0005367	990	22.76	69.34	0.74	2.26	1.61073	Up	5.4178e-07	3.22123e-06
BMSK0006566	1530	17.7	54.58	0.37	1.13	1.61073	Up	8.22414e-06	4.08455e-05
BMSK0014038	2208	52.34	160.86	0.75	2.29	1.61039	Up	3.77318e-14	4.22949e-13
BMSK0008490	789	17	51	0.7	2.11	1.59182	Up	2.9584e-05	0.000133897
BMSK0009341	1407	141.55	424.02	3.2	9.6	1.58496	Up	5.03e-34	1.24167e-32
BMSK0014223	1167	32.91	96.85	0.9	2.66	1.56343	Up	8.6486e-09	6.30044e-08
BMSK0002607	429	14	41	1.11	3.27	1.55873	Up	0.000236246	0.000880697
BMSK0012765	1368	16.95	49	0.39	1.14	1.54749	Up	3.3591e-05	0.000148519
BMSK0008345	501	28.67	82.82	1.92	5.57	1.53657	Up	1.70021e-07	1.08019e-06
BMSK0001534	561	58.19	166.06	3.44	9.88	1.5221	Up	2.06554e-13	2.21072e-12
BMSK0013609	2091	20.46	59	0.31	0.89	1.52154	Up	8.67404e-06	4.29012e-05
BMSK0015793	576	10756.1	30665.2	618.53	1772.47	1.51885	Up	0	0
BMSK0015769	2004	20	56	0.31	0.88	1.50524	Up	2.95588e-05	0.0001338
BMSK0004061	909	16	45	0.57	1.6	1.48904	Up	0.000177778	0.000678575
BMSK0002424	810	44.17	122.92	1.77	4.94	1.48076	Up	7.81408e-10	6.28376e-09
BMSK0010265	453	18.88	52.37	1.41	3.93	1.47883	Up	3.9219e-05	0.000171599
BMSK0008095	3294	169.32	470.06	1.61	4.47	1.47321	Up	7.42908e-34	1.82633e-32
BMSK0006665	1500	74.67	206	1.58	4.37	1.46771	Up	1.01217e-15	1.25318e-14
BMSK0011298	3300	888.66	2432	8.42	23.07	1.45413	Up	4.0634e-164	4.54199e-162
BMSK0000422	2328	31.18	84.71	0.42	1.15	1.45317	Up	5.5246e-07	3.28146e-06
BMSK0001888	924	112	305	3.91	10.68	1.44967	Up	6.92684e-22	1.16213e-20
BMSK0002786	1050	65	177	1.99	5.42	1.44552	Up	2.55054e-13	2.71035e-12
BMSK0009797	1737	56.71	153.72	1.03	2.8	1.44278	Up	9.34166e-12	8.7175e-11
BMSK0014636	1500	33.25	89.74	0.7	1.9	1.44057	Up	2.7872e-07	1.72067e-06
BMSK0006948	5457	78.21	213.6	0.45	1.22	1.43888	Up	8.53314e-16	1.06238e-14
BMSK0011847	1431	801.11	2166.96	17.78	48.2	1.43878	Up	1.19021e-143	1.18586e-141
BMSK0010716	3627	100.99	273.09	0.87	2.35	1.43357	Up	8.10554e-20	1.23478e-18
BMSK0011933	2199	70.06	186.55	1	2.67	1.41684	Up	1.81027e-13	1.94216e-12
BMSK0014292	561	47.63	126.5	2.82	7.52	1.41504	Up	1.102e-09	8.71876e-09
BMSK0003382	8754	25.61	67.77	0.09	0.24	1.41504	Up	9.48568e-06	4.66703e-05
BMSK0010186	432	23.84	62.92	1.87	4.97	1.41021	Up	1.89678e-05	8.85372e-05
BMSK0000184	435	24.24	63.81	1.89	5.01	1.40642	Up	2.39862e-05	0.000110108
BMSK0001186	2067	46.49	123.32	0.71	1.88	1.40484	Up	1.87319e-09	1.45215e-08
BMSK0009693	576	165.58	434.42	9.52	25.11	1.39923	Up	5.54966e-29	1.20016e-27
BMSK0005271	771	527.03	1371.21	22.24	58.09	1.38513	Up	2.1761e-86	1.27602e-84
BMSK0002518	1692	34	89	0.64	1.67	1.3837	Up	5.1659e-07	3.07709e-06
BMSK0002787	432	207	536	16.26	42.38	1.38206	Up	1.39445e-34	3.49286e-33
BMSK0008663	3504	535.55	1391.98	4.77	12.42	1.3806	Up	1.52846e-87	9.06661e-86
BMSK0004006	1038	86.06	223.02	2.66	6.92	1.37935	Up	2.55746e-15	3.08006e-14
BMSK0002519	582	1299.77	3343.04	73.92	191.09	1.37022	Up	2.53764e-204	3.50459e-202
BMSK0003096	1500	24.76	62.86	0.52	1.33	1.35484	Up	3.51712e-05	0.000155103
BMSK0014203	1812	56.72	145.18	0.99	2.53	1.35364	Up	1.95642e-10	1.65357e-09
BMSK0010744	1278	39.54	100.71	0.99	2.52	1.34792	Up	1.63367e-07	1.04069e-06
BMSK0014346	511	42.84	107.75	2.8	7.09	1.34036	Up	7.0398e-08	4.67087e-07
BMSK0008870	576	580.86	1461.3	33.4	84.46	1.33842	Up	2.52606e-87	1.49594e-85
BMSK0006680	1542	1363	3438	28.02	70.82	1.3377	Up	2.51266e-203	3.4435e-201
BMSK0008263	3477	44.73	111.98	0.4	1.01	1.33628	Up	5.13734e-08	3.47499e-07
BMSK0015605	3747	27.02	69.32	0.23	0.58	1.33442	Up	1.49406e-05	7.17136e-05
BMSK0013067	579	47	118	2.69	6.78	1.33368	Up	2.21286e-08	1.5578e-07
BMSK0015929	636	296.96	744.31	15.36	38.68	1.33241	Up	3.50332e-45	1.13712e-43
BMSK0005280	3582	471.91	1181.78	4.11	10.32	1.32823	Up	2.06924e-70	9.96159e-69
BMSK0012342	1473	170.17	423.92	3.67	9.15	1.31799	Up	5.58794e-26	1.09641e-24
BMSK0006457	618	668.29	1656.48	35.65	88.78	1.31633	Up	3.7246e-96	2.43112e-94
BMSK0000201	14445	805.11	1997.91	1.73	4.29	1.31021	Up	1.06755e-115	8.39232e-114
BMSK0014653	606	925.26	2282.74	50.4	124.94	1.30974	Up	1.04654e-130	9.47692e-129
BMSK0012732	480	110	270	7.7	19.02	1.30459	Up	8.87642e-17	1.16429e-15
BMSK0007393	1869	75.64	185.45	1.28	3.14	1.29462	Up	4.84032e-12	4.61689e-11
BMSK0000599	1263	25	60	0.63	1.52	1.27065	Up	0.000131671	0.000513324
BMSK0001337	3282	118.09	282.85	1.12	2.7	1.26946	Up	1.00319e-16	1.31151e-15
BMSK0010443	1503	103	246	2.17	5.2	1.26082	Up	9.17648e-15	1.06535e-13
BMSK0009149	456	29	69	2.15	5.14	1.25743	Up	4.6581e-05	0.000201348
BMSK0002319	450	77.67	184.25	5.83	13.93	1.25663	Up	2.05668e-11	1.87619e-10
BMSK0007591	822	209	495	8.25	19.6	1.24839	Up	9.2119e-28	1.91015e-26
BMSK0009071	390	1283.01	2993.35	112.77	265.1	1.23315	Up	9.76078e-155	1.03294e-152
BMSK0015979	372	44.31	102.22	4.1	9.54	1.21837	Up	1.27531e-06	7.24304e-06
BMSK0010471	6615	249.03	578.45	1.17	2.72	1.2171	Up	4.937e-31	1.13127e-29
BMSK0010364	762	25.91	60.07	1.11	2.58	1.21681	Up	0.000131671	0.00051338
BMSK0006583	657	241	555	12.04	27.86	1.21036	Up	1.92198e-29	4.22281e-28
BMSK0015485	1980	40.01	93.1	0.64	1.48	1.20945	Up	3.55548e-06	1.89165e-05
BMSK0001448	840	38.4	88.36	1.48	3.42	1.2084	Up	7.07104e-06	3.57743e-05
BMSK0002641	3477	112.94	258.59	1.01	2.33	1.20597	Up	1.63039e-14	1.86556e-13
BMSK0015069	4497	236.73	543.26	1.64	3.77	1.20087	Up	8.54002e-29	1.84128e-27
BMSK0000586	1320	39	89	0.94	2.15	1.1936	Up	8.4041e-06	4.16352e-05
BMSK0004860	588	124.58	282.88	7.01	15.99	1.18968	Up	2.21022e-15	2.67538e-14
BMSK0012084	954	139	312	4.69	10.57	1.17232	Up	1.79418e-16	2.31599e-15
BMSK0005765	942	262	587	8.96	20.15	1.16921	Up	1.60763e-29	3.5365e-28
BMSK0013774	233	52.07	115.02	8.25	18.46	1.16194	Up	8.89208e-07	5.17509e-06
BMSK0005167	795	30	67	1.23	2.75	1.16077	Up	0.000157796	0.000605926
BMSK0008872	1071	99.6	221.56	2.98	6.65	1.15804	Up	5.60288e-12	5.30886e-11
BMSK0004540	2208	237.98	529.2	3.39	7.55	1.15519	Up	1.41279e-26	2.82629e-25
BMSK0012322	483	42.48	93.92	2.95	6.57	1.15518	Up	9.80706e-06	4.81522e-05
BMSK0006639	2709	214.89	472.82	2.49	5.48	1.13803	Up	2.34552e-23	4.18438e-22
BMSK0008960	3146	111.52	244.37	1.11	2.43	1.1304	Up	1.01293e-12	1.02407e-11
BMSK0015025	2733	47.19	102.9	0.54	1.18	1.12776	Up	5.68356e-06	2.90546e-05
BMSK0002554	558	31.41	68.21	1.87	4.08	1.12553	Up	0.000185066	0.000703243
BMSK0013551	1704	57.9	125.6	1.07	2.33	1.12272	Up	3.74088e-07	2.28653e-06
BMSK0011642	3516	157.81	340.05	1.4	3.02	1.10912	Up	1.13023e-16	1.47061e-15
BMSK0007702	4398	127.05	273.36	0.9	1.94	1.10806	Up	1.72271e-13	1.84932e-12
BMSK0007444	4503	39.98	87.28	0.28	0.6	1.09954	Up	1.65535e-05	7.77444e-05
BMSK0001536	1293	945	2019.84	23.28	49.88	1.09937	Up	2.0003e-88	1.20048e-86
BMSK0006720	555	1188.1	2519.22	71.1	151.56	1.09197	Up	4.14678e-108	3.03947e-106
BMSK0002152	3024	118.83	251.72	1.23	2.61	1.08539	Up	2.83178e-12	2.76446e-11
BMSK0006974	1444	72	152	1.58	3.35	1.08424	Up	7.194e-08	4.76787e-07
BMSK0014920	639	50	105	2.57	5.43	1.07918	Up	8.76546e-06	4.33354e-05
BMSK0008279	3423	148.01	310.48	1.35	2.84	1.07293	Up	2.22838e-14	2.5336e-13
BMSK0008922	1761	46	97	0.83	1.74	1.0679	Up	1.77994e-05	8.33006e-05
BMSK0006340	4629	811.7	1690.24	5.46	11.39	1.06079	Up	1.76886e-70	8.52699e-69
BMSK0010735	1692	1595	3311	29.81	62	1.05647	Up	4.03864e-135	3.81156e-133
BMSK0008990	1929	121	251	1.98	4.11	1.05364	Up	1.07695e-11	1.0016e-10
BMSK0014784	489	115.67	238.66	7.94	16.47	1.05263	Up	4.12122e-11	3.67702e-10
BMSK0013636	3429	104.3	215.76	0.95	1.97	1.0522	Up	3.75706e-10	3.1072e-09
BMSK0013965	927	61	125.85	2.12	4.39	1.05016	Up	2.33408e-06	1.27055e-05
BMSK0013047	495	14629.9	30113	990.46	2050.87	1.05007	Up	0	0
BMSK0001847	5085	741	1513	4.54	9.27	1.02988	Up	1.62355e-60	6.86438e-59
BMSK0012808	3156	98.16	199.67	0.97	1.98	1.02944	Up	3.56934e-09	2.70778e-08
BMSK0010135	258	363.57	732.52	51.08	104.13	1.02756	Up	2.41452e-29	5.29846e-28
BMSK0014037	1818	52	105	0.9	1.83	1.02385	Up	2.11802e-05	9.78678e-05
BMSK0012336	1152	85.17	172.04	2.36	4.79	1.02124	Up	4.6578e-08	3.16438e-07
BMSK0001909	1875	91.92	186.35	1.55	3.14	1.0185	Up	8.95112e-09	6.51022e-08
BMSK0014280	3990	208	422	1.63	3.3	1.01759	Up	8.20498e-18	1.14063e-16
BMSK0011383	978	261	527	8.59	17.39	1.01753	Up	1.23553e-21	2.05075e-20
BMSK0010673	2985	38.68	79.25	0.41	0.83	1.01749	Up	0.000139844	0.000543882
BMSK0005752	537	325.27	653.06	20.17	40.71	1.01317	Up	3.8488e-26	7.58918e-25
BMSK0008129	913	63.61	127.81	2.25	4.53	1.00959	Up	3.00712e-06	1.6148e-05
BMSK0009994	1008	243	488	7.75	15.6	1.00928	Up	6.51442e-20	9.95788e-19
BMSK0004640	927	58.27	116.96	2.03	4.08	1.00709	Up	9.84474e-06	4.83173e-05
BMSK0011652	999	1079.54	0	34.74	0.01	-11.7624	Down	0	0
BMSK0005817	1206	1177.53	0	31.17	0.01	-11.6059	Down	0	0
BMSK0015852	951	654	0	22.15	0.01	-11.1131	Down	1.12458e-197	1.47887e-195
BMSK0002625	1397	743.41	0	16.91	0.01	-10.7237	Down	1.77451e-224	2.68951e-222
BMSK0007808	3597	1761.29	0	15.29	0.01	-10.5784	Down	0	0
BMSK0001204	826	368.17	0	14.45	0.01	-10.4969	Down	1.50831e-111	1.14545e-109
BMSK0013406	546	230.74	0	14.05	0.01	-10.4564	Down	5.45146e-70	2.61385e-68
BMSK0005147	420	151.7	0	12.29	0.01	-10.2633	Down	3.36492e-46	1.11238e-44
BMSK0010953	483	128.23	0	8.92	0.01	-9.8009	Down	2.83996e-39	8.01124e-38
BMSK0004234	375	89.51	0	8.22	0.01	-9.68299	Down	1.57751e-27	3.23914e-26
BMSK0003542	945	239.86	0	8.18	0.01	-9.67596	Down	1.0622e-72	5.30641e-71
BMSK0002618	645	147.22	0	7.5	0.01	-9.55075	Down	5.38958e-45	1.73989e-43
BMSK0010401	1740	397.15	0	7.21	0.01	-9.49386	Down	2.78792e-120	2.30836e-118
BMSK0011322	707	141.15	0	6.53	0.01	-9.35094	Down	3.45482e-43	1.07364e-41
BMSK0013295	408	77.45	0	6.48	0.01	-9.33985	Down	6.48206e-24	1.18234e-22
BMSK0000290	3990	800.75	0	6.26	0.01	-9.29002	Down	1.21285e-241	1.99002e-239
BMSK0011685	1134	177.77	0	5.02	0.01	-8.97154	Down	4.9797e-54	1.89892e-52
BMSK0007565	288	38.32	0	4.74	0.01	-8.88874	Down	3.60056e-12	3.47513e-11
BMSK0015615	1473	218.2	0	4.7	0.01	-8.87652	Down	2.24002e-66	1.02986e-64
BMSK0006377	678	96.36	0	4.66	0.01	-8.86419	Down	1.23014e-29	2.71276e-28
BMSK0006729	1089	156.48	0	4.6	0.01	-8.84549	Down	1.05015e-47	3.59108e-46
BMSK0014464	513	70.08	0	4.56	0.01	-8.83289	Down	8.31244e-22	1.39068e-20
BMSK0006359	276	34.02	0	4.42	0.01	-8.7879	Down	5.76702e-11	5.0946e-10
BMSK0001240	900	119.86	0	4.3	0.01	-8.74819	Down	1.45753e-36	3.88194e-35
BMSK0006966	342	41.28	0	4.2	0.01	-8.71425	Down	4.49714e-13	4.69522e-12
BMSK0004415	3609	477.74	0	4.13	0.01	-8.69	Down	2.25774e-144	2.26846e-142
BMSK0000217	1647	202.78	0	3.9	0.01	-8.60733	Down	1.47426e-61	6.33809e-60
BMSK0006422	723	85.57	0	3.86	0.01	-8.59246	Down	2.52668e-26	5.0098e-25
BMSK0007995	1026	119.19	0	3.73	0.01	-8.54303	Down	1.45753e-36	3.88483e-35
BMSK0007688	1407	162.47	0	3.67	0.01	-8.51964	Down	1.63825e-49	5.77894e-48
BMSK0011681	333	33.88	0	3.55	0.01	-8.47168	Down	1.15371e-10	9.96548e-10
BMSK0003648	189	17.38	0	3.55	0.01	-8.47168	Down	7.59308e-06	3.81296e-05
BMSK0001724	1077	115.48	0	3.44	0.01	-8.42626	Down	2.33452e-35	5.9902e-34
BMSK0014530	954	100.23	0	3.38	0.01	-8.40088	Down	7.68024e-31	1.74866e-29
BMSK0000846	1236	130.08	0	3.36	0.01	-8.39232	Down	7.09614e-40	2.04037e-38
BMSK0005295	1275	134.52	0	3.36	0.01	-8.39232	Down	4.43038e-41	1.30967e-39
BMSK0006821	723	74.13	0	3.35	0.01	-8.38802	Down	5.18976e-23	9.12199e-22
BMSK0009653	402	38.86	0	3.3	0.01	-8.36632	Down	3.60056e-12	3.47607e-11
BMSK0005818	309	28.57	0	3.26	0.01	-8.34873	Down	3.69676e-09	2.79673e-08
BMSK0015000	375	35.45	0	3.25	0.01	-8.3443	Down	2.88274e-11	2.60517e-10
BMSK0014534	2181	219.45	0	3.17	0.01	-8.30834	Down	1.11972e-66	5.1679e-65
BMSK0000481	177	13.93	0	3.08	0.01	-8.26679	Down	0.000121618	0.000483889
BMSK0000566	372	32.77	0	3.04	0.01	-8.24793	Down	2.30804e-10	1.94204e-09
BMSK0004196	1653	158.1	0	3.03	0.01	-8.24317	Down	2.62398e-48	9.07709e-47
BMSK0008250	2181	418.08	1.41	6.03	0.02	-8.23601	Down	2.78356e-124	2.39916e-122
BMSK0005395	1530	144.86	0	3	0.01	-8.22882	Down	4.3151e-44	1.36469e-42
BMSK0003004	741	68	0	2.99	0.01	-8.224	Down	3.32674e-21	5.41375e-20
BMSK0011475	510	45.42	0	2.98	0.01	-8.21917	Down	2.80774e-14	3.17817e-13
BMSK0008142	543	48.12	0	2.95	0.01	-8.20457	Down	3.50688e-15	4.18404e-14
BMSK0008638	393	33.55	0	2.92	0.01	-8.18982	Down	1.15371e-10	9.95586e-10
BMSK0008987	1380	124.1	0	2.86	0.01	-8.15987	Down	4.54876e-38	1.24678e-36
BMSK0008296	366	30.23	0	2.85	0.01	-8.15482	Down	9.23702e-10	7.38487e-09
BMSK0014883	1773	149.85	0	2.67	0.01	-8.0607	Down	1.34668e-45	4.39904e-44
BMSK0006773	237	16.89	0	2.62	0.01	-8.03342	Down	1.51902e-05	7.26194e-05
BMSK0011070	957	77.22	0	2.6	0.01	-8.02237	Down	6.48206e-24	1.18355e-22
BMSK0003509	447	33.9	0	2.56	0.01	-8	Down	1.15371e-10	9.97512e-10
BMSK0003218	720	56.51	0	2.56	0.01	-8	Down	1.36697e-17	1.8741e-16
BMSK0001445	2196	177.66	0	2.54	0.01	-7.98868	Down	4.9797e-54	1.90095e-52
BMSK0004379	1336	104.83	0	2.5	0.01	-7.96578	Down	4.79506e-32	1.12321e-30
BMSK0004557	351	25.12	0	2.48	0.01	-7.9542	Down	2.95976e-08	2.05249e-07
BMSK0002830	477	34.33	0	2.42	0.01	-7.91886	Down	5.76702e-11	5.09838e-10
BMSK0008011	195	12	0	2.36	0.01	-7.88264	Down	0.0002433	0.000897175
BMSK0013490	735	52.65	0	2.34	0.01	-7.87036	Down	2.18948e-16	2.81104e-15
BMSK0011089	225	14	0	2.31	0.01	-7.85175	Down	6.0793e-05	0.000256609
BMSK0007266	357	23.68	0	2.3	0.01	-7.84549	Down	1.18453e-07	7.69098e-07
BMSK0014842	960	66.77	0	2.24	0.01	-7.80735	Down	1.3314e-20	2.10348e-19
BMSK0002995	339	21.53	0	2.21	0.01	-7.7879	Down	4.74064e-07	2.84797e-06
BMSK0008943	504	33	0	2.19	0.01	-7.77479	Down	1.15371e-10	9.97753e-10
BMSK0010612	936	62.36	0	2.15	0.01	-7.74819	Down	2.1325e-19	3.19152e-18
BMSK0011641	1314	88.74	0	2.15	0.01	-7.74819	Down	3.15586e-27	6.45409e-26
BMSK0014863	1350	90.2	0	2.13	0.01	-7.73471	Down	7.88544e-28	1.64272e-26
BMSK0006171	2091	141	0	2.12	0.01	-7.72792	Down	3.45482e-43	1.07457e-41
BMSK0000111	294	17.51	0	2.12	0.01	-7.72792	Down	7.59308e-06	3.81349e-05
BMSK0003943	1419	93.63	0	2.1	0.01	-7.71425	Down	9.84898e-29	2.11839e-27
BMSK0011301	1770	116.94	0	2.09	0.01	-7.70736	Down	1.16695e-35	3.01813e-34
BMSK0012891	1515	99.28	0	2.08	0.01	-7.70044	Down	1.53646e-30	3.45862e-29
BMSK0004209	1629	105	0	2.04	0.01	-7.67243	Down	2.3969e-32	5.64044e-31
BMSK0006028	264	14.63	0	2	0.01	-7.64386	Down	6.0793e-05	0.00025847
BMSK0006899	414	24	0	1.97	0.01	-7.62205	Down	5.9211e-08	3.97582e-07
BMSK0001454	6600	409.42	0	1.93	0.01	-7.59246	Down	6.78486e-124	5.80592e-122
BMSK0011830	3549	214	0	1.88	0.01	-7.55459	Down	3.58784e-65	1.62242e-63
BMSK0004052	479	26.63	0	1.87	0.01	-7.54689	Down	1.47949e-08	1.05755e-07
BMSK0007463	1596	92.67	0	1.84	0.01	-7.52356	Down	1.97032e-28	4.20001e-27
BMSK0009375	1104	63	0	1.83	0.01	-7.5157	Down	1.06597e-19	1.6122e-18
BMSK0003464	773	43.33	0	1.82	0.01	-7.50779	Down	1.12369e-13	1.21908e-12
BMSK0004647	3150	180.75	0	1.79	0.01	-7.48382	Down	6.21968e-55	2.4208e-53
BMSK0007820	1818	102.73	0	1.78	0.01	-7.47573	Down	1.91904e-31	4.43999e-30
BMSK0001093	264	13	0	1.78	0.01	-7.47573	Down	0.000121618	0.000482547
BMSK0013964	951	51.21	0	1.73	0.01	-7.43463	Down	4.3801e-16	5.53415e-15
BMSK0007002	801	42.63	0	1.73	0.01	-7.43463	Down	2.24798e-13	2.40239e-12
BMSK0003602	273	13.04	0	1.72	0.01	-7.42626	Down	0.000121618	0.00048616
BMSK0013501	1026	55.02	0	1.72	0.01	-7.42626	Down	2.73466e-17	3.68978e-16
BMSK0007966	276	13.13	0	1.71	0.01	-7.41785	Down	0.000121618	0.000485022
BMSK0007104	1767	94.61	0	1.69	0.01	-7.40088	Down	4.92318e-29	1.06661e-27
BMSK0012770	1209	62.35	0	1.65	0.01	-7.36632	Down	2.1325e-19	3.19019e-18
BMSK0014813	2037	103.81	0	1.61	0.01	-7.33092	Down	9.59268e-32	2.23095e-30
BMSK0006917	1909	97.02	0	1.6	0.01	-7.32193	Down	6.14908e-30	1.36443e-28
BMSK0007351	1143	56.7	0	1.59	0.01	-7.31288	Down	1.36697e-17	1.87554e-16
BMSK0002870	1026	50.28	0	1.57	0.01	-7.29462	Down	8.76254e-16	1.0898e-14
BMSK0010888	1065	51.44	0	1.55	0.01	-7.27612	Down	4.3801e-16	5.53611e-15
BMSK0009762	1128	52.15	0	1.48	0.01	-7.20945	Down	2.18948e-16	2.81003e-15
BMSK0009090	330	14	0	1.48	0.01	-7.20945	Down	6.0793e-05	0.000256791
BMSK0009079	588	25.69	0	1.45	0.01	-7.17991	Down	2.95976e-08	2.05568e-07
BMSK0013480	315	13	0	1.45	0.01	-7.17991	Down	0.000121618	0.00048244
BMSK0000377	357	15	0	1.45	0.01	-7.17991	Down	3.03884e-05	0.000136262
BMSK0014036	1077	48.51	0	1.44	0.01	-7.16993	Down	3.50688e-15	4.18823e-14
BMSK0004576	837	37.29	0	1.44	0.01	-7.16993	Down	7.20304e-12	6.78908e-11
BMSK0011307	303	84.87	0.56	9.9	0.07	-7.14393	Down	5.05472e-26	9.93965e-25
BMSK0010110	5017	226.93	0	1.41	0.01	-7.13955	Down	8.73158e-69	4.09869e-67
BMSK0001954	1029	44.58	0	1.39	0.01	-7.11894	Down	5.61696e-14	6.22022e-13
BMSK0009637	546	22.65	0	1.38	0.01	-7.10852	Down	2.3697e-07	1.48185e-06
BMSK0011963	1488	63.65	0	1.36	0.01	-7.08746	Down	1.06597e-19	1.61289e-18
BMSK0002571	3915	166.88	0	1.33	0.01	-7.05528	Down	1.02282e-50	3.70296e-49
BMSK0005155	1395	57.92	0	1.32	0.01	-7.04439	Down	6.83304e-18	9.56973e-17
BMSK0012469	459	17.99	0	1.32	0.01	-7.04439	Down	7.59308e-06	3.81563e-05
BMSK0014233	649	26.11	0	1.32	0.01	-7.04439	Down	1.47949e-08	1.05692e-07
BMSK0009097	531	21	0	1.32	0.01	-7.04439	Down	4.74064e-07	2.84749e-06
BMSK0015007	609	24.33	0	1.32	0.01	-7.04439	Down	5.9211e-08	3.97358e-07
BMSK0004155	368	14	0	1.31	0.01	-7.03342	Down	6.0793e-05	0.000258623
BMSK0004192	549	21.67	0	1.31	0.01	-7.03342	Down	4.74064e-07	2.84558e-06
BMSK0005297	993	40.1	0	1.3	0.01	-7.02237	Down	8.99666e-13	9.15509e-12
BMSK0002216	966	38.82	0	1.29	0.01	-7.01123	Down	3.60056e-12	3.4742e-11
BMSK0011819	2271	92.16	0	1.28	0.01	-7	Down	1.97032e-28	4.20252e-27
BMSK0009713	831	32.73	0	1.28	0.01	-7	Down	2.30804e-10	1.94113e-09
BMSK0007694	810	31.6	0	1.27	0.01	-6.98868	Down	4.61728e-10	3.78363e-09
BMSK0015668	1923	534.66	4.41	8.77	0.07	-6.96908	Down	3.38288e-153	3.52776e-151
BMSK0015506	1344	52.62	0	1.25	0.01	-6.96578	Down	2.18948e-16	2.80902e-15
BMSK0008010	489	17.87	0	1.23	0.01	-6.94251	Down	7.59308e-06	3.82746e-05
BMSK0013809	708	26.72	0	1.23	0.01	-6.94251	Down	1.47949e-08	1.0565e-07
BMSK0006474	2826	110	0	1.22	0.01	-6.93074	Down	7.4804e-34	1.83642e-32
BMSK0006709	1155	44	0	1.22	0.01	-6.93074	Down	5.61696e-14	6.21445e-13
BMSK0007140	1983	76.05	0	1.21	0.01	-6.91886	Down	1.29675e-23	2.34261e-22
BMSK0012308	1893	72.63	0	1.21	0.01	-6.91886	Down	2.077e-22	3.55635e-21
BMSK0007561	789	29.27	0	1.21	0.01	-6.91886	Down	1.84789e-09	1.43534e-08
BMSK0010387	600	21.88	0	1.2	0.01	-6.90689	Down	4.74064e-07	2.8542e-06
BMSK0004088	555	20	0	1.2	0.01	-6.90689	Down	9.48382e-07	5.49533e-06
BMSK0005978	609	22	0	1.19	0.01	-6.89482	Down	2.3697e-07	1.48004e-06
BMSK0006051	915	33.76	0	1.19	0.01	-6.89482	Down	1.15371e-10	9.95346e-10
BMSK0012513	3393	126.9	0	1.17	0.01	-6.87036	Down	1.13659e-38	3.16132e-37
BMSK0008763	1374	50.02	0	1.16	0.01	-6.85798	Down	8.76254e-16	1.09018e-14
BMSK0005476	1542	56.36	0	1.16	0.01	-6.85798	Down	1.36697e-17	1.87482e-16
BMSK0009887	1368	49.62	0	1.15	0.01	-6.84549	Down	1.75297e-15	2.14e-14
BMSK0004246	741	26.12	0	1.15	0.01	-6.84549	Down	1.47949e-08	1.05586e-07
BMSK0009828	2091	74.87	0	1.13	0.01	-6.82018	Down	5.18976e-23	9.11751e-22
BMSK0013178	3438	123.37	0	1.12	0.01	-6.80735	Down	9.09992e-38	2.47713e-36
BMSK0012826	651	110.72	0.9	5.59	0.05	-6.80478	Down	7.4804e-34	1.83768e-32
BMSK0010275	1542	54.03	0	1.11	0.01	-6.79442	Down	5.47078e-17	7.25832e-16
BMSK0001824	597	19.66	0	1.09	0.01	-6.76818	Down	1.89727e-06	1.05312e-05
BMSK0001283	2322	80.33	0	1.09	0.01	-6.76818	Down	8.09612e-25	1.52496e-23
BMSK0001831	750	25.04	0	1.09	0.01	-6.76818	Down	2.95976e-08	2.05488e-07
BMSK0001359	1407	47.62	0	1.08	0.01	-6.75489	Down	7.0156e-15	8.20337e-14
BMSK0000576	849	27.77	0	1.06	0.01	-6.72792	Down	7.3955e-09	5.42514e-08
BMSK0007267	8706	297.14	0	1.06	0.01	-6.72792	Down	3.62904e-90	2.21893e-88
BMSK0003492	471	14.63	0	1.05	0.01	-6.71425	Down	6.0793e-05	0.000257979
BMSK0002241	3633	121.57	0	1.05	0.01	-6.71425	Down	3.6419e-37	9.80927e-36
BMSK0010280	987	31.84	0	1.04	0.01	-6.70044	Down	4.61728e-10	3.78276e-09
BMSK0001429	3066	99.63	0	1.02	0.01	-6.67243	Down	1.53646e-30	3.4608e-29
BMSK0014078	1032	32.87	0	1.02	0.01	-6.67243	Down	2.30804e-10	1.94022e-09
BMSK0007599	912	28.51	0	1.01	0.01	-6.65821	Down	3.69676e-09	2.79791e-08
BMSK0011241	642	19.57	0	1	0.01	-6.64386	Down	1.89727e-06	1.04987e-05
BMSK0004007	429	12.53	0	0.99	0.01	-6.62936	Down	0.0002433	0.000904072
BMSK0008797	1755	55	0	0.99	0.01	-6.62936	Down	2.73466e-17	3.69117e-16
BMSK0011989	849	25.85	0	0.99	0.01	-6.62936	Down	2.95976e-08	2.05728e-07
BMSK0002356	600	18	0	0.99	0.01	-6.62936	Down	3.79554e-06	2.00595e-05
BMSK0001784	429	12.53	0	0.99	0.01	-6.62936	Down	0.0002433	0.00089662
BMSK0010409	429	12.53	0	0.99	0.01	-6.62936	Down	0.0002433	0.000893215
BMSK0013598	1434	44.3	0	0.98	0.01	-6.61471	Down	5.61696e-14	6.22407e-13
BMSK0012660	1560	47.1	0	0.96	0.01	-6.58496	Down	7.0156e-15	8.19801e-14
BMSK0014782	1272	38.03	0	0.95	0.01	-6.56986	Down	3.60056e-12	3.47701e-11
BMSK0005728	1500	44.57	0	0.94	0.01	-6.55459	Down	5.61696e-14	6.226e-13
BMSK0005586	1254	37	0	0.94	0.01	-6.55459	Down	7.20304e-12	6.79266e-11
BMSK0009170	450	12.22	0	0.92	0.01	-6.52356	Down	0.0002433	0.000904166
BMSK0000583	2141	61.88	0	0.91	0.01	-6.50779	Down	4.26612e-19	6.29257e-18
BMSK0001630	885	71.76	0.94	2.62	0.03	-6.44846	Down	4.15512e-22	7.01721e-21
BMSK0014536	606	15.53	0	0.85	0.01	-6.40939	Down	3.03884e-05	0.000136949
BMSK0014599	642	16.47	0	0.84	0.01	-6.39232	Down	1.51902e-05	7.23968e-05
BMSK0013029	987	77.07	0.87	2.51	0.03	-6.38658	Down	6.48206e-24	1.18294e-22
BMSK0008495	1947	50.6	0	0.82	0.01	-6.35755	Down	8.76254e-16	1.08942e-14
BMSK0000842	699	17.53	0	0.82	0.01	-6.35755	Down	7.59308e-06	3.81832e-05
BMSK0001661	762	19.04	0	0.81	0.01	-6.33985	Down	1.89727e-06	1.05296e-05
BMSK0001098	816	20	0	0.8	0.01	-6.32193	Down	9.48382e-07	5.50157e-06
BMSK0001675	552	13.25	0	0.8	0.01	-6.32193	Down	0.000121618	0.000485834
BMSK0009925	891	22.06	0	0.8	0.01	-6.32193	Down	2.3697e-07	1.48211e-06
BMSK0007012	1575	39.71	0	0.8	0.01	-6.32193	Down	1.79981e-12	1.78528e-11
BMSK0001501	2046	51.99	0	0.8	0.01	-6.32193	Down	4.3801e-16	5.53024e-15
BMSK0000513	1581	39.66	0	0.79	0.01	-6.30378	Down	1.79981e-12	1.7838e-11
BMSK0011712	1013	24.5	0	0.78	0.01	-6.2854	Down	5.9211e-08	3.97209e-07
BMSK0013722	805	19	0	0.77	0.01	-6.26679	Down	1.89727e-06	1.05361e-05
BMSK0015954	672	15.82	0	0.77	0.01	-6.26679	Down	3.03884e-05	0.000136399
BMSK0015532	1743	41.92	0	0.76	0.01	-6.24793	Down	4.49714e-13	4.69111e-12
BMSK0012754	861	20.34	0	0.76	0.01	-6.24793	Down	9.48382e-07	5.48999e-06
BMSK0011018	1230	29	0	0.75	0.01	-6.22882	Down	1.84789e-09	1.43627e-08
BMSK0000849	2424	57.14	0	0.74	0.01	-6.20945	Down	6.83304e-18	9.56599e-17
BMSK0000968	1695	39.02	0	0.73	0.01	-6.18982	Down	1.79981e-12	1.78776e-11
BMSK0005049	833	18.46	0	0.72	0.01	-6.16993	Down	3.79554e-06	2.01339e-05
BMSK0000682	2296	51.91	0	0.71	0.01	-6.14975	Down	4.3801e-16	5.5322e-15
BMSK0001401	1947	43.74	0	0.71	0.01	-6.14975	Down	1.12369e-13	1.21871e-12
BMSK0001678	876	19.08	0	0.7	0.01	-6.12928	Down	1.89727e-06	1.05427e-05
BMSK0013151	2442	52.98	0	0.68	0.01	-6.08746	Down	2.18948e-16	2.81205e-15
BMSK0015321	1182	25	0	0.68	0.01	-6.08746	Down	2.95976e-08	2.05848e-07
BMSK0003260	2077	44.83	0	0.68	0.01	-6.08746	Down	5.61696e-14	6.21637e-13
BMSK0005551	59622	1269.5	0	0.66	0.01	-6.04439	Down	0	0
BMSK0004944	978	20.07	0	0.66	0.01	-6.04439	Down	9.48382e-07	5.49177e-06
BMSK0005407	1218	24.68	0	0.65	0.01	-6.02237	Down	5.9211e-08	3.97806e-07
BMSK0005312	777	15.62	0	0.65	0.01	-6.02237	Down	3.03884e-05	0.00013657
BMSK0000166	1066	21.52	0	0.65	0.01	-6.02237	Down	4.74064e-07	2.84605e-06
BMSK0004639	2493	51.12	0	0.64	0.01	-6	Down	4.3801e-16	5.54002e-15
BMSK0007677	3477	70.58	0	0.63	0.01	-5.97728	Down	8.31244e-22	1.39003e-20
BMSK0008242	639	12.3	0	0.63	0.01	-5.97728	Down	0.0002433	0.000894777
BMSK0011054	2106	41.18	0	0.62	0.01	-5.9542	Down	4.49714e-13	4.69385e-12
BMSK0011678	1341	26	0	0.62	0.01	-5.9542	Down	1.47949e-08	1.05713e-07
BMSK0003926	1959	38.66	0	0.62	0.01	-5.9542	Down	3.60056e-12	3.47326e-11
BMSK0004248	921	17.81	0	0.62	0.01	-5.9542	Down	7.59308e-06	3.81028e-05
BMSK0000003	2634	52.3	0	0.62	0.01	-5.9542	Down	2.18948e-16	2.80801e-15
BMSK0002133	828	460.74	7.72	18.04	0.3	-5.91009	Down	2.20324e-126	1.93156e-124
BMSK0005816	1869	35.73	0	0.6	0.01	-5.90689	Down	2.88274e-11	2.60583e-10
BMSK0000007	2130	39.98	0	0.59	0.01	-5.88264	Down	1.79981e-12	1.78627e-11
BMSK0014375	1005	18.07	0	0.58	0.01	-5.85798	Down	3.79554e-06	2.01189e-05
BMSK0008093	1800	32.82	0	0.58	0.01	-5.85798	Down	2.30804e-10	1.94159e-09
BMSK0008798	1221	22	0	0.58	0.01	-5.85798	Down	2.3697e-07	1.47978e-06
BMSK0005759	1542	27.74	0	0.57	0.01	-5.83289	Down	7.3955e-09	5.42959e-08
BMSK0014421	1503	27.06	0	0.57	0.01	-5.83289	Down	7.3955e-09	5.42736e-08
BMSK0010007	1296	22.95	0	0.56	0.01	-5.80735	Down	2.3697e-07	1.4847e-06
BMSK0003760	2367	41.86	0	0.56	0.01	-5.80735	Down	4.49714e-13	4.69659e-12
BMSK0011734	816	14	0	0.56	0.01	-5.80735	Down	6.0793e-05	0.000258439
BMSK0012075	873	15	0	0.56	0.01	-5.80735	Down	3.03884e-05	0.000136794
BMSK0016011	1257	21.87	0	0.55	0.01	-5.78136	Down	4.74064e-07	2.85324e-06
BMSK0012079	1446	25.09	0	0.55	0.01	-5.78136	Down	2.95976e-08	2.05449e-07
BMSK0011091	717	24	0.55	1.09	0.02	-5.76818	Down	5.9211e-08	3.97656e-07
BMSK0010014	789	13	0	0.54	0.01	-5.75489	Down	0.000121618	0.000485184
BMSK0005145	1527	25.79	0	0.54	0.01	-5.75489	Down	2.95976e-08	2.05329e-07
BMSK0008407	990	16.46	0	0.53	0.01	-5.72792	Down	1.51902e-05	7.26291e-05
BMSK0015837	960	15.76	0	0.53	0.01	-5.72792	Down	3.03884e-05	0.000136502
BMSK0003786	1218	19.85	0	0.52	0.01	-5.70044	Down	1.89727e-06	1.05182e-05
BMSK0008707	2526	41.48	0	0.52	0.01	-5.70044	Down	4.49714e-13	4.68974e-12
BMSK0008228	810	13	0	0.52	0.01	-5.70044	Down	0.000121618	0.000481692
BMSK0008442	1626	26.42	0	0.51	0.01	-5.67243	Down	1.47949e-08	1.05671e-07
BMSK0008121	1314	21.17	0	0.51	0.01	-5.67243	Down	4.74064e-07	2.84462e-06
BMSK0001980	5319	88	0	0.51	0.01	-5.67243	Down	3.15586e-27	6.4504e-26
BMSK0008685	1329	20.98	0	0.5	0.01	-5.64386	Down	9.48382e-07	5.49889e-06
BMSK0000587	2358	37.43	0	0.5	0.01	-5.64386	Down	7.20304e-12	6.78729e-11
BMSK0015105	1200	18.15	0	0.48	0.01	-5.58496	Down	3.79554e-06	2.01309e-05
BMSK0000608	11688	181.55	0	0.48	0.01	-5.58496	Down	3.10902e-55	1.22071e-53
BMSK0004780	873	13.06	0	0.48	0.01	-5.58496	Down	0.000121618	0.00048319
BMSK0011270	8112	124.99	0	0.48	0.01	-5.58496	Down	4.54876e-38	1.24582e-36
BMSK0001874	1542	22.85	0	0.47	0.01	-5.55459	Down	2.3697e-07	1.48341e-06
BMSK0002544	5466	81.53	0	0.46	0.01	-5.52356	Down	4.04698e-25	7.70801e-24
BMSK0015107	927	13.12	0	0.46	0.01	-5.52356	Down	0.000121618	0.000483459
BMSK0013457	2235	31.4	0	0.44	0.01	-5.45943	Down	4.61728e-10	3.78537e-09
BMSK0008335	1647	22.73	0	0.44	0.01	-5.45943	Down	2.3697e-07	1.48159e-06
BMSK0010086	1326	18.53	0	0.44	0.01	-5.45943	Down	3.79554e-06	2.00565e-05
BMSK0010161	2403	33.55	0.48	0.44	0.01	-5.45943	Down	1.15371e-10	9.95827e-10
BMSK0009233	1173	15.81	0	0.43	0.01	-5.42626	Down	3.03884e-05	0.000136228
BMSK0008207	3105	41	0	0.41	0.01	-5.35755	Down	4.49714e-13	4.68838e-12
BMSK0000095	2364	30.73	0	0.41	0.01	-5.35755	Down	9.23702e-10	7.38157e-09
BMSK0000845	1155	13.83	0	0.38	0.01	-5.24793	Down	0.000121618	0.000486106
BMSK0013971	1020	12	0	0.38	0.01	-5.24793	Down	0.0002433	0.000896251
BMSK0012505	1512	71.41	1.73	1.5	0.04	-5.22882	Down	1.53779e-20	2.421e-19
BMSK0005762	1695	20	0	0.37	0.01	-5.20945	Down	9.48382e-07	5.49088e-06
BMSK0012699	5784	68.43	0	0.37	0.01	-5.20945	Down	3.32674e-21	5.41129e-20
BMSK0000397	363	665.07	17.98	63.31	1.73	-5.19359	Down	1.51681e-172	1.80249e-170
BMSK0015854	1248	14.2	0	0.36	0.01	-5.16993	Down	6.0793e-05	0.000258285
BMSK0007766	1161	12.95	0	0.36	0.01	-5.16993	Down	0.0002433	0.000898472
BMSK0000293	3504	39.94	0	0.36	0.01	-5.16993	Down	1.79981e-12	1.78429e-11
BMSK0003758	2580	29	0	0.35	0.01	-5.12928	Down	1.84789e-09	1.4369e-08
BMSK0006669	5340	58.29	0	0.34	0.01	-5.08746	Down	3.41562e-18	4.85007e-17
BMSK0015670	1983	21.12	0	0.34	0.01	-5.08746	Down	4.74064e-07	2.84845e-06
BMSK0014076	3522	36.9	0	0.33	0.01	-5.04439	Down	1.44099e-11	1.32945e-10
BMSK0006641	2106	22.35	0	0.33	0.01	-5.04439	Down	2.3697e-07	1.48133e-06
BMSK0010643	1185	12.26	0	0.33	0.01	-5.04439	Down	0.0002433	0.000894593
BMSK0004164	1383	14	0	0.32	0.01	-5	Down	6.0793e-05	0.000257918
BMSK0013302	1206	12	0	0.32	0.01	-5	Down	0.0002433	0.00089773
BMSK0002157	2298	23.6	0	0.32	0.01	-5	Down	1.18453e-07	7.68261e-07
BMSK0014349	2139	21.99	0	0.32	0.01	-5	Down	4.74064e-07	2.84701e-06
BMSK0010841	2679	210.99	6.96	2.47	0.08	-4.94837	Down	1.25162e-54	4.83469e-53
BMSK0004884	1662	15.81	0	0.3	0.01	-4.90689	Down	3.03884e-05	0.000137001
BMSK0012780	3432	31.84	0	0.29	0.01	-4.85798	Down	4.61728e-10	3.7845e-09
BMSK0013124	2247	40.67	1.31	0.57	0.02	-4.83289	Down	1.93477e-11	1.76813e-10
BMSK0014558	4176	37.39	0	0.28	0.01	-4.80735	Down	7.20304e-12	6.79087e-11
BMSK0009638	405	16.06	0.62	1.35	0.05	-4.75489	Down	1.51902e-05	7.26777e-05
BMSK0001835	10305	90.56	0	0.27	0.01	-4.75489	Down	7.88544e-28	1.64176e-26
BMSK0007558	3516	29.09	0	0.26	0.01	-4.70044	Down	1.84789e-09	1.43503e-08
BMSK0003816	1509	12	0	0.25	0.01	-4.64386	Down	0.0002433	0.000903228
BMSK0000910	1614	13	0	0.25	0.01	-4.64386	Down	0.000121618	0.000481959
BMSK0007542	1932	30.16	1.14	0.49	0.02	-4.61471	Down	1.52449e-08	1.08365e-07
BMSK0009715	1536	199.04	8.3	4.11	0.17	-4.59553	Down	3.64782e-49	1.27795e-47
BMSK0000474	2415	18.3	0	0.24	0.01	-4.58496	Down	3.79554e-06	2.00654e-05
BMSK0010684	3003	23.38	0	0.24	0.01	-4.58496	Down	1.18453e-07	7.67843e-07
BMSK0015669	2055	14.94	0	0.23	0.01	-4.52356	Down	6.0793e-05	0.000258746
BMSK0004500	2334	17.34	0	0.23	0.01	-4.52356	Down	7.59308e-06	3.82315e-05
BMSK0003889	2700	20	0	0.23	0.01	-4.52356	Down	9.48382e-07	5.49622e-06
BMSK0002012	8043	58.72	0	0.23	0.01	-4.52356	Down	3.41562e-18	4.852e-17
BMSK0012501	2454	17.55	0	0.22	0.01	-4.45943	Down	7.59308e-06	3.821e-05
BMSK0005478	2325	16.37	0	0.22	0.01	-4.45943	Down	1.51902e-05	7.24741e-05
BMSK0008440	1956	13.92	0	0.22	0.01	-4.45943	Down	0.000121618	0.000481852
BMSK0003021	1041	55.29	2.55	1.7	0.08	-4.40939	Down	1.17104e-14	1.3525e-13
BMSK0015711	636	1017	48	52.61	2.49	-4.40112	Down	1.21402e-237	1.95605e-235
BMSK0007609	396	22	1	1.9	0.09	-4.39993	Down	2.96284e-06	1.59509e-05
BMSK0003314	1848	12.16	0	0.21	0.01	-4.39232	Down	0.0002433	0.000905106
BMSK0005227	4509	31	0	0.21	0.01	-4.39232	Down	4.61728e-10	3.78623e-09
BMSK0009881	6090	40.95	0	0.21	0.01	-4.39232	Down	8.99666e-13	9.15249e-12
BMSK0005799	726	108.45	5.28	4.88	0.24	-4.34577	Down	1.44002e-26	2.87755e-25
BMSK0005000	3621	70	3.71	0.6	0.03	-4.32193	Down	7.02944e-18	9.8294e-17
BMSK0010616	1905	12	0	0.2	0.01	-4.32193	Down	0.0002433	0.000900797
BMSK0000332	4923	31	2	0.2	0.01	-4.32193	Down	6.88318e-08	4.57289e-07
BMSK0015170	4614	29.98	0	0.2	0.01	-4.32193	Down	1.84789e-09	1.43472e-08
BMSK0001952	693	61.27	3.24	2.89	0.15	-4.26804	Down	2.44562e-15	2.95332e-14
BMSK0007695	1569	18.83	1	0.38	0.02	-4.24793	Down	3.98626e-05	0.000174075
BMSK0002495	2004	12	0	0.19	0.01	-4.24793	Down	0.0002433	0.000896159
BMSK0011907	1042	18	1	0.55	0.03	-4.1964	Down	3.98626e-05	0.000174287
BMSK0012822	2202	12.39	0	0.18	0.01	-4.16993	Down	0.0002433	0.000897453
BMSK0011788	486	18	1	1.24	0.07	-4.14684	Down	3.98626e-05	0.000173884
BMSK0004982	1245	20.78	1.33	0.53	0.03	-4.14296	Down	1.0909e-05	5.32485e-05
BMSK0006469	3399	361.77	20.6	3.33	0.19	-4.13145	Down	2.12858e-82	1.18042e-80
BMSK0012472	576	106	6	6.1	0.35	-4.12338	Down	5.01302e-25	9.49739e-24
BMSK0007177	1419	243.91	15.25	5.46	0.34	-4.00529	Down	1.7328e-54	6.67174e-53
BMSK0002883	384	42.25	2.64	3.78	0.24	-3.97728	Down	5.8252e-11	5.14346e-10
BMSK0012648	585	98.76	6.37	5.59	0.36	-3.95678	Down	8.22964e-23	1.43105e-21
BMSK0001977	3885	38.46	3	0.31	0.02	-3.9542	Down	5.57788e-09	4.13846e-08
BMSK0009297	2889	14.27	0	0.15	0.01	-3.90689	Down	6.0793e-05	0.000258562
BMSK0000946	4503	21.05	0	0.15	0.01	-3.90689	Down	4.74064e-07	2.85132e-06
BMSK0014803	6222	29.61	0	0.15	0.01	-3.90689	Down	1.84789e-09	1.43596e-08
BMSK0014511	2937	194.81	13.33	2.08	0.14	-3.89308	Down	7.40922e-43	2.27485e-41
BMSK0011370	684	18.59	1.29	0.89	0.06	-3.89077	Down	3.98626e-05	0.000173905
BMSK0013543	900	192.02	12.92	6.89	0.47	-3.87377	Down	3.27186e-43	1.01855e-41
BMSK0000901	207	20.07	1.4	3.66	0.26	-3.81526	Down	1.0909e-05	5.31976e-05
BMSK0012982	841	29	2.01	1.12	0.08	-3.80735	Down	2.44506e-07	1.5173e-06
BMSK0012039	693	1401	102	66.17	4.84	-3.7731	Down	1.02172e-292	1.98619e-290
BMSK0014305	2037	17.18	1	0.27	0.02	-3.75489	Down	7.5949e-05	0.000313119
BMSK0015619	660	16.03	1.18	0.8	0.06	-3.73697	Down	0.000144341	0.00055985
BMSK0000174	1077	111.05	8.51	3.31	0.25	-3.72683	Down	1.32257e-24	2.47293e-23
BMSK0004502	1530	31.83	2.24	0.66	0.05	-3.72247	Down	6.88318e-08	4.57459e-07
BMSK0015595	546	1700.72	129.2	103.58	7.91	-3.71092	Down	0	0
BMSK0013989	987	28.02	2.07	0.91	0.07	-3.70044	Down	4.5955e-07	2.77475e-06
BMSK0014001	3237	13.74	0	0.13	0.01	-3.70044	Down	0.000121618	0.000483244
BMSK0001367	351	92.05	7.32	9.1	0.73	-3.6399	Down	2.6646e-20	4.14933e-19
BMSK0011189	951	18.16	1.35	0.62	0.05	-3.63227	Down	3.98626e-05	0.000173947
BMSK0001547	807	45.93	3.65	1.85	0.15	-3.62449	Down	6.90174e-11	6.04625e-10
BMSK0015544	333	18.82	1.48	1.97	0.16	-3.62205	Down	3.98626e-05	0.000174117
BMSK0007504	495	20	1.6	1.35	0.11	-3.61738	Down	1.0909e-05	5.32267e-05
BMSK0007570	381	150.32	12.46	13.56	1.13	-3.58496	Down	8.6763e-32	2.02046e-30
BMSK0013847	766	349.16	29.06	14.84	1.24	-3.58108	Down	3.69536e-71	1.81068e-69
BMSK0012294	486	19.92	1.74	1.38	0.12	-3.52356	Down	2.0875e-05	9.66448e-05
BMSK0000413	795	87.21	7.57	3.56	0.31	-3.52154	Down	5.91986e-19	8.67462e-18
BMSK0015667	2151	51914	4604	759.38	67.45	-3.49293	Down	0	0
BMSK0004945	3588	12.63	0	0.11	0.01	-3.45943	Down	0.0002433	0.000899586
BMSK0004514	186	34.06	3.22	7.09	0.68	-3.38218	Down	6.62118e-08	4.40538e-07
BMSK0013038	858	22	2	0.83	0.08	-3.37504	Down	1.93224e-05	8.99927e-05
BMSK0003505	3645	36	3.59	0.31	0.03	-3.36923	Down	1.92896e-08	1.36223e-07
BMSK0004227	1029	115.71	11.49	3.61	0.36	-3.32593	Down	2.80374e-23	4.9894e-22
BMSK0012877	4924	15.59	0	0.1	0.01	-3.32193	Down	3.03884e-05	0.000136177
BMSK0003367	2334	29.14	3.09	0.39	0.04	-3.2854	Down	1.39111e-06	7.86324e-06
BMSK0014814	2385	450.54	46.13	5.93	0.61	-3.28115	Down	1.1154e-84	6.37328e-83
BMSK0006489	708	597.27	61.19	27.58	2.84	-3.27966	Down	8.1053e-112	6.18163e-110
BMSK0003546	1239	49	5	1.26	0.13	-3.27684	Down	2.1104e-10	1.78161e-09
BMSK0001298	2106	421.9	43.92	6.31	0.66	-3.2571	Down	2.3652e-79	1.26459e-77
BMSK0010644	2106	421.9	43.92	6.31	0.66	-3.2571	Down	2.3652e-79	1.2627e-77
BMSK0004770	858	1259	135	47.49	5.11	-3.21623	Down	2.88696e-229	4.50933e-227
BMSK0008193	654	18.16	2	0.91	0.1	-3.18587	Down	0.000220246	0.000826824
BMSK0004960	3144	109.29	11.68	1.09	0.12	-3.18322	Down	1.03729e-21	1.72733e-20
BMSK0004681	1830	77.39	8.64	1.33	0.15	-3.14839	Down	1.49549e-15	1.83507e-14
BMSK0014357	921	35	4	1.23	0.14	-3.13516	Down	1.84123e-07	1.16647e-06
BMSK0005493	3828	2624.87	299.22	21.4	2.44	-3.13266	Down	0	0
BMSK0014504	450	24.92	2.97	1.87	0.22	-3.08746	Down	5.613e-06	2.87515e-05
BMSK0015312	507	23	2.73	1.52	0.18	-3.078	Down	1.0429e-05	5.10656e-05
BMSK0011775	816	38.33	4.53	1.52	0.18	-3.078	Down	3.07928e-08	2.12836e-07
BMSK0005222	1164	26.86	3.1	0.74	0.09	-3.03953	Down	8.37638e-06	4.15324e-05
BMSK0014124	4935	78.21	9.61	0.49	0.06	-3.02975	Down	4.07584e-15	4.83866e-14
BMSK0001978	1131	33.54	4.34	0.95	0.12	-2.98489	Down	5.99034e-07	3.54632e-06
BMSK0004544	507	362.03	45.73	23.88	3.03	-2.97841	Down	6.43868e-63	2.82583e-61
BMSK0009915	1320	159.25	20.87	3.84	0.5	-2.94111	Down	2.5119e-28	5.3354e-27
BMSK0015666	567	1170	154	68.43	9.05	-2.91864	Down	4.91768e-194	6.3502e-192
BMSK0003073	672	31	4	1.51	0.2	-2.91648	Down	1.92709e-06	1.06014e-05
BMSK0011460	171	42.11	5.51	9.73	1.3	-2.90393	Down	1.35425e-08	9.7211e-08
BMSK0004553	1515	4220	563	88.33	11.81	-2.90289	Down	0	0
BMSK0015352	789	110.35	15.02	4.54	0.62	-2.87235	Down	2.71808e-19	4.0459e-18
BMSK0011132	3675	137.69	19.11	1.17	0.16	-2.87036	Down	1.71005e-23	3.07371e-22
BMSK0009763	360	21.31	3.08	2.05	0.3	-2.77259	Down	0.000155724	0.000599258
BMSK0009766	360	21.31	3.08	2.05	0.3	-2.77259	Down	0.000155724	0.000599129
BMSK0011827	297	119.73	17.59	14.3	2.12	-2.75388	Down	2.7331e-20	4.25415e-19
BMSK0011083	957	117.63	17.5	3.96	0.59	-2.74671	Down	8.40576e-20	1.27943e-18
BMSK0004684	864	68.19	10.05	2.55	0.38	-2.74643	Down	5.4582e-12	5.17863e-11
BMSK0003089	933	38.64	5.64	1.34	0.2	-2.74416	Down	1.39246e-07	8.93556e-07
BMSK0008073	705	57.5	8.59	2.67	0.4	-2.73877	Down	1.77137e-10	1.50357e-09
BMSK0003392	540	35.37	5.32	2.18	0.33	-2.72379	Down	7.7768e-07	4.55416e-06
BMSK0008227	885	27	4	0.99	0.15	-2.72247	Down	1.91773e-05	8.9445e-05
BMSK0007249	993	38.67	5.88	1.25	0.19	-2.71786	Down	1.39246e-07	8.93717e-07
BMSK0010863	1734	187.84	28.76	3.42	0.53	-2.68993	Down	2.60182e-30	5.82746e-29
BMSK0010699	675	48.39	7.62	2.35	0.37	-2.66706	Down	7.37208e-09	5.41796e-08
BMSK0010671	1185	214.21	33.71	5.77	0.91	-2.66463	Down	6.40396e-34	1.5754e-32
BMSK0015709	537	2269	366	140.68	22.82	-2.62405	Down	0	0
BMSK0014401	438	384.25	62.08	29.72	4.83	-2.62134	Down	4.7042e-58	1.91864e-56
BMSK0014917	3774	764.07	124.63	6.32	1.03	-2.61728	Down	1.83222e-113	1.41855e-111
BMSK0013168	2371	447.71	73.61	5.93	0.98	-2.59718	Down	7.53094e-67	3.48479e-65
BMSK0010713	384	58.93	9.9	5.27	0.89	-2.56593	Down	3.86226e-10	3.18978e-09
BMSK0004465	3555	598.39	101.05	5.26	0.89	-2.56319	Down	4.87788e-87	2.87441e-85
BMSK0004872	372	78.83	13.24	7.3	1.24	-2.55756	Down	1.05466e-12	1.06385e-11
BMSK0007931	489	30	5	2.06	0.35	-2.55722	Down	1.28237e-05	6.20605e-05
BMSK0005058	198	82.04	13.73	15.81	2.69	-2.55516	Down	1.17987e-13	1.27771e-12
BMSK0013494	2244	1046	178	14.66	2.5	-2.55189	Down	3.44582e-150	3.55198e-148
BMSK0008397	696	85.99	14.52	4.04	0.69	-2.54969	Down	8.12706e-14	8.88709e-13
BMSK0009302	411	23.7	4.02	1.97	0.34	-2.53459	Down	0.000179023	0.000682311
BMSK0010711	674	215.07	37.13	10.46	1.81	-2.53082	Down	5.9507e-32	1.39209e-30
BMSK0011536	789	63	11	2.59	0.45	-2.52496	Down	3.06484e-10	2.54767e-09
BMSK0015693	1455	700.48	122.33	15.28	2.67	-2.51673	Down	1.41734e-99	9.44076e-98
BMSK0013926	921	84.73	14.9	2.97	0.52	-2.51388	Down	1.40123e-13	1.51011e-12
BMSK0013916	921	84.73	14.9	2.97	0.52	-2.51388	Down	1.40123e-13	1.50966e-12
BMSK0012694	2928	53	9	0.57	0.1	-2.51096	Down	6.03526e-09	4.46762e-08
BMSK0004986	759	70.25	12.42	3.01	0.53	-2.5057	Down	2.35726e-11	2.14056e-10
BMSK0008258	4530	49.2	8.76	0.34	0.06	-2.5025	Down	1.55273e-08	1.1022e-07
BMSK0008187	516	77.02	13.68	4.99	0.89	-2.48716	Down	1.81602e-12	1.79887e-11
BMSK0002108	1440	56	10	1.23	0.22	-2.48308	Down	3.99164e-09	3.00457e-08
BMSK0001600	1194	1270.21	232.12	33.97	6.22	-2.44927	Down	1.20836e-173	1.45528e-171
BMSK0012012	882	35.67	6.44	1.31	0.24	-2.44846	Down	2.8062e-06	1.51395e-05
BMSK0003159	1068	38	7	1.14	0.21	-2.44057	Down	1.81589e-06	1.01235e-05
BMSK0003055	864	40.72	7.47	1.52	0.28	-2.44057	Down	6.18382e-07	3.65662e-06
BMSK0002425	2037	94.38	17.15	1.46	0.27	-2.43494	Down	2.45614e-14	2.78635e-13
BMSK0013261	726	62.53	11.47	2.81	0.52	-2.43399	Down	5.24792e-10	4.27787e-09
BMSK0015968	543	57.08	10.51	3.5	0.65	-2.42884	Down	2.33154e-09	1.79541e-08
BMSK0008540	225	49	9	8.09	1.51	-2.42159	Down	5.20738e-08	3.52037e-07
BMSK0011518	1155	33	6	0.91	0.17	-2.42033	Down	8.3019e-06	4.12031e-05
BMSK0004549	1509	58.15	10.95	1.22	0.23	-2.40718	Down	1.35862e-09	1.06735e-08
BMSK0009721	501	27	5	1.8	0.34	-2.40439	Down	6.57788e-05	0.000273905
BMSK0006205	6792	554.48	104.5	2.54	0.48	-2.40372	Down	2.4028e-75	1.22256e-73
BMSK0002940	1533	101.6	19.18	2.1	0.4	-2.39232	Down	6.22576e-15	7.31808e-14
BMSK0013349	615	188.26	35.79	10.09	1.93	-2.38625	Down	9.26454e-27	1.868e-25
BMSK0000796	444	110	21	8.38	1.61	-2.37989	Down	5.46436e-16	6.86529e-15
BMSK0014278	303	37	7	4.32	0.83	-2.37985	Down	3.09544e-06	1.65948e-05
BMSK0009178	3144	78.17	14.58	0.78	0.15	-2.37851	Down	3.5556e-12	3.43823e-11
BMSK0008865	1221	174.84	33.54	4.57	0.88	-2.37662	Down	1.42021e-24	2.64995e-23
BMSK0010278	1269	258.92	50.13	6.5	1.26	-2.36702	Down	3.49838e-35	8.9445e-34
BMSK0004472	342	489.77	94.93	49.84	9.74	-2.35531	Down	1.29695e-65	5.88714e-64
BMSK0014217	171	78.42	15.08	18.13	3.55	-2.35249	Down	1.13106e-11	1.04974e-10
BMSK0002284	690	55.78	10.88	2.65	0.52	-2.34941	Down	6.81706e-09	5.02451e-08
BMSK0006608	312	1425	277	160.85	31.57	-2.34909	Down	2.77676e-186	3.52205e-184
BMSK0009435	765	6968	1389	296.47	59.33	-2.32105	Down	0	0
BMSK0011118	627	32.05	6.35	1.68	0.34	-2.30485	Down	1.41958e-05	6.83405e-05
BMSK0012101	1464	246.04	49.86	5.33	1.08	-2.3031	Down	5.6132e-33	1.34841e-31
BMSK0015594	561	7378.28	1508.8	436.46	89.72	-2.28235	Down	0	0
BMSK0007411	894	45	9.41	1.63	0.34	-2.26127	Down	4.29356e-07	2.60475e-06
BMSK0005709	1444	95.67	19.91	2.1	0.44	-2.25481	Down	1.41734e-13	1.52656e-12
BMSK0006695	1056	33	7	1	0.21	-2.25154	Down	2.51372e-05	0.00011489
BMSK0003543	495	31.67	6.59	2.14	0.45	-2.24961	Down	2.41728e-05	0.000110851
BMSK0015508	1224	256	53.93	6.67	1.41	-2.24199	Down	2.6235e-33	6.35772e-32
BMSK0003829	402	95	20	8.07	1.71	-2.23857	Down	4.16346e-13	4.35829e-12
BMSK0009932	522	109	23	6.97	1.48	-2.23556	Down	8.1715e-15	9.50216e-14
BMSK0014256	549	31.01	6.5	1.88	0.4	-2.23266	Down	2.41728e-05	0.000110822
BMSK0005458	555	99	21	5.92	1.26	-2.23217	Down	1.57282e-13	1.69197e-12
BMSK0007489	624	31.08	6.59	1.64	0.35	-2.22827	Down	2.41728e-05	0.000110837
BMSK0009168	1668	27	6	0.51	0.11	-2.21299	Down	0.000193967	0.000733095
BMSK0011517	762	465	100	19.87	4.29	-2.21154	Down	1.77475e-57	7.16489e-56
BMSK0008766	633	679.25	146.13	35.32	7.63	-2.21073	Down	3.78358e-83	2.11792e-81
BMSK0004329	1071	95.83	20.65	2.87	0.62	-2.21071	Down	4.16346e-13	4.35702e-12
BMSK0003026	384	125.69	27	11.24	2.43	-2.20961	Down	1.67765e-16	2.17105e-15
BMSK0008538	804	27.23	5.89	1.1	0.24	-2.1964	Down	6.57788e-05	0.000274
BMSK0007493	2733	191.54	42.24	2.2	0.48	-2.1964	Down	4.03522e-24	7.43233e-23
BMSK0003240	504	41	9	2.72	0.6	-2.18057	Down	3.35888e-06	1.79212e-05
BMSK0006177	1035	58.08	12.72	1.8	0.4	-2.16993	Down	1.33091e-08	9.55741e-08
BMSK0014833	574	91.53	20.41	5.28	1.18	-2.16175	Down	3.12738e-12	3.04638e-11
BMSK0009091	840	229.6	51.13	8.85	1.98	-2.16018	Down	2.46222e-28	5.23299e-27
BMSK0004978	1824	66.39	14.98	1.15	0.26	-2.14505	Down	1.86243e-09	1.44444e-08
BMSK0011074	2370	86.81	19.32	1.15	0.26	-2.14505	Down	1.37401e-11	1.26994e-10
BMSK0000335	438	82.58	18.67	6.39	1.45	-2.13976	Down	3.6646e-11	3.27862e-10
BMSK0011334	576	87.23	19.66	5.02	1.14	-2.13865	Down	8.32648e-12	7.79455e-11
BMSK0001663	699	31	7	1.45	0.33	-2.13551	Down	6.97818e-05	0.000289227
BMSK0015370	771	35.27	7.93	1.49	0.34	-2.13171	Down	8.8934e-06	4.39254e-05
BMSK0009735	2022	101.03	23.04	1.57	0.36	-2.1247	Down	4.47112e-13	4.67078e-12
BMSK0002482	747	393	90	17.15	3.94	-2.12194	Down	2.01884e-46	6.69248e-45
BMSK0005944	1236	144.53	33.53	3.73	0.87	-2.10009	Down	5.82318e-18	8.18426e-17
BMSK0005363	1026	705.67	167.89	22.09	5.27	-2.06752	Down	1.40457e-79	7.54357e-78
BMSK0004046	1206	34.61	8.14	0.92	0.22	-2.06413	Down	4.16294e-05	0.000180995
BMSK0002693	1179	477.22	114.13	12.93	3.1	-2.06038	Down	5.57474e-54	2.12357e-52
BMSK0011599	582	173.52	41.72	9.87	2.38	-2.05209	Down	1.03051e-20	1.63461e-19
BMSK0011094	909	445	107	15.8	3.81	-2.05206	Down	3.33296e-50	1.19217e-48
BMSK0001131	945	463.67	111.9	15.81	3.83	-2.04542	Down	2.65678e-52	9.83751e-51
BMSK0010293	981	69.23	16.83	2.27	0.55	-2.04519	Down	3.16036e-09	2.40927e-08
BMSK0014176	1116	46	11	1.32	0.32	-2.04439	Down	2.012e-06	1.10345e-05
BMSK0011626	1332	84.7	20.56	2.02	0.49	-2.0435	Down	9.90926e-11	8.60302e-10
BMSK0011817	1476	357.5	86.88	7.69	1.87	-2.03995	Down	1.55478e-40	4.53984e-39
BMSK0007660	330	30.17	7.33	3.2	0.78	-2.03653	Down	0.000115415	0.000464426
BMSK0006165	1122	55.58	13.66	1.59	0.39	-2.02748	Down	1.66444e-07	1.05897e-06
BMSK0005421	5187	357.14	88.21	2.14	0.53	-2.01355	Down	1.01554e-39	2.90135e-38
BMSK0002149	1386	143.43	35.77	3.29	0.82	-2.00439	Down	6.48144e-17	8.54847e-16
BMSK0010853	882	375.26	94.73	13.75	3.48	-1.98227	Down	5.15306e-41	1.51829e-39
BMSK0008219	1137	54.63	13.86	1.54	0.39	-1.98138	Down	2.71576e-07	1.67801e-06
BMSK0007749	1263	329.92	83.3	8.33	2.11	-1.98107	Down	5.69784e-36	1.49199e-34
BMSK0012338	2844	60.87	15.81	0.67	0.17	-1.97863	Down	9.72202e-08	6.37951e-07
BMSK0012324	492	38.65	9.79	2.63	0.67	-1.97283	Down	1.50991e-05	7.23969e-05
BMSK0007174	1491	38.68	9.89	0.82	0.21	-1.96523	Down	1.50991e-05	7.23678e-05
BMSK0010040	1203	1233.98	316.89	32.75	8.43	-1.95789	Down	3.6099e-128	3.1961e-126
BMSK0011325	561	811.31	207.98	47.99	12.37	-1.95589	Down	2.91906e-85	1.69225e-83
BMSK0010166	1023	160.32	41.52	5.03	1.31	-1.94099	Down	5.07072e-18	7.14918e-17
BMSK0001149	1719	12627	3301	232.2	60.82	-1.93275	Down	0	0
BMSK0005519	1044	31	8	0.95	0.25	-1.926	Down	0.000180983	0.000689119
BMSK0002377	387	196.46	51.37	17.42	4.59	-1.92418	Down	1.91103e-21	3.14568e-20
BMSK0005975	2109	32.72	8.49	0.49	0.13	-1.91427	Down	0.000111464	0.000450046
BMSK0001425	1467	36.7	9.65	0.79	0.21	-1.91146	Down	4.02544e-05	0.000175443
BMSK0014521	969	335.73	89.56	11.15	2.98	-1.90366	Down	7.30406e-35	1.84505e-33
BMSK0006436	1173	128.78	34.47	3.51	0.94	-1.90074	Down	3.06862e-14	3.45923e-13
BMSK0002814	981	68.36	18.24	2.24	0.6	-1.90046	Down	3.27646e-08	2.25898e-07
BMSK0015236	1245	3645.07	981.94	93.37	25.22	-1.88839	Down	0	0
BMSK0002447	1128	2066	557	58.61	15.84	-1.88757	Down	5.63998e-203	7.67059e-201
BMSK0004881	636	81.45	21.98	4.21	1.14	-1.88479	Down	1.05234e-09	8.35356e-09
BMSK0015592	534	1386	375	86.45	23.52	-1.87798	Down	2.5856e-136	2.46625e-134
BMSK0015247	813	110	30	4.39	1.2	-1.87119	Down	3.87174e-12	3.71781e-11
BMSK0014923	2133	1201.65	330.64	17.73	4.89	-1.85829	Down	1.65005e-116	1.30577e-114
BMSK0014323	453	473.54	130.22	35.3	9.77	-1.85324	Down	6.14498e-47	2.06191e-45
BMSK0009414	450	85.04	23.8	6.39	1.8	-1.82782	Down	9.4325e-10	7.52098e-09
BMSK0000876	2094	56.33	16.06	0.85	0.24	-1.82443	Down	1.50889e-06	8.49675e-06
BMSK0004091	420	114	32	9.23	2.61	-1.82228	Down	3.37932e-12	3.27485e-11
BMSK0001335	1281	488.2	138.01	12.14	3.44	-1.81929	Down	5.67342e-47	1.90906e-45
BMSK0009920	1383	186.59	53.04	4.29	1.22	-1.8141	Down	1.00579e-18	1.45889e-17
BMSK0002592	834	193.19	54.98	7.51	2.14	-1.8112	Down	9.9379e-20	1.50559e-18
BMSK0003091	498	834.09	236.66	56.1	16.01	-1.80903	Down	5.37008e-79	2.84567e-77
BMSK0015621	753	124.01	35.13	5.36	1.53	-1.8087	Down	4.46002e-13	4.66055e-12
BMSK0002100	1482	55.46	16.07	1.19	0.34	-1.80735	Down	2.37158e-06	1.29018e-05
BMSK0010776	2067	228.67	65.79	3.48	1	-1.79909	Down	1.32659e-22	2.28568e-21
BMSK0011522	771	893	256	37.68	10.84	-1.79743	Down	2.7393e-83	1.53818e-81
BMSK0010484	414	129	37	10.61	3.07	-1.78911	Down	2.44266e-13	2.60034e-12
BMSK0005732	609	37.52	10.89	2.03	0.59	-1.78269	Down	6.123e-05	0.00025821
BMSK0004519	1989	253.35	74	4.01	1.17	-1.77709	Down	2.93098e-24	5.42922e-23
BMSK0000923	2163	366.66	106.91	5.33	1.56	-1.77259	Down	9.28642e-35	2.33755e-33
BMSK0010113	813	208	61	8.3	2.44	-1.76623	Down	3.70758e-20	5.7261e-19
BMSK0007661	1311	156.01	46.47	3.79	1.13	-1.74588	Down	2.1361e-15	2.58828e-14
BMSK0012860	1179	67.45	20.18	1.83	0.55	-1.73434	Down	2.73468e-07	1.68883e-06
BMSK0014831	591	428	128	23.94	7.2	-1.73335	Down	5.53672e-39	1.5545e-37
BMSK0010630	294	321.04	95.88	38.78	11.7	-1.7288	Down	5.5814e-30	1.24001e-28
BMSK0004688	2685	84.61	25.25	0.99	0.3	-1.72247	Down	7.70706e-09	5.63405e-08
BMSK0009839	1005	331.66	100.85	10.61	3.24	-1.71136	Down	3.5659e-30	7.95191e-29
BMSK0007680	1527	52	16	1.08	0.33	-1.71049	Down	9.00446e-06	4.4431e-05
BMSK0004491	513	6319.76	1950.39	411.64	127.77	-1.68783	Down	0	0
BMSK0010975	549	48	15	2.91	0.91	-1.67708	Down	2.4141e-05	0.000110733
BMSK0008233	798	71.56	22.23	2.91	0.91	-1.67708	Down	2.23036e-07	1.40182e-06
BMSK0005960	951	115	36	3.9	1.22	-1.67659	Down	5.11112e-11	4.53309e-10
BMSK0000156	399	57.09	17.67	4.89	1.53	-1.6763	Down	2.15832e-06	1.17882e-05
BMSK0009413	4896	169.42	53.55	1.08	0.34	-1.66742	Down	1.67042e-15	2.04062e-14
BMSK0008186	1515	449	141	9.4	2.96	-1.66706	Down	1.33816e-38	3.7162e-37
BMSK0010050	636	1103.55	346.26	57.09	18	-1.66524	Down	1.98989e-92	1.2357e-90
BMSK0007087	426	151.5	47.59	12.08	3.82	-1.66098	Down	4.04086e-14	4.52104e-13
BMSK0008795	399	69.61	21.87	5.97	1.89	-1.65934	Down	2.4762e-07	1.53556e-06
BMSK0010640	654	462.69	146.93	23.24	7.41	-1.64906	Down	2.2431e-39	6.35261e-38
BMSK0014324	1533	1595.78	508.68	33	10.54	-1.64659	Down	2.24638e-130	2.02906e-128
BMSK0009397	1485	319.42	101.98	6.82	2.18	-1.64544	Down	1.26255e-27	2.6089e-26
BMSK0008750	3375	590.97	188.53	5.47	1.75	-1.64419	Down	2.50528e-49	8.81134e-48
BMSK0010502	1740	1689.38	541.24	30.68	9.85	-1.6391	Down	5.5819e-137	5.38164e-135
BMSK0008393	1968	10038	3221	160.76	51.67	-1.63751	Down	0	0
BMSK0010252	633	279.69	89.51	14.54	4.68	-1.63545	Down	3.81428e-24	7.029e-23
BMSK0001460	993	426	137	13.79	4.45	-1.63175	Down	1.10649e-35	2.86382e-34
BMSK0002434	2241	93	30	1.3	0.42	-1.63005	Down	6.994e-09	5.1475e-08
BMSK0003530	1188	431	139	11.59	3.75	-1.62792	Down	5.85034e-36	1.52968e-34
BMSK0012093	615	146.48	47.14	7.85	2.54	-1.62786	Down	3.36196e-13	3.54731e-12
BMSK0008349	639	1364	442	70.21	22.86	-1.61885	Down	2.151e-109	1.6029e-107
BMSK0012115	1191	1768	575	47.41	15.46	-1.61665	Down	1.38913e-140	1.36881e-138
BMSK0007077	881	101	33	3.71	1.21	-1.61641	Down	2.11982e-09	1.63519e-08
BMSK0009059	606	443.23	144.43	24.14	7.9	-1.6115	Down	1.45791e-36	3.88005e-35
BMSK0011439	539	53.29	17.42	3.29	1.08	-1.60706	Down	1.24019e-05	6.01332e-05
BMSK0003225	606	341.63	112.98	18.61	6.18	-1.5904	Down	3.70514e-28	7.82344e-27
BMSK0000006	900	85.45	28.46	3.07	1.02	-1.58967	Down	4.76714e-08	3.23375e-07
BMSK0013939	1407	173.84	58.07	3.93	1.31	-1.58496	Down	1.15061e-14	1.32976e-13
BMSK0012187	1413	254.78	84.57	5.73	1.91	-1.58496	Down	3.41836e-21	5.55779e-20
BMSK0012194	9006	1341.11	446.09	4.62	1.54	-1.58496	Down	4.52334e-104	3.13557e-102
BMSK0012819	834	47.11	15.68	1.83	0.61	-1.58496	Down	3.72706e-05	0.000163655
BMSK0011026	12462	13	0	0.03	0.01	-1.58496	Down	0.000121618	0.000486486
BMSK0010979	756	205.17	68.25	8.84	2.95	-1.58333	Down	2.49024e-17	3.36761e-16
BMSK0010351	1782	67.13	22.77	1.19	0.4	-1.57289	Down	1.23383e-06	7.02531e-06
BMSK0002908	2082	71	23.54	1.07	0.36	-1.57154	Down	4.69502e-07	2.82911e-06
BMSK0013430	1026	1356	455	42.44	14.28	-1.57143	Down	5.23398e-104	3.62117e-102
BMSK0002516	513	367.11	122.8	23.91	8.05	-1.57055	Down	9.7469e-30	2.15341e-28
BMSK0015365	339	54	18	5.55	1.87	-1.56945	Down	1.67447e-05	7.85806e-05
BMSK0001982	579	173.92	58.44	9.95	3.36	-1.56624	Down	1.15061e-14	1.32933e-13
BMSK0006460	666	286.59	96.79	14.12	4.79	-1.55964	Down	3.06252e-23	5.4445e-22
BMSK0001104	789	198	67	8.15	2.77	-1.55691	Down	2.17198e-16	2.79057e-15
BMSK0000612	4869	74.04	25.46	0.47	0.16	-1.55459	Down	5.56072e-07	3.30072e-06
BMSK0009124	996	2292.3	781.96	74	25.32	-1.54725	Down	6.22456e-171	7.29988e-169
BMSK0002483	1254	3097.73	1060.02	78.77	27.02	-1.54362	Down	6.99214e-229	1.08269e-226
BMSK0011997	954	403	138	13.61	4.67	-1.54317	Down	2.70768e-31	6.24442e-30
BMSK0008255	1521	113	39	2.36	0.81	-1.54279	Down	9.9608e-10	7.91751e-09
BMSK0014310	150	86	29	23.52	8.1	-1.53789	Down	6.37124e-08	4.24619e-07
BMSK0006621	807	67	23	2.69	0.93	-1.5323	Down	2.49164e-06	1.35261e-05
BMSK0001938	1041	199.54	68.94	6.15	2.13	-1.52973	Down	2.87098e-16	3.66104e-15
BMSK0003184	313	536.69	185.52	60.36	21.07	-1.5184	Down	1.17808e-40	3.45683e-39
BMSK0013620	261	185	64	25.64	8.97	-1.51522	Down	5.3758e-15	6.34611e-14
BMSK0000613	1848	117.36	41.16	2	0.7	-1.51457	Down	7.62608e-10	6.1381e-09
BMSK0000188	666	55.63	19.46	2.74	0.96	-1.51307	Down	2.22054e-05	0.00010238
BMSK0008736	321	105.7	36.7	11.55	4.05	-1.5119	Down	3.32406e-09	2.52545e-08
BMSK0008016	624	71.74	25.06	3.79	1.33	-1.51077	Down	1.8945e-06	1.05289e-05
BMSK0001312	2112	1386	488	20.66	7.28	-1.50483	Down	1.3948e-99	9.32532e-98
BMSK0003206	696	94	33	4.42	1.56	-1.5025	Down	3.74784e-08	2.57109e-07
BMSK0009821	531	182.98	64.69	11.48	4.08	-1.49248	Down	1.77976e-14	2.03387e-13
BMSK0009830	522	8484	3000	542.33	192.86	-1.49162	Down	0	0
BMSK0006603	3657	7381	2633	63.02	22.51	-1.48524	Down	0	0
BMSK0008893	1500	163.86	58.38	3.47	1.24	-1.4846	Down	6.40826e-13	6.60568e-12
BMSK0006841	46248	3930.92	1398.31	2.63	0.94	-1.48433	Down	9.76996e-275	1.81068e-272
BMSK0015341	6837	86.76	30.51	0.39	0.14	-1.47805	Down	1.26315e-07	8.14526e-07
BMSK0015804	1350	342	122.95	8.06	2.9	-1.47473	Down	2.15094e-25	4.12531e-24
BMSK0000087	438	763	273	59.02	21.26	-1.47306	Down	2.10466e-54	8.07742e-53
BMSK0015382	471	1506	540	107.61	38.83	-1.47057	Down	2.65116e-105	1.86305e-103
BMSK0010483	1428	427	154	9.5	3.43	-1.46972	Down	7.66542e-31	1.7464e-29
BMSK0002177	1299	67.62	24.5	1.66	0.6	-1.46815	Down	4.87686e-06	2.51936e-05
BMSK0015700	1380	1724.55	624.42	39.73	14.42	-1.46216	Down	1.16783e-118	9.49365e-117
BMSK0002665	624	68.71	24.82	3.63	1.32	-1.45943	Down	3.2629e-06	1.74403e-05
BMSK0004651	426	127	46	10.13	3.69	-1.45694	Down	3.81286e-10	3.15116e-09
BMSK0015342	342	235	85	23.91	8.72	-1.45521	Down	1.33817e-17	1.83884e-16
BMSK0005079	1050	55.27	20.33	1.69	0.62	-1.44668	Down	4.32632e-05	0.000187574
BMSK0012073	1200	15232.4	5576.68	405.32	148.78	-1.44588	Down	0	0
BMSK0013324	732	30940	11325	1379.05	506.83	-1.4441	Down	0	0
BMSK0005160	1872	51.58	18.85	0.87	0.32	-1.44294	Down	5.79564e-05	0.000247527
BMSK0010530	3654	327.64	120.07	2.8	1.03	-1.44278	Down	2.01304e-23	3.60202e-22
BMSK0006273	711	51.06	18.95	2.35	0.87	-1.43357	Down	5.79564e-05	0.000247557
BMSK0012165	450	600.08	220.82	45.06	16.69	-1.43286	Down	1.1079e-41	3.3162e-40
BMSK0015384	1422	52	19	1.16	0.43	-1.43172	Down	7.48608e-05	0.000309203
BMSK0014766	894	492	182	17.78	6.6	-1.42972	Down	4.79444e-34	1.18516e-32
BMSK0005711	3093	69.51	25.66	0.7	0.26	-1.42884	Down	4.21924e-06	2.2035e-05
BMSK0011137	1131	104.77	38.64	2.96	1.1	-1.42809	Down	1.85215e-08	1.31031e-07
BMSK0001614	1599	1583.85	589.47	31.37	11.7	-1.42288	Down	9.00952e-105	6.29417e-103
BMSK0009115	1794	492	184	8.66	3.24	-1.41837	Down	1.64035e-33	3.9914e-32
BMSK0005593	3774	48.04	18.32	0.4	0.15	-1.41504	Down	0.000192656	0.000728757
BMSK0015229	774	58.95	22.04	2.48	0.93	-1.41504	Down	4.72198e-05	0.000203838
BMSK0003356	4419	567.06	211.89	4	1.5	-1.41504	Down	1.19977e-38	3.33447e-37
BMSK0012847	1371	594	223	13.78	5.18	-1.41155	Down	6.86198e-40	1.97622e-38
BMSK0008489	1407	143.43	54.05	3.24	1.22	-1.40911	Down	1.18754e-10	1.02231e-09
BMSK0009073	393	3093	1157	269.55	101.6	-1.40765	Down	3.23494e-201	4.31756e-199
BMSK0008882	924	65.37	24.64	2.28	0.86	-1.40663	Down	1.07784e-05	5.26901e-05
BMSK0009503	960	452	170	15.16	5.72	-1.40618	Down	1.15088e-30	2.60709e-29
BMSK0007793	462	384	144	28.02	10.58	-1.40512	Down	2.09674e-26	4.16657e-25
BMSK0005316	606	4779.72	1802.95	260.33	98.68	-1.39951	Down	4e-306	8.03798e-304
BMSK0012980	291	447.79	168.03	54.73	20.75	-1.39922	Down	2.24316e-30	5.03676e-29
BMSK0009229	498	76.68	29.03	5.16	1.96	-1.39652	Down	3.40792e-06	1.81666e-05
BMSK0001400	1281	818	310	20.35	7.73	-1.39649	Down	1.58341e-53	5.98701e-52
BMSK0012450	306	193.21	72.77	22.3	8.48	-1.39491	Down	4.05114e-14	4.5297e-13
BMSK0013638	1398	333.17	126.4	7.57	2.88	-1.39422	Down	8.25814e-23	1.43461e-21
BMSK0006638	267	888	336	119.87	45.87	-1.38585	Down	4.27566e-58	1.74784e-56
BMSK0003071	633	110	42	5.72	2.19	-1.38508	Down	2.2042e-08	1.55201e-07
BMSK0002623	1308	170.77	65.49	4.16	1.6	-1.37851	Down	3.45038e-12	3.341e-11
BMSK0008346	450	149	57	11.19	4.31	-1.37645	Down	7.56342e-11	6.60488e-10
BMSK0004430	435	820	314	63.91	24.64	-1.37504	Down	8.18598e-53	3.04687e-51
BMSK0006570	1710	986	379.58	18.23	7.03	-1.37472	Down	8.82814e-63	3.86978e-61
BMSK0001727	4881	746.04	288.6	4.76	1.84	-1.37126	Down	1.32421e-47	4.51533e-46
BMSK0016012	1545	56.73	22	1.16	0.45	-1.36613	Down	0.000101619	0.000413094
BMSK0008833	1653	141	55	2.7	1.05	-1.36257	Down	4.58002e-10	3.7574e-09
BMSK0014672	2358	275.58	106.82	3.67	1.43	-1.35976	Down	1.34455e-18	1.93846e-17
BMSK0015167	1932	106.75	41.6	1.74	0.68	-1.35548	Down	5.46628e-08	3.68982e-07
BMSK0000776	2688	192.53	75.54	2.25	0.88	-1.35435	Down	3.56936e-13	3.75839e-12
BMSK0007308	963	67.18	26.39	2.25	0.88	-1.35435	Down	1.71202e-05	8.02163e-05
BMSK0015942	579	578.15	225.42	33.06	12.96	-1.35102	Down	8.59006e-37	2.30328e-35
BMSK0000443	489	205.68	80.25	14.11	5.54	-1.34876	Down	5.47112e-14	6.06999e-13
BMSK0009085	2058	183.04	71.77	2.8	1.1	-1.34792	Down	9.54742e-13	9.67153e-12
BMSK0000743	2490	238.3	93.36	3	1.18	-1.34618	Down	5.64892e-16	7.09218e-15
BMSK0010531	2154	333.8	131.4	4.88	1.92	-1.34577	Down	1.5766e-21	2.60478e-20
BMSK0003101	1248	421.39	165.49	10.77	4.24	-1.34488	Down	5.85328e-27	1.18823e-25
BMSK0001115	5946	1237	487	6.47	2.55	-1.34327	Down	2.13576e-75	1.08823e-73
BMSK0002433	1029	345	136	10.77	4.26	-1.33809	Down	3.52684e-22	5.96461e-21
BMSK0010705	696	997.78	393.16	46.91	18.56	-1.3377	Down	5.37226e-61	2.28219e-59
BMSK0003204	3195	135.37	54.13	1.33	0.53	-1.32736	Down	2.3344e-09	1.79723e-08
BMSK0009261	864	83	33	3.11	1.24	-1.32657	Down	2.63656e-06	1.42544e-05
BMSK0005335	381	843.51	333.83	76.08	30.35	-1.32582	Down	1.1358e-51	4.18831e-50
BMSK0008385	690	1886.8	750.04	89.52	35.74	-1.32467	Down	3.9745e-112	3.04419e-110
BMSK0001509	816	285.8	113.78	11.36	4.54	-1.3232	Down	2.00036e-18	2.8586e-17
BMSK0008846	1056	203	81	6.17	2.47	-1.32076	Down	2.02392e-13	2.16812e-12
BMSK0011212	591	80	32	4.48	1.8	-1.3155	Down	4.48696e-06	2.33446e-05
BMSK0014926	609	2345.15	941.19	127.06	51.24	-1.31017	Down	7.0205e-137	6.75044e-135
BMSK0007108	333	125	50	13.11	5.29	-1.30933	Down	9.15536e-09	6.65065e-08
BMSK0012307	757	432.17	173.8	18.59	7.51	-1.30764	Down	1.04216e-26	2.0954e-25
BMSK0002868	1260	106.18	42.99	2.69	1.09	-1.30328	Down	9.83874e-08	6.45136e-07
BMSK0015295	564	4815	1948.14	283.21	115.19	-1.29786	Down	4.15292e-275	7.73676e-273
BMSK0008362	2103	138.98	56.57	2.08	0.85	-1.29105	Down	2.43558e-09	1.86829e-08
BMSK0003007	726	4196	1709	188.66	77.15	-1.29005	Down	2.78528e-237	4.46756e-235
BMSK0010236	1575	171.26	69.74	3.44	1.41	-1.28671	Down	2.4374e-11	2.21053e-10
BMSK0001112	1050	945	387	28.88	11.86	-1.28397	Down	2.15676e-54	8.2685e-53
BMSK0009303	2028	154.92	63.57	2.41	0.99	-1.28353	Down	3.84186e-10	3.17439e-09
BMSK0014934	456	147	60	10.88	4.47	-1.28333	Down	8.92122e-10	7.14197e-09
BMSK0006751	288	2233	908	276.18	113.49	-1.28304	Down	1.45219e-127	1.28255e-125
BMSK0009273	924	315.98	129.51	11.03	4.54	-1.28067	Down	3.29912e-19	4.88841e-18
BMSK0002124	738	202.26	82.94	8.94	3.68	-1.28057	Down	5.09356e-13	5.27938e-12
BMSK0006822	2232	389	160	5.48	2.26	-1.27785	Down	3.412e-23	6.04477e-22
BMSK0008804	1008	769	317	24.52	10.14	-1.2739	Down	4.27736e-44	1.35395e-42
BMSK0004582	1692	354	147	6.62	2.75	-1.2674	Down	6.42592e-21	1.03303e-19
BMSK0010724	2727	1696	704	19.49	8.1	-1.26674	Down	5.73332e-94	3.62965e-92
BMSK0002717	1146	934.58	387.22	26.08	10.84	-1.26658	Down	1.00971e-52	3.75039e-51
BMSK0000271	1980	63.17	26.22	1.01	0.42	-1.26589	Down	7.57792e-05	0.000312743
BMSK0003192	1311	56.29	23.22	1.37	0.57	-1.26514	Down	0.000181417	0.000690404
BMSK0003833	444	326.39	135.21	24.87	10.37	-1.26199	Down	1.79468e-19	2.69383e-18
BMSK0009641	414	157.17	65.22	12.93	5.41	-1.25702	Down	3.96266e-10	3.26967e-09
BMSK0000480	2586	5775.15	2413.72	70.05	29.32	-1.2565	Down	0	0
BMSK0009744	294	1315	545	158.84	66.51	-1.25593	Down	1.80193e-73	9.03972e-72
BMSK0007615	3189	671.8	281.29	6.59	2.76	-1.25561	Down	1.14044e-37	3.09736e-36
BMSK0003197	1302	209.12	87.66	5.12	2.15	-1.25181	Down	6.58808e-13	6.78322e-12
BMSK0014749	705	233.18	97.48	10.81	4.54	-1.2516	Down	3.19512e-14	3.59957e-13
BMSK0000862	1629	1906	802	37.03	15.61	-1.24622	Down	7.04364e-103	4.83578e-101
BMSK0004071	1272	2265	954	56.75	23.96	-1.24399	Down	1.1099e-121	9.36324e-120
BMSK0002086	1221	72.28	30.61	1.89	0.8	-1.24031	Down	2.68596e-05	0.000122294
BMSK0005588	3070	2074.28	877.09	21.14	8.95	-1.24002	Down	8.4453e-111	6.34622e-109
BMSK0014510	427	305.39	128.72	24.29	10.31	-1.23632	Down	6.38346e-18	8.95061e-17
BMSK0009928	2802	156.01	66.41	1.74	0.74	-1.23349	Down	9.63064e-10	7.67212e-09
BMSK0009304	708	264	112	12.19	5.19	-1.23189	Down	1.95034e-15	2.37043e-14
BMSK0009007	552	1006.75	430.21	60.6	26.03	-1.21914	Down	1.20125e-53	4.56614e-52
BMSK0000556	435	70	30	5.46	2.35	-1.21624	Down	5.47138e-05	0.000234406
BMSK0009471	1170	242.45	104.47	6.62	2.86	-1.21082	Down	5.69478e-14	6.29665e-13
BMSK0006075	684	727	314	34.81	15.1	-1.20495	Down	1.60066e-38	4.43486e-37
BMSK0001373	4224	318.64	137.82	2.35	1.02	-1.20409	Down	8.0974e-18	1.12611e-16
BMSK0006278	840	38081	16488	1468.61	638.14	-1.20251	Down	0	0
BMSK0006936	5586	4304	1870	23.97	10.42	-1.20187	Down	1.08593e-216	1.58542e-214
BMSK0002196	474	32001.4	13841.1	2270.9	988.32	-1.20021	Down	0	0
BMSK0008973	723	1808.22	786.7	81.66	35.67	-1.19492	Down	4.6411e-92	2.87708e-90
BMSK0008897	1095	62.64	27.16	1.83	0.8	-1.19377	Down	0.000185908	0.000706218
BMSK0008114	984	247.36	108.07	8.09	3.54	-1.19239	Down	8.06404e-14	8.82357e-13
BMSK0000815	1002	940.17	410.17	30.16	13.2	-1.1921	Down	1.97041e-48	6.82943e-47
BMSK0014713	792	81.78	35.77	3.35	1.47	-1.18834	Down	1.6294e-05	7.65761e-05
BMSK0011960	2727	273.43	120.05	3.14	1.38	-1.1861	Down	5.53714e-15	6.5301e-14
BMSK0001459	3801	155.17	68.07	1.27	0.56	-1.18133	Down	3.81664e-09	2.87526e-08
BMSK0015154	504	791	347	52.52	23.17	-1.18061	Down	1.35114e-40	3.95166e-39
BMSK0010333	681	166	73	7.99	3.53	-1.17853	Down	1.16851e-09	9.22458e-09
BMSK0013319	1068	395	174	11.86	5.24	-1.17847	Down	6.33664e-21	1.02005e-19
BMSK0006128	1461	1090.49	480.73	23.69	10.47	-1.17802	Down	6.80198e-55	2.64457e-53
BMSK0004115	441	1366	600	104.87	46.37	-1.17734	Down	1.13317e-68	5.31223e-67
BMSK0003679	1263	1847.59	814.9	46.63	20.62	-1.17721	Down	1.27826e-91	7.86954e-90
BMSK0012331	3360	187.41	82.5	1.74	0.77	-1.17616	Down	9.31864e-11	8.10599e-10
BMSK0001828	2985	126.64	56.48	1.33	0.59	-1.17264	Down	1.58584e-07	1.01166e-06
BMSK0013219	705	1321	584	61.26	27.2	-1.17134	Down	1.15665e-65	5.27033e-64
BMSK0005942	1920	181.95	80.8	2.99	1.33	-1.16872	Down	2.5537e-10	2.13719e-09
BMSK0002080	993	61.78	27.47	2	0.89	-1.16812	Down	0.00026304	0.000955002
BMSK0006462	780	411.56	182.91	17.16	7.65	-1.16552	Down	1.66502e-21	2.74832e-20
BMSK0001542	1131	104.46	46.48	2.96	1.32	-1.16506	Down	1.73717e-06	9.7013e-06
BMSK0001504	897	444	198	15.99	7.15	-1.16115	Down	8.22404e-23	1.43077e-21
BMSK0010712	948	161.97	72.28	5.5	2.46	-1.16077	Down	3.76894e-09	2.83992e-08
BMSK0012465	879	345	154	12.69	5.68	-1.15973	Down	4.89024e-18	6.89744e-17
BMSK0000680	2817	4343.23	1941.78	48.3	21.62	-1.15966	Down	4.38908e-207	6.13254e-205
BMSK0011611	2841	218.91	98.15	2.41	1.08	-1.158	Down	8.63216e-12	8.07225e-11
BMSK0004985	376	114.53	50.9	10.48	4.7	-1.15691	Down	4.43566e-07	2.6855e-06
BMSK0010625	1608	438	196	8.62	3.87	-1.15535	Down	2.21212e-22	3.77867e-21
BMSK0010451	2998	151	68	1.58	0.71	-1.15403	Down	1.44841e-08	1.03658e-07
BMSK0015783	1122	234.25	105.36	6.68	3.01	-1.15008	Down	1.36401e-12	1.36703e-11
BMSK0012512	438	1380	618	106.74	48.12	-1.14939	Down	7.63632e-67	3.52899e-65
BMSK0006627	1314	64	29	1.55	0.7	-1.14684	Down	0.000259102	0.000941278
BMSK0012529	3357	314	142	2.92	1.32	-1.14543	Down	3.63694e-16	4.61966e-15
BMSK0006834	10002	4343	1962	13.47	6.09	-1.14524	Down	1.01691e-202	1.3778e-200
BMSK0000103	1380	81.43	36.91	1.88	0.85	-1.1452	Down	2.72394e-05	0.000123929
BMSK0002142	540	4304	1938	265.26	120.09	-1.14329	Down	3.0904e-202	4.15566e-200
BMSK0011313	423	127.82	57.47	10.27	4.65	-1.14313	Down	1.86362e-07	1.17961e-06
BMSK0014362	381	997	448	89.93	40.72	-1.14306	Down	1.81915e-48	6.31127e-47
BMSK0003871	783	666	301	27.65	12.54	-1.14074	Down	1.41145e-32	3.34124e-31
BMSK0010708	480	74.1	33.47	5.19	2.36	-1.13695	Down	6.47546e-05	0.000270395
BMSK0008970	2124	1541	700	22.83	10.39	-1.13574	Down	2.22052e-72	1.10621e-70
BMSK0005331	966	471	214	15.7	7.15	-1.13475	Down	2.81866e-23	5.01346e-22
BMSK0008583	1836	99.42	45.06	1.71	0.78	-1.13245	Down	5.63812e-06	2.88512e-05
BMSK0006880	498	90.16	41	6.06	2.77	-1.12943	Down	1.58395e-05	7.45772e-05
BMSK0013078	1290	372.09	170.29	9.19	4.22	-1.12282	Down	1.65393e-18	2.37208e-17
BMSK0010960	1215	1249	573	32.81	15.09	-1.12054	Down	7.38146e-58	3.00031e-56
BMSK0005417	804	177.57	81.43	7.17	3.3	-1.11951	Down	1.54797e-09	1.21079e-08
BMSK0011524	771	580	266	24.48	11.27	-1.11912	Down	8.6761e-28	1.80009e-26
BMSK0008822	627	111.16	50.98	5.84	2.69	-1.11836	Down	1.21544e-06	6.92497e-06
BMSK0007880	2553	125.15	57.77	1.54	0.71	-1.11704	Down	3.60364e-07	2.20528e-06
BMSK0010949	1788	276	127	4.88	2.25	-1.11696	Down	6.13614e-14	6.76375e-13
BMSK0013444	1017	1432	659	45.23	20.88	-1.11516	Down	1.16373e-65	5.29587e-64
BMSK0005152	582	1274.61	587.67	72.49	33.59	-1.10975	Down	1.80092e-58	7.39576e-57
BMSK0002487	1470	342	158	7.38	3.42	-1.10962	Down	8.63698e-17	1.13454e-15
BMSK0008862	675	841	388	40.84	18.93	-1.10931	Down	4.37322e-39	1.22976e-37
BMSK0009434	693	681	315	32.16	14.94	-1.10609	Down	8.37892e-32	1.95248e-30
BMSK0010284	540	1830	846	112.78	52.43	-1.10505	Down	1.24536e-82	6.92773e-81
BMSK0012060	342	179.18	82.63	18.23	8.48	-1.10418	Down	1.30312e-09	1.02533e-08
BMSK0006267	1167	501	233	13.72	6.4	-1.10014	Down	1.42853e-23	2.57806e-22
BMSK0013433	228	293	135	47.62	22.24	-1.09841	Down	1.13677e-14	1.31419e-13
BMSK0012545	3057	183.76	86.16	1.88	0.88	-1.09516	Down	2.33944e-09	1.80033e-08
BMSK0004707	561	247	115	14.61	6.84	-1.09489	Down	2.3531e-12	2.31231e-11
BMSK0000673	1377	95.41	44.69	2.2	1.03	-1.09486	Down	1.29581e-05	6.26432e-05
BMSK0004942	1206	2864	1339	75.82	35.54	-1.09313	Down	2.79028e-125	2.42836e-123
BMSK0002444	1116	622	291	17.84	8.37	-1.09182	Down	1.54974e-28	3.31139e-27
BMSK0004816	2328	5080	2381	68.56	32.18	-1.0912	Down	1.69153e-219	2.51055e-217
BMSK0003869	632	712.12	332.72	37.09	17.41	-1.09111	Down	1.20202e-32	2.85493e-31
BMSK0001313	2091	860	403	12.95	6.08	-1.09081	Down	1.07861e-38	3.00707e-37
BMSK0011523	792	239	112	9.8	4.61	-1.08801	Down	7.41164e-12	6.96367e-11
BMSK0006312	693	347	163	16.39	7.73	-1.08428	Down	1.7723e-16	2.2894e-15
BMSK0014560	1197	126.23	59.57	3.37	1.59	-1.08372	Down	6.70446e-07	3.95207e-06
BMSK0005419	642	9779	4594	500.86	236.38	-1.0833	Down	0	0
BMSK0011257	1371	157	74	3.64	1.72	-1.08153	Down	3.54462e-08	2.43963e-07
BMSK0012433	1584	246.48	116.24	4.93	2.33	-1.08126	Down	5.08722e-12	4.84464e-11
BMSK0008758	924	513	242	17.91	8.47	-1.08033	Down	2.00074e-23	3.58181e-22
BMSK0014687	2049	181.66	85.44	2.79	1.32	-1.07973	Down	2.7828e-09	2.12779e-08
BMSK0005994	867	212.94	100.41	7.94	3.76	-1.07841	Down	1.50986e-10	1.28862e-09
BMSK0006037	2274	114	54	1.58	0.75	-1.07496	Down	3.05256e-06	1.63723e-05
BMSK0003276	912	1844	874	65.25	31.03	-1.07231	Down	4.95572e-79	2.6339e-77
BMSK0013387	1827	3999	1899	69.1	32.87	-1.07191	Down	1.86692e-168	2.16109e-166
BMSK0007687	660	737	349	36.65	17.44	-1.07141	Down	1.08614e-32	2.58829e-31
BMSK0003944	504	277.61	131.33	18.43	8.77	-1.07141	Down	2.80534e-13	2.97228e-12
BMSK0004972	1317	99	47	2.39	1.14	-1.06798	Down	1.44831e-05	6.96112e-05
BMSK0011856	1596	842	402	16.71	7.99	-1.06444	Down	1.758e-36	4.65791e-35
BMSK0005056	189	70	33	14.28	6.85	-1.05982	Down	0.000244542	0.000896763
BMSK0011134	555	2076.77	995.89	124.28	59.91	-1.05273	Down	1.23004e-86	7.23642e-85
BMSK0001751	6291	3206	1550	15.84	7.66	-1.04816	Down	3.0781e-130	2.77331e-128
BMSK0014529	1974	251	121	4.01	1.94	-1.04755	Down	1.00378e-11	9.35007e-11
BMSK0002084	825	769	371	30.22	14.63	-1.04657	Down	9.81834e-33	2.34441e-31
BMSK0005328	1335	710	343	16.92	8.2	-1.04503	Down	2.91182e-30	6.50549e-29
BMSK0015103	831	240.96	116.8	9.4	4.57	-1.04047	Down	3.24122e-11	2.91221e-10
BMSK0006571	1545	2098.45	1018.29	43.05	20.93	-1.04044	Down	3.32982e-85	1.92725e-83
BMSK0008900	1371	143.54	69.54	3.33	1.62	-1.03953	Down	2.96712e-07	1.82827e-06
BMSK0006827	858	100.75	48.96	3.8	1.85	-1.03847	Down	1.66245e-05	7.80574e-05
BMSK0011821	498	209.77	101.52	14.11	6.87	-1.03834	Down	5.96206e-10	4.83905e-09
BMSK0000609	1101	692.11	336.26	20.13	9.81	-1.03702	Down	3.20938e-29	6.99551e-28
BMSK0006881	1545	880	428	18.05	8.8	-1.03642	Down	1.41532e-36	3.77514e-35
BMSK0004420	1263	2518	1225	63.55	31	-1.03562	Down	2.72884e-101	1.85214e-99
BMSK0012951	783	1052	513	43.68	21.38	-1.03071	Down	3.82612e-43	1.18696e-41
BMSK0007580	591	2066	1007	115.58	56.62	-1.02951	Down	4.26186e-83	2.38191e-81
BMSK0015308	1740	382.27	187.09	6.94	3.4	-1.0294	Down	1.5076e-16	1.95594e-15
BMSK0002855	3093	2531	1240	25.6	12.56	-1.02731	Down	3.27046e-100	2.20303e-98
BMSK0007007	1344	1521	745	36.01	17.68	-1.02628	Down	5.44068e-61	2.30851e-59
BMSK0001187	1659	273	134	5.21	2.56	-1.02514	Down	3.52856e-12	3.41393e-11
BMSK0015166	666	918	450	45.22	22.27	-1.02186	Down	1.9572e-37	5.29955e-36
BMSK0011719	2901	511	252	5.52	2.72	-1.02106	Down	2.79408e-21	4.56354e-20
BMSK0011231	705	154.62	75.96	7.17	3.54	-1.01822	Down	1.40455e-07	9.01154e-07
BMSK0006366	2241	126.55	62.74	1.78	0.88	-1.0163	Down	2.56082e-06	1.38701e-05
BMSK0004103	978	306	151	10.07	4.98	-1.01585	Down	2.49682e-13	2.65563e-12
BMSK0011092	384	236	116	21.1	10.45	-1.01374	Down	1.08542e-10	9.39834e-10
BMSK0004117	414	264	130	21.72	10.77	-1.01201	Down	9.52404e-12	8.88306e-11
BMSK0004005	1095	89	44	2.6	1.29	-1.01114	Down	8.6356e-05	0.000353822
BMSK0009107	1278	7137	3541	177.96	88.51	-1.00764	Down	6.20044e-271	1.13735e-268
BMSK0015766	702	184.24	91.28	8.58	4.27	-1.00674	Down	1.55109e-08	1.10147e-07
BMSK0010504	1311	2671	1327	64.87	32.31	-1.00557	Down	2.5028e-102	1.71171e-100
BMSK0013365	765	667	331	28.38	14.14	-1.00509	Down	6.42922e-27	1.30293e-25
BMSK0005824	2301	279.02	138.57	3.81	1.9	-1.00379	Down	3.19854e-12	3.10977e-11
BMSK0001012	1752	692	345	12.48	6.23	-1.00231	Down	1.39663e-27	2.87766e-26
BMSK0012246	1623	3911	1949	76.28	38.09	-1.00189	Down	7.16974e-148	7.30639e-146
BMSK0014125	1944	100	50	1.62	0.81	-1	Down	3.98116e-05	0.000174107
MXLOC_024539	1078.35	0	4169.95	0.01	124.29	13.6014	Up	0	0
MXLOC_005603	1933	0	1075	0.01	17.57	10.7789	Up	0	0
MXLOC_017594	420	0	52.8	0.01	4.31	8.75154	Up	2.25184e-16	2.88696e-15
MXLOC_029919	595	0	63.92	0.01	3.57	8.47978	Up	1.10274e-19	1.66571e-18
MXLOC_035420	630	0	65.75	0.01	3.45	8.43045	Up	2.75832e-20	4.28967e-19
MXLOC_017595	469	0	43	0.01	3.11	8.28077	Up	1.1502e-13	1.24671e-12
MXLOC_001038	522	0	45.5	0.01	2.92	8.18982	Up	2.87702e-14	3.24939e-13
MXLOC_025040	1358	0	119.75	0.01	2.81	8.13443	Up	1.55324e-36	4.1307e-35
MXLOC_040899	1794	0	138	0.01	2.43	7.92481	Up	2.97752e-42	9.01803e-41
MXLOC_014442	1172	0	74	0.01	2.02	7.65821	Up	5.4002e-23	9.46862e-22
MXLOC_039067	1515	0	95.46	0.01	2	7.64386	Up	2.58938e-29	5.67174e-28
MXLOC_032223	1409	0	86.05	0.01	1.94	7.59991	Up	1.32261e-26	2.65182e-25
MXLOC_035421	3018	1.48	332.81	0.02	3.46	7.43463	Up	2.09054e-98	1.38732e-96
MXLOC_004458	2173.88	0	114	0.01	1.65	7.36632	Up	4.9638e-35	1.26011e-33
MXLOC_004890	2951	0	155	0.01	1.65	7.36632	Up	2.28192e-47	7.73668e-46
MXLOC_004232	684	0	34	0.01	1.64	7.35755	Up	5.875e-11	5.17338e-10
MXLOC_012934	1044	0	52.94	0.01	1.63	7.34873	Up	2.25184e-16	2.88489e-15
MXLOC_010485	633	0	30.31	0.01	1.58	7.30378	Up	9.39004e-10	7.5005e-09
MXLOC_039209	609	0	26	0.01	1.42	7.14975	Up	1.50081e-08	1.06937e-07
MXLOC_019127	950	0	39.45	0.01	1.34	7.06609	Up	1.83837e-12	1.81799e-11
MXLOC_043641	5132	0	216.93	0.01	1.32	7.04439	Up	1.00575e-65	4.59448e-64
MXLOC_043225	1662	0	68.32	0.01	1.3	7.02237	Up	3.45064e-21	5.60263e-20
MXLOC_031570	969	0	39	0.01	1.3	7.02237	Up	1.83837e-12	1.81749e-11
MXLOC_009428	1154	0	46	0.01	1.28	7	Up	1.43889e-14	1.65279e-13
MXLOC_028877	1151	0	45.52	0.01	1.27	6.98868	Up	2.87702e-14	3.25144e-13
MXLOC_034146	730	0	28.34	0.01	1.27	6.98868	Up	3.75402e-09	2.82987e-08
MXLOC_008170	425	0	15.47	0.01	1.25	6.96578	Up	3.06472e-05	0.000136873
MXLOC_010479	414	0	15	0.01	1.24	6.9542	Up	3.06472e-05	0.000136976
MXLOC_015744	610	0	21.88	0.01	1.19	6.89482	Up	4.79624e-07	2.87028e-06
MXLOC_015190	1521	0	56.65	0.01	1.18	6.88264	Up	1.4089e-17	1.93084e-16
MXLOC_043335	982	0	36	0.01	1.18	6.88264	Up	1.46953e-11	1.35403e-10
MXLOC_025243	1251	0	44.11	0.01	1.13	6.82018	Up	5.75252e-14	6.35656e-13
MXLOC_021487	739	0	25	0.01	1.11	6.79442	Up	3.00084e-08	2.07937e-07
MXLOC_041667	639	0	20.05	0.01	1.04	6.70044	Up	9.58996e-07	5.52283e-06
MXLOC_038333	2080	0	67	0.01	1.02	6.67243	Up	6.89946e-21	1.10568e-19
MXLOC_006221	1457	0	46	0.01	1	6.64386	Up	1.43889e-14	1.65385e-13
MXLOC_005260	1310	0	40	0.01	0.97	6.59991	Up	9.19428e-13	9.32965e-12
MXLOC_008204	1083	0	32.65	0.01	0.97	6.59991	Up	2.34876e-10	1.97074e-09
MXLOC_010700	863	0	24	0.01	0.9	6.49185	Up	6.00008e-08	4.01904e-07
MXLOC_029161	841	0	22.62	0.01	0.87	6.44294	Up	2.39876e-07	1.49297e-06
MXLOC_032693	553	0	14	0.01	0.85	6.40939	Up	6.12782e-05	0.000256989
MXLOC_042585	1039	0	27.04	0.01	0.84	6.39232	Up	7.50606e-09	5.5006e-08
MXLOC_016699	595	0	15.08	0.01	0.84	6.39232	Up	3.06472e-05	0.00013638
MXLOC_010248	3331	0	88	0.01	0.83	6.37504	Up	3.30828e-27	6.75807e-26
MXLOC_012993	2756	0	70.68	0.01	0.8	6.32193	Up	8.63118e-22	1.44131e-20
MXLOC_041691	1446	0	36.39	0.01	0.8	6.32193	Up	1.46953e-11	1.35194e-10
MXLOC_008924	803	0	19	0.01	0.77	6.26679	Up	1.91748e-06	1.05762e-05
MXLOC_009256	744	0	16.96	0.01	0.75	6.22882	Up	1.53277e-05	7.23579e-05
MXLOC_010134	798	0	18	0.01	0.74	6.20945	Up	3.83394e-06	2.01968e-05
MXLOC_035430	5344	0	127	0.01	0.74	6.20945	Up	6.08022e-39	1.70575e-37
MXLOC_042699	1589	0	35.52	0.01	0.71	6.14975	Up	2.93828e-11	2.65268e-10
MXLOC_020958	3662	0	82	0.01	0.7	6.12928	Up	2.11394e-25	4.06088e-24
MXLOC_039634	2760	0	60	0.01	0.68	6.08746	Up	8.81494e-19	1.28328e-17
MXLOC_020436	681	0	14	0.01	0.68	6.08746	Up	6.12782e-05	0.000257019
MXLOC_018772	916	0	19	0.01	0.67	6.06609	Up	1.91748e-06	1.05729e-05
MXLOC_012461	2346	0	49.08	0.01	0.66	6.04439	Up	1.80005e-15	2.19298e-14
MXLOC_035336	1445	0	30	0.01	0.66	6.04439	Up	9.39004e-10	7.49715e-09
MXLOC_035334	851	0	17	0.01	0.65	6.02237	Up	7.66586e-06	3.82801e-05
MXLOC_001128	950	0	18.71	0.01	0.64	6	Up	3.83394e-06	2.01316e-05
MXLOC_000273	675	0	13.05	0.01	0.64	6	Up	0.000122524	0.000480597
MXLOC_015151	1131	10.31	636.13	0.29	18.05	5.9598	Up	1.35691e-173	1.6287e-171
MXLOC_032594	698	0	13	0.01	0.61	5.93074	Up	0.000122524	0.000482024
MXLOC_022642	2124	0	41	0.01	0.61	5.93074	Up	4.59836e-13	4.78692e-12
MXLOC_039710	1523	0	29	0.01	0.6	5.90689	Up	1.87751e-09	1.45361e-08
MXLOC_010611	873	0	16	0.01	0.59	5.88264	Up	1.53277e-05	7.27033e-05
MXLOC_030760	1551	0	29	0.01	0.59	5.88264	Up	1.87751e-09	1.45487e-08
MXLOC_020643	1578	0	26	0.01	0.52	5.70044	Up	1.50081e-08	1.07065e-07
MXLOC_000334	993	0	16	0.01	0.52	5.70044	Up	1.53277e-05	7.25686e-05
MXLOC_009469	1144	0	18.16	0.01	0.51	5.67243	Up	3.83394e-06	2.01523e-05
MXLOC_008388	916	0	14.41	0.01	0.51	5.67243	Up	6.12782e-05	0.00025723
MXLOC_017009	2268	0	36	0.01	0.5	5.64386	Up	1.46953e-11	1.35368e-10
MXLOC_005805	1233	0	19	0.01	0.49	5.61471	Up	1.91748e-06	1.05909e-05
MXLOC_009747	1129	0	17.08	0.01	0.49	5.61471	Up	7.66586e-06	3.83122e-05
MXLOC_035655	1113	0	17	0.01	0.49	5.61471	Up	7.66586e-06	3.82374e-05
MXLOC_009282	1516	0	21.76	0.01	0.46	5.52356	Up	4.79624e-07	2.8722e-06
MXLOC_037722	1184	0	16.77	0.01	0.45	5.49185	Up	1.53277e-05	7.27419e-05
MXLOC_005374	1311	0	18.12	0.01	0.44	5.45943	Up	3.83394e-06	2.01375e-05
MXLOC_031376	885	1.32	59.66	0.05	2.19	5.45286	Up	5.46242e-17	7.24992e-16
MXLOC_033875	1585	0	21.16	0.01	0.42	5.39232	Up	4.79624e-07	2.87268e-06
MXLOC_019235	1869	1	49.65	0.02	0.84	5.39232	Up	4.67892e-14	5.20561e-13
MXLOC_039014	922	0	12	0.01	0.42	5.39232	Up	0.000244984	0.000893164
MXLOC_009958	1377	0	17	0.01	0.39	5.2854	Up	7.66586e-06	3.83389e-05
MXLOC_007667	1535	0	19	0.01	0.39	5.2854	Up	1.91748e-06	1.05827e-05
MXLOC_002711	1375	0	16	0.01	0.37	5.20945	Up	1.53277e-05	7.27226e-05
MXLOC_024279	1586	0	18.32	0.01	0.37	5.20945	Up	3.83394e-06	2.01434e-05
MXLOC_012876	1826	0	20	0.01	0.35	5.12928	Up	9.58996e-07	5.52461e-06
MXLOC_031209	1625	0	17.59	0.01	0.34	5.08746	Up	7.66586e-06	3.83819e-05
MXLOC_008390	1158	1	36.18	0.03	1	5.05889	Up	2.86486e-10	2.38698e-09
MXLOC_009967	1950	0	20	0.01	0.32	5	Up	9.58996e-07	5.53442e-06
MXLOC_000274	4862	0	49.61	0.01	0.32	5	Up	1.80005e-15	2.19223e-14
MXLOC_014959	2726	0	25.96	0.01	0.3	4.90689	Up	3.00084e-08	2.07816e-07
MXLOC_012877	2194	0	19.97	0.01	0.29	4.85798	Up	1.91748e-06	1.0586e-05
MXLOC_006773	2174	0	19	0.01	0.28	4.80735	Up	1.91748e-06	1.0599e-05
MXLOC_003162	528	1	26	0.06	1.65	4.78136	Up	2.17564e-07	1.36839e-06
MXLOC_017278	2175	1	18.59	0.01	0.27	4.75489	Up	4.02468e-05	0.000175517
MXLOC_029959	2588	193.68	5058	2.35	61.39	4.70727	Up	0	0
MXLOC_042309	3427	0	29	0.01	0.26	4.70044	Up	1.87751e-09	1.45392e-08
MXLOC_028163	522	2	49	0.13	3.15	4.59877	Up	6.2025e-13	6.39542e-12
MXLOC_016395	1730	0	13	0.01	0.24	4.58496	Up	0.000122524	0.0004816
MXLOC_013326	1771	0	13	0.01	0.23	4.52356	Up	0.000122524	0.000479913
MXLOC_034030	1208	6.92	155	0.18	4.11	4.51307	Up	8.4592e-39	2.36944e-37
MXLOC_007904	2619	0	18.28	0.01	0.22	4.45943	Up	3.83394e-06	2.01345e-05
MXLOC_007289	2589	0	17.2	0.01	0.21	4.39232	Up	7.66586e-06	3.83282e-05
MXLOC_031099	484	0.88	16.14	0.06	1.13	4.23522	Up	1.53277e-05	7.23197e-05
MXLOC_024172	4729.06	3.57	111	0.04	0.73	4.18982	Up	1.25672e-29	2.76965e-28
MXLOC_038650	4352	0	24.41	0.01	0.18	4.16993	Up	6.00008e-08	4.01679e-07
MXLOC_012621	3295	2.43	36.69	0.02	0.35	4.12928	Up	2.86782e-09	2.19092e-08
MXLOC_017883	625	0.97	16	0.05	0.85	4.08746	Up	1.53277e-05	7.25494e-05
MXLOC_002707	3554	0	19.15	0.01	0.17	4.08746	Up	1.91748e-06	1.05566e-05
MXLOC_037935	723	106	1776	4.79	80.53	4.07143	Up	0	0
MXLOC_013931	1294	3.29	51.38	0.08	1.27	3.98868	Up	1.56207e-12	1.55681e-11
MXLOC_040061	770.18	24	385.15	1.09	16.33	3.90512	Up	3.66542e-85	2.11807e-83
MXLOC_023067	2985.2	75.55	625.6	0.45	6.57	3.8679	Up	4.4495e-109	3.30882e-107
MXLOC_039707	1327	3.32	47.48	0.08	1.14	3.83289	Up	1.99116e-11	1.81781e-10
MXLOC_005179	5520.58	14.71	196.65	0.08	1.11	3.79442	Up	1.75611e-42	5.35957e-41
MXLOC_013044	550	6	80	0.36	4.86	3.75489	Up	7.17596e-18	9.9991e-17
MXLOC_041656	1180.29	6	69	0.14	1.87	3.73954	Up	6.41996e-15	7.53892e-14
MXLOC_023465	372	7	88.5	0.65	8.26	3.66763	Up	3.33088e-19	4.93343e-18
MXLOC_038974	853.4	6.36	78.54	0.24	2.99	3.63904	Up	2.48944e-17	3.36781e-16
MXLOC_016936	801	77	954	3.12	38.82	3.63718	Up	2.53524e-193	3.26198e-191
MXLOC_020493	1186	66	797.79	1.78	21.54	3.59707	Up	1.99645e-160	2.19052e-158
MXLOC_027196	5602	0	22	0.01	0.12	3.58496	Up	2.39876e-07	1.4948e-06
MXLOC_012014	4290	0	16.04	0.01	0.12	3.58496	Up	1.53277e-05	7.2559e-05
MXLOC_016295	1728	3	32	0.05	0.59	3.56071	Up	2.29038e-07	1.43753e-06
MXLOC_011735	384	1.87	22.25	0.17	2	3.55639	Up	2.99772e-06	1.60999e-05
MXLOC_031213	1452	28.3	327.8	0.62	7.18	3.53364	Up	4.90174e-66	2.24782e-64
MXLOC_016004	1574	6.98	79.89	0.14	1.61	3.52356	Up	1.33712e-17	1.83811e-16
MXLOC_026950	3205.92	3.79	100.39	0.09	0.98	3.44478	Up	1.89822e-26	3.77627e-25
MXLOC_014995	1693	18.38	190.14	0.34	3.56	3.38827	Up	1.19472e-37	3.24233e-36
MXLOC_040503	1183	202.84	2113.72	5.48	57.23	3.38452	Up	0	0
MXLOC_016861	4254	0	13	0.01	0.1	3.32193	Up	0.000122524	0.00048362
MXLOC_020619	1098	3	30.54	0.09	0.89	3.30581	Up	7.71756e-07	4.52466e-06
MXLOC_003962	895	6.21	59.52	0.22	2.16	3.29546	Up	2.76524e-12	2.70393e-11
MXLOC_009275	1169	36.51	357.69	1	9.8	3.29278	Up	8.4931e-68	3.95559e-66
MXLOC_040622	1370	3.02	28.58	0.07	0.66	3.23704	Up	2.57382e-06	1.3932e-05
MXLOC_015276	718	6.28	59.17	0.29	2.7	3.21883	Up	2.76524e-12	2.70467e-11
MXLOC_000547	1012	4	38	0.13	1.21	3.21842	Up	3.13728e-08	2.16636e-07
MXLOC_018609	7381.91	36.01	285	0.13	1.2	3.20645	Up	1.9302e-49	6.80211e-48
MXLOC_000114	4945	0	14	0.01	0.09	3.16993	Up	6.12782e-05	0.000257836
MXLOC_003244	1393	11.48	100	0.26	2.29	3.13876	Up	2.31726e-19	3.45791e-18
MXLOC_000920	3598	22.48	186.01	0.2	1.62	3.01792	Up	8.9852e-34	2.20131e-32
MXLOC_038542	3800	160.14	1267.22	1.32	10.42	2.98075	Up	4.76524e-214	6.90072e-212
MXLOC_043165	5480	197.16	1551.53	1.12	8.82	2.97728	Up	7.23436e-261	1.28102e-258
MXLOC_028623	1429	15.57	120.42	0.35	2.68	2.93681	Up	9.2945e-22	1.54991e-20
MXLOC_035322	556	21.2	159.05	1.27	9.55	2.91067	Up	1.17399e-27	2.42871e-26
MXLOC_027191	1413	9	63	0.2	1.42	2.82782	Up	2.414e-11	2.19042e-10
MXLOC_039241	1583	18	126	0.36	2.53	2.81307	Up	2.23748e-21	3.6729e-20
MXLOC_001037	2616	33.1	233.74	0.4	2.81	2.8125	Up	1.79776e-38	4.97324e-37
MXLOC_030182	2295	6.25	43.4	0.09	0.6	2.73697	Up	3.27682e-08	2.25879e-07
MXLOC_002934	930	31	202	1.07	7.03	2.71591	Up	3.7881e-32	8.90839e-31
MXLOC_028176	2162	7.5	46.7	0.11	0.68	2.62803	Up	2.31648e-08	1.62563e-07
MXLOC_016215	3274	18.27	108.46	0.17	1.04	2.61298	Up	4.6816e-17	6.22977e-16
MXLOC_041657	1733	12.89	78.67	0.24	1.44	2.58496	Up	3.04372e-13	3.21913e-12
MXLOC_032565	2057	100	587.91	1.53	9.02	2.5596	Up	6.77344e-85	3.88891e-83
MXLOC_033270	3301	98.25	572.54	0.93	5.43	2.54565	Up	1.79041e-82	9.94427e-81
MXLOC_010935	1512	48	278.25	1.01	5.85	2.53408	Up	1.00005e-40	2.93686e-39
MXLOC_027617	2058	13.88	78.86	0.21	1.21	2.52655	Up	1.09242e-12	1.10039e-11
MXLOC_034513	3210	7.2	39.55	0.07	0.39	2.47805	Up	1.08043e-06	6.18728e-06
MXLOC_030598	3632	75.68	417.96	0.65	3.6	2.46949	Up	1.02109e-58	4.21261e-57
MXLOC_019983	3398	17.63	94	0.16	0.87	2.44294	Up	2.56038e-14	2.90276e-13
MXLOC_021294	1033	17	92	0.53	2.87	2.43699	Up	7.38526e-14	8.10566e-13
MXLOC_041093	1123	7	37.65	0.2	1.08	2.43296	Up	3.14738e-06	1.68581e-05
MXLOC_018234	1502	24.06	130	0.51	2.75	2.43086	Up	5.00568e-19	7.36218e-18
MXLOC_009598	1441	57	305.48	1.26	6.75	2.42146	Up	2.7194e-42	8.24324e-41
MXLOC_036954	1680	4.94	25.68	0.09	0.48	2.41504	Up	5.98288e-05	0.000255007
MXLOC_036138	2504	14.54	76.02	0.18	0.95	2.39993	Up	1.06541e-11	9.91384e-11
MXLOC_024107	1781	7.9	41	0.14	0.73	2.38247	Up	3.6587e-07	2.23821e-06
MXLOC_015233	694	4.43	23	0.21	1.09	2.37587	Up	0.000180964	0.000689266
MXLOC_027776	490	11	56	0.75	3.86	2.36364	Up	1.29079e-08	9.28231e-08
MXLOC_041580	1030	4.48	23	0.14	0.72	2.36257	Up	0.000180964	0.000689192
MXLOC_031268	512	5.1	25.61	0.33	1.68	2.34792	Up	0.000193288	0.000730916
MXLOC_012981	1082	19.63	98.36	0.58	2.92	2.33184	Up	3.1218e-14	3.51807e-13
MXLOC_024880	695	67.78	339.57	3.19	16.06	2.33184	Up	4.8898e-45	1.58283e-43
MXLOC_040614	1125	6	29.37	0.17	0.84	2.30485	Up	7.00538e-05	0.000290219
MXLOC_005415	721	6.69	32.63	0.3	1.48	2.30256	Up	1.44034e-05	6.92654e-05
MXLOC_030902	2373	87.43	426.33	1.16	5.65	2.28413	Up	7.66034e-55	2.96861e-53
MXLOC_032604	5474	18.84	94	0.11	0.53	2.26849	Up	8.13534e-14	8.89343e-13
MXLOC_011107	4597	299	1438.45	2.03	9.76	2.2654	Up	1.8983e-178	2.3495e-176
MXLOC_013868	600	10	47	0.55	2.6	2.24101	Up	4.5629e-07	2.75647e-06
MXLOC_015105	1037	60.27	281.7	1.87	8.75	2.22624	Up	1.61413e-35	4.16263e-34
MXLOC_033269	3131	23.75	111.53	0.24	1.12	2.22239	Up	3.1015e-15	3.71775e-14
MXLOC_041296	432	31.71	141.69	2.49	11.2	2.16928	Up	3.64964e-18	5.16801e-17
MXLOC_022360	2253	13.31	61	0.19	0.85	2.16146	Up	8.50682e-09	6.19968e-08
MXLOC_005360	1007	8	36	0.26	1.15	2.14505	Up	1.54947e-05	7.30114e-05
MXLOC_029269	3073	22.32	98.65	0.23	1.01	2.13465	Up	7.56524e-13	7.74917e-12
MXLOC_012428	787	9	39	0.37	1.62	2.1304	Up	9.34122e-06	4.60165e-05
MXLOC_036571	923	15.9	69.2	0.56	2.43	2.11746	Up	1.18987e-09	9.38485e-09
MXLOC_001858	803	8	34	0.32	1.38	2.10852	Up	4.2241e-05	0.000183319
MXLOC_040988	585	7	30	0.4	1.71	2.09592	Up	0.000116924	0.000469598
MXLOC_015147	1681	21.69	92.96	0.41	1.75	2.09366	Up	5.4155e-12	5.14494e-11
MXLOC_001747	2379.29	109.42	454.41	1.43	6.01	2.07135	Up	3.5758e-51	1.30646e-49
MXLOC_041723	1081	26.77	110.99	0.79	3.3	2.06254	Up	1.07381e-13	1.16603e-12
MXLOC_013500	1058	161.48	672.39	4.9	20.44	2.06054	Up	4.59656e-75	2.33543e-73
MXLOC_026036	1026	14	58	0.44	1.82	2.04836	Up	1.02596e-07	6.71255e-07
MXLOC_005630	555	26.12	106.57	1.56	6.41	2.03878	Up	7.39884e-13	7.58742e-12
MXLOC_042844	737	9	37	0.4	1.64	2.03562	Up	2.50998e-05	0.000114749
MXLOC_034664	1469	8.38	33.5	0.18	0.73	2.0199	Up	6.92564e-05	0.000287349
MXLOC_032622	1407	199	794	4.49	17.97	2.0008	Up	8.10482e-85	4.64585e-83
MXLOC_003393	1538	9.32	37	0.19	0.76	2	Up	2.50998e-05	0.000114763
MXLOC_020512	1418	80.34	319.81	1.8	7.18	1.99599	Up	4.64116e-35	1.17988e-33
MXLOC_023443	421	41	161	3.31	13.1	1.98466	Up	3.38088e-18	4.80456e-17
MXLOC_021156	1031	71.01	222.34	1.79	6.94	1.95498	Up	1.98256e-19	2.97085e-18
MXLOC_037611	1976	13.99	53	0.22	0.85	1.94996	Up	4.5153e-07	2.72909e-06
MXLOC_018756	2121	34	128.65	0.5	1.91	1.93357	Up	3.22824e-14	3.63573e-13
MXLOC_016433	1295	284	1070	6.99	26.38	1.91608	Up	1.53265e-107	1.11653e-105
MXLOC_013501	2428	30.36	113.65	0.39	1.47	1.91427	Up	1.01576e-12	1.02635e-11
MXLOC_026884	1304	12.16	46	0.3	1.13	1.91329	Up	5.17422e-06	2.66489e-05
MXLOC_015972	1456	301.97	1134.31	6.58	24.78	1.91302	Up	7.39592e-114	5.7385e-112
MXLOC_016800	2183	41.92	155.65	0.6	2.25	1.90689	Up	5.5437e-17	7.34689e-16
MXLOC_001777	428	10	37	0.79	2.96	1.90567	Up	6.2166e-05	0.000260163
MXLOC_036628	2811.93	12	47	0.14	0.52	1.89308	Up	3.21464e-06	1.72004e-05
MXLOC_031100	995	13.54	50.38	0.44	1.63	1.8893	Up	1.90031e-06	1.05073e-05
MXLOC_003995	2183	27.27	100	0.39	1.44	1.88452	Up	3.04576e-11	2.7421e-10
MXLOC_007668	1197	15	55	0.4	1.47	1.87774	Up	1.05296e-06	6.04064e-06
MXLOC_029918	615	19.17	70.11	1.03	3.78	1.87574	Up	3.17114e-08	2.18889e-07
MXLOC_003230	2022	513.59	1844.98	8	28.79	1.8475	Up	2.95604e-175	3.58422e-173
MXLOC_043775	2340	16.72	58.61	0.22	0.79	1.84435	Up	6.18532e-07	3.6569e-06
MXLOC_009427	2550.73	47.69	170.51	0.59	2.1	1.8316	Up	9.93614e-18	1.37381e-16
MXLOC_003229	2350	1201.58	4121.46	16.06	55.18	1.78067	Up	0	0
MXLOC_019203	1183	29	98	0.78	2.65	1.76445	Up	3.91454e-10	3.23221e-09
MXLOC_007195	9477	103.25	347	0.34	1.14	1.74543	Up	4.05474e-32	9.52291e-31
MXLOC_032675	1716	209	694	3.85	12.81	1.73434	Up	1.46053e-61	6.2866e-60
MXLOC_031785	2317	83.98	278.78	1.14	3.79	1.73316	Up	7.00232e-26	1.37166e-24
MXLOC_040287	2570	28.26	92.23	0.34	1.13	1.73272	Up	2.48302e-09	1.90223e-08
MXLOC_000465	524	61	216.36	4.22	13.85	1.71457	Up	1.15593e-21	1.9213e-20
MXLOC_002426	3104	86.15	282.08	0.87	2.85	1.71187	Up	1.2598e-25	2.43314e-24
MXLOC_018027	1707	220	716	4.07	13.29	1.70724	Up	5.23614e-62	2.26197e-60
MXLOC_024985	679.79	15.23	58.42	0.87	2.83	1.70171	Up	2.58378e-07	1.59923e-06
MXLOC_039433	6662	128.9	413.61	0.6	1.93	1.68557	Up	4.0474e-36	1.06215e-34
MXLOC_043023	2560	225.29	716.46	2.76	8.79	1.67119	Up	2.19686e-60	9.26645e-59
MXLOC_015764	807	30.04	95.36	1.21	3.85	1.66985	Up	3.09904e-09	2.36303e-08
MXLOC_007405	2036	14	45	0.22	0.7	1.66985	Up	4.26054e-05	0.000184811
MXLOC_015206	1996	342.25	1082.22	5.4	17.11	1.66381	Up	1.05422e-89	6.41302e-88
MXLOC_009645	1596	21.08	66.88	0.42	1.33	1.66297	Up	9.31798e-07	5.40887e-06
MXLOC_006362	1175.43	81	259	2.23	7.06	1.66262	Up	5.3021e-23	9.3103e-22
MXLOC_037310	1755	11.93	36.84	0.21	0.66	1.65208	Up	0.000223824	0.000836831
MXLOC_006302	1578	40.57	126.41	0.81	2.54	1.64883	Up	9.67434e-12	9.01854e-11
MXLOC_000254	581	14.19	44.4	0.81	2.54	1.64883	Up	6.58586e-05	0.000274046
MXLOC_004703	945.56	192	604	6.6	20.65	1.6456	Up	1.65173e-50	5.94974e-49
MXLOC_042756	624	90.93	281.86	4.8	14.95	1.63904	Up	3.7875e-24	6.98325e-23
MXLOC_008326	982	122	376	4	12.36	1.62761	Up	2.74528e-31	6.32706e-30
MXLOC_014337	1626.91	184.73	577	3.66	11.25	1.62001	Up	3.83926e-48	1.32299e-46
MXLOC_030907	442	20.1	61.2	1.54	4.72	1.61586	Up	3.75706e-06	1.99505e-05
MXLOC_032083	689	26.68	81.55	1.27	3.89	1.61494	Up	6.23452e-08	4.15739e-07
MXLOC_022273	2276	13	40	0.18	0.55	1.61143	Up	0.000176468	0.000673937
MXLOC_018441	398	41	124	3.52	10.74	1.60935	Up	4.60168e-11	4.09345e-10
MXLOC_020081	1581	36.17	109	0.72	2.19	1.60486	Up	6.6785e-10	5.39971e-09
MXLOC_013877	683	21.86	65.55	1.05	3.16	1.58954	Up	1.42731e-06	8.05514e-06
MXLOC_026640	1490	61.63	184.13	1.31	3.93	1.58496	Up	1.09674e-15	1.35461e-14
MXLOC_032438	1342.92	23	72	0.57	1.71	1.58496	Up	3.15242e-07	1.93877e-06
MXLOC_031267	1270	13.65	40.26	0.34	1.01	1.57075	Up	0.000176468	0.000674009
MXLOC_031849	1521	102	297	2.13	6.2	1.54141	Up	2.40932e-23	4.29606e-22
MXLOC_009140	751	17.09	49.37	0.74	2.15	1.53874	Up	6.79876e-05	0.000282412
MXLOC_027426	4114	26.49	76.61	0.2	0.58	1.53605	Up	5.014e-07	2.9886e-06
MXLOC_024736	2685.95	345.19	991.45	4.03	11.59	1.52403	Up	1.07302e-72	5.35296e-71
MXLOC_031868	4727.68	566.44	1617.81	3.75	10.67	1.5086	Up	1.42949e-116	1.13374e-114
MXLOC_041890	2503	23.7	67.68	0.3	0.85	1.5025	Up	2.55302e-06	1.3832e-05
MXLOC_039929	1536.56	13.07	69.57	0.51	1.44	1.4975	Up	1.35376e-10	1.15983e-09
MXLOC_019557	6210	69.23	196.27	0.35	0.98	1.48543	Up	1.99457e-15	2.42254e-14
MXLOC_015687	1501	113.08	312.87	2.39	6.63	1.472	Up	8.78452e-23	1.52457e-21
MXLOC_015267	1728	39.05	107	0.71	1.96	1.46496	Up	1.12548e-08	8.12458e-08
MXLOC_004882	3741	227.23	626.4	1.9	5.23	1.46081	Up	5.14966e-44	1.62719e-42
MXLOC_009342	3634	74.42	194	0.61	1.67	1.45297	Up	1.00037e-13	1.08793e-12
MXLOC_028457	4487	648.72	1769.2	4.51	12.3	1.44746	Up	2.42158e-119	1.97757e-117
MXLOC_015271	501	58.48	158.31	3.91	10.64	1.44426	Up	4.76984e-12	4.55209e-11
MXLOC_023879	3385	69	188	0.64	1.74	1.44294	Up	4.5398e-14	5.05712e-13
MXLOC_016089	1527	26	70	0.54	1.46	1.43494	Up	5.52554e-06	2.8344e-05
MXLOC_024253	1036	27	73	0.84	2.27	1.43423	Up	3.22062e-06	1.72272e-05
MXLOC_038052	1816	50.24	134.14	0.87	2.34	1.42742	Up	3.29554e-10	2.73372e-09
MXLOC_030393	1490	293.29	779.59	6.24	16.63	1.41417	Up	1.58347e-51	5.83307e-50
MXLOC_039061	1727.66	75	194	1.34	3.56	1.40964	Up	1.81468e-13	1.9463e-12
MXLOC_034914	1080	122.64	324.49	3.64	9.66	1.40808	Up	2.41038e-22	4.11144e-21
MXLOC_016822	725.57	16.91	45.93	0.78	2.07	1.40808	Up	0.000177778	0.000678647
MXLOC_034910	2192	194.13	515.19	2.79	7.4	1.40726	Up	1.47526e-34	3.69269e-33
MXLOC_017748	2293	62.79	166.29	0.86	2.28	1.40663	Up	2.67478e-12	2.61906e-11
MXLOC_017876	1881	192.72	508.74	3.23	8.55	1.40439	Up	6.07206e-34	1.49478e-32
MXLOC_009309	1861.14	68	179	1.15	3.04	1.40244	Up	7.55452e-13	7.74041e-12
MXLOC_019909	3143.44	24	66	0.25	0.66	1.40054	Up	7.43472e-06	3.75081e-05
MXLOC_011912	2543	28.89	76.59	0.36	0.95	1.39993	Up	1.87821e-06	1.04466e-05
MXLOC_006878	2820	457.7	1194.4	5.08	13.29	1.38744	Up	5.63044e-76	2.89361e-74
MXLOC_038195	5870.25	73.29	192.92	0.39	1.02	1.38702	Up	1.16123e-13	1.25791e-12
MXLOC_008466	3952.79	34.91	89	0.27	0.7	1.3744	Up	5.1659e-07	3.0776e-06
MXLOC_034531	2474	107.79	279.53	1.37	3.55	1.37364	Up	6.03288e-19	8.833e-18
MXLOC_037822	1641	21.4	54.82	0.41	1.06	1.37037	Up	0.000121755	0.000480851
MXLOC_040722	1359	86.33	222.6	2.02	5.22	1.36969	Up	3.70488e-15	4.40705e-14
MXLOC_023803	1549	45.26	116.6	0.93	2.39	1.36171	Up	1.44433e-08	1.03386e-07
MXLOC_036024	2838	185	473	2.04	5.23	1.35824	Up	4.04668e-30	9.0072e-29
MXLOC_025855	2063.24	130	231	1.38	3.53	1.355	Up	9.41762e-08	6.18657e-07
MXLOC_004355	624	20	51	1.06	2.71	1.35423	Up	0.000209544	0.000789299
MXLOC_037023	2311	34.22	88.41	0.47	1.2	1.3523	Up	7.54334e-07	4.42905e-06
MXLOC_020143	3546	213.32	542.12	1.88	4.78	1.34628	Up	5.06748e-34	1.2492e-32
MXLOC_036035	2562.74	144.62	363.85	1.76	4.46	1.34147	Up	5.58354e-23	9.76614e-22
MXLOC_008918	1760	52.72	133.64	0.95	2.4	1.33703	Up	1.60168e-09	1.25116e-08
MXLOC_004438	2268	1202	3023	16.66	41.96	1.33263	Up	3.672e-178	4.5291e-176
MXLOC_016389	1612	714.91	1795.34	14.04	35.33	1.33135	Up	1.63291e-106	1.1635e-104
MXLOC_018937	3742.41	98.63	247.21	0.82	2.06	1.32895	Up	4.07508e-16	5.16336e-15
MXLOC_043101	481	65	162	4.54	11.38	1.32574	Up	6.9653e-11	6.10044e-10
MXLOC_023759	1514	23	57	0.48	1.2	1.32193	Up	0.000127829	0.000499544
MXLOC_021293	1882.67	56	110	0.74	1.85	1.32193	Up	2.54312e-05	0.000116115
MXLOC_034551	2019	58.01	144.72	0.91	2.26	1.31238	Up	8.99074e-10	7.1944e-09
MXLOC_027425	2204	53.81	132.65	0.77	1.9	1.30307	Up	4.11366e-09	3.08926e-08
MXLOC_008868	2844	78.85	193.23	0.87	2.13	1.29177	Up	1.46718e-12	1.46509e-11
MXLOC_028691	1154	26.81	65.31	0.74	1.81	1.29039	Up	3.71028e-05	0.000162998
MXLOC_043580	3673.5	603	956	3.33	8.13	1.28773	Up	3.09234e-19	4.58962e-18
MXLOC_005288	1309	91.52	223	2.23	5.44	1.28656	Up	4.45286e-14	4.96336e-13
MXLOC_017251	1182	760.35	1850.02	20.55	50.13	1.28654	Up	6.26184e-104	4.3156e-102
MXLOC_036837	2137.95	91.48	230.68	1.4	3.4	1.28011	Up	3.5873e-15	4.27144e-14
MXLOC_043251	1263	145.7	352.22	3.68	8.91	1.27572	Up	4.91044e-21	7.92606e-20
MXLOC_029221	6485	218.54	527.43	1.05	2.53	1.26875	Up	1.71122e-30	3.84718e-29
MXLOC_037235	3430.21	241.34	531.71	2.02	4.85	1.26363	Up	5.01916e-26	9.87516e-25
MXLOC_005490	1610	345.36	827	6.79	16.3	1.26339	Up	3.15334e-46	1.0434e-44
MXLOC_010986	4761.53	996	2380.11	6.5	15.58	1.26118	Up	6.51176e-129	5.79401e-127
MXLOC_022413	3123.31	1230.78	2484.56	10.44	24.92	1.25518	Up	9.68456e-96	6.26414e-94
MXLOC_040016	2335	56.54	133.89	0.76	1.8	1.24393	Up	1.50173e-08	1.06875e-07
MXLOC_016887	3614.28	2130	4648	17	40.21	1.24202	Up	4.59064e-210	6.51598e-208
MXLOC_015633	3237	3419	8039	33.03	77.75	1.23507	Up	0	0
MXLOC_003139	2773	23.94	55.49	0.27	0.63	1.22239	Up	0.000266036	0.000965585
MXLOC_018328	475	70.74	163.95	5.01	11.68	1.22116	Up	7.3533e-10	5.92388e-09
MXLOC_042820	3865.54	459.32	1061.33	3.7	8.58	1.21345	Up	3.97072e-55	1.55223e-53
MXLOC_010001	872	52	120	1.93	4.47	1.21167	Up	1.65468e-07	1.05332e-06
MXLOC_009343	3335.23	824.99	1713	7	16.07	1.19894	Up	4.8142e-71	2.35245e-69
MXLOC_027575	2922	73.54	169	0.79	1.81	1.19607	Up	4.45788e-10	3.66392e-09
MXLOC_000488	1652	603.11	1378.68	11.55	26.46	1.19592	Up	1.43317e-69	6.84421e-68
MXLOC_005407	2711	83.53	191.2	0.97	2.21	1.18799	Up	4.25308e-11	3.78806e-10
MXLOC_011153	4840	148.99	338.52	0.96	2.18	1.18322	Up	2.82924e-18	4.02542e-17
MXLOC_022418	759	46.98	106.44	2.02	4.58	1.18099	Up	9.0803e-07	5.27776e-06
MXLOC_032769	1944	82.5	185.88	1.34	3.02	1.17232	Up	1.92403e-10	1.62773e-09
MXLOC_028448	2750	76.54	171.42	0.87	1.96	1.17177	Up	1.03295e-09	8.20511e-09
MXLOC_003169	1606	258	578	5.09	11.42	1.16583	Up	4.3399e-29	9.41953e-28
MXLOC_028544	1506	37.53	84	0.79	1.77	1.16382	Up	1.67068e-05	7.84335e-05
MXLOC_043819	456	46	102	3.4	7.6	1.16046	Up	3.50494e-06	1.86615e-05
MXLOC_034353	1838	162	357	2.78	6.14	1.14315	Up	5.16888e-18	7.2761e-17
MXLOC_017179	1699	2262.22	4980.84	42.1	92.88	1.14155	Up	5.1879e-229	8.06809e-227
MXLOC_026348	807	44	96	1.77	3.88	1.13231	Up	9.61718e-06	4.72783e-05
MXLOC_040635	1356.29	94.88	160.71	1.73	3.78	1.12761	Up	3.30832e-05	0.000146346
MXLOC_028425	1653	234.13	510.02	4.48	9.78	1.12634	Up	1.5273e-24	2.84828e-23
MXLOC_042942	3797	89.58	196	0.74	1.61	1.12146	Up	1.56925e-10	1.3374e-09
MXLOC_018957	1807	43	93	0.75	1.63	1.11991	Up	1.58991e-05	7.4838e-05
MXLOC_002307	3558.6	69	143	0.58	1.26	1.1193	Up	3.09022e-07	1.90248e-06
MXLOC_028621	1763	107.57	232.15	1.93	4.17	1.11145	Up	7.23906e-12	6.81764e-11
MXLOC_042417	3049	109.02	233.57	1.12	2.4	1.09954	Up	1.3293e-11	1.23085e-10
MXLOC_043629	5173	1725.31	3679.5	10.38	22.16	1.09415	Up	6.00998e-159	6.55399e-157
MXLOC_019940	6604	275.11	584.42	1.29	2.75	1.09206	Up	1.79979e-26	3.58246e-25
MXLOC_020229	929	41.76	88.61	1.45	3.09	1.09155	Up	3.13302e-05	0.000139142
MXLOC_024373	755	105	222	4.53	9.62	1.08653	Up	6.77126e-11	5.9363e-10
MXLOC_009752	1238	68	143.47	1.75	3.71	1.08406	Up	1.97796e-07	1.24955e-06
MXLOC_037694	1114	726	1526	20.86	43.98	1.07611	Up	5.1958e-65	2.34361e-63
MXLOC_012556	1052	220	461	6.71	14.1	1.07131	Up	1.15271e-20	1.82519e-19
MXLOC_023625	1150	42	88	1.17	2.45	1.06627	Up	4.97898e-05	0.000214106
MXLOC_001674	4763	167	348	1.09	2.28	1.06471	Up	8.5305e-16	1.06242e-14
MXLOC_027250	2885	106.14	220.91	1.15	2.4	1.0614	Up	1.95767e-10	1.65424e-09
MXLOC_041663	4373	319	661.77	2.27	4.72	1.05609	Up	2.87012e-28	6.08544e-27
MXLOC_006837	1452	35	73	0.77	1.6	1.05514	Up	0.000240034	0.000893793
MXLOC_010903	1919	40	83	0.66	1.37	1.05364	Up	9.76506e-05	0.000397821
MXLOC_031175	4571	98.98	203.68	0.67	1.39	1.05285	Up	1.06425e-09	8.44439e-09
MXLOC_034902	6755	398.24	822.99	1.83	3.79	1.05035	Up	1.64612e-34	4.11173e-33
MXLOC_024713	1267	62.62	129.69	1.58	3.27	1.04937	Up	1.05633e-06	6.05705e-06
MXLOC_013710	2536	37	76.64	0.46	0.95	1.04629	Up	0.000229326	0.000856417
MXLOC_043328	2194	52.03	107.32	0.75	1.54	1.03797	Up	1.14818e-05	5.5846e-05
MXLOC_037698	2060	440	901	6.73	13.8	1.03599	Up	5.6847e-37	1.52769e-35
MXLOC_024376	2112.51	135.55	283.82	2.07	4.24	1.03443	Up	2.83132e-13	2.99892e-12
MXLOC_021407	2045.9	1961.68	3904.68	29.51	60.21	1.0288	Up	1.96893e-144	1.98385e-142
MXLOC_020513	1264	68.89	140.28	1.74	3.55	1.02873	Up	5.00878e-07	2.98598e-06
MXLOC_018217	2858	265.61	540.24	2.91	5.93	1.02701	Up	1.42572e-22	2.45293e-21
MXLOC_020523	1679	177	359	3.33	6.78	1.02576	Up	2.28128e-15	2.75766e-14
MXLOC_005596	2673	99.58	202.4	1.17	2.38	1.02445	Up	2.22136e-09	1.71167e-08
MXLOC_041154	627	52	105	2.73	5.54	1.02099	Up	2.11802e-05	9.78804e-05
MXLOC_029222	3604	41	84	0.36	0.73	1.0199	Up	0.000111552	0.00045035
MXLOC_028072	2542	41	82.97	0.51	1.03	1.01408	Up	0.000206162	0.000776723
MXLOC_031799	1089	554.92	1115.35	16.33	32.91	1.011	Up	1.25228e-43	3.92919e-42
MXLOC_013007	1262	185.36	370.84	4.68	9.39	1.00462	Up	2.49696e-15	3.01125e-14
MXLOC_005885	1472	280.1	559.5	6.04	12.09	1.00119	Up	2.73252e-22	4.64983e-21
MXLOC_019729	1469	66.67	132.94	1.44	2.88	1	Up	2.3869e-06	1.29812e-05
MXLOC_041300	1635	525.65	0	10.18	0.01	-9.99152	Down	7.9197e-159	8.61033e-157
MXLOC_024839	2350	444.08	0	5.94	0.01	-9.21432	Down	1.95642e-134	1.82237e-132
MXLOC_031250	2136	260.29	0	3.83	0.01	-8.5812	Down	5.03686e-79	2.67305e-77
MXLOC_013063	1208	3276.03	15	86.58	0.4	-7.75789	Down	0	0
MXLOC_026602	1815	120.93	0	2.1	0.01	-7.71425	Down	7.28574e-37	1.95648e-35
MXLOC_014766	1057	59	0	1.79	0.01	-7.48382	Down	1.70736e-18	2.44673e-17
MXLOC_012247	737	39	0	1.73	0.01	-7.43463	Down	1.79981e-12	1.78727e-11
MXLOC_032888	509	22	0	1.45	0.01	-7.17991	Down	2.3697e-07	1.4803e-06
MXLOC_036751	450	19	0	1.43	0.01	-7.15987	Down	1.89727e-06	1.04938e-05
MXLOC_029999	672	28.82	0	1.41	0.01	-7.13955	Down	3.69676e-09	2.7991e-08
MXLOC_011960	435	18	0.14	1.4	0.01	-7.12928	Down	3.79554e-06	2.01041e-05
MXLOC_037433	880	36.47	0	1.34	0.01	-7.06609	Down	1.44099e-11	1.32911e-10
MXLOC_023636	499	16	0	1.07	0.01	-6.74147	Down	1.51902e-05	7.25806e-05
MXLOC_001608	1943	64	0	1.04	0.01	-6.70044	Down	5.32842e-20	8.17993e-19
MXLOC_002926	2472	82	0	1.04	0.01	-6.70044	Down	2.02296e-25	3.89028e-24
MXLOC_032080	558	17	0	1.01	0.01	-6.65821	Down	7.59308e-06	3.81456e-05
MXLOC_009583	989	25.98	0	0.84	0.01	-6.39232	Down	2.95976e-08	2.05648e-07
MXLOC_021260	1058	27	0	0.82	0.01	-6.35755	Down	7.3955e-09	5.42848e-08
MXLOC_012736	532	13	0	0.81	0.01	-6.33985	Down	0.000121618	0.000482922
MXLOC_035361	1338	33.78	0	0.8	0.01	-6.32193	Down	1.15371e-10	9.96307e-10
MXLOC_030658	1227	85	1	2.21	0.03	-6.20294	Down	1.11203e-24	2.08252e-23
MXLOC_026091	772	17	0	0.72	0.01	-6.16993	Down	7.59308e-06	3.82262e-05
MXLOC_004506	2285	47	0	0.65	0.01	-6.02237	Down	7.0156e-15	8.19533e-14
MXLOC_007514	854	17.15	0	0.65	0.01	-6.02237	Down	7.59308e-06	3.81189e-05
MXLOC_021211	769	15	0	0.63	0.01	-5.97728	Down	3.03884e-05	0.000136433
MXLOC_028251	1122	22	0	0.63	0.01	-5.97728	Down	2.3697e-07	1.47926e-06
MXLOC_006079	745	13.97	0	0.61	0.01	-5.93074	Down	0.000121618	0.000482066
MXLOC_016601	869	16.29	0	0.61	0.01	-5.93074	Down	1.51902e-05	7.22813e-05
MXLOC_020588	3006	48.8	0	0.51	0.01	-5.67243	Down	3.50688e-15	4.18684e-14
MXLOC_033761	2715	44	0	0.51	0.01	-5.67243	Down	5.61696e-14	6.22214e-13
MXLOC_034687	1211	18.67	0	0.49	0.01	-5.61471	Down	3.79554e-06	2.00447e-05
MXLOC_008761	1066	15.35	0	0.46	0.01	-5.52356	Down	3.03884e-05	0.000136416
MXLOC_029618	2468	33	0	0.42	0.01	-5.39232	Down	1.15371e-10	9.96789e-10
MXLOC_003191	2952	39	0	0.41	0.01	-5.35755	Down	1.79981e-12	1.78578e-11
MXLOC_012283	1135	12.91	0	0.36	0.01	-5.16993	Down	0.0002433	0.000901357
MXLOC_021721	1552	17	0	0.35	0.01	-5.12928	Down	7.59308e-06	3.82369e-05
MXLOC_026792	1176	12.24	0	0.33	0.01	-5.04439	Down	0.0002433	0.000904918
MXLOC_016714	3202	3003.92	90.79	29.34	0.89	-5.04292	Down	0	0
MXLOC_013450	1207	12	0	0.32	0.01	-5	Down	0.0002433	0.000905012
MXLOC_011697	1277	13	0	0.32	0.01	-5	Down	0.000121618	0.000484698
MXLOC_029014	628	42.5	1.28	2.23	0.07	-4.99354	Down	5.05922e-12	4.81926e-11
MXLOC_030350	1696	16.85	0	0.31	0.01	-4.9542	Down	1.51902e-05	7.24548e-05
MXLOC_034104	1254	12	0	0.31	0.01	-4.9542	Down	0.0002433	0.000893582
MXLOC_043690	1890	54.89	1.78	0.92	0.03	-4.9386	Down	1.55957e-15	1.90911e-14
MXLOC_043851	862	31	1	1.16	0.04	-4.85798	Down	7.85134e-09	5.73483e-08
MXLOC_012080	1044	24	1.01	0.74	0.03	-4.62449	Down	7.99544e-07	4.67531e-06
MXLOC_033688	3641	28	0	0.24	0.01	-4.58496	Down	3.69676e-09	2.79851e-08
MXLOC_037629	2660.01	20	0	0.24	0.01	-4.58496	Down	9.48382e-07	5.49444e-06
MXLOC_032606	2407	18.48	0	0.24	0.01	-4.58496	Down	3.79554e-06	2.00092e-05
MXLOC_023475	1624	12.05	0	0.23	0.01	-4.52356	Down	0.0002433	0.000895145
MXLOC_004234	825	74.95	3.48	2.95	0.14	-4.39722	Down	5.13912e-19	7.55223e-18
MXLOC_024720	2077	12	0	0.18	0.01	-4.16993	Down	0.0002433	0.000902946
MXLOC_000235	2637	15	0	0.18	0.01	-4.16993	Down	3.03884e-05	0.000136914
MXLOC_030510	2245	12.93	0	0.18	0.01	-4.16993	Down	0.0002433	0.000897638
MXLOC_018246	1552	210	12.3	4.29	0.25	-4.10098	Down	3.48426e-48	1.20182e-46
MXLOC_034165	2290	12	0	0.16	0.01	-4	Down	0.0002433	0.000901637
MXLOC_018849	666	18.16	1.22	0.89	0.06	-3.89077	Down	3.98626e-05	0.000174309
MXLOC_001798	1392	31.87	2.34	0.73	0.05	-3.8679	Down	6.88318e-08	4.57374e-07
MXLOC_027741	1178	23.99	2	0.65	0.05	-3.70044	Down	1.0429e-05	5.10866e-05
MXLOC_012549	1953	95.03	7.72	1.53	0.12	-3.67243	Down	4.10942e-21	6.65112e-20
MXLOC_016875	3724	196.74	15.93	1.65	0.13	-3.66588	Down	1.13259e-41	3.38726e-40
MXLOC_019137	1541	202.72	16.39	4.17	0.34	-3.61644	Down	1.87015e-42	5.6979e-41
MXLOC_027498	1544	24	1.78	0.49	0.04	-3.61471	Down	7.99544e-07	4.67761e-06
MXLOC_004445	5898	23	0	0.12	0.01	-3.58496	Down	1.18453e-07	7.6854e-07
MXLOC_023777	856	40.16	3.32	1.52	0.13	-3.54749	Down	1.60205e-09	1.25118e-08
MXLOC_039384	2013	29.51	2.6	0.46	0.04	-3.52356	Down	2.44506e-07	1.51757e-06
MXLOC_035024	892	28	2.44	1.01	0.09	-3.48829	Down	4.5955e-07	2.77429e-06
MXLOC_035131	1155	32	3	0.89	0.08	-3.47573	Down	2.25404e-07	1.41546e-06
MXLOC_001912	4869	34	2.72	0.22	0.02	-3.45943	Down	1.0155e-08	7.36189e-08
MXLOC_027934	3341	12	0	0.11	0.01	-3.45943	Down	0.0002433	0.000896713
MXLOC_040099	766	587	58	24.94	2.47	-3.33588	Down	1.97722e-111	1.49205e-109
MXLOC_008140	1641	99	9.87	1.91	0.19	-3.3295	Down	1.40628e-20	2.21591e-19
MXLOC_042506	653	40	4	2.01	0.2	-3.32912	Down	9.2433e-09	6.71317e-08
MXLOC_039092	1621	41.03	4	0.8	0.08	-3.32193	Down	5.04882e-09	3.76075e-08
MXLOC_012669	790	26.75	2.58	1.1	0.11	-3.32193	Down	1.61344e-06	9.04989e-06
MXLOC_028731	2068	1867.28	205.01	28.43	3.13	-3.18318	Down	0	0
MXLOC_027799	509	18	2	1.18	0.13	-3.1822	Down	0.000220246	0.000826217
MXLOC_030318	1893	21.68	2.41	0.36	0.04	-3.16993	Down	3.56906e-05	0.000157199
MXLOC_028339	1089	18	2	0.53	0.06	-3.14296	Down	0.000220246	0.00082613
MXLOC_009289	800	125	15	5.07	0.61	-3.0551	Down	4.82726e-23	8.49736e-22
MXLOC_026594	1122	75	9.25	2.14	0.26	-3.04103	Down	2.36286e-14	2.68223e-13
MXLOC_029422	712	24	3	1.1	0.14	-2.974	Down	2.72792e-05	0.000124062
MXLOC_025384	1470	22	3	0.47	0.06	-2.96963	Down	8.75054e-05	0.000358367
MXLOC_036396	1599	23.65	3.01	0.47	0.06	-2.96963	Down	4.8957e-05	0.000210854
MXLOC_021758	3361	294	37.75	2.73	0.35	-2.96347	Down	4.22112e-51	1.5391e-49
MXLOC_034988	716	78.57	10	3.58	0.46	-2.96025	Down	1.8396e-14	2.10159e-13
MXLOC_037448	1294	97.92	12.74	2.41	0.31	-2.95869	Down	6.0171e-18	8.44685e-17
MXLOC_030176	2256	232	30	3.23	0.42	-2.94307	Down	3.92826e-40	1.13681e-38
MXLOC_025716	2637	458.29	61.39	5.45	0.73	-2.90029	Down	1.44716e-76	7.48028e-75
MXLOC_035454	2248	110	15	1.54	0.21	-2.87447	Down	2.71808e-19	4.04759e-18
MXLOC_034390	2149.46	679	110	11.78	1.61	-2.87121	Down	3.77226e-101	2.55066e-99
MXLOC_030813	707	30	4	1.39	0.19	-2.87101	Down	3.4405e-06	1.83321e-05
MXLOC_016972	1090	2094.62	287	61.57	8.46	-2.8635	Down	0	0
MXLOC_037174	806	1069.89	153.2	43.09	6.19	-2.79934	Down	7.31278e-170	8.49256e-168
MXLOC_029920	891	22.73	3.38	0.82	0.12	-2.77259	Down	8.75054e-05	0.000358285
MXLOC_034894	1575	70.76	10.21	1.42	0.21	-2.75743	Down	1.77034e-12	1.76045e-11
MXLOC_038779	991	27.85	4.32	0.9	0.14	-2.6845	Down	1.91773e-05	8.941e-05
MXLOC_014785	1187	47	7.65	1.26	0.21	-2.58496	Down	1.29451e-08	9.3053e-08
MXLOC_027061	1333	41	7	0.98	0.17	-2.52725	Down	3.59076e-07	2.1989e-06
MXLOC_014088	2461	2368.85	412.66	30.22	5.27	-2.51963	Down	0	0
MXLOC_016899	682	48.71	8.8	2.34	0.42	-2.47805	Down	2.68724e-08	1.87588e-07
MXLOC_010187	1036	28	5	0.87	0.16	-2.44294	Down	3.831e-05	0.000167868
MXLOC_041503	1763	23.98	4.21	0.43	0.08	-2.42626	Down	0.000179023	0.000682602
MXLOC_012098	779	44.32	8.54	1.85	0.36	-2.36146	Down	2.345e-07	1.47e-06
MXLOC_010112	1068	25.52	5.09	0.77	0.15	-2.3599	Down	0.000191108	0.000723588
MXLOC_002258	1853	188.35	36.83	3.21	0.63	-2.34915	Down	2.9145e-26	5.77236e-25
MXLOC_023583	668	115.54	23.86	5.67	1.18	-2.26456	Down	3.8085e-16	4.83072e-15
MXLOC_024974	1589	116.23	24.68	2.32	0.49	-2.24327	Down	6.74954e-16	8.44141e-15
MXLOC_020348	663	94.29	20.13	4.67	1	-2.22342	Down	6.91102e-13	7.09734e-12
MXLOC_030768	667	126	28	6.2	1.38	-2.1676	Down	2.83714e-16	3.62047e-15
MXLOC_023541	1935.81	5083.03	1097.49	80.25	17.91	-2.16374	Down	0	0
MXLOC_036960	474	46.97	10.75	3.33	0.77	-2.11259	Down	7.43876e-07	4.36836e-06
MXLOC_011058	1291	185.52	43.02	4.58	1.06	-2.11128	Down	2.1051e-22	3.60102e-21
MXLOC_013221	697	34.53	8.11	1.62	0.38	-2.09192	Down	4.16294e-05	0.000180929
MXLOC_026639	781	56.31	13.04	2.34	0.55	-2.08901	Down	1.01692e-07	6.65584e-07
MXLOC_016895	658	68.14	16.02	3.4	0.8	-2.08746	Down	5.1664e-09	3.84353e-08
MXLOC_042380	702	64.12	14.09	2.8	0.66	-2.08489	Down	5.1245e-09	3.81315e-08
MXLOC_009457	967	365	86	12.15	2.87	-2.08183	Down	3.30548e-42	1.00029e-40
MXLOC_000095	1562	377	89.48	7.65	1.82	-2.07152	Down	1.80902e-43	5.66113e-42
MXLOC_023187	1253	33	8	0.84	0.2	-2.07039	Down	6.82892e-05	0.000283566
MXLOC_002210	4135	28	6	0.21	0.05	-2.07039	Down	0.000116118	0.000466782
MXLOC_018934	2062	41.1	9.91	0.63	0.15	-2.07039	Down	3.35888e-06	1.79159e-05
MXLOC_021891	2685	96.79	23.33	1.13	0.27	-2.06529	Down	5.16058e-12	4.91189e-11
MXLOC_011761	864	112.58	26.95	4.22	1.01	-2.06289	Down	3.86656e-14	4.32873e-13
MXLOC_038465	1552	175	43	3.57	0.88	-2.02035	Down	2.62026e-20	4.08384e-19
MXLOC_020765	1205	81	20	2.15	0.53	-2.02027	Down	4.22416e-10	3.47982e-09
MXLOC_007515	5916	153.79	38.4	0.81	0.2	-2.01792	Down	8.96034e-18	1.24274e-16
MXLOC_001648	739	29.17	7.12	1.29	0.32	-2.01123	Down	0.000189889	0.000720039
MXLOC_030530	1617	76	18.81	1.48	0.37	-2	Down	7.13872e-10	5.76269e-09
MXLOC_043240	1533	60	15	1.24	0.31	-2	Down	9.72202e-08	6.38068e-07
MXLOC_038907	1545	31	8	0.64	0.16	-2	Down	0.000180983	0.000689046
MXLOC_028795	1663	58.85	14.46	1.12	0.28	-2	Down	1.00147e-07	6.56076e-07
MXLOC_008813	1787	132.12	33.42	2.34	0.59	-1.98772	Down	1.91832e-15	2.3323e-14
MXLOC_034142	669	34	8.66	1.67	0.43	-1.95744	Down	4.16294e-05	0.000180951
MXLOC_011055	1314	53.94	13.79	1.31	0.34	-1.94596	Down	4.4169e-07	2.6755e-06
MXLOC_042386	2735	144	37.55	1.65	0.43	-1.94006	Down	2.52734e-16	3.23089e-15
MXLOC_003134	1339	37	9.6	0.88	0.23	-1.93587	Down	2.47098e-05	0.000113125
MXLOC_041777	767	61	16	2.59	0.68	-1.92935	Down	1.49439e-07	9.5571e-07
MXLOC_003425	756	3113.7	818.05	134.14	35.38	-1.92273	Down	0	0
MXLOC_042668	1439	42	11.27	0.93	0.25	-1.8953	Down	1.38925e-05	6.69342e-05
MXLOC_003645	1881	75	20	1.26	0.34	-1.88982	Down	7.21026e-09	5.30339e-08
MXLOC_036401	881	1113.64	300.3	40.86	11.06	-1.88534	Down	2.9491e-110	2.21145e-108
MXLOC_039841	3823	130.17	35.59	1.06	0.29	-1.86994	Down	2.904e-14	3.27676e-13
MXLOC_009437	1164	346.02	94.32	9.5	2.6	-1.86942	Down	3.53686e-35	9.03642e-34
MXLOC_022967	657	1865.19	514.24	93.22	25.82	-1.85215	Down	2.68408e-179	3.34519e-177
MXLOC_000440	5434	305	83.48	1.73	0.48	-1.84967	Down	3.80002e-31	8.74102e-30
MXLOC_023518	1507	1420	395.71	29.88	8.35	-1.83933	Down	1.17923e-135	1.1218e-133
MXLOC_000999	1414	83	23	1.86	0.52	-1.83872	Down	2.36306e-09	1.81695e-08
MXLOC_024935	2868	222.72	61.75	2.43	0.68	-1.83735	Down	7.11272e-23	1.23923e-21
MXLOC_039814	3523	282	79.19	2.5	0.7	-1.8365	Down	4.31142e-28	9.06615e-27
MXLOC_030025	5719	184.05	51.28	1	0.28	-1.8365	Down	4.71794e-19	6.95328e-18
MXLOC_003266	4792	87.4	24.75	0.57	0.16	-1.83289	Down	8.83548e-10	7.0765e-09
MXLOC_041336	1513	72.42	20.63	1.52	0.43	-1.82166	Down	2.87888e-08	2.00535e-07
MXLOC_038972	1922	241.64	69.46	3.96	1.14	-1.79647	Down	1.05802e-23	1.91617e-22
MXLOC_010579	999	70	20	2.25	0.65	-1.79141	Down	7.14672e-08	4.73742e-07
MXLOC_009996	720	73	21	3.31	0.96	-1.78572	Down	4.1898e-08	2.86111e-07
MXLOC_006359	2189	258.12	75.37	3.71	1.08	-1.78039	Down	7.20314e-25	1.36034e-23
MXLOC_004833	1411	126.23	36.96	2.84	0.83	-1.77471	Down	4.1329e-13	4.32883e-12
MXLOC_010905	1011	49.88	14.64	1.59	0.47	-1.75829	Down	7.00106e-06	3.54503e-05
MXLOC_027478	3181	255.34	76.43	2.51	0.75	-1.74272	Down	5.91922e-24	1.08299e-22
MXLOC_008476	5190	55	17	0.33	0.1	-1.72247	Down	5.2134e-06	2.68352e-05
MXLOC_030605	1505	6840.31	2084.84	144.15	44.03	-1.71101	Down	0	0
MXLOC_033559	1066	36	11	1.08	0.33	-1.71049	Down	0.000220676	0.00082627
MXLOC_000175	648	135.2	41.26	6.86	2.1	-1.70782	Down	4.13414e-13	4.32887e-12
MXLOC_035038	1886	228	69.71	3.81	1.17	-1.70328	Down	3.16716e-21	5.1611e-20
MXLOC_029639	3852	1529	472.82	12.39	3.83	-1.69376	Down	7.10774e-130	6.37185e-128
MXLOC_035721	2573	1099	342.98	13.4	4.19	-1.67721	Down	5.51086e-93	3.44612e-91
MXLOC_000976	1849	335.56	105.47	5.73	1.8	-1.67054	Down	2.83598e-29	6.18538e-28
MXLOC_041058	1078	111	35.32	3.3	1.05	-1.65208	Down	1.33732e-10	1.14657e-09
MXLOC_012532	1123	74	24	2.15	0.69	-1.63967	Down	2.7288e-07	1.68578e-06
MXLOC_030513	3644	39.47	12.46	0.34	0.11	-1.62803	Down	0.000126571	0.000494896
MXLOC_043192	4353	3624.01	1182.68	25.95	8.48	-1.6136	Down	5.11768e-285	9.84163e-283
MXLOC_001527	3511	1488.67	489.79	13.25	4.36	-1.60359	Down	4.5935e-117	3.65122e-115
MXLOC_005373	1582	279.1	92.09	5.59	1.85	-1.59532	Down	3.28436e-23	5.82441e-22
MXLOC_029621	931	94.47	31.46	3.27	1.09	-1.58496	Down	9.44634e-09	6.85367e-08
MXLOC_016713	383	123.94	41.17	11.11	3.72	-1.57848	Down	6.65146e-11	5.83557e-10
MXLOC_002793	1235	164.08	54.99	4.24	1.42	-1.57817	Down	2.81656e-14	3.18714e-13
MXLOC_022021	2295	9451.62	3170.32	129.43	43.48	-1.57375	Down	0	0
MXLOC_030972	3230	572.55	196.51	5.54	1.9	-1.54389	Down	1.08921e-43	3.42356e-42
MXLOC_038520	1389.06	600	205.75	13.74	4.72	-1.54152	Down	6.40804e-46	2.10864e-44
MXLOC_011404	704	1995.39	683.44	92.68	31.88	-1.53961	Down	4.25238e-148	4.34581e-146
MXLOC_008739	2824	353.78	121.11	3.92	1.35	-1.53789	Down	1.42205e-27	2.92667e-26
MXLOC_042469	2473	143.69	49.68	1.82	0.63	-1.53051	Down	4.72854e-12	4.51629e-11
MXLOC_005175	1806	1567.33	544	27.4	9.53	-1.52363	Down	1.49662e-114	1.16629e-112
MXLOC_018889	2193	276.39	88.46	3.64	1.27	-1.51911	Down	6.46864e-24	1.1817e-22
MXLOC_008929	2355	601.46	209.98	8.02	2.81	-1.51303	Down	6.28056e-45	2.02569e-43
MXLOC_035727	987	280	98	9.12	3.2	-1.51096	Down	1.32055e-21	2.18983e-20
MXLOC_007231	1587	1404	492	28.02	9.84	-1.50973	Down	1.62294e-101	1.10363e-99
MXLOC_042139	723	48506.2	16993.6	2190.44	770.56	-1.50724	Down	0	0
MXLOC_042382	3679	4265.41	1504.3	36.2	12.78	-1.5021	Down	1.09922e-301	2.17226e-299
MXLOC_016088	1672	388	142	7.6	2.69	-1.49839	Down	1.32655e-27	2.738e-26
MXLOC_038058	2142	4752.61	1682.51	69.82	24.76	-1.49563	Down	0	0
MXLOC_032456	761	76.32	27.02	3.27	1.16	-1.49517	Down	9.5715e-07	5.53001e-06
MXLOC_008691	1839	44	15.69	0.76	0.27	-1.49304	Down	0.000133418	0.000519794
MXLOC_001785	3223	89.27	31.87	0.87	0.31	-1.48875	Down	7.36226e-08	4.87668e-07
MXLOC_024710	1290	460.41	164.19	11.37	4.06	-1.48568	Down	1.24784e-33	3.04668e-32
MXLOC_019021	1054	47.58	17.1	1.45	0.52	-1.47947	Down	0.000150824	0.000582153
MXLOC_031256	1310	293.93	105.89	7.14	2.58	-1.46855	Down	7.63892e-22	1.2792e-20
MXLOC_032786	2531	1766	644	21.89	8	-1.4522	Down	3.44028e-120	2.84193e-118
MXLOC_011235	3771.06	667.62	246.93	5.6	2.05	-1.4498	Down	9.26098e-46	3.03905e-44
MXLOC_035759	2565	135.52	49.49	1.66	0.61	-1.4443	Down	1.13964e-10	9.86062e-10
MXLOC_037950	1026	59	21.76	1.85	0.68	-1.44392	Down	1.67574e-05	7.85885e-05
MXLOC_000433	2539	59.2	21.61	0.73	0.27	-1.43494	Down	1.67574e-05	7.85988e-05
MXLOC_033857	2557	6475.47	2396	79.45	29.44	-1.43227	Down	0	0
MXLOC_036810	2616	5437.16	2012.48	65.18	24.16	-1.43181	Down	0	0
MXLOC_021266	1054	137.99	51.01	4.2	1.56	-1.42884	Down	1.85186e-10	1.56853e-09
MXLOC_031365	9921.15	140.24	50.59	0.43	0.16	-1.42626	Down	3.0511e-11	2.74622e-10
MXLOC_019225	2686	239.01	89.01	2.79	1.04	-1.42368	Down	3.53116e-17	4.73411e-16
MXLOC_022370	4609.22	872.03	310.04	5.63	2.1	-1.42275	Down	1.74483e-62	7.58333e-61
MXLOC_031712	2164	1882.45	700.92	27.37	10.21	-1.42261	Down	2.87186e-124	2.46932e-122
MXLOC_036885	1028	58.13	21.85	1.82	0.68	-1.42033	Down	2.50312e-05	0.000114464
MXLOC_043414	1643	2288.7	858.72	44.08	16.57	-1.41155	Down	8.34424e-149	8.57658e-147
MXLOC_023011	1431	2031	762	45.08	16.95	-1.4112	Down	3.27746e-132	2.99825e-130
MXLOC_008512	3320	948.28	356.67	8.93	3.36	-1.4102	Down	1.30603e-62	5.69698e-61
MXLOC_019256	2764.85	834.2	367.76	11.07	4.17	-1.40854	Down	1.82396e-42	5.56192e-41
MXLOC_003269	4634.15	700	263.01	4.69	1.77	-1.40584	Down	1.18619e-46	3.9579e-45
MXLOC_030594	1606.5	300	112	5.85	2.21	-1.40439	Down	4.21006e-21	6.81093e-20
MXLOC_016791	7370.25	612.95	232.88	2.59	0.98	-1.4021	Down	1.84919e-40	5.38629e-39
MXLOC_034144	2192.71	971	380	14.38	5.46	-1.39709	Down	3.87498e-60	1.62872e-58
MXLOC_018064	1955	889.74	340.27	14.35	5.5	-1.38355	Down	3.21662e-57	1.29421e-55
MXLOC_019084	3344	1027	393	9.6	3.68	-1.38333	Down	9.06666e-66	4.14713e-64
MXLOC_022990	1738	317.78	122.03	5.78	2.22	-1.38051	Down	2.96478e-21	4.84013e-20
[truncated: 145 more rows]
