# Supplementary material for: Comparative mRNA and LncRNA Analysis of the Molecular Mechanisms Associated With Low Silk Production in Bombyx mori
Source: Front Genet. 2021 Jan 21;11:592128. doi: 10.3389/fgene.2020.592128 (PMC7859555; doi:10.3389/fgene.2020.592128)
Supplement: Supplementary Table 5 — Differential expression of lncRNA genes in Qiufeng vs. Baiyu. LncRNA genes were labeled as LXLOC. [file Table_5.XLS]

## Sheet: Data S4
Table S5 Differential expression of lncRNAs in Qiufeng vs. Baiyu
geneID	geneLength	Qiufeng-Expression	Baiyu-Expression	Qiufeng-FPKM	Baiyu-FPKM	log2 Ratio(Baiyu/Qiufeng)	Up-Down-Regulation(Baiyu/Qiufeng)	P-value	FDR
LXLOC_026017	665	0	537.41	0.01	26.63	11.3788	Up	2.5633e-162	2.84741e-160
LXLOC_022259	235	0	130.99	0.01	20.81	11.0231	Up	7.60632e-40	2.1818e-38
LXLOC_023762	291	0	115	0.01	14.2	10.4717	Up	2.48256e-35	6.36094e-34
LXLOC_033936	247	0	84.42	0.01	12.64	10.3038	Up	5.28764e-26	1.03862e-24
LXLOC_005602	566	0	206.89	0.01	12.19	10.2515	Up	1.02717e-62	4.48604e-61
LXLOC_032060	614	0	221.65	0.01	11.96	10.224	Up	3.14714e-67	1.46005e-65
LXLOC_010559	361	0	119.35	0.01	11.53	10.1712	Up	1.55324e-36	4.12763e-35
LXLOC_026316	221	0	64.01	0.01	10.95	10.0967	Up	5.51518e-20	8.45574e-19
LXLOC_020463	270	0	65.58	0.01	8.84	9.7879	Up	2.75832e-20	4.28594e-19
LXLOC_040365	345	0	68.17	0.01	6.93	9.43671	Up	3.45064e-21	5.60517e-20
LXLOC_020470	238	0	43.04	0.01	6.73	9.39446	Up	1.1502e-13	1.24633e-12
LXLOC_008632	514	0	101.91	0.01	6.66	9.37938	Up	4.05236e-31	9.3095e-30
LXLOC_010934	482	0	90	0.01	6.31	9.3015	Up	8.27508e-28	1.71888e-26
LXLOC_021979	379	0	68.71	0.01	6.28	9.29462	Up	3.45064e-21	5.60009e-20
LXLOC_036836	246	0	41.25	0.01	6.2	9.27612	Up	4.59836e-13	4.78553e-12
LXLOC_015893	212	0	31.97	0.01	5.75	9.16742	Up	4.69626e-10	3.84395e-09
LXLOC_000777	486	0	80.32	0.01	5.58	9.12412	Up	8.45126e-25	1.58934e-23
LXLOC_007259	236	0	34.1	0.01	5.39	9.07414	Up	5.875e-11	5.16957e-10
LXLOC_039865	267	0	38	0.01	5.19	9.01959	Up	3.67576e-12	3.53817e-11
LXLOC_018337	1040	0	165.94	0.01	5.14	9.00562	Up	2.23436e-50	8.02418e-49
LXLOC_015433	398	0	58.72	0.01	5.08	8.98868	Up	3.5241e-18	5.00014e-17
LXLOC_000934	235	0	31.47	0.01	5	8.96578	Up	4.69626e-10	3.84131e-09
LXLOC_011649	207	0	26.1	0.01	4.84	8.91886	Up	1.50081e-08	1.07087e-07
LXLOC_016666	201	0	24.73	0.01	4.75	8.89178	Up	6.00008e-08	4.01528e-07
LXLOC_028476	536	0	74	0.01	4.62	8.85175	Up	5.4002e-23	9.46398e-22
LXLOC_009182	282	0	35.66	0.01	4.57	8.83605	Up	2.93828e-11	2.64934e-10
LXLOC_037863	293	0	36.93	0.01	4.53	8.82337	Up	1.46953e-11	1.35264e-10
LXLOC_026608	295	0	36.33	0.01	4.42	8.7879	Up	1.46953e-11	1.35334e-10
LXLOC_013947	200	0	22.19	0.01	4.29	8.74483	Up	2.39876e-07	1.4922e-06
LXLOC_014622	442	0	55.57	0.01	4.28	8.74147	Up	2.81704e-17	3.79235e-16
LXLOC_022700	206	0	22.82	0.01	4.25	8.73132	Up	2.39876e-07	1.49506e-06
LXLOC_005250	697	0	88.84	0.01	4.19	8.71081	Up	3.30828e-27	6.75422e-26
LXLOC_025937	316	0	35.93	0.01	4.04	8.65821	Up	2.93828e-11	2.65335e-10
LXLOC_006469	267	0	28.28	0.01	3.86	8.59246	Up	3.75402e-09	2.83107e-08
LXLOC_019363	360	0	39.59	0.01	3.84	8.58496	Up	1.83837e-12	1.81899e-11
LXLOC_008240	294	0	31.07	0.01	3.79	8.56605	Up	4.69626e-10	3.84659e-09
LXLOC_034606	208	0	20.22	0.01	3.73	8.54303	Up	9.58996e-07	5.53085e-06
LXLOC_017738	251	0	25	0.01	3.67	8.51964	Up	3.00084e-08	2.07856e-07
LXLOC_027593	212	0	20.16	0.01	3.63	8.50383	Up	9.58996e-07	5.52106e-06
LXLOC_027377	213	0	20	0.01	3.58	8.48382	Up	9.58996e-07	5.52372e-06
LXLOC_009294	352	0	36.07	0.01	3.58	8.48382	Up	1.46953e-11	1.35299e-10
LXLOC_036077	339	0	33.78	0.01	3.5	8.45121	Up	1.17469e-10	1.01174e-09
LXLOC_020124	234	0	21.82	0.01	3.48	8.44294	Up	4.79624e-07	2.86932e-06
LXLOC_043727	210	0	19	0.01	3.46	8.43463	Up	1.91748e-06	1.05696e-05
LXLOC_019506	203	0	18.05	0.01	3.43	8.42206	Up	3.83394e-06	2.01612e-05
LXLOC_012716	212	0	19.01	0.01	3.42	8.41785	Up	1.91748e-06	1.05876e-05
LXLOC_041717	412	0	39.77	0.01	3.31	8.37069	Up	1.83837e-12	1.8195e-11
LXLOC_008239	202	0	17.15	0.01	3.28	8.35755	Up	7.66586e-06	3.83497e-05
LXLOC_025615	204	0	17	0.01	3.21	8.32643	Up	7.66586e-06	3.83015e-05
LXLOC_043796	295	0	26	0.01	3.16	8.30378	Up	1.50081e-08	1.0698e-07
LXLOC_021912	257	0	22.04	0.01	3.15	8.29921	Up	2.39876e-07	1.49427e-06
LXLOC_007938	207	0	16.84	0.01	3.12	8.2854	Up	1.53277e-05	7.26359e-05
LXLOC_039521	311	0	27	0.01	3.09	8.27146	Up	7.50606e-09	5.49048e-08
LXLOC_011463	203	0	15.93	0.01	3.02	8.2384	Up	3.06472e-05	0.000136822
LXLOC_028174	217	0	17.06	0.01	2.98	8.21917	Up	7.66586e-06	3.83229e-05
LXLOC_007116	207	0	15.99	0.01	2.96	8.20945	Up	3.06472e-05	0.000136482
LXLOC_028940	208	0	16	0.01	2.95	8.20457	Up	1.53277e-05	7.24152e-05
LXLOC_013197	359	0	29.92	0.01	2.91	8.18488	Up	1.87751e-09	1.45424e-08
LXLOC_015936	318	0	26	0.01	2.9	8.17991	Up	1.50081e-08	1.06874e-07
LXLOC_005064	2305	0	211.71	0.01	2.89	8.17493	Up	3.21414e-64	1.43171e-62
LXLOC_033498	282	0	22.44	0.01	2.87	8.16491	Up	2.39876e-07	1.49168e-06
LXLOC_024395	311	0	25	0.01	2.86	8.15987	Up	3.00084e-08	2.07897e-07
LXLOC_031442	408	0	33.82	0.01	2.85	8.15482	Up	1.17469e-10	1.01198e-09
LXLOC_039435	268	0	20.45	0.01	2.78	8.11894	Up	9.58996e-07	5.53263e-06
LXLOC_017403	358	0	28	0.01	2.73	8.09276	Up	3.75402e-09	2.82928e-08
LXLOC_024889	213	0	15.2	0.01	2.72	8.08746	Up	3.06472e-05	0.000137062
LXLOC_006475	212	0	15	0.01	2.7	8.07682	Up	3.06472e-05	0.000136312
LXLOC_023970	202	0	14.06	0.01	2.69	8.07146	Up	6.12782e-05	0.000257533
LXLOC_022871	260	0	19.02	0.01	2.68	8.06609	Up	1.91748e-06	1.05958e-05
LXLOC_025671	548	0	44	0.01	2.68	8.06609	Up	5.75252e-14	6.35068e-13
LXLOC_006902	204	0	14.14	0.01	2.67	8.0607	Up	6.12782e-05	0.000257805
LXLOC_022524	295	0	21.96	0.01	2.67	8.0607	Up	4.79624e-07	2.86501e-06
LXLOC_018626	213	0	14.79	0.01	2.65	8.04985	Up	6.12782e-05	0.0002572
LXLOC_040861	207	0	14.26	0.01	2.64	8.04439	Up	6.12782e-05	0.000257502
LXLOC_015220	205	0	14	0.01	2.63	8.03892	Up	6.12782e-05	0.00025711
LXLOC_021732	202	0	13.65	0.01	2.61	8.02791	Up	0.000122524	0.000481865
LXLOC_024329	375	0	28	0.01	2.59	8.01681	Up	3.75402e-09	2.83585e-08
LXLOC_020963	231	0	15.95	0.01	2.59	8.01681	Up	3.06472e-05	0.000136346
LXLOC_036075	282	0	20	0.01	2.56	8	Up	9.58996e-07	5.5371e-06
LXLOC_019142	314	0	22.66	0.01	2.56	8	Up	2.39876e-07	1.49246e-06
LXLOC_042367	252	0	17.36	0.01	2.54	7.98868	Up	7.66586e-06	3.82054e-05
LXLOC_042767	272	0	18.82	0.01	2.51	7.97154	Up	3.83394e-06	2.01701e-05
LXLOC_016929	214	0	14	0.01	2.49	7.96	Up	6.12782e-05	0.000257351
LXLOC_039558	330	0	23.03	0.01	2.46	7.94251	Up	1.1997e-07	7.75565e-07
LXLOC_001040	240	0	15.9	0.01	2.46	7.94251	Up	3.06472e-05	0.000136805
LXLOC_013050	233	0	15	0.01	2.41	7.91289	Up	3.06472e-05	0.000136737
LXLOC_039784	429	0	30	0.01	2.39	7.90087	Up	9.39004e-10	7.49548e-09
LXLOC_037504	248	0	16	0.01	2.38	7.89482	Up	1.53277e-05	7.27902e-05
LXLOC_041405	327	0	22	0.01	2.38	7.89482	Up	2.39876e-07	1.49532e-06
LXLOC_027269	236	0	15	0.01	2.37	7.88874	Up	3.06472e-05	0.000137233
LXLOC_017737	236	0	15	0.01	2.37	7.88874	Up	3.06472e-05	0.000136516
LXLOC_040254	201	0	12.35	0.01	2.37	7.88874	Up	0.000244984	0.000891438
LXLOC_025500	248	0	15.79	0.01	2.35	7.87652	Up	3.06472e-05	0.000136942
LXLOC_017557	239	0	15	0.01	2.34	7.87036	Up	3.06472e-05	0.000136533
LXLOC_031810	293	0	19	0.01	2.33	7.86419	Up	1.91748e-06	1.05778e-05
LXLOC_032355	1280	0	93	0.01	2.32	7.85798	Up	1.03521e-28	2.22259e-27
LXLOC_007704	227	0	14	0.01	2.32	7.85798	Up	6.12782e-05	0.000257412
LXLOC_005937	221	0	13.51	0.01	2.31	7.85175	Up	0.000122524	0.00048213
LXLOC_038772	442	0	30	0.01	2.31	7.85175	Up	9.39004e-10	7.49381e-09
LXLOC_040650	268	0	16.98	0.01	2.31	7.85175	Up	1.53277e-05	7.23293e-05
LXLOC_018030	215	0	13	0.01	2.3	7.84549	Up	0.000122524	0.000482077
LXLOC_015679	284	0	18	0.01	2.29	7.8392	Up	3.83394e-06	2.01879e-05
LXLOC_008083	379	0	25	0.01	2.29	7.8392	Up	3.00084e-08	2.07655e-07
LXLOC_017508	217	0	13	0.01	2.27	7.82655	Up	0.000122524	0.000481389
LXLOC_028321	204	0	12	0.01	2.26	7.82018	Up	0.000244984	0.000892709
LXLOC_025152	260	0	16	0.01	2.25	7.81378	Up	1.53277e-05	7.27612e-05
LXLOC_032687	250	0	15.16	0.01	2.24	7.80735	Up	3.06472e-05	0.000137165
LXLOC_011440	427	0	28	0.01	2.24	7.80735	Up	3.75402e-09	2.83465e-08
LXLOC_014099	289	0	18	0.01	2.24	7.80735	Up	3.83394e-06	2.01493e-05
LXLOC_023982	322	0	20.31	0.01	2.23	7.8009	Up	9.58996e-07	5.53353e-06
LXLOC_034911	356	0	22.76	0.01	2.23	7.8009	Up	2.39876e-07	1.49323e-06
LXLOC_001081	290	0	18	0.01	2.23	7.8009	Up	3.83394e-06	2.01079e-05
LXLOC_029217	222	0	13	0.01	2.21	7.7879	Up	0.000122524	0.000483246
LXLOC_037601	420	0	27	0.01	2.2	7.78136	Up	7.50606e-09	5.4961e-08
LXLOC_010381	280	0	17	0.01	2.2	7.78136	Up	7.66586e-06	3.8232e-05
LXLOC_021848	234	0	13.76	0.01	2.2	7.78136	Up	0.000122524	0.000479965
LXLOC_017173	224	0	13	0.01	2.19	7.77479	Up	0.000122524	0.000480123
LXLOC_007962	363	0	22.47	0.01	2.16	7.75489	Up	2.39876e-07	1.4961e-06
LXLOC_005513	272	0	16	0.01	2.14	7.74147	Up	1.53277e-05	7.25878e-05
LXLOC_010182	244	0	14	0.01	2.13	7.73471	Up	6.12782e-05	0.00025823
LXLOC_040367	232	0	13.15	0.01	2.12	7.72792	Up	0.000122524	0.000480702
LXLOC_023581	236	0	13.36	0.01	2.11	7.7211	Up	0.000122524	0.0004833
LXLOC_026218	233	0	13	0.01	2.09	7.70736	Up	0.000122524	0.000479755
LXLOC_000473	234	0	13	0.01	2.08	7.70044	Up	0.000122524	0.000482183
LXLOC_014897	233	0	12.99	0.01	2.08	7.70044	Up	0.000244984	0.000892891
LXLOC_004643	285	0	16.37	0.01	2.07	7.69349	Up	1.53277e-05	7.24057e-05
LXLOC_019592	246	0	13.69	0.01	2.06	7.6865	Up	0.000122524	0.000482874
LXLOC_009344	266	0	15	0.01	2.06	7.6865	Up	3.06472e-05	0.000136754
LXLOC_015027	236	0	12.95	0.01	2.05	7.67948	Up	0.000244984	0.000895263
LXLOC_009458	603	0	37	0.01	2.04	7.67243	Up	7.34958e-12	6.91626e-11
LXLOC_012006	238	0	13	0.01	2.03	7.66534	Up	0.000122524	0.00048123
LXLOC_013514	284	0	16	0.01	2.03	7.66534	Up	1.53277e-05	7.24439e-05
LXLOC_012553	303	0	17	0.01	2	7.64386	Up	7.66586e-06	3.82107e-05
LXLOC_042409	229	0	12.02	0.01	1.97	7.62205	Up	0.000244984	0.000897371
LXLOC_015213	419	0	24	0.01	1.96	7.61471	Up	6.00008e-08	4.0213e-07
LXLOC_023760	341	0	19	0.01	1.96	7.61471	Up	1.91748e-06	1.05925e-05
LXLOC_016030	239	0	12.58	0.01	1.96	7.61471	Up	0.000244984	0.000891891
LXLOC_016475	263	0	14	0.01	1.95	7.60733	Up	6.12782e-05	0.000258109
LXLOC_023882	265	0	14.14	0.01	1.95	7.60733	Up	6.12782e-05	0.000257563
LXLOC_029057	295	0	16	0.01	1.94	7.59991	Up	1.53277e-05	7.25782e-05
LXLOC_041446	232	0	12	0.01	1.94	7.59991	Up	0.000244984	0.000894532
LXLOC_009505	391	0	22	0.01	1.94	7.59991	Up	2.39876e-07	1.49349e-06
LXLOC_030911	249	0	13.02	0.01	1.93	7.59246	Up	0.000122524	0.000483513
LXLOC_012473	236	0	12	0.01	1.9	7.56986	Up	0.000244984	0.00089508
LXLOC_024675	318	0	17	0.01	1.9	7.56986	Up	7.66586e-06	3.82427e-05
LXLOC_043351	301	0	16	0.01	1.9	7.56986	Up	1.53277e-05	7.23674e-05
LXLOC_025306	241	0.09	12.25	0.01	1.89	7.56224	Up	0.000244984	0.000896087
LXLOC_040697	351	0	19	0.01	1.89	7.56224	Up	1.91748e-06	1.05648e-05
LXLOC_042061	685	0	39.1	0.01	1.88	7.55459	Up	1.83837e-12	1.81849e-11
LXLOC_002492	287	0	15	0.01	1.88	7.55459	Up	3.06472e-05	0.000136703
LXLOC_005376	321	0	17	0.01	1.88	7.55459	Up	7.66586e-06	3.8216e-05
LXLOC_009678	256	0	13	0.01	1.87	7.54689	Up	0.000122524	0.000481812
LXLOC_042649	351	0	18.63	0.01	1.86	7.53916	Up	3.83394e-06	2.01849e-05
LXLOC_006405	260	0	13	0.01	1.83	7.5157	Up	0.000122524	0.000480491
LXLOC_025020	321	0	16.5	0.01	1.82	7.50779	Up	1.53277e-05	7.25206e-05
LXLOC_016258	287	0	14.43	0.01	1.81	7.49985	Up	6.12782e-05	0.000257714
LXLOC_006400	245	0	12	0.01	1.81	7.49985	Up	0.000244984	0.000893984
LXLOC_041498	245	0	12	0.01	1.81	7.49985	Up	0.000244984	0.000893255
LXLOC_021030	263	0	13	0.01	1.81	7.49985	Up	0.000122524	0.000479807
LXLOC_007639	314	0	16	0.01	1.81	7.49985	Up	1.53277e-05	7.22911e-05
LXLOC_025733	401	0	21	0.01	1.8	7.49185	Up	4.79624e-07	2.87172e-06
LXLOC_008915	247	0	12	0.01	1.8	7.49185	Up	0.000244984	0.000894897
LXLOC_004731	248	0	12	0.01	1.79	7.48382	Up	0.000244984	0.000894989
LXLOC_015756	301	0	14.94	0.01	1.77	7.46761	Up	6.12782e-05	0.000258078
LXLOC_041558	616	0	32.97	0.01	1.77	7.46761	Up	2.34876e-10	1.97028e-09
LXLOC_014913	339	0	17	0.01	1.76	7.45943	Up	7.66586e-06	3.82587e-05
LXLOC_025202	267	0	12.93	0.01	1.76	7.45943	Up	0.000244984	0.000892982
LXLOC_033450	270	0	13	0.01	1.75	7.45121	Up	0.000122524	0.000482448
LXLOC_038341	292	0	14	0.01	1.72	7.42626	Up	6.12782e-05	0.000258048
LXLOC_021424	311	0	15	0.01	1.72	7.42626	Up	3.06472e-05	0.000136465
LXLOC_003544	293	0	14	0.01	1.72	7.42626	Up	6.12782e-05	0.00025708
LXLOC_038231	274	0	13	0.01	1.72	7.42626	Up	0.000122524	0.00048007
LXLOC_032274	259	0	12	0.01	1.7	7.40939	Up	0.000244984	0.000898199
LXLOC_012125	344	0	16.61	0.01	1.69	7.40088	Up	1.53277e-05	7.2684e-05
LXLOC_027738	316	0	15	0.01	1.68	7.39232	Up	3.06472e-05	0.000136839
LXLOC_026770	318	0	15	0.01	1.67	7.3837	Up	3.06472e-05	0.00013725
LXLOC_003858	282	0	13	0.01	1.67	7.3837	Up	0.000122524	0.000480175
LXLOC_043226	320	0	15	0.01	1.66	7.37504	Up	3.06472e-05	0.000137268
LXLOC_012503	357	0	17	0.01	1.66	7.37504	Up	7.66586e-06	3.83068e-05
LXLOC_033206	565	0	27.87	0.01	1.64	7.35755	Up	7.50606e-09	5.49947e-08
LXLOC_038243	285	0	13	0.01	1.64	7.35755	Up	0.000122524	0.00048346
LXLOC_004030	309	0	14.23	0.01	1.64	7.35755	Up	6.12782e-05	0.000256899
LXLOC_042042	308	0	14.03	0.01	1.62	7.33985	Up	6.12782e-05	0.000257745
LXLOC_041237	271	0	12	0.01	1.61	7.33092	Up	0.000244984	0.000897096
LXLOC_024244	290	0	13	0.01	1.61	7.33092	Up	0.000122524	0.000480386
LXLOC_010413	293	0	13	0.01	1.59	7.31288	Up	0.000122524	0.000482501
LXLOC_041612	459	0	21.51	0.01	1.59	7.31288	Up	4.79624e-07	2.86644e-06
LXLOC_032367	274	0	12	0.01	1.59	7.31288	Up	0.000244984	0.000891801
LXLOC_004829	512	0	24	0.01	1.58	7.30378	Up	6.00008e-08	4.01228e-07
LXLOC_039844	296	0	13	0.01	1.57	7.29462	Up	0.000122524	0.000480966
LXLOC_039832	663	0	31.28	0.01	1.56	7.2854	Up	4.69626e-10	3.84571e-09
LXLOC_031022	460	0	21.13	0.01	1.56	7.2854	Up	4.79624e-07	2.86549e-06
LXLOC_032439	517	0	24	0.01	1.56	7.2854	Up	6.00008e-08	4.01078e-07
LXLOC_042774	599	0	27.87	0.01	1.54	7.26679	Up	7.50606e-09	5.49835e-08
LXLOC_027165	1433	0	69.27	0.01	1.54	7.26679	Up	1.72578e-21	2.8473e-20
LXLOC_018890	363	0	16	0.01	1.54	7.26679	Up	1.53277e-05	7.23483e-05
LXLOC_001718	285	0	12	0.01	1.52	7.24793	Up	0.000244984	0.00089627
LXLOC_040224	516	0	23	0.01	1.5	7.22882	Up	1.1997e-07	7.75705e-07
LXLOC_007624	494	0	22	0.01	1.5	7.22882	Up	2.39876e-07	1.49453e-06
LXLOC_013065	380	0	16.31	0.01	1.49	7.21917	Up	1.53277e-05	7.25302e-05
LXLOC_041230	399	0	17.24	0.01	1.49	7.21917	Up	7.66586e-06	3.82214e-05
LXLOC_017576	313	0	13.04	0.01	1.48	7.20945	Up	0.000122524	0.000483353
LXLOC_026803	440	0	19.02	0.01	1.47	7.19967	Up	1.91748e-06	1.05941e-05
LXLOC_007036	588	0	26	0.01	1.47	7.19967	Up	1.50081e-08	1.06916e-07
LXLOC_033258	293	0	12	0.01	1.47	7.19967	Up	0.000244984	0.000893893
LXLOC_043654	294	0	12	0.01	1.46	7.18982	Up	0.000244984	0.00089682
LXLOC_034898	380	0	16	0.01	1.46	7.18982	Up	1.53277e-05	7.26552e-05
LXLOC_008842	316	0	13	0.01	1.46	7.18982	Up	0.000122524	0.000482927
LXLOC_003031	358	0	15	0.01	1.46	7.18982	Up	3.06472e-05	0.000136856
LXLOC_000025	423	0	18	0.01	1.46	7.18982	Up	3.83394e-06	2.01168e-05
LXLOC_010148	403	0	17	0.01	1.45	7.17991	Up	7.66586e-06	3.8398e-05
LXLOC_043225	958.22	0	42.89	0.01	1.45	7.17991	Up	2.2998e-13	2.45557e-12
LXLOC_030300	317	0	13	0.01	1.45	7.17991	Up	0.000122524	0.000480913
LXLOC_008436	296	0	12	0.01	1.45	7.17991	Up	0.000244984	0.000891528
LXLOC_042016	307	0	12.39	0.01	1.44	7.16993	Up	0.000244984	0.000895537
LXLOC_020727	366	0	15	0.01	1.43	7.15987	Up	3.06472e-05	0.00013713
LXLOC_040978	301	0	12.06	0.01	1.43	7.15987	Up	0.000244984	0.000892618
LXLOC_020791	411.38	0	17	0.01	1.42	7.14975	Up	7.66586e-06	3.83926e-05
LXLOC_004780	303	0	12	0.01	1.41	7.13955	Up	0.000244984	0.000895354
LXLOC_031313	304	0	12	0.01	1.41	7.13955	Up	0.000244984	0.000892527
LXLOC_039941	419	0	17	0.01	1.39	7.11894	Up	7.66586e-06	3.8248e-05
LXLOC_033253	335	0	13	0.01	1.37	7.09803	Up	0.000122524	0.000483087
LXLOC_013216	370	0	14.54	0.01	1.37	7.09803	Up	6.12782e-05	0.000257654
LXLOC_025673	536	0	22	0.01	1.37	7.09803	Up	2.39876e-07	1.49375e-06
LXLOC_005946	336	0	13.09	0.01	1.37	7.09803	Up	0.000122524	0.000480544
LXLOC_011302	405	0	16	0.01	1.36	7.08746	Up	1.53277e-05	7.26744e-05
LXLOC_024895	337	0	13	0.01	1.36	7.08746	Up	0.000122524	0.000481071
LXLOC_005991	383	0	15	0.01	1.36	7.08746	Up	3.06472e-05	0.000136635
LXLOC_007315	313	0	12	0.01	1.36	7.08746	Up	0.000244984	0.00089171
LXLOC_041447	568	0	23	0.01	1.35	7.07682	Up	1.1997e-07	7.76547e-07
LXLOC_009142	354	0	13.64	0.01	1.35	7.07682	Up	0.000122524	0.000483033
LXLOC_004732	567	0	23	0.01	1.35	7.07682	Up	1.1997e-07	7.75985e-07
LXLOC_031411	362	0	14	0.01	1.35	7.07682	Up	6.12782e-05	0.000257291
LXLOC_024408	515	0	20.53	0.01	1.34	7.06609	Up	9.58996e-07	5.53621e-06
LXLOC_040601	503	0	20	0.01	1.34	7.06609	Up	9.58996e-07	5.52818e-06
LXLOC_032602	387	0	15.03	0.01	1.34	7.06609	Up	3.06472e-05	0.00013655
LXLOC_035872	411	0	16	0.01	1.34	7.06609	Up	1.53277e-05	7.23961e-05
LXLOC_027698	462	0	18	0.01	1.32	7.04439	Up	3.83394e-06	2.01908e-05
LXLOC_032324	345	0	13	0.01	1.32	7.04439	Up	0.000122524	0.000483193
LXLOC_010702	813	0	33	0.01	1.32	7.04439	Up	1.17469e-10	1.01247e-09
LXLOC_017190	321	0	12	0.01	1.32	7.04439	Up	0.000244984	0.000893346
LXLOC_002283	324	0	12	0.01	1.31	7.03342	Up	0.000244984	0.000895446
LXLOC_036249	373	0	14	0.01	1.3	7.02237	Up	6.12782e-05	0.000257623
LXLOC_035265	329	0	12	0.01	1.29	7.01123	Up	0.000244984	0.00089728
LXLOC_004873	401	0	15	0.01	1.29	7.01123	Up	3.06472e-05	0.000136908
LXLOC_012996	1037	0	40.95	0.01	1.27	6.98868	Up	9.19428e-13	9.3323e-12
LXLOC_006900	335	0	12	0.01	1.26	6.97728	Up	0.000244984	0.000894167
LXLOC_009600	413	0	15	0.01	1.25	6.96578	Up	3.06472e-05	0.000137182
LXLOC_042745	416	0	15.17	0.01	1.25	6.96578	Up	3.06472e-05	0.000136925
LXLOC_016927	536	0	20	0.01	1.25	6.96578	Up	9.58996e-07	5.51839e-06
LXLOC_001531	657	0	24.78	0.01	1.24	6.9542	Up	6.00008e-08	4.01829e-07
LXLOC_042524	687	0	26	0.01	1.24	6.9542	Up	1.50081e-08	1.06895e-07
LXLOC_001955	366	0	13	0.01	1.24	6.9542	Up	0.000122524	0.000480228
LXLOC_007945	548	0	20.13	0.01	1.23	6.94251	Up	9.58996e-07	5.53174e-06
LXLOC_023218	527	0	19.29	0.01	1.23	6.94251	Up	1.91748e-06	1.05631e-05
LXLOC_028284	444	0	16	0.01	1.23	6.94251	Up	1.53277e-05	7.23006e-05
LXLOC_017843	425	0	15.19	0.01	1.22	6.93074	Up	3.06472e-05	0.000137113
LXLOC_004790	395	0	14	0.01	1.22	6.93074	Up	6.12782e-05	0.000257593
LXLOC_030971	447	0	16	0.01	1.22	6.93074	Up	1.53277e-05	7.24727e-05
LXLOC_016771	531	0	19.32	0.01	1.22	6.93074	Up	1.91748e-06	1.05713e-05
LXLOC_033632	344	0	12	0.01	1.22	6.93074	Up	0.000244984	0.000893437
LXLOC_012757	370	0	13	0.01	1.22	6.93074	Up	0.000122524	0.000480333
LXLOC_026274	450	0	16	0.01	1.21	6.91886	Up	1.53277e-05	7.27709e-05
LXLOC_021059	423	0	15.01	0.01	1.21	6.91886	Up	3.06472e-05	0.000137027
LXLOC_012149	458	0	16.37	0.01	1.21	6.91886	Up	1.53277e-05	7.25974e-05
LXLOC_007277	348	0	12	0.01	1.21	6.91886	Up	0.000244984	0.000894349
LXLOC_011244	775	0	28.81	0.01	1.21	6.91886	Up	3.75402e-09	2.83166e-08
LXLOC_043371	456	0	16.18	0.01	1.21	6.91886	Up	1.53277e-05	7.23102e-05
LXLOC_004680	895	0	33.14	0.01	1.2	6.90689	Up	1.17469e-10	1.01271e-09
LXLOC_015262	598	0	21.61	0.01	1.2	6.90689	Up	4.79624e-07	2.87124e-06
LXLOC_042425	375	0	13	0.01	1.2	6.90689	Up	0.000122524	0.000481971
LXLOC_038816	438	0	15.46	0.01	1.2	6.90689	Up	3.06472e-05	0.000136771
LXLOC_001828	445	0	15.63	0.01	1.2	6.90689	Up	3.06472e-05	0.000136686
LXLOC_039413	541	0	19.32	0.01	1.19	6.89482	Up	1.91748e-06	1.05664e-05
LXLOC_001887	671	0	24	0.01	1.18	6.88264	Up	6.00008e-08	4.01453e-07
LXLOC_017061	569	0	20	0.01	1.17	6.87036	Up	9.58996e-07	5.5175e-06
LXLOC_024280	391	0	13	0.01	1.15	6.84549	Up	0.000122524	0.000482767
LXLOC_040197	398	0	13	0.01	1.13	6.82018	Up	0.000122524	0.000483406
LXLOC_007422	983	0	34.52	0.01	1.13	6.82018	Up	5.875e-11	5.17848e-10
LXLOC_024131	586	0	19.95	0.01	1.13	6.82018	Up	1.91748e-06	1.05892e-05
LXLOC_034038	423	0	14	0.01	1.13	6.82018	Up	6.12782e-05	0.000256778
LXLOC_029270	542	0	18	0.01	1.11	6.79442	Up	3.83394e-06	2.01197e-05
LXLOC_039428	378	0	12	0.01	1.1	6.78136	Up	0.000244984	0.000895995
LXLOC_036300	616	0	20.53	0.01	1.1	6.78136	Up	9.58996e-07	5.51484e-06
LXLOC_032384	413	0	13.09	0.01	1.09	6.76818	Up	0.000122524	0.000482236
LXLOC_009503	609	0	20	0.01	1.09	6.76818	Up	9.58996e-07	5.51662e-06
LXLOC_005312	500	0	16	0.01	1.08	6.75489	Up	1.53277e-05	7.26167e-05
LXLOC_026725	449	0	14	0.01	1.06	6.72792	Up	6.12782e-05	0.000258383
LXLOC_038692	427	0	13	0.01	1.04	6.70044	Up	0.000122524	0.000481918
LXLOC_008821	456	0	14	0.01	1.04	6.70044	Up	6.12782e-05	0.000257049
LXLOC_009327	358	0.21	21.19	0.02	2.07	6.69349	Up	4.79624e-07	2.86836e-06
LXLOC_014207	400	0	12	0.01	1.03	6.6865	Up	0.000244984	0.000897739
LXLOC_041534	432	0	13	0.01	1.03	6.6865	Up	0.000122524	0.000481653
LXLOC_037506	639	0	20	0.01	1.03	6.6865	Up	9.58996e-07	5.52195e-06
LXLOC_010613	408	0	12	0.01	1.01	6.65821	Up	0.000244984	0.000897831
LXLOC_003571	410	0	12	0.01	1.01	6.65821	Up	0.000244984	0.000896178
LXLOC_003327	562	0	17	0.01	1.01	6.65821	Up	7.66586e-06	3.83443e-05
LXLOC_029419	510	0	15.07	0.01	0.99	6.62936	Up	3.06472e-05	0.000136993
LXLOC_017424	519	0	15.37	0.01	0.99	6.62936	Up	3.06472e-05	0.000136431
LXLOC_030967	418	0	12.02	0.01	0.99	6.62936	Up	0.000244984	0.000892073
LXLOC_005954	544	0	16	0.01	0.98	6.61471	Up	1.53277e-05	7.28095e-05
LXLOC_000361	705	0	21	0.01	0.98	6.61471	Up	4.79624e-07	2.8698e-06
LXLOC_024748	607	0	18	0.01	0.98	6.61471	Up	3.83394e-06	2.01138e-05
LXLOC_030265	427	0	12.06	0.01	0.97	6.59991	Up	0.000244984	0.000892345
LXLOC_029513	584	0	17	0.01	0.97	6.59991	Up	7.66586e-06	3.82001e-05
LXLOC_041940	495	0	14	0.01	0.95	6.56986	Up	6.12782e-05	0.000258291
LXLOC_012761	500	0	14	0.01	0.94	6.55459	Up	6.12782e-05	0.000257866
LXLOC_017749	809	0	23	0.01	0.93	6.53916	Up	1.1997e-07	7.76407e-07
LXLOC_035511	605	0	17	0.01	0.93	6.53916	Up	7.66586e-06	3.82908e-05
LXLOC_040638	486	0	13.45	0.01	0.93	6.53916	Up	0.000122524	0.000480755
LXLOC_023415	615	0	17	0.01	0.92	6.52356	Up	7.66586e-06	3.84034e-05
LXLOC_016526	443	0	12	0.01	0.92	6.52356	Up	0.000244984	0.000893619
LXLOC_003538	578	0	16	0.01	0.92	6.52356	Up	1.53277e-05	7.24248e-05
LXLOC_033154	620	0	17	0.01	0.91	6.50779	Up	7.66586e-06	3.83604e-05
LXLOC_041354	515	0	14	0.01	0.91	6.50779	Up	6.12782e-05	0.00025714
LXLOC_035036	915	0	25.66	0.01	0.91	6.50779	Up	3.00084e-08	2.07615e-07
LXLOC_036325	687	0	18.85	0.01	0.9	6.49185	Up	3.83394e-06	2.01404e-05
LXLOC_040725	1102	0	30.83	0.01	0.9	6.49185	Up	9.39004e-10	7.49213e-09
LXLOC_008255	465	0	12.18	0.01	0.89	6.47573	Up	0.000244984	0.000896729
LXLOC_000731	525	0	14	0.01	0.89	6.47573	Up	6.12782e-05	0.000257684
LXLOC_029326	919	0	25.3	0.01	0.89	6.47573	Up	3.00084e-08	2.07776e-07
LXLOC_021483	500	0	13	0.01	0.88	6.45943	Up	0.000122524	0.000483566
LXLOC_014515	462	0	12	0.01	0.88	6.45943	Up	0.000244984	0.000897923
LXLOC_001774	519	0	13.38	0.01	0.87	6.44294	Up	0.000122524	0.00048282
LXLOC_002064	501	0	13	0.01	0.87	6.44294	Up	0.000122524	0.000481283
LXLOC_005311	547	0	14	0.01	0.86	6.42626	Up	6.12782e-05	0.000258322
LXLOC_000553	477	0	12.06	0.01	0.86	6.42626	Up	0.000244984	0.000896545
LXLOC_002104	509	0	13	0.01	0.86	6.42626	Up	0.000122524	0.00048086
LXLOC_017754	721	0	19	0.01	0.86	6.42626	Up	1.91748e-06	1.05599e-05
LXLOC_043533	614	0	16	0.01	0.86	6.42626	Up	1.53277e-05	7.23388e-05
LXLOC_041655	623	0	16	0.01	0.85	6.40939	Up	1.53277e-05	7.27805e-05
LXLOC_013378	496	0	12.46	0.01	0.85	6.40939	Up	0.000244984	0.000894075
LXLOC_009825	748	0	19.51	0.01	0.85	6.40939	Up	1.91748e-06	1.0555e-05
LXLOC_040022	1666	0	44.12	0.01	0.84	6.39232	Up	5.75252e-14	6.35264e-13
LXLOC_027272	740	0	19.08	0.01	0.84	6.39232	Up	1.91748e-06	1.05745e-05
LXLOC_010133	564	0	14	0.01	0.83	6.37504	Up	6.12782e-05	0.000258352
LXLOC_012229	563	0	14	0.01	0.83	6.37504	Up	6.12782e-05	0.0002582
LXLOC_003389	528	0	13	0.01	0.83	6.37504	Up	0.000122524	0.000481547
LXLOC_032875	634	0	15.96	0.01	0.83	6.37504	Up	3.06472e-05	0.000136669
LXLOC_031943	304	0.49	42.44	0.06	4.98	6.37504	Up	2.2998e-13	2.45484e-12
LXLOC_016098	719	0	18	0.01	0.82	6.35755	Up	3.83394e-06	2.01938e-05
LXLOC_010084	607	0	15	0.01	0.82	6.35755	Up	3.06472e-05	0.000137096
LXLOC_003610	584	0	14.33	0.01	0.82	6.35755	Up	6.12782e-05	0.000256718
LXLOC_005944	501	0	12	0.01	0.81	6.33985	Up	0.000244984	0.000898015
LXLOC_020606	651	0	16	0.01	0.81	6.33985	Up	1.53277e-05	7.2607e-05
LXLOC_005342	1163	0	28.97	0.01	0.8	6.32193	Up	3.75402e-09	2.83406e-08
LXLOC_007794	658	0	16	0.01	0.8	6.32193	Up	1.53277e-05	7.24823e-05
LXLOC_043560	681	0	16.54	0.01	0.8	6.32193	Up	1.53277e-05	7.24344e-05
LXLOC_004833	1163	0	28.97	0.01	0.8	6.32193	Up	3.75402e-09	2.83286e-08
LXLOC_019234	945	0	23	0.01	0.79	6.30378	Up	1.1997e-07	7.76126e-07
LXLOC_020121	581	0	13.83	0.01	0.79	6.30378	Up	0.000122524	0.000480018
LXLOC_041654	637	0	15	0.01	0.78	6.2854	Up	3.06472e-05	0.000136567
LXLOC_003644	519	0	12	0.01	0.78	6.2854	Up	0.000244984	0.000893528
LXLOC_005313	765	0	18	0.01	0.77	6.26679	Up	3.83394e-06	2.01109e-05
LXLOC_028392	566	0	13	0.01	0.77	6.26679	Up	0.000122524	0.000480649
LXLOC_026232	653	0	15	0.01	0.76	6.24793	Up	3.06472e-05	0.000136448
LXLOC_027394	692	0	15.98	0.01	0.76	6.24793	Up	3.06472e-05	0.000136414
LXLOC_040266	580	0	13	0.01	0.75	6.22882	Up	0.000122524	0.000481441
LXLOC_040783	544	0	12	0.01	0.74	6.20945	Up	0.000244984	0.000898291
LXLOC_038034	590	0	13	0.01	0.73	6.18982	Up	0.000122524	0.000481124
LXLOC_030306	721	0	16	0.01	0.73	6.18982	Up	1.53277e-05	7.25014e-05
LXLOC_000113	848	0	19	0.01	0.73	6.18982	Up	1.91748e-06	1.0568e-05
LXLOC_012920	724	0	16	0.01	0.72	6.16993	Up	1.53277e-05	7.27999e-05
LXLOC_003993	1047	0	23	0.01	0.71	6.14975	Up	1.1997e-07	7.75285e-07
LXLOC_001418	775	0	16.53	0.01	0.7	6.12928	Up	1.53277e-05	7.2511e-05
LXLOC_016807	1099	0	24	0.01	0.7	6.12928	Up	6.00008e-08	4.01153e-07
LXLOC_038120	573	0	12	0.01	0.7	6.12928	Up	0.000244984	0.000891619
LXLOC_021501	1662	0.91	72.92	0.02	1.39	6.11894	Up	2.15894e-22	3.68959e-21
LXLOC_013735	709	0	15	0.01	0.69	6.10852	Up	3.06472e-05	0.000136959
LXLOC_024641	669	0	14	0.01	0.69	6.10852	Up	6.12782e-05	0.000257472
LXLOC_018029	1841	0	39.81	0.01	0.68	6.08746	Up	1.83837e-12	1.82e-11
LXLOC_005940	1140	0	24	0.01	0.68	6.08746	Up	6.00008e-08	4.01603e-07
LXLOC_007419	826	0	17	0.01	0.67	6.06609	Up	7.66586e-06	3.82961e-05
LXLOC_011489	665	0	13.53	0.01	0.67	6.06609	Up	0.000122524	0.000481019
LXLOC_029358	859	0	17.7	0.01	0.67	6.06609	Up	7.66586e-06	3.8264e-05
LXLOC_003852	684	0	14	0.01	0.67	6.06609	Up	6.12782e-05	0.000256869
LXLOC_033613	707	0	14.15	0.01	0.66	6.04439	Up	6.12782e-05	0.000257321
LXLOC_003134	852	0	17.4	0.01	0.66	6.04439	Up	7.66586e-06	3.82534e-05
LXLOC_028959	608	0	12	0.01	0.65	6.02237	Up	0.000244984	0.000894258
LXLOC_041583	662	0	13.03	0.01	0.65	6.02237	Up	0.000122524	0.000480808
LXLOC_040015	782	0	15.41	0.01	0.64	6	Up	3.06472e-05	0.000137216
LXLOC_008383	829	0	16	0.01	0.63	5.97728	Up	1.53277e-05	7.25398e-05
LXLOC_017653	723	0	14	0.01	0.63	5.97728	Up	6.12782e-05	0.000257442
LXLOC_014689	959	0	18	0.01	0.61	5.93074	Up	3.83394e-06	2.0105e-05
LXLOC_018927	1187	0	22.22	0.01	0.6	5.90689	Up	2.39876e-07	1.49558e-06
LXLOC_028933	1312	0	24.83	0.01	0.6	5.90689	Up	6.00008e-08	4.01754e-07
LXLOC_003399	1017	0	19	0.01	0.6	5.90689	Up	1.91748e-06	1.05794e-05
LXLOC_035938	763	0	14	0.01	0.6	5.90689	Up	6.12782e-05	0.000256839
LXLOC_037887	720	0	13	0.01	0.59	5.88264	Up	0.000122524	0.000482608
LXLOC_024635	826	0	14.85	0.01	0.58	5.85798	Up	6.12782e-05	0.000258018
LXLOC_037645	836	0	15	0.01	0.58	5.85798	Up	3.06472e-05	0.00013701
LXLOC_037026	962	0	15	0.01	0.5	5.64386	Up	3.06472e-05	0.000136618
LXLOC_026230	797	0	12	0.01	0.49	5.61471	Up	0.000244984	0.000898107
LXLOC_031525	1076	0	16	0.01	0.48	5.58496	Up	1.53277e-05	7.26648e-05
LXLOC_033525	882	0	13	0.01	0.48	5.58496	Up	0.000122524	0.000482395
LXLOC_003533	360	1.32	64.34	0.13	6.23	5.58265	Up	1.84711e-18	2.64383e-17
LXLOC_038346	3029	5.62	277.28	0.06	2.87	5.57994	Up	2.0564e-75	1.04929e-73
LXLOC_018834	958	0	14.05	0.01	0.47	5.55459	Up	6.12782e-05	0.000258261
LXLOC_043164	833	0	12	0.01	0.47	5.55459	Up	0.000244984	0.000897004
LXLOC_032199	874	0	12.68	0.01	0.47	5.55459	Up	0.000244984	0.000896637
LXLOC_014568	861	0	12.35	0.01	0.47	5.55459	Up	0.000244984	0.000893073
LXLOC_019126	743	1	42	0.04	1.85	5.53138	Up	5.17322e-12	4.92261e-11
LXLOC_039379	328	2.22	101.93	0.24	10.97	5.51439	Up	5.5296e-28	1.15801e-26
LXLOC_008741	571	1.35	62.39	0.08	3.64	5.50779	Up	7.1641e-18	9.98647e-17
LXLOC_000883	1235	0	17	0.01	0.44	5.45943	Up	7.66586e-06	3.83873e-05
LXLOC_037249	954	0	13	0.01	0.44	5.45943	Up	0.000122524	0.000480281
LXLOC_028753	214	0.64	27.03	0.11	4.81	5.45046	Up	7.50606e-09	5.49385e-08
LXLOC_004468	266	2712	115297	367.67	15810.9	5.42637	Up	0	0
LXLOC_021448	1124	0	15	0.01	0.43	5.42626	Up	3.06472e-05	0.000137199
LXLOC_042550	484	1	41	0.07	2.86	5.35252	Up	1.01138e-11	9.41843e-11
LXLOC_034479	1167	0	14	0.01	0.38	5.24793	Up	6.12782e-05	0.000257381
LXLOC_041083	238	0.42	16.82	0.07	2.63	5.23156	Up	1.53277e-05	7.26263e-05
LXLOC_037248	347	0.46	17.98	0.05	1.82	5.18587	Up	7.66586e-06	3.82747e-05
LXLOC_040255	1400	0	16	0.01	0.36	5.16993	Up	1.53277e-05	7.27323e-05
LXLOC_002363	296	1	34.25	0.12	4.15	5.11201	Up	1.0866e-09	8.61025e-09
LXLOC_020220	343	6.75	221.7	0.68	22.68	5.05974	Up	9.21114e-58	3.73552e-56
LXLOC_027592	408	1	27.43	0.08	2.31	4.85175	Up	1.12563e-07	7.32448e-07
LXLOC_037951	322	14.34	387.19	1.56	42.56	4.76988	Up	5.82394e-96	3.7807e-94
LXLOC_020636	1508	0	13	0.01	0.27	4.75489	Up	0.000122524	0.000482342
LXLOC_027011	2041	0	17.54	0.01	0.27	4.75489	Up	7.66586e-06	3.82694e-05
LXLOC_018238	552	2	52	0.12	3.15	4.71425	Up	8.67082e-14	9.46434e-13
LXLOC_027616	390	17	436	1.49	38.61	4.69559	Up	1.53489e-106	1.09584e-104
LXLOC_007158	348	0.92	22.66	0.09	2.28	4.66297	Up	2.39876e-07	1.49584e-06
LXLOC_034485	979	1	23	0.03	0.76	4.66297	Up	1.55923e-06	8.76091e-06
LXLOC_015198	308	0.71	17.33	0.08	2	4.64386	Up	7.66586e-06	3.83175e-05
LXLOC_002013	417	1	23.84	0.08	1.96	4.61471	Up	1.55923e-06	8.75953e-06
LXLOC_017855	200	1.95	45.65	0.37	8.83	4.57682	Up	6.9031e-13	7.09328e-12
LXLOC_016069	353	1.01	22.48	0.1	2.23	4.47897	Up	2.99772e-06	1.61072e-05
LXLOC_026498	362	1.48	32.01	0.14	3.08	4.45943	Up	4.1093e-09	3.08663e-08
LXLOC_030390	651	1.27	25.63	0.06	1.3	4.43741	Up	4.20014e-07	2.55284e-06
LXLOC_034034	492	1	22	0.07	1.51	4.43105	Up	2.99772e-06	1.61023e-05
LXLOC_032589	211	1	21	0.18	3.8	4.39993	Up	5.7541e-06	2.93774e-05
LXLOC_042281	488.75	1	15	0.05	1.04	4.37851	Up	0.00027576	0.000996631
LXLOC_015992	209	620.64	12692.2	111.98	2324.44	4.37557	Up	0	0
LXLOC_010426	518	1.21	25.4	0.08	1.65	4.36632	Up	4.20014e-07	2.55328e-06
LXLOC_015106	698	6.04	117.64	0.28	5.54	4.30639	Up	4.55342e-28	9.56941e-27
LXLOC_011620	302	1	20	0.12	2.37	4.30378	Up	1.10258e-05	5.37158e-05
LXLOC_025658	326	1	19.41	0.11	2.1	4.25481	Up	2.10872e-05	9.74758e-05
LXLOC_025706	374	1.19	22.46	0.11	2.08	4.24101	Up	2.99772e-06	1.61048e-05
LXLOC_003467	635	1	18	0.05	0.94	4.23266	Up	4.02468e-05	0.000175495
LXLOC_018782	285	1.29	23.66	0.16	2.99	4.224	Up	1.55923e-06	8.76366e-06
LXLOC_025736	204	1.48	27.4	0.28	5.17	4.20667	Up	1.12563e-07	7.32315e-07
LXLOC_014496	318	1	18	0.11	2.01	4.19162	Up	4.02468e-05	0.000175474
LXLOC_038357	380	1	18	0.09	1.64	4.18763	Up	4.02468e-05	0.000175431
LXLOC_023904	525	1	17	0.06	1.09	4.18322	Up	7.66404e-05	0.000315279
LXLOC_006272	412	1	17	0.08	1.42	4.14975	Up	7.66404e-05	0.000315351
LXLOC_017083	244	1.36	22.54	0.2	3.42	4.09592	Up	2.99772e-06	1.61096e-05
LXLOC_041886	253	2	34	0.29	4.95	4.0933	Up	1.03348e-08	7.47858e-08
LXLOC_016096	3727	0	20	0.01	0.17	4.08746	Up	9.58996e-07	5.52017e-06
LXLOC_002466	287	1	16	0.12	2.01	4.06609	Up	0.000145578	0.000563671
LXLOC_021978	231	3	49.36	0.48	8	4.05889	Up	5.58892e-12	5.29844e-11
LXLOC_005205	419	2.12	34.33	0.17	2.81	4.04696	Up	1.03348e-08	7.48009e-08
LXLOC_019082	293	1	16	0.12	1.96	4.02975	Up	0.000145578	0.000563366
LXLOC_015065	223	1.35	20.69	0.22	3.5	3.99178	Up	1.10258e-05	5.37231e-05
LXLOC_018638	459	1	15	0.07	1.11	3.98706	Up	0.00027576	0.000995223
LXLOC_039319	665	1	16	0.05	0.79	3.98185	Up	0.000145578	0.000563427
LXLOC_016147	241	15.06	232.42	2.29	35.82	3.96735	Up	2.0513e-51	7.53316e-50
LXLOC_041198	633	1	15	0.05	0.78	3.96347	Up	0.00027576	0.000995826
LXLOC_024991	893	2	30	0.07	1.09	3.96083	Up	1.31864e-07	8.47862e-07
LXLOC_004698	290	1	15	0.12	1.86	3.9542	Up	0.00027576	0.000996329
LXLOC_030089	314	1	15	0.11	1.7	3.94996	Up	0.00027576	0.000996732
LXLOC_000266	314	2	30	0.22	3.39	3.94571	Up	1.31864e-07	8.4771e-07
LXLOC_004656	341	1	15	0.1	1.54	3.94486	Up	0.00027576	0.000995927
LXLOC_007649	443	1	16	0.08	1.23	3.94251	Up	0.000145578	0.00056361
LXLOC_004344	343	1	15	0.1	1.53	3.93546	Up	0.00027576	0.00099643
LXLOC_016240	332	1.71	25.95	0.18	2.75	3.93336	Up	4.20014e-07	2.55198e-06
LXLOC_033325	245	1	15	0.15	2.27	3.91966	Up	0.00027576	0.000996229
LXLOC_002239	424	1	15	0.08	1.21	3.91886	Up	0.00027576	0.000995424
LXLOC_002352	517	2	30	0.13	1.95	3.90689	Up	1.31864e-07	8.47558e-07
LXLOC_004437	489	1	15	0.07	1.04	3.89308	Up	0.00027576	0.000995324
LXLOC_032426	227	1.25	17.87	0.2	2.96	3.88753	Up	7.66404e-05	0.000315315
LXLOC_041590	633	1.73	25.2	0.09	1.32	3.87447	Up	4.20014e-07	2.55241e-06
LXLOC_019785	224	2.86	40.64	0.47	6.84	3.86326	Up	2.17564e-10	1.83409e-09
LXLOC_031654	207	2	29	0.37	5.37	3.85932	Up	2.48178e-07	1.53769e-06
LXLOC_036746	304	2	28	0.23	3.29	3.83838	Up	4.66206e-07	2.81115e-06
LXLOC_009863	490	7916	112362	541.85	7737.61	3.83592	Up	0	0
LXLOC_020359	228	2.51	34.66	0.41	5.71	3.79979	Up	1.03348e-08	7.48161e-08
LXLOC_012994	1177	2.98	40.85	0.08	1.11	3.79442	Up	2.17564e-10	1.83452e-09
LXLOC_022580	425	17.14	235.51	1.37	18.96	3.79071	Up	1.82432e-50	6.55822e-49
LXLOC_018736	662	5.69	76.61	0.28	3.82	3.77007	Up	1.22788e-17	1.69184e-16
LXLOC_031269	291	3.48	47.46	0.43	5.86	3.76849	Up	1.99116e-11	1.81827e-10
LXLOC_035317	465	2	26.01	0.14	1.9	3.7625	Up	1.63508e-06	9.15692e-06
LXLOC_041653	765	2	28	0.09	1.2	3.73697	Up	4.66206e-07	2.81067e-06
LXLOC_014746	767	3	40	0.13	1.7	3.70895	Up	1.63477e-09	1.27617e-08
LXLOC_018276	1194	3	38	0.08	1.02	3.67243	Up	5.6858e-09	4.21766e-08
LXLOC_032774	247	2.19	26.87	0.32	4.02	3.65105	Up	1.63508e-06	9.15549e-06
LXLOC_019682	2141	17.03	211.55	0.25	3.11	3.63691	Up	5.3128e-44	1.67726e-42
LXLOC_025619	926	2	25	0.07	0.87	3.63559	Up	3.05184e-06	1.63709e-05
LXLOC_034912	445	2	24	0.15	1.84	3.61667	Up	5.6823e-06	2.90523e-05
LXLOC_028802	304	4	47	0.47	5.52	3.55394	Up	1.32191e-10	1.13389e-09
LXLOC_020489	271	6	69	0.8	9.26	3.53294	Up	6.41996e-15	7.53645e-14
LXLOC_023511	383	20.1	230.03	1.8	20.79	3.52982	Up	1.18984e-46	3.96639e-45
LXLOC_028845	621	2.49	28.19	0.13	1.5	3.52838	Up	4.66206e-07	2.81162e-06
LXLOC_020660	658	2.09	22.31	0.1	1.12	3.48543	Up	1.95404e-05	9.07478e-05
LXLOC_028844	618	2	23	0.11	1.23	3.48308	Up	1.05522e-05	5.16335e-05
LXLOC_021492	1365	6	65.92	0.14	1.54	3.45943	Up	7.37238e-14	8.09898e-13
LXLOC_035995	228	2	22	0.33	3.62	3.45545	Up	1.95404e-05	9.0795e-05
LXLOC_013055	474	3.36	36.88	0.24	2.63	3.45396	Up	1.9642e-08	1.38602e-07
LXLOC_036767	362	56.98	617.87	5.44	59.48	3.45073	Up	1.10909e-120	9.22582e-119
LXLOC_001839	663	2	22	0.1	1.09	3.44626	Up	1.95404e-05	9.07596e-05
LXLOC_006677	313	2.73	29.58	0.31	3.36	3.43812	Up	2.48178e-07	1.53796e-06
LXLOC_019016	202	5	52.58	0.94	10.04	3.41695	Up	3.54142e-11	3.17397e-10
LXLOC_008048	280	4.41	46.23	0.56	5.97	3.41423	Up	2.4441e-10	2.04834e-09
LXLOC_003175	478	3	31	0.21	2.19	3.38247	Up	4.2094e-07	2.5563e-06
LXLOC_036839	805	3	31	0.12	1.25	3.38082	Up	4.2094e-07	2.55673e-06
LXLOC_005640	313	2	20.01	0.22	2.27	3.36712	Up	6.63784e-05	0.00027608
LXLOC_042986	545	6.42	65.57	0.39	4.02	3.36565	Up	7.37238e-14	8.09649e-13
LXLOC_039223	640	2	20	0.1	1.03	3.36457	Up	6.63784e-05	0.000275984
LXLOC_036599	257	5.29	53.76	0.75	7.68	3.35614	Up	1.93175e-11	1.76628e-10
LXLOC_034391	751	2.03	21.08	0.09	0.92	3.35364	Up	3.60742e-05	0.000158674
LXLOC_034915	226	3	30	0.49	5	3.35107	Up	7.71756e-07	4.52614e-06
LXLOC_021863	382	2	20	0.18	1.81	3.32992	Up	6.63784e-05	0.000276016
LXLOC_027225	240	2	20.02	0.31	3.1	3.32193	Up	6.63784e-05	0.000276048
LXLOC_002607	580	2	19	0.11	1.09	3.30875	Up	0.000121702	0.000480746
LXLOC_010650	489	280	2694	19.21	185.93	3.27483	Up	0	0
LXLOC_028772	548	2	18.99	0.12	1.16	3.27302	Up	0.000222262	0.000831252
LXLOC_024747	333.67	5	34	0.38	3.59	3.23991	Up	1.39376e-06	7.87447e-06
LXLOC_040848	397	4	36	0.34	3.13	3.20256	Up	1.03491e-07	6.76985e-07
LXLOC_043278	622	2	19	0.11	1.01	3.19878	Up	0.000121702	0.000480852
LXLOC_000824	201	3	27	0.57	5.19	3.1867	Up	4.68032e-06	2.42553e-05
LXLOC_036350	244	2	18	0.3	2.73	3.18587	Up	0.000222262	0.000831512
LXLOC_020804	391	1.73	15.35	0.15	1.36	3.18057	Up	0.00027576	0.000995525
LXLOC_042612	1281	6	54	0.15	1.35	3.16993	Up	5.45126e-11	4.82639e-10
LXLOC_029788	541	11	99	0.68	6.12	3.16993	Up	4.18312e-19	6.17269e-18
LXLOC_039760	1133	244.29	2192.48	6.9	62.08	3.16946	Up	0	0
LXLOC_036423	406	3.02	26.49	0.25	2.24	3.1635	Up	8.4846e-06	4.20107e-05
LXLOC_016163	334	2.63	22.85	0.27	2.41	3.158	Up	1.95404e-05	9.07832e-05
LXLOC_003947	424	12.45	108.87	1	8.79	3.13586	Up	1.01273e-20	1.60782e-19
LXLOC_009244	213	16.01	138.18	2.82	24.73	3.1325	Up	1.21461e-25	2.3484e-24
LXLOC_003210	716	2.94	24.78	0.13	1.14	3.13245	Up	5.6823e-06	2.90565e-05
LXLOC_002604	851	3	25.04	0.11	0.96	3.12553	Up	1.53305e-05	7.22853e-05
LXLOC_036955	724	3	27.03	0.14	1.22	3.12338	Up	4.68032e-06	2.42624e-05
LXLOC_031173	202	5.89	50.57	1.11	9.66	3.12146	Up	1.18471e-10	1.02012e-09
LXLOC_040506	330	3	26	0.32	2.78	3.11894	Up	8.4846e-06	4.20049e-05
LXLOC_033383	516	8.76	74.83	0.57	4.87	3.09489	Up	9.26326e-15	1.07438e-13
LXLOC_035567	305	3.08	25.98	0.36	3.04	3.078	Up	1.53305e-05	7.22949e-05
LXLOC_024942	437	3.23	26.96	0.25	2.11	3.07724	Up	8.4846e-06	4.19991e-05
LXLOC_015135	206	55	455	10.1	84.82	3.07005	Up	1.33769e-79	7.19516e-78
LXLOC_021596	392	4	33	0.35	2.91	3.05559	Up	6.08712e-07	3.60182e-06
LXLOC_030939	334	3.32	27.5	0.35	2.9	3.05063	Up	4.68032e-06	2.42448e-05
LXLOC_027569	921	3	26	0.11	0.91	3.04836	Up	8.4846e-06	4.19933e-05
LXLOC_025708	211	6.37	52.11	1.14	9.43	3.04822	Up	1.77601e-10	1.50714e-09
LXLOC_043553	219	7.73	63.03	1.32	10.9	3.04572	Up	1.27892e-12	1.28319e-11
LXLOC_042066	410	2.4	19.66	0.2	1.65	3.04439	Up	0.000121702	0.000480905
LXLOC_035215	1340	10	83	0.24	1.98	3.04439	Up	1.05322e-15	1.3022e-14
LXLOC_041794	772	3.41	27.03	0.14	1.14	3.02554	Up	4.68032e-06	2.42483e-05
LXLOC_000078	649	3	24	0.15	1.22	3.02385	Up	2.76026e-05	0.000125326
LXLOC_032132	530	3.8	30.69	0.24	1.94	3.01495	Up	7.71756e-07	4.5254e-06
LXLOC_005211	471	62.37	494.62	4.46	35.56	2.99514	Up	8.87654e-85	5.08008e-83
LXLOC_039005	405	3.38	26.21	0.28	2.23	2.99354	Up	8.4846e-06	4.19875e-05
LXLOC_016191	598	6.43	51.48	0.36	2.86	2.98995	Up	3.19712e-10	2.65578e-09
LXLOC_010689	589	4.72	37.89	0.27	2.14	2.98658	Up	5.70462e-08	3.84272e-07
LXLOC_035262	799	3	23	0.12	0.94	2.96963	Up	4.95114e-05	0.000213011
LXLOC_040330	801	3	23	0.12	0.94	2.96963	Up	4.95114e-05	0.00021296
LXLOC_008398	340	297.25	2308.17	30.45	238.51	2.96954	Up	0	0
LXLOC_020492	231	12	92	1.92	14.92	2.95807	Up	1.12489e-16	1.46687e-15
LXLOC_005413	667	10	77	0.49	3.8	2.95515	Up	3.39296e-14	3.81524e-13
LXLOC_006468	500	3	23	0.2	1.55	2.9542	Up	4.95114e-05	0.000212934
LXLOC_040594	1006	3	24	0.1	0.77	2.94486	Up	2.76026e-05	0.000125294
LXLOC_035049	277.2	25.04	191.46	3.25	25.02	2.94457	Up	4.49852e-33	1.08282e-31
LXLOC_002493	1552	10	75	0.2	1.53	2.93546	Up	1.068e-13	1.16008e-12
LXLOC_003714	204	5.09	38.48	0.95	7.26	2.93397	Up	1.41798e-07	9.08954e-07
LXLOC_028406	470	3	22	0.21	1.59	2.92057	Up	8.845e-05	0.000361863
LXLOC_016523	248	9.7	72.64	1.43	10.82	2.91961	Up	1.40038e-13	1.50965e-12
LXLOC_023104	616	5	38	0.27	2.04	2.91754	Up	1.41798e-07	9.09443e-07
LXLOC_033033	754	5	38	0.22	1.65	2.90689	Up	1.41798e-07	9.09117e-07
LXLOC_040682	452	5.2	38.78	0.39	2.92	2.90442	Up	1.41798e-07	9.0928e-07
LXLOC_036168	259	2.52	18.45	0.35	2.61	2.89862	Up	0.000222262	0.000831425
LXLOC_013002	1467	48.73	359.55	1.05	7.8	2.89308	Up	3.51578e-60	1.48122e-58
LXLOC_031848	527.99	20	146	1.25	9.27	2.89064	Up	4.56872e-25	8.66942e-24
LXLOC_001811	368	4	29	0.37	2.74	2.88858	Up	6.20796e-06	3.15909e-05
LXLOC_015706	1063	4.14	29.02	0.12	0.88	2.87447	Up	6.20796e-06	3.15999e-05
LXLOC_034305	559	3.35	24.24	0.2	1.45	2.85798	Up	2.76026e-05	0.00012531
LXLOC_036795	445	67.68	483.45	5.14	37	2.84769	Up	6.66408e-79	3.52615e-77
LXLOC_006729	435	3	21	0.23	1.65	2.84276	Up	0.000157323	0.000604175
LXLOC_007979	437	3.3	23.7	0.26	1.85	2.83094	Up	4.95114e-05	0.000212985
LXLOC_041836	292	3.87	27.07	0.47	3.33	2.82479	Up	4.68032e-06	2.42518e-05
LXLOC_002267	715	3.06	21.28	0.14	0.98	2.80735	Up	0.000157323	0.00060424
LXLOC_028993	594	3	21	0.17	1.17	2.7829	Up	0.000157323	0.000604305
LXLOC_020111	303	12.04	82.07	1.41	9.67	2.77782	Up	3.27266e-14	3.68113e-13
LXLOC_018094	2066	162	1105	2.47	16.87	2.77188	Up	5.22998e-173	6.25656e-171
LXLOC_043852	334	51.83	350.62	5.42	36.97	2.76999	Up	3.75914e-56	1.49069e-54
LXLOC_005908	1060	1803	12243	54.55	371.51	2.76775	Up	0	0
LXLOC_040196	333	5.17	34.59	0.54	3.66	2.76081	Up	1.39376e-06	7.87198e-06
LXLOC_001470	1045	4	26	0.12	0.8	2.73697	Up	3.41636e-05	0.000150845
LXLOC_009746	390	3.46	22.48	0.3	1.99	2.72973	Up	8.845e-05	0.000361946
LXLOC_015209	263	8.93	58.31	1.23	8.1	2.71926	Up	1.03066e-10	8.94147e-10
LXLOC_001244	604	4.64	29.92	0.25	1.64	2.7137	Up	6.20796e-06	3.15954e-05
LXLOC_019778	234	8.45	54.62	1.33	8.72	2.7129	Up	9.88482e-10	7.85886e-09
LXLOC_005788	490	5.41	34.96	0.37	2.41	2.70344	Up	1.39376e-06	7.87322e-06
LXLOC_020142	358	14.43	92.83	1.39	9.05	2.70283	Up	1.79459e-15	2.18931e-14
LXLOC_018938	1489	4.31	27.23	0.09	0.58	2.68806	Up	1.94258e-05	9.03096e-05
LXLOC_011208	637	5	32.25	0.26	1.67	2.68326	Up	4.28802e-06	2.23518e-05
LXLOC_024908	353	4	25	0.39	2.48	2.66879	Up	5.98288e-05	0.000255068
LXLOC_040355	246	17	106	2.53	15.94	2.65544	Up	3.93752e-17	5.25919e-16
LXLOC_017548	1212	6.71	41.92	0.18	1.11	2.62449	Up	1.0185e-07	6.66496e-07
LXLOC_008759	796	4	24	0.16	0.98	2.61471	Up	0.000104304	0.000422997
LXLOC_008922	622	4	24	0.21	1.28	2.60768	Up	0.000104304	0.000422949
LXLOC_004889	1053	7	42	0.21	1.28	2.60768	Up	2.11898e-07	1.33534e-06
LXLOC_019365	483	3.68	22.45	0.26	1.57	2.59418	Up	8.845e-05	0.000361904
LXLOC_024692	572	10	60	0.58	3.49	2.5891	Up	4.70824e-10	3.85023e-09
LXLOC_024726	215	16.62	98.59	2.9	17.44	2.58828	Up	8.75628e-16	1.08978e-14
LXLOC_024708	381.5	7	39	0.59	3.54	2.58496	Up	1.08043e-06	6.18629e-06
LXLOC_023921	296	30.19	177.42	3.62	21.48	2.56893	Up	8.84254e-27	1.78694e-25
LXLOC_009039	502	5	29	0.33	1.95	2.56294	Up	2.25122e-05	0.000103648
LXLOC_008299	614	4	23	0.21	1.24	2.56188	Up	0.000180964	0.000689119
LXLOC_034018	380	5	29	0.45	2.64	2.55254	Up	2.25122e-05	0.000103661
LXLOC_042984	321	16.86	97.14	1.84	10.72	2.54253	Up	1.51001e-15	1.85035e-14
LXLOC_016606	270	7	40	0.93	5.39	2.53498	Up	6.2975e-07	3.72077e-06
LXLOC_041520	911	6	34	0.21	1.21	2.52655	Up	4.91166e-06	2.53624e-05
LXLOC_028683	910	6	34	0.21	1.21	2.52655	Up	4.91166e-06	2.53587e-05
LXLOC_019490	734	4.73	27.06	0.21	1.21	2.52655	Up	1.94258e-05	9.02979e-05
LXLOC_039609	259	22	124.6	3.08	17.63	2.51703	Up	1.13676e-18	1.64353e-17
LXLOC_023645	392	3.95	22.69	0.35	2	2.51457	Up	8.845e-05	0.000361822
LXLOC_013987	825	4	23	0.16	0.91	2.50779	Up	0.000180964	0.000689339
LXLOC_032584	947	10.18	58.4	0.35	1.99	2.50734	Up	1.39465e-09	1.09421e-08
LXLOC_020552	328	6.74	37.75	0.72	4.06	2.49541	Up	9.51152e-07	5.49802e-06
LXLOC_022030	565	6	32.96	0.35	1.95	2.47805	Up	1.44034e-05	6.92561e-05
LXLOC_018855	295	259.4	1421.11	31.21	172.75	2.46861	Up	4.29086e-194	5.56086e-192
LXLOC_035141	296	4.86	26.51	0.58	3.21	2.46845	Up	3.41636e-05	0.000150789
LXLOC_006130	246	13	71	1.93	10.68	2.46824	Up	4.70202e-11	4.17959e-10
LXLOC_023014	378	6.27	34.24	0.57	3.14	2.46173	Up	4.91166e-06	2.53551e-05
LXLOC_001578	418	34.03	185.38	2.77	15.2	2.45611	Up	1.52134e-26	3.03834e-25
LXLOC_031445	211	4.63	25.03	0.83	4.53	2.44833	Up	5.98288e-05	0.000255037
LXLOC_004830	1543	19	103	0.39	2.12	2.44252	Up	2.27068e-15	2.7467e-14
LXLOC_031286	970	14	75.06	0.46	2.5	2.44222	Up	1.80744e-11	1.65601e-10
LXLOC_024989	361	5	26.91	0.48	2.6	2.43741	Up	0.000113747	0.000458436
LXLOC_011248	1524	5	26	0.1	0.54	2.43296	Up	0.000113747	0.000458487
LXLOC_010127	857	6.08	32.68	0.23	1.24	2.43063	Up	1.44034e-05	6.92468e-05
LXLOC_025411	708	11.67	62.8	0.54	2.91	2.42999	Up	5.39568e-10	4.39031e-09
LXLOC_001452	221	19.18	101.88	3.24	17.43	2.42751	Up	6.50726e-15	7.63392e-14
LXLOC_027808	399	29.41	155.29	2.52	13.41	2.41181	Up	3.2225e-22	5.46282e-21
LXLOC_004716	835	5	26	0.19	1.01	2.41028	Up	0.000113747	0.000458229
LXLOC_028060	508	5	26.08	0.33	1.73	2.39023	Up	0.000113747	0.000458332
LXLOC_009371	541	408.62	2128.99	25.13	131.67	2.38944	Up	1.37259e-279	2.58401e-277
LXLOC_016318	435	25.23	130.12	1.97	10.21	2.37372	Up	1.57571e-18	2.26261e-17
LXLOC_027615	348	32	163	3.19	16.41	2.36295	Up	1.49965e-22	2.5789e-21
LXLOC_022462	1107	7.7	39	0.22	1.13	2.36075	Up	1.08043e-06	6.18827e-06
LXLOC_039955	1028	7	36	0.22	1.13	2.36075	Up	5.34246e-06	2.74798e-05
LXLOC_014062	1146	6.01	31.24	0.17	0.87	2.35548	Up	2.45134e-05	0.000112312
LXLOC_032235	227	5.02	25.27	0.82	4.19	2.35325	Up	0.000193288	0.000730761
LXLOC_038901	332	22	111	2.31	11.78	2.35037	Up	1.04571e-15	1.29336e-14
LXLOC_037427	358	5	25	0.48	2.44	2.34577	Up	0.000193288	0.000730839
LXLOC_020494	481	47	236.98	3.28	16.65	2.34375	Up	1.16713e-31	2.71085e-30
LXLOC_004423	232	23619.4	117982	3760.21	19033.7	2.33967	Up	0	0
LXLOC_010137	767	9	45	0.38	1.92	2.33703	Up	4.37962e-07	2.65516e-06
LXLOC_039610	298	7.72	38.63	0.92	4.64	2.33442	Up	1.84733e-06	1.02844e-05
LXLOC_027989	693	139.13	688.63	6.57	32.66	2.31356	Up	3.12646e-88	1.87007e-86
LXLOC_011832	1077	107.93	531.41	3.21	15.86	2.30475	Up	1.26036e-68	5.88535e-67
LXLOC_002646	450	48.06	235.74	3.61	17.82	2.30343	Up	5.79576e-31	1.32381e-29
LXLOC_001154	569	13	64	0.76	3.75	2.30282	Up	1.83301e-09	1.42625e-08
LXLOC_017551	416	10	49	0.82	4.04	2.30066	Up	1.6338e-07	1.04059e-06
LXLOC_011664	364	7	34	0.66	3.25	2.2999	Up	1.52114e-05	7.23148e-05
LXLOC_025892	246	28	136	4.16	20.46	2.29815	Up	1.95473e-18	2.79563e-17
LXLOC_030150	527	5.58	27.11	0.35	1.72	2.29698	Up	6.6599e-05	0.000276805
LXLOC_042974	509	16.12	78.19	1.06	5.17	2.2861	Up	3.52636e-11	3.16205e-10
LXLOC_014828	2771	14.01	69.12	0.16	0.78	2.2854	Up	4.12928e-10	3.4048e-09
LXLOC_005411	576	11	53	0.63	3.06	2.28011	Up	6.09736e-08	4.07352e-07
LXLOC_043559	2042	7	34	0.11	0.53	2.26849	Up	1.52114e-05	7.23052e-05
LXLOC_036995	392	17.4	83.09	1.52	7.32	2.26777	Up	7.9936e-12	7.49274e-11
LXLOC_038149	1120	13	62	0.37	1.78	2.26628	Up	5.11286e-09	3.80528e-08
LXLOC_037255	224	36	170	5.98	28.61	2.2583	Up	3.1934e-22	5.41606e-21
LXLOC_023805	208	5.55	26.22	1.01	4.83	2.25767	Up	0.000113747	0.000458384
LXLOC_009311	234	5.76	26.78	0.91	4.28	2.23367	Up	0.000113747	0.000458281
LXLOC_008231	289	6.21	29.04	0.77	3.62	2.23306	Up	7.00538e-05	0.000290186
LXLOC_029037	383	30	139	2.69	12.56	2.22316	Up	3.5426e-18	5.01843e-17
LXLOC_043064	335	17.91	82.79	1.87	8.7	2.21798	Up	1.33308e-11	1.23403e-10
LXLOC_016795	260	20	91	2.78	12.82	2.20524	Up	3.24994e-12	3.15803e-11
LXLOC_020652	756	7	32	0.3	1.38	2.20163	Up	4.25746e-05	0.0001847
LXLOC_003750	424	78.92	360.09	6.33	29.06	2.19876	Up	1.51943e-44	4.85687e-43
LXLOC_034514	693	35.98	164.46	1.7	7.8	2.19794	Up	2.29188e-21	3.76047e-20
LXLOC_008960	408	7.74	35.37	0.65	2.98	2.1968	Up	9.0332e-06	4.45667e-05
LXLOC_023206	299	13	59	1.54	7.06	2.19674	Up	2.3363e-08	1.63889e-07
LXLOC_016347	279	7.93	36	1.02	4.67	2.19485	Up	5.34246e-06	2.74758e-05
LXLOC_015534	374	21	95	1.93	8.82	2.19218	Up	1.22299e-12	1.2281e-11
LXLOC_000275	237	6	27	0.93	4.25	2.19216	Up	0.000196291	0.000741015
LXLOC_020622	270	7.07	31.82	0.94	4.29	2.19024	Up	7.07308e-05	0.000292956
LXLOC_004441	531	6.57	29.64	0.41	1.87	2.18934	Up	7.00538e-05	0.000290253
LXLOC_031653	896	13	59.08	0.47	2.14	2.18688	Up	2.3363e-08	1.63857e-07
LXLOC_024879	406	59.24	266.68	4.98	22.58	2.18083	Up	1.01134e-32	2.41325e-31
LXLOC_033104	251	39.34	176.06	5.71	25.86	2.17916	Up	3.5297e-22	5.96663e-21
LXLOC_018555	492	38.15	171.49	2.6	11.76	2.1773	Up	1.5262e-21	2.52267e-20
LXLOC_041144	460	89.67	402	6.57	29.66	2.17455	Up	1.04804e-48	3.64662e-47
LXLOC_029039	275	9	40	1.17	5.28	2.17403	Up	5.66266e-06	2.89602e-05
LXLOC_018484	836	26.5	119.37	1.03	4.64	2.17148	Up	1.27104e-15	1.56502e-14
LXLOC_024907	988	8	35.98	0.26	1.17	2.16993	Up	2.56416e-05	0.000117001
LXLOC_011889	931	7	31	0.24	1.08	2.16993	Up	7.07308e-05	0.000292922
LXLOC_032880	209	44	195	7.94	35.71	2.16912	Up	4.56126e-24	8.37965e-23
LXLOC_026942	354	9	40	0.88	3.95	2.16628	Up	5.66266e-06	2.89643e-05
LXLOC_016315	329	72.05	318	7.66	34.11	2.15478	Up	3.60356e-38	9.89223e-37
LXLOC_010581	362	8.28	36.32	0.79	3.5	2.14743	Up	1.54947e-05	7.3021e-05
LXLOC_030505	354	33.81	148.53	3.31	14.66	2.14698	Up	8.60774e-19	1.25414e-17
LXLOC_039021	930	17	74.42	0.59	2.59	2.13417	Up	7.4069e-10	5.96572e-09
LXLOC_010150	773	7	30	0.29	1.27	2.1307	Up	0.000116924	0.000469651
LXLOC_015098	281	37.62	162.36	4.79	20.88	2.12402	Up	4.7383e-20	7.30221e-19
LXLOC_009462	322	15.63	67.05	1.7	7.37	2.11613	Up	3.24178e-09	2.46556e-08
LXLOC_037647	210	30.61	126.69	5.49	23.07	2.07114	Up	2.14588e-15	2.59925e-14
LXLOC_009955	284	7.04	29.01	0.88	3.69	2.06805	Up	0.000192271	0.000727684
LXLOC_035125	756	7	29	0.3	1.25	2.05889	Up	0.000192271	0.00072753
LXLOC_015013	316	10	41	1.11	4.6	2.05107	Up	9.14178e-06	4.50775e-05
LXLOC_024706	307	74.94	305.82	8.62	35.51	2.04247	Up	1.35561e-34	3.40035e-33
LXLOC_041218	579	45	184	2.57	10.58	2.0415	Up	2.49018e-21	4.0709e-20
LXLOC_042755	284	19.49	78.88	2.45	10.02	2.03203	Up	7.24272e-10	5.84137e-09
LXLOC_029801	838	15	61	0.58	2.37	2.03076	Up	6.16044e-08	4.11259e-07
LXLOC_035079	2680	23.95	97.08	0.28	1.14	2.02554	Up	3.30538e-12	3.20842e-11
LXLOC_017135	739.61	19.66	78.16	0.85	3.46	2.02524	Up	7.24272e-10	5.84401e-09
LXLOC_005271	663	17.52	71.12	0.87	3.54	2.02466	Up	3.2198e-09	2.45145e-08
LXLOC_019172	372	53.4	215.74	4.95	20.14	2.02456	Up	1.6742e-24	3.11735e-23
LXLOC_008806	293	22.76	91.41	2.76	11.2	2.02076	Up	2.3263e-11	2.11567e-10
LXLOC_033080	3682	115.23	467.85	0.98	3.97	2.01829	Up	2.0432e-51	7.51112e-50
LXLOC_015899	276	28	112.24	3.64	14.74	2.01773	Up	2.7025e-13	2.86757e-12
LXLOC_027169	427	23.43	93.86	1.86	7.52	2.01543	Up	2.27412e-11	2.0698e-10
LXLOC_036835	287	19.09	76.27	2.37	9.57	2.01363	Up	1.89129e-09	1.46396e-08
LXLOC_029041	665	11	44	0.54	2.18	2.0133	Up	5.42782e-06	2.78908e-05
LXLOC_025507	675	18.16	72.85	0.88	3.55	2.01224	Up	5.08384e-09	3.78447e-08
LXLOC_036418	1441	31	124	0.68	2.74	2.01057	Up	1.43119e-14	1.64605e-13
LXLOC_032558	651	7.34	29.38	0.37	1.49	2.00972	Up	0.000192271	0.000727607
LXLOC_019987	607	19.59	78	1.06	4.26	2.00679	Up	7.24272e-10	5.84269e-09
LXLOC_041798	475	11	44	0.78	3.13	2.00462	Up	5.42782e-06	2.78948e-05
LXLOC_032427	403	8.81	35.18	0.75	3	2	Up	2.56416e-05	0.000116987
LXLOC_032025	438	46.25	183.48	3.58	14.29	1.99697	Up	1.00975e-20	1.60381e-19
LXLOC_032436	546	53.09	210.43	3.23	12.89	1.99665	Up	1.78292e-23	3.20147e-22
LXLOC_006129	1333	24	95	0.57	2.27	1.99366	Up	2.20424e-11	2.00773e-10
LXLOC_030504	477	222.63	880.86	15.69	62.47	1.99332	Up	3.08684e-93	1.93368e-91
LXLOC_019504	362	9	35.52	0.86	3.42	1.99159	Up	6.62288e-05	0.00027549
LXLOC_007578	1061	11.93	47.05	0.36	1.43	1.98995	Up	1.25404e-06	7.13467e-06
LXLOC_033765	297	7.85	30.95	0.94	3.73	1.98844	Up	0.000116924	0.000469545
LXLOC_032051	496	22.45	87.94	1.52	5.98	1.97607	Up	1.57788e-10	1.34411e-09
LXLOC_043497	399	9	35	0.77	3.02	1.97162	Up	6.62288e-05	0.000275522
LXLOC_034849	316	10.19	39.34	1.13	4.42	1.96772	Up	2.40554e-05	0.000110397
LXLOC_030790	1425	19.9	77.19	0.44	1.72	1.96683	Up	1.17178e-09	9.2463e-09
LXLOC_016156	303	65.8	253.97	7.68	29.93	1.96241	Up	1.609e-27	3.30002e-26
LXLOC_022210	690	8	31	0.38	1.48	1.96153	Up	0.000183356	0.000697262
LXLOC_010103	1026	20	78	0.63	2.45	1.95936	Up	1.82096e-09	1.41719e-08
LXLOC_014064	324	8.94	34.41	0.97	3.76	1.95468	Up	4.2241e-05	0.000183297
LXLOC_002378	274	16.2	61.35	2.12	8.13	1.93919	Up	1.53179e-07	9.78752e-07
LXLOC_037715	394	11	42	0.96	3.68	1.9386	Up	1.41347e-05	6.80553e-05
LXLOC_031789	640	5886.08	22437	302.48	1158.35	1.93716	Up	0	0
LXLOC_029785	1850	27	103	0.46	1.76	1.93587	Up	7.58634e-12	7.1222e-11
LXLOC_041934	499	13	49	0.87	3.31	1.92774	Up	3.04618e-06	1.63455e-05
LXLOC_016779	809	17	64	0.68	2.58	1.92376	Up	9.07004e-08	5.96591e-07
LXLOC_024260	417	41.86	157.46	3.42	12.95	1.92088	Up	2.1931e-17	2.97817e-16
LXLOC_023505	292	10.33	38.8	1.26	4.77	1.92057	Up	3.8762e-05	0.000169662
LXLOC_011726	791	9	34	0.37	1.4	1.91983	Up	0.000106795	0.000432217
LXLOC_032206	526	248.66	934.18	15.77	59.56	1.91716	Up	4.5475e-94	2.8943e-92
LXLOC_019914	596.69	11	39.41	0.58	2.19	1.91681	Up	5.74882e-05	0.000245704
LXLOC_036242	253	37	138	5.32	20.08	1.91626	Up	4.34272e-15	5.14865e-14
LXLOC_020798	3636.77	25	75	0.17	0.64	1.91254	Up	3.77468e-07	2.30679e-06
LXLOC_020186	352	171.33	639.18	16.88	63.51	1.91167	Up	2.03278e-64	9.08881e-63
LXLOC_017060	2735	52	195	0.6	2.24	1.90046	Up	7.88768e-21	1.26009e-19
LXLOC_015931	957	17.4	106.06	0.96	3.58	1.89885	Up	3.93752e-17	5.26116e-16
LXLOC_017946	522	13	48	0.83	3.09	1.89642	Up	4.86452e-06	2.5148e-05
LXLOC_019024	778	10	37	0.42	1.55	1.88381	Up	6.2166e-05	0.000260133
LXLOC_014582	421	8.75	32.17	0.71	2.62	1.88368	Up	0.000112984	0.000455565
LXLOC_036791	521	11	40	0.7	2.58	1.88194	Up	3.61804e-05	0.000159122
LXLOC_015053	209	194.92	706.98	35.17	129.48	1.88031	Up	4.11362e-69	1.9463e-67
LXLOC_022378	1108	32.15	118	0.93	3.42	1.87869	Up	5.72296e-13	5.9129e-12
LXLOC_034014	295	14.08	50.84	1.69	6.18	1.87058	Up	4.52012e-06	2.35034e-05
LXLOC_043016	275	34	123	4.44	16.22	1.86914	Up	3.19414e-13	3.37622e-12
LXLOC_040154	329	13.37	48.09	1.42	5.16	1.86148	Up	4.86452e-06	2.51444e-05
LXLOC_011599	2116	54.16	197.64	0.81	2.94	1.85982	Up	1.7562e-20	2.76242e-19
LXLOC_027095	2321	12	43	0.16	0.58	1.85798	Up	2.1058e-05	9.73786e-05
LXLOC_031243	242	8.71	31.14	1.32	4.78	1.85647	Up	0.000183356	0.000697336
LXLOC_005868	1319	37	133	0.89	3.22	1.85518	Up	4.25372e-14	4.75324e-13
LXLOC_030740	325	49.27	176.25	5.31	19.17	1.85207	Up	3.52412e-18	4.99423e-17
LXLOC_016723	1048	26.63	96.33	0.82	2.96	1.8519	Up	8.12044e-11	7.08266e-10
LXLOC_003584	224	11.17	39.39	1.85	6.63	1.84148	Up	5.74882e-05	0.000245674
LXLOC_037350	2308	28	100	0.38	1.36	1.83954	Up	7.10622e-11	6.22081e-10
LXLOC_039573	475	27	95	1.91	6.77	1.82558	Up	2.96666e-10	2.46893e-09
LXLOC_017805	1159	18	64	0.5	1.77	1.82375	Up	2.13224e-07	1.34346e-06
LXLOC_009472	800	14.22	50.1	0.58	2.04	1.81444	Up	4.52012e-06	2.35069e-05
LXLOC_040709	1384	26.37	93.16	0.61	2.14	1.81073	Up	3.19732e-10	2.65533e-09
LXLOC_008560	1472	31.88	112.11	0.69	2.42	1.81034	Up	3.78846e-12	3.64175e-11
LXLOC_038320	685	13	45	0.62	2.16	1.80069	Up	1.93397e-05	8.99676e-05
LXLOC_040775	2058	37.77	131.69	0.58	2.02	1.80023	Up	1.04832e-13	1.13905e-12
LXLOC_040685	977	14	48.28	0.46	1.6	1.79837	Up	1.12288e-05	5.466e-05
LXLOC_008112	680	646.75	2234.72	31.16	108.15	1.79527	Up	3.26572e-203	4.45846e-201
LXLOC_020491	458	27	93	1.99	6.9	1.79383	Up	7.26432e-10	5.85747e-09
LXLOC_002275	323	14	48	1.52	5.26	1.79099	Up	1.12288e-05	5.46674e-05
LXLOC_005840	709	53	182	2.44	8.43	1.78865	Up	6.37118e-18	8.93689e-17
LXLOC_015052	336	94	321	9.76	33.62	1.78437	Up	2.8578e-30	6.38879e-29
LXLOC_036804	232	45.53	154.25	7.25	24.88	1.77893	Up	2.46856e-15	2.98002e-14
LXLOC_020295	2471.87	192.39	584.5	2.19	7.43	1.76243	Up	6.53962e-47	2.19227e-45
LXLOC_029210	1368	12	40	0.28	0.93	1.7318	Up	8.23594e-05	0.000337989
LXLOC_008332	702	8.52	39.82	0.56	1.86	1.7318	Up	3.3338e-06	1.77927e-05
LXLOC_036920	1293	13	43.06	0.32	1.06	1.72792	Up	4.75022e-05	0.000204983
LXLOC_024703	515	38.06	125.18	2.47	8.17	1.72583	Up	3.29114e-12	3.19633e-11
LXLOC_009243	544	14	46	0.86	2.83	1.71839	Up	2.74362e-05	0.000124602
LXLOC_034909	2211	113.41	371.4	1.61	5.29	1.71621	Up	2.90886e-33	7.0302e-32
LXLOC_007049	721	11	36	0.5	1.64	1.7137	Up	0.000223824	0.000836918
LXLOC_013346	842	19	62	0.73	2.39	1.71104	Up	1.16044e-06	6.6243e-06
LXLOC_014599	235	12.32	43.24	2.1	6.87	1.70992	Up	2.1058e-05	9.7366e-05
LXLOC_007261	864	13.8	45.2	0.52	1.7	1.70895	Up	1.93397e-05	8.99559e-05
LXLOC_015127	252	22	71	3.18	10.38	1.70671	Up	2.29124e-07	1.43781e-06
LXLOC_019747	296	11.42	36.84	1.37	4.46	1.70287	Up	0.000223824	0.000836743
LXLOC_007494	271	24.03	76.68	3.19	10.29	1.68961	Up	1.19764e-07	7.75777e-07
LXLOC_010181	610	16.6	53.39	0.9	2.9	1.68806	Up	5.91438e-06	3.0157e-05
LXLOC_029787	675	40.06	128	1.95	6.24	1.67807	Up	4.1332e-12	3.96355e-11
LXLOC_007754	623	16	51	0.85	2.71	1.67276	Up	1.4212e-05	6.84001e-05
LXLOC_017912	560	17	54	1.01	3.22	1.67271	Up	8.22414e-06	4.08512e-05
LXLOC_039621	1713	16.83	52.84	0.31	0.98	1.66051	Up	9.18654e-06	4.52857e-05
LXLOC_022379	2080	21.01	66.37	0.32	1.01	1.65821	Up	9.31798e-07	5.408e-06
LXLOC_041718	704	122.84	384.56	5.71	17.94	1.65162	Up	9.79782e-33	2.34107e-31
LXLOC_002854	675	13.32	41.85	0.65	2.04	1.65006	Up	0.000114511	0.000461149
LXLOC_022859	1562	14.54	44.69	0.29	0.91	1.64981	Up	6.58586e-05	0.000274014
LXLOC_004714	362	25.36	78.8	2.42	7.59	1.64909	Up	1.06943e-07	6.9842e-07
LXLOC_017477	214	59	182	10.35	32.38	1.64547	Up	6.05312e-16	7.58634e-15
LXLOC_006959	273	44.41	137.35	5.84	18.27	1.64544	Up	1.75103e-12	1.74173e-11
LXLOC_017130	445.46	478.95	1642.27	40.35	125.53	1.63739	Up	8.90896e-149	9.13079e-147
LXLOC_038731	1137.59	57.76	148.66	1.35	4.19	1.63399	Up	1.15639e-10	9.97421e-10
LXLOC_038709	337	25.46	77.96	2.63	8.14	1.62997	Up	1.63307e-07	1.04049e-06
LXLOC_027889	601	19.86	60.98	1.09	3.37	1.62842	Up	2.76304e-06	1.49202e-05
LXLOC_025710	334	84.68	258.72	8.85	27.28	1.62409	Up	7.19482e-22	1.20596e-20
LXLOC_020468	352	20	61	1.97	6.06	1.62112	Up	3.75706e-06	1.99534e-05
LXLOC_032881	237	27	81	4.19	12.74	1.60434	Up	1.27958e-07	8.24675e-07
LXLOC_000122	1254	20	61	0.51	1.55	1.6037	Up	3.75706e-06	1.99475e-05
LXLOC_004032	924	15	45	0.52	1.58	1.60334	Up	8.91244e-05	0.000364497
LXLOC_011218	1145	21	64	0.59	1.79	1.60117	Up	2.17892e-06	1.18953e-05
LXLOC_001523	282	15.82	47.31	2	6.06	1.59932	Up	3.79444e-05	0.000166511
LXLOC_021922	646	14	42	0.71	2.15	1.59845	Up	0.00015511	0.000597925
LXLOC_022186	312	15.74	47.3	1.78	5.39	1.59841	Up	3.79444e-05	0.000166532
LXLOC_033762	266	29.15	87.11	3.95	11.95	1.59709	Up	4.34842e-08	2.96264e-07
LXLOC_032885	773	32.02	96.69	1.35	4.08	1.59561	Up	8.6486e-09	6.29916e-08
LXLOC_007841	2810	45	135	0.5	1.51	1.59455	Up	8.21646e-12	7.69357e-11
LXLOC_025944	364	17.38	51.9	1.65	4.97	1.59078	Up	2.9584e-05	0.000133863
LXLOC_009277	554	16	48	0.96	2.89	1.58996	Up	5.13058e-05	0.000220307
LXLOC_005887	486	17.33	51.9	1.2	3.61	1.58896	Up	2.9584e-05	0.00013388
LXLOC_041554	672	27	80.93	1.32	3.97	1.5886	Up	1.93537e-07	1.22308e-06
LXLOC_030995	587	26	78	1.47	4.42	1.58823	Up	2.197e-07	1.38134e-06
LXLOC_010956	425	17.9	53.24	1.43	4.29	1.58496	Up	1.2653e-05	6.12843e-05
LXLOC_017956	374	19.72	58.85	1.82	5.46	1.58496	Up	6.48488e-06	3.29205e-05
LXLOC_015292	369	33	98	3.08	9.23	1.5834	Up	7.63158e-09	5.58001e-08
LXLOC_017549	1148	17	50	0.47	1.4	1.57469	Up	4.4948e-05	0.000194525
LXLOC_009464	907	50.93	150.89	1.81	5.39	1.5743	Up	5.7211e-13	5.91268e-12
LXLOC_012173	482	78.09	230.96	5.44	16.19	1.57342	Up	1.03172e-18	1.49528e-17
LXLOC_006167	534	32.36	95.45	2.02	5.99	1.5682	Up	1.30646e-08	9.38933e-08
LXLOC_031828	2356	18	53	0.24	0.71	1.56478	Up	2.59394e-05	0.00011827
LXLOC_036806	1017.71	65.27	174.54	1.87	5.53	1.56424	Up	8.05242e-13	8.22464e-12
LXLOC_029405	1277	92.14	272	2.3	6.8	1.5639	Up	6.30672e-22	1.05958e-20
LXLOC_019695	739	20	58	0.88	2.57	1.54619	Up	1.31049e-05	6.33276e-05
LXLOC_024727	805	3334.7	9697.75	134.48	392.53	1.54541	Up	0	0
LXLOC_033420	1187	18	52	0.48	1.4	1.54432	Up	3.9219e-05	0.00017162
LXLOC_008289	256	371.59	1069.59	52.68	153.45	1.54244	Up	1.3146e-78	6.91499e-77
LXLOC_012803	533	16.38	47.28	1.02	2.97	1.54189	Up	7.80072e-05	0.000320533
LXLOC_038335	446	35	101	2.65	7.71	1.54074	Up	8.8496e-09	6.44031e-08
LXLOC_007075	430	14.99	43.09	1.18	3.42	1.53521	Up	0.00010132	0.000411973
LXLOC_016703	1355	33	94.86	0.77	2.23	1.53411	Up	3.87508e-08	2.65532e-07
LXLOC_034981	269	15	43	2.01	5.82	1.53382	Up	0.000205342	0.000773878
LXLOC_013910	383	21.56	61.72	1.93	5.58	1.53166	Up	7.58916e-06	3.82657e-05
LXLOC_034982	819	25	72	0.99	2.86	1.53051	Up	1.29631e-06	7.35411e-06
LXLOC_009540	400	22	63	1.88	5.42	1.52756	Up	6.6191e-06	3.3559e-05
LXLOC_017252	888	201	576	7.31	21.03	1.52451	Up	7.6408e-43	2.34193e-41
LXLOC_026071	1946	130	374	2.11	6.07	1.52445	Up	1.54265e-28	3.2982e-27
LXLOC_016440	2162	47.49	135.87	0.69	1.98	1.52083	Up	3.2309e-11	2.90367e-10
LXLOC_030988	203	55.49	156.13	10.37	29.64	1.51513	Up	1.51253e-12	1.50996e-11
LXLOC_016776	662	18	51	0.89	2.54	1.51295	Up	5.90394e-05	0.000251942
LXLOC_040977	279	17	48	2.18	6.22	1.51259	Up	0.000102366	0.000415895
LXLOC_041517	2120	48.4	138.16	0.72	2.05	1.50956	Up	1.89607e-11	1.73498e-10
LXLOC_020667	548	37.55	106.37	2.28	6.49	1.50918	Up	4.52872e-09	3.38816e-08
LXLOC_015048	298	14.92	41.88	1.77	5.03	1.50681	Up	0.000236246	0.000880605
LXLOC_004166	290	44	123	5.4	15.25	1.49778	Up	5.27278e-10	4.29617e-09
LXLOC_019197	992	37.77	105.19	1.22	3.42	1.48712	Up	6.75952e-09	4.98313e-08
LXLOC_042082	868	111.28	311.06	4.15	11.63	1.48667	Up	3.59836e-23	6.35918e-22
LXLOC_034304	425	32.16	89.44	2.57	7.2	1.48623	Up	1.4718e-07	9.4177e-07
LXLOC_027681	2468	16	44	0.2	0.56	1.48543	Up	0.000266384	0.00096675
LXLOC_020478	284	36.59	101.36	4.6	12.88	1.48543	Up	1.72001e-08	1.21755e-07
LXLOC_028932	1011	56.09	154.82	1.78	4.94	1.47263	Up	6.33802e-12	5.99272e-11
LXLOC_039559	246	18.19	49.78	2.7	7.49	1.47201	Up	0.000131987	0.000514499
LXLOC_005676	942	11152	30819.9	381.51	1057.75	1.47121	Up	0	0
LXLOC_014899	400	17.22	47.25	1.47	4.07	1.46921	Up	0.0001534	0.000591585
LXLOC_010709	588	67	183.96	3.77	10.4	1.46395	Up	8.87128e-14	9.6802e-13
LXLOC_016663	1162	27	73.79	0.74	2.04	1.46297	Up	3.22062e-06	1.72246e-05
LXLOC_012177	277	16.54	45.06	2.14	5.89	1.46066	Up	0.000177778	0.000678503
LXLOC_018480	2642	105.19	287.55	1.25	3.42	1.45207	Up	8.6203e-21	1.37345e-19
LXLOC_006454	337	20.54	55.59	2.13	5.8	1.4452	Up	4.41194e-05	0.000191147
LXLOC_027641	1104	25.7	70	0.75	2.04	1.44361	Up	2.90348e-06	1.56431e-05
LXLOC_037525	838	35.21	95.16	1.36	3.69	1.44001	Up	9.55106e-08	6.27078e-07
LXLOC_032821	250	30.11	80.57	4.39	11.89	1.43746	Up	1.39295e-06	7.87117e-06
LXLOC_030326	283	23.57	63.02	2.97	8.04	1.43673	Up	1.27951e-05	6.19475e-05
LXLOC_034159	346	22	59	2.21	5.98	1.4361	Up	3.2653e-05	0.000144622
LXLOC_036405	228	18	48	2.93	7.91	1.43278	Up	0.000195952	0.000740051
LXLOC_014960	1316	31.52	84.55	0.76	2.05	1.43155	Up	5.5246e-07	3.28091e-06
LXLOC_032097	226	121.08	322.02	19.89	53.62	1.43073	Up	2.7881e-22	4.7399e-21
LXLOC_021451	813.66	43	107.02	1.59	4.28	1.42858	Up	1.25359e-07	8.08794e-07
LXLOC_017453	711	39	104	1.79	4.8	1.42307	Up	3.59464e-08	2.4712e-07
LXLOC_010303	1599	88.76	237.59	1.76	4.71	1.42015	Up	4.42118e-17	5.89859e-16
LXLOC_010164	1157	38.13	101.11	1.05	2.8	1.41504	Up	6.12348e-08	4.08945e-07
LXLOC_000699	1886	23	60	0.38	1.01	1.41028	Up	4.11954e-05	0.000179217
LXLOC_041511	617	3264.97	8626.15	174.45	463.12	1.40857	Up	0	0
LXLOC_040950	1426	109	289	2.43	6.45	1.40834	Up	4.75704e-20	7.32793e-19
LXLOC_039467	223	644	1685	107.48	285.13	1.40755	Up	1.07456e-106	7.7336e-105
LXLOC_005236	348.45	117.07	349.5	13.25	35.12	1.4063	Up	5.25236e-28	1.10124e-26
LXLOC_039386	404	48.44	127.35	4.09	10.84	1.40619	Up	1.39158e-09	1.09228e-08
LXLOC_038584	1888	47.17	124.71	0.79	2.09	1.40358	Up	2.36266e-09	1.81703e-08
LXLOC_030677	521	145.39	381.61	9.31	24.58	1.40063	Up	1.34341e-25	2.59322e-24
LXLOC_002690	368	28.99	75.99	2.72	7.18	1.40038	Up	2.77258e-06	1.49672e-05
LXLOC_027223	304	202.08	527.95	23.49	61.99	1.39999	Up	2.02748e-34	5.04669e-33
LXLOC_018091	1172	27.18	71.38	0.74	1.95	1.39788	Up	6.98546e-06	3.53763e-05
LXLOC_023880	417	23.05	60.2	1.88	4.95	1.3967	Up	4.11954e-05	0.000179195
LXLOC_036911	779	20	52	0.83	2.18	1.39314	Up	0.000142921	0.000554943
LXLOC_004774	530	81.39	212.41	5.12	13.43	1.39124	Up	7.8633e-15	9.15568e-14
LXLOC_004859	267	32	83	4.32	11.33	1.39104	Up	1.50214e-06	8.46273e-06
LXLOC_040510	289	20.83	54.11	2.57	6.74	1.39098	Up	6.55716e-05	0.000273296
LXLOC_030483	286	102.47	265.94	12.78	33.51	1.3907	Up	5.63408e-18	7.92471e-17
LXLOC_022650	1268	20	52	0.5	1.31	1.38957	Up	0.000142921	0.000554883
LXLOC_017184	248	29	75.06	4.27	11.18	1.38861	Up	5.11644e-06	2.63589e-05
LXLOC_035999	808	22	57	0.88	2.3	1.38606	Up	7.07978e-05	0.000293132
LXLOC_026213	5261	60.74	159.17	0.36	0.94	1.38466	Up	1.12279e-11	1.04287e-10
LXLOC_020919	337	22	57	2.28	5.95	1.38386	Up	7.07978e-05	0.000293098
LXLOC_043022	351	201.08	519.12	19.87	51.74	1.38069	Up	2.15296e-33	5.22451e-32
LXLOC_017796	1127.63	86.22	221.31	2.42	6.3	1.38034	Up	5.36056e-15	6.3302e-14
LXLOC_021450	3222	96.3	248.25	0.93	2.41	1.37373	Up	8.86304e-17	1.16296e-15
LXLOC_033490	601	33.04	85.36	1.82	4.71	1.37179	Up	1.28506e-06	7.29491e-06
LXLOC_015612	253	58.69	149.87	8.44	21.8	1.36901	Up	1.44004e-10	1.23079e-09
LXLOC_031284	2039	166	427	2.56	6.61	1.36851	Up	1.33551e-27	2.75489e-26
LXLOC_011309	1078.54	40.86	100.27	1.16	2.99	1.36602	Up	2.92276e-07	1.80218e-06
LXLOC_029045	861	297	762	11.16	28.74	1.36472	Up	9.14274e-48	3.13244e-46
LXLOC_014649	817	33.9	86.72	1.35	3.46	1.35781	Up	8.80818e-07	5.12793e-06
LXLOC_023071	392	226.06	574.96	19.76	50.63	1.35741	Up	7.9314e-36	2.06326e-34
LXLOC_009745	334	19.83	50.29	2.07	5.3	1.35636	Up	0.000167501	0.000641678
LXLOC_026237	242	24.41	61.66	3.7	9.46	1.35431	Up	5.1366e-05	0.000220539
LXLOC_023368	1478	84	214	1.8	4.6	1.35364	Up	2.19402e-14	2.49612e-13
LXLOC_013423	3741	80.15	205.05	0.67	1.71	1.35176	Up	5.85272e-14	6.45731e-13
LXLOC_015780	386.67	26	73	2.56	6.53	1.35094	Up	1.68914e-06	9.44784e-06
LXLOC_038574	303	38.99	98.35	4.55	11.59	1.34894	Up	1.90912e-07	1.20734e-06
LXLOC_041413	1153	38	96	1.05	2.67	1.34645	Up	4.02124e-07	2.45412e-06
LXLOC_028438	1021.09	33.16	84.76	1.05	2.67	1.34645	Up	1.86918e-06	1.03979e-05
LXLOC_003459	247	36.25	90.47	5.36	13.54	1.33692	Up	1.15733e-06	6.60865e-06
LXLOC_029293	221	46.37	115.01	7.82	19.68	1.33149	Up	3.7397e-08	2.56649e-07
LXLOC_034630	407	43.59	108.32	3.65	9.15	1.32588	Up	8.69472e-08	5.72852e-07
LXLOC_004858	441	43	107	3.3	8.27	1.32542	Up	1.25359e-07	8.0894e-07
LXLOC_009030	538	57	142	3.53	8.83	1.32275	Up	1.054e-09	8.3649e-09
LXLOC_000966	1323	24	60	0.58	1.45	1.32193	Up	7.47106e-05	0.000308618
LXLOC_029946	240	64.55	158.97	9.87	24.63	1.31929	Up	1.67984e-10	1.42791e-09
LXLOC_029038	252	26	64	3.75	9.35	1.31808	Up	5.3686e-05	0.000230113
LXLOC_025523	327	47.27	116.63	5.06	12.6	1.31621	Up	4.58246e-08	3.11616e-07
LXLOC_022370	3474	54.99	134.98	0.49	1.22	1.31603	Up	3.50758e-09	2.66149e-08
LXLOC_023137	678	55.62	137.78	2.69	6.69	1.3144	Up	2.08162e-09	1.60642e-08
LXLOC_003475	221	27.99	68.39	4.72	11.7	1.30965	Up	2.17314e-05	0.000100285
LXLOC_027276	2214	166.28	411.5	2.36	5.85	1.30965	Up	4.3512e-25	8.26982e-24
LXLOC_035404	791	22	54	0.9	2.23	1.30905	Up	0.000218774	0.000821816
LXLOC_028547	327	23.54	57.78	2.52	6.24	1.30812	Up	0.000127829	0.000499599
LXLOC_028687	457	36.2	88.91	2.67	6.61	1.30781	Up	2.39978e-06	1.30492e-05
LXLOC_030406	265	29.51	72.26	4.02	9.95	1.3075	Up	1.56894e-05	7.38995e-05
LXLOC_004674	919	8783	21578	308.32	759.98	1.30153	Up	0	0
LXLOC_040157	256	25.04	60.82	3.55	8.73	1.29816	Up	0.000131671	0.000513436
LXLOC_016625	2041	179	438.54	2.76	6.78	1.29662	Up	3.9499e-26	7.78424e-25
LXLOC_042945	230	47.8	115.6	7.69	18.84	1.29274	Up	6.57154e-08	4.37479e-07
LXLOC_035260	1830	38	93	0.66	1.61	1.28652	Up	1.20427e-06	6.86463e-06
LXLOC_025510	352	378.52	914.84	37.29	90.89	1.28533	Up	1.1307e-51	4.17377e-50
LXLOC_013057	573	651.23	1578.13	37.66	91.73	1.28436	Up	2.77654e-88	1.66355e-86
LXLOC_032761	288	235.94	567.55	29.18	70.94	1.28162	Up	1.40825e-32	3.33588e-31
LXLOC_021685	1246	4966.99	11974.8	127.13	307.27	1.2732	Up	0	0
LXLOC_036747	309	46	110	5.25	12.68	1.27217	Up	2.25522e-07	1.41571e-06
LXLOC_026702	350	36.36	86.93	3.6	8.69	1.27136	Up	4.91634e-06	2.53682e-05
LXLOC_027764	2726	236.31	569.62	2.72	6.56	1.27009	Up	1.20066e-32	2.85359e-31
LXLOC_031167	708	27	65	1.25	3.01	1.26784	Up	6.53632e-05	0.00027246
LXLOC_015879	211	121.86	288.56	21.73	52.23	1.26519	Up	6.1691e-17	8.14553e-16
LXLOC_029036	655	45.56	108.04	2.28	5.44	1.25457	Up	2.66102e-07	1.64646e-06
LXLOC_025676	317	438.49	1033.41	48.61	115.65	1.25044	Up	1.06906e-55	4.21599e-54
LXLOC_022940	662	32	76	1.59	3.78	1.24936	Up	1.96195e-05	9.11035e-05
LXLOC_036692	2912	55.17	130.4	0.59	1.4	1.24664	Up	2.51302e-08	1.757e-07
LXLOC_038846	297	79.92	186.87	9.54	22.54	1.24043	Up	2.96616e-11	2.67313e-10
LXLOC_014853	1019	35	82	1.1	2.59	1.23545	Up	1.17929e-05	5.72972e-05
LXLOC_006291	239	24.69	57.24	3.79	8.91	1.23323	Up	0.000224046	0.000837486
LXLOC_042824	757	92	215	3.96	9.29	1.23018	Up	1.23898e-12	1.24381e-11
LXLOC_015356	290	40.27	93.31	4.94	11.57	1.22781	Up	3.55548e-06	1.89137e-05
LXLOC_039492	293	193.89	448.59	23.51	54.96	1.22511	Up	2.0549e-24	3.82423e-23
LXLOC_017182	1068	56.57	131.58	1.7	3.96	1.21997	Up	3.00984e-08	2.08198e-07
LXLOC_012851	303	85.08	195.19	9.93	23.01	1.2124	Up	3.04394e-11	2.74116e-10
LXLOC_021280	2046	184.25	425.95	2.84	6.57	1.21	Up	4.8546e-23	8.54128e-22
LXLOC_012144	229	55.41	126.12	8.96	20.67	1.20597	Up	9.95672e-08	6.52633e-07
LXLOC_004132	2040	66	152	1.02	2.35	1.20409	Up	3.99688e-09	3.00724e-08
LXLOC_024775	273	141.97	322.8	18.68	42.94	1.20083	Up	1.76396e-17	2.40454e-16
LXLOC_037751	1821	27	62	0.47	1.08	1.2003	Up	0.000189621	0.00071948
LXLOC_017303	1737	36	82	0.65	1.49	1.1968	Up	1.98648e-05	9.21945e-05
LXLOC_041448	337	33.19	75.19	3.43	7.85	1.19448	Up	4.71062e-05	0.000203397
LXLOC_040624	1369	73.88	168.75	1.72	3.93	1.19212	Up	6.26182e-10	5.07199e-09
LXLOC_013089	465	40.47	91.7	2.93	6.69	1.19111	Up	7.07402e-06	3.57843e-05
LXLOC_025560	333	6664.86	15010.5	698.84	1588.11	1.18428	Up	0	0
LXLOC_014659	1589	43	97.77	0.86	1.95	1.18107	Up	4.21604e-06	2.20215e-05
LXLOC_042704	4758	70.03	159.33	0.46	1.04	1.17688	Up	2.854e-09	2.18083e-08
LXLOC_011942	3057	64.17	145.58	0.66	1.49	1.17477	Up	1.54292e-08	1.09632e-07
LXLOC_028654	539	29	65	1.79	4.04	1.1744	Up	0.000188306	0.000714645
LXLOC_016689	2563.24	1223.99	2575.79	14.03	31.57	1.17004	Up	8.11128e-109	6.01934e-107
LXLOC_012453	492	50.72	113.3	3.46	7.77	1.16714	Up	6.44232e-07	3.80508e-06
LXLOC_037428	1334	237	530	5.65	12.67	1.16509	Up	1.02043e-26	2.05285e-25
LXLOC_029672	297	92.32	204.75	11.02	24.7	1.16439	Up	4.90664e-11	4.35606e-10
LXLOC_032723	339	131.37	291.65	13.5	30.24	1.1635	Up	3.53568e-15	4.21559e-14
LXLOC_003516	565	53	118	3.11	6.96	1.16217	Up	5.37268e-07	3.19706e-06
LXLOC_042475	465.02	25.95	58.61	1.91	4.27	1.16066	Up	0.000268952	0.000975278
LXLOC_004151	223	71.24	157.02	11.89	26.57	1.16005	Up	9.06506e-09	6.58773e-08
LXLOC_033020	1913	29	65	0.48	1.07	1.1565	Up	0.000188306	0.000714569
LXLOC_015075	1042	29	64	0.89	1.98	1.15362	Up	0.000264288	0.000959435
LXLOC_032301	268	37.4	82.26	5.03	11.18	1.15229	Up	3.28416e-05	0.000145385
LXLOC_023722	260	217.36	476.46	30.26	67.12	1.14933	Up	2.68842e-23	4.78657e-22
LXLOC_021070	341	30.19	66.35	3.08	6.83	1.14896	Up	0.000221148	0.000827778
LXLOC_006854	601	301.68	665.7	16.58	36.76	1.14869	Up	2.36578e-32	5.57087e-31
LXLOC_009917	269	1476.97	3232.23	197.65	437.45	1.14617	Up	1.02335e-147	1.03989e-145
LXLOC_012492	336	75.99	166.63	7.89	17.45	1.14513	Up	3.29412e-09	2.50324e-08
LXLOC_019721	208	144.53	314.89	26.23	58.01	1.14508	Up	1.02924e-15	1.27344e-14
LXLOC_034488	212	356.48	775.76	63.22	139.61	1.14295	Up	2.29508e-36	6.06746e-35
LXLOC_006455	440	103.2	226.23	7.94	17.53	1.14262	Up	7.54226e-12	7.08268e-11
LXLOC_032261	410	34.55	75.6	2.87	6.33	1.14115	Up	7.78184e-05	0.000319831
LXLOC_040872	1793	51.26	112.04	0.9	1.98	1.1375	Up	1.47006e-06	8.28855e-06
LXLOC_009566	235	90.13	195.51	14.13	31.06	1.1363	Up	3.47778e-10	2.88155e-09
LXLOC_003866	361	834.48	1817.84	79.92	175.55	1.13525	Up	4.94104e-83	2.75719e-81
LXLOC_035143	263	47.06	101.91	6.46	14.16	1.13222	Up	7.86104e-06	3.914e-05
LXLOC_036541	2082	52.39	114.51	0.79	1.73	1.13085	Up	1.23552e-06	7.03381e-06
LXLOC_006304	229	15876	34264	2566.89	5615.03	1.12927	Up	0	0
LXLOC_036267	379	39.72	85.99	3.6	7.86	1.12653	Up	3.21868e-05	0.000142681
LXLOC_038952	281	32	69	4.07	8.87	1.12391	Up	0.000215634	0.000811042
LXLOC_018073	1114	51	111	1.47	3.2	1.12226	Up	2.03878e-06	1.11677e-05
LXLOC_016690	425.59	74.72	128.53	4.75	10.32	1.11944	Up	0.000140298	0.000545528
LXLOC_018819	2784	156.32	339.1	1.76	3.82	1.118	Up	9.75082e-17	1.2757e-15
LXLOC_031761	248.76	457.54	984.82	67.36	146.17	1.11768	Up	1.02625e-44	3.2922e-43
LXLOC_019149	292	239.08	512.28	29.11	63.01	1.11407	Up	8.14632e-24	1.48137e-22
LXLOC_040817	604	2109.61	4504.15	115.31	247.4	1.10133	Up	1.09197e-194	1.42031e-192
LXLOC_010687	3908	85.84	185.44	0.69	1.48	1.10093	Up	8.2077e-10	6.59289e-09
LXLOC_004249	774	39	83	1.64	3.5	1.09366	Up	6.1753e-05	0.000258616
LXLOC_033209	319	85.51	179.63	9.41	19.96	1.08485	Up	5.48698e-09	4.07355e-08
LXLOC_003216	714	213	450	9.75	20.68	1.08476	Up	1.51626e-20	2.38816e-19
LXLOC_003489	2229	62.33	131.33	0.88	1.86	1.07973	Up	5.65034e-07	3.35169e-06
LXLOC_011002	266	37.47	78.25	5.08	10.73	1.07875	Up	0.000121741	0.000480846
LXLOC_031745	260	3677.39	7671.85	511.97	1080.68	1.07781	Up	0	0
LXLOC_024103	721	12295.2	25844.3	556.85	1175.33	1.07771	Up	0	0
LXLOC_002140	290	95.7	199.75	11.74	24.77	1.07716	Up	9.68388e-10	7.70939e-09
LXLOC_004228	337	73.19	152.63	7.57	15.93	1.07338	Up	1.12638e-07	7.32669e-07
LXLOC_033168	1775	92.93	194.9	1.65	3.47	1.07247	Up	1.19393e-09	9.4148e-09
LXLOC_036618	502	82.37	172	5.49	11.54	1.07177	Up	1.26138e-08	9.07446e-08
LXLOC_028474	666	90	187	4.43	9.25	1.06215	Up	4.273e-09	3.20287e-08
LXLOC_028980	240	600.33	1235.52	91.81	191.38	1.05972	Up	1.2971e-50	4.68647e-49
LXLOC_002287	465	43.96	91.02	3.19	6.64	1.05763	Up	3.0313e-05	0.000137041
LXLOC_041784	465	89	184	6.45	13.42	1.05701	Up	6.90818e-09	5.08748e-08
LXLOC_028890	876	140.64	291.44	5.19	10.79	1.05589	Up	2.20872e-13	2.36184e-12
LXLOC_039305	271	84.79	173.9	11.25	23.33	1.05226	Up	2.24118e-08	1.57557e-07
LXLOC_019637	391	104.99	215.7	9.2	19.05	1.05009	Up	3.75706e-10	3.10648e-09
LXLOC_017887	672	82.17	169.39	4.01	8.3	1.04951	Up	3.1777e-08	2.193e-07
LXLOC_033966	239	45	92	6.92	14.32	1.04919	Up	5.44424e-05	0.000233299
LXLOC_014950	894	48.45	99.76	1.75	3.62	1.04863	Up	2.33808e-05	0.000107467
LXLOC_010923	1621	38	78	0.74	1.53	1.04793	Up	0.000191452	0.000724738
LXLOC_011520	517	51.03	104.85	3.3	6.81	1.04519	Up	1.86582e-05	8.71713e-05
LXLOC_005410	1205	40.13	81.94	1.06	2.18	1.04026	Up	0.000181938	0.00069224
LXLOC_023416	295	101.7	206.85	12.24	25.14	1.03838	Up	1.56849e-09	1.22603e-08
LXLOC_014253	409	235.78	480.55	19.66	40.37	1.03802	Up	2.43546e-20	3.80577e-19
LXLOC_010819	2309	43.42	88.77	0.59	1.21	1.03622	Up	7.79008e-05	0.000320133
LXLOC_040708	4776	120.7	247.84	0.79	1.62	1.03607	Up	2.3499e-11	2.13497e-10
LXLOC_035586	273	58	117	7.63	15.56	1.02809	Up	7.28964e-06	3.68125e-05
LXLOC_041483	217	61.17	122.65	10.55	21.45	1.02373	Up	5.78188e-06	2.95109e-05
LXLOC_008120	350	419.93	845.29	41.64	84.53	1.02149	Up	1.26179e-33	3.07865e-32
LXLOC_032418	854	39	79	1.48	3	1.01937	Up	0.000217938	0.000818933
LXLOC_028816	1723.81	756	1661	15.1	30.52	1.01521	Up	2.32666e-77	1.20963e-75
LXLOC_036160	312	1.26001e+06	2.51829e+06	142224	287000	1.01289	Up	0	0
LXLOC_008686	515.45	25	81	2.62	5.28	1.01097	Up	2.95298e-08	2.05536e-07
LXLOC_027279	1766	98.26	197.53	1.76	3.54	1.00817	Up	6.47554e-09	4.78067e-08
LXLOC_024584	1054	60.2	120.4	1.83	3.68	1.00786	Up	6.90338e-06	3.49656e-05
LXLOC_031584	504	171	341	11.35	22.77	1.00444	Up	3.73132e-14	4.18387e-13
LXLOC_041347	502	928.63	0	61.92	0.01	-12.5962	Down	3.44536e-280	6.52048e-278
LXLOC_040234	236	143.15	0	22.33	0.01	-11.1248	Down	8.63248e-44	2.71809e-42
LXLOC_042282	244	106.92	0	16.04	0.01	-10.6475	Down	1.19813e-32	2.84947e-31
LXLOC_022008	219	91.56	0	15.62	0.01	-10.6092	Down	3.94168e-28	8.31309e-27
LXLOC_013531	207	45.88	0	8.37	0.01	-9.70908	Down	2.80774e-14	3.18018e-13
LXLOC_025425	232	51.78	0	8.24	0.01	-9.6865	Down	4.3801e-16	5.52829e-15
LXLOC_008637	286	64.56	0	8.05	0.01	-9.65284	Down	5.32842e-20	8.18344e-19
LXLOC_004205	282	62.98	0	7.98	0.01	-9.64024	Down	2.1325e-19	3.19286e-18
LXLOC_008253	209	42.51	0	7.67	0.01	-9.58308	Down	2.24798e-13	2.40096e-12
LXLOC_005699	247	46.44	0	6.87	0.01	-9.42417	Down	1.40349e-14	1.61524e-13
LXLOC_036959	226	40.29	0	6.62	0.01	-9.37069	Down	8.99666e-13	9.14989e-12
LXLOC_033649	400	73.97	0	6.32	0.01	-9.30378	Down	1.03823e-22	1.79576e-21
LXLOC_014105	206	34.08	0	6.26	0.01	-9.29002	Down	5.76702e-11	5.09586e-10
LXLOC_019631	409	66.87	0	5.58	0.01	-9.12412	Down	1.3314e-20	2.10441e-19
LXLOC_016650	241	34	0	5.17	0.01	-9.01402	Down	5.76702e-11	5.09335e-10
LXLOC_014484	278	39.2	0	5.05	0.01	-8.98014	Down	1.79981e-12	1.78677e-11
LXLOC_040764	383	55.16	0	4.95	0.01	-8.95128	Down	2.73466e-17	3.68839e-16
LXLOC_042064	266	36	0	4.88	0.01	-8.93074	Down	1.44099e-11	1.32842e-10
LXLOC_021262	208	25	0	4.54	0.01	-8.82655	Down	2.95976e-08	2.05528e-07
LXLOC_042509	350	45.55	0	4.52	0.01	-8.82018	Down	2.80774e-14	3.17917e-13
LXLOC_004748	236	29	0	4.52	0.01	-8.82018	Down	1.84789e-09	1.43409e-08
LXLOC_041971	320	40	0	4.39	0.01	-8.77808	Down	8.99666e-13	9.14729e-12
LXLOC_012049	244	29	0	4.35	0.01	-8.76487	Down	1.84789e-09	1.43565e-08
LXLOC_014443	203	23.15	0	4.33	0.01	-8.75822	Down	1.18453e-07	7.68958e-07
LXLOC_003514	234	27.47	0	4.33	0.01	-8.75822	Down	7.3955e-09	5.42291e-08
LXLOC_028508	236	27.4	0	4.27	0.01	-8.73809	Down	7.3955e-09	5.4307e-08
LXLOC_034064	344	42	0	4.25	0.01	-8.73132	Down	2.24798e-13	2.40167e-12
LXLOC_038880	261.55	30.65	0	4.24	0.01	-8.72792	Down	9.23702e-10	7.37992e-09
LXLOC_034247	206	22.88	0	4.2	0.01	-8.71425	Down	2.3697e-07	1.48367e-06
LXLOC_002376	232	25.98	0	4.14	0.01	-8.69349	Down	2.95976e-08	2.05888e-07
LXLOC_037989	208	22.79	0	4.14	0.01	-8.69349	Down	2.3697e-07	1.48418e-06
LXLOC_005871	217	24	0	4.14	0.01	-8.69349	Down	5.9211e-08	3.97507e-07
LXLOC_012694	806	102.59	0	4.13	0.01	-8.69	Down	1.91904e-31	4.43712e-30
LXLOC_000335	395	47.57	0	4.12	0.01	-8.6865	Down	7.0156e-15	8.20069e-14
LXLOC_029725	218	24	0	4.12	0.01	-8.6865	Down	5.9211e-08	3.97955e-07
LXLOC_016921	333	38.66	0	4.05	0.01	-8.66178	Down	3.60056e-12	3.47232e-11
LXLOC_030623	239	26	0	4	0.01	-8.64386	Down	1.47949e-08	1.05734e-07
LXLOC_028565	325	36	0	3.88	0.01	-8.59991	Down	1.44099e-11	1.33014e-10
LXLOC_018448	272	29	0	3.83	0.01	-8.5812	Down	1.84789e-09	1.4344e-08
LXLOC_009359	314	33.99	0	3.81	0.01	-8.57365	Down	1.15371e-10	9.97994e-10
LXLOC_021002	210	21	0	3.77	0.01	-8.55842	Down	4.74064e-07	2.8451e-06
LXLOC_019346	227	23	0	3.76	0.01	-8.55459	Down	1.18453e-07	7.684e-07
LXLOC_010067	215	21.52	0	3.75	0.01	-8.55075	Down	4.74064e-07	2.84892e-06
LXLOC_028077	318	33.76	0	3.73	0.01	-8.54303	Down	1.15371e-10	9.96067e-10
LXLOC_009630	315	33.13	0	3.7	0.01	-8.53138	Down	1.15371e-10	9.9703e-10
LXLOC_024665	214	21	0	3.68	0.01	-8.52356	Down	4.74064e-07	2.84272e-06
LXLOC_020098	248	25.04	0	3.68	0.01	-8.52356	Down	2.95976e-08	2.05369e-07
LXLOC_040577	218	21.34	0	3.66	0.01	-8.5157	Down	4.74064e-07	2.85228e-06
LXLOC_008224	333	34.76	0	3.65	0.01	-8.51175	Down	5.76702e-11	5.09712e-10
LXLOC_013182	371	38.89	0	3.61	0.01	-8.49586	Down	3.60056e-12	3.47139e-11
LXLOC_004279	236	23.03	0	3.59	0.01	-8.48784	Down	1.18453e-07	7.69237e-07
LXLOC_026802	253	25	0	3.59	0.01	-8.48784	Down	2.95976e-08	2.05808e-07
LXLOC_004911	204	19.24	0	3.57	0.01	-8.47978	Down	1.89727e-06	1.04954e-05
LXLOC_000885	204	19	0	3.53	0.01	-8.46352	Down	1.89727e-06	1.0497e-05
LXLOC_030767	218	20.61	0	3.53	0.01	-8.46352	Down	9.48382e-07	5.48467e-06
LXLOC_005928	243	23.26	0	3.51	0.01	-8.45533	Down	1.18453e-07	7.68679e-07
LXLOC_010136	218	20	0	3.43	0.01	-8.42206	Down	9.48382e-07	5.49979e-06
LXLOC_012746	216	19.43	0	3.37	0.01	-8.3966	Down	1.89727e-06	1.05068e-05
LXLOC_037903	204	18	0	3.34	0.01	-8.3837	Down	3.79554e-06	2.00714e-05
LXLOC_037839	244	21.97	0	3.29	0.01	-8.36194	Down	4.74064e-07	2.8518e-06
LXLOC_037784	215	18.51	0	3.23	0.01	-8.33539	Down	3.79554e-06	2.00358e-05
LXLOC_005290	202	17	0	3.2	0.01	-8.32193	Down	7.59308e-06	3.80494e-05
LXLOC_038086	511	48.74	0	3.19	0.01	-8.31741	Down	3.50688e-15	4.18544e-14
LXLOC_036466	233	20	0	3.17	0.01	-8.30834	Down	9.48382e-07	5.48644e-06
LXLOC_029465	275	24	0	3.13	0.01	-8.29002	Down	5.9211e-08	3.97731e-07
LXLOC_005706	246	21	0	3.12	0.01	-8.2854	Down	4.74064e-07	2.84367e-06
LXLOC_007817	227	19	0	3.1	0.01	-8.27612	Down	1.89727e-06	1.05394e-05
LXLOC_003127	277	24	0	3.1	0.01	-8.27612	Down	5.9211e-08	3.97283e-07
LXLOC_030684	239	20	0	3.07	0.01	-8.26209	Down	9.48382e-07	5.48911e-06
LXLOC_036828	261	22.02	0	3.05	0.01	-8.25267	Down	2.3697e-07	1.48107e-06
LXLOC_029391	312	27	0	3.05	0.01	-8.25267	Down	7.3955e-09	5.42402e-08
LXLOC_022968	250	20.79	0	3.03	0.01	-8.24317	Down	9.48382e-07	5.50068e-06
LXLOC_043387	222	18	0	3.02	0.01	-8.2384	Down	3.79554e-06	2.01279e-05
LXLOC_040342	253	21	0	3.02	0.01	-8.2384	Down	4.74064e-07	2.85276e-06
LXLOC_041897	222	18	0	3.02	0.01	-8.2384	Down	3.79554e-06	2.011e-05
LXLOC_008946	203	16.02	0	3	0.01	-8.22882	Down	1.51902e-05	7.2262e-05
LXLOC_007886	369	32	0	2.99	0.01	-8.224	Down	2.30804e-10	1.93976e-09
LXLOC_017219	255	21	0	2.99	0.01	-8.224	Down	4.74064e-07	2.84653e-06
LXLOC_000997	214	17	0	2.98	0.01	-8.21917	Down	7.59308e-06	3.81135e-05
LXLOC_027159	310	26	0	2.96	0.01	-8.20945	Down	1.47949e-08	1.05776e-07
LXLOC_001721	215	17	0	2.96	0.01	-8.20945	Down	7.59308e-06	3.81671e-05
LXLOC_008457	226	18	0	2.96	0.01	-8.20945	Down	3.79554e-06	2.00299e-05
LXLOC_031459	216	17	0	2.95	0.01	-8.20457	Down	7.59308e-06	3.80868e-05
LXLOC_031469	259	21	0	2.94	0.01	-8.19967	Down	4.74064e-07	2.85372e-06
LXLOC_015181	217	17	0	2.93	0.01	-8.19476	Down	7.59308e-06	3.80654e-05
LXLOC_021107	221	17	0	2.87	0.01	-8.16491	Down	7.59308e-06	3.82423e-05
LXLOC_036486	275	22	0	2.87	0.01	-8.16491	Down	2.3697e-07	1.48393e-06
LXLOC_003353	245	19	0	2.84	0.01	-8.14975	Down	1.89727e-06	1.05247e-05
LXLOC_024518	201	15	0	2.84	0.01	-8.14975	Down	3.03884e-05	0.000136279
LXLOC_037070	355	29.02	0	2.83	0.01	-8.14466	Down	1.84789e-09	1.43659e-08
LXLOC_029907	213	16	0	2.82	0.01	-8.13955	Down	1.51902e-05	7.22428e-05
LXLOC_001607	269	21	0	2.81	0.01	-8.13443	Down	4.74064e-07	2.85468e-06
LXLOC_000183	236	18	0	2.81	0.01	-8.13443	Down	3.79554e-06	2.00417e-05
LXLOC_038528	211	15.77	0	2.81	0.01	-8.13443	Down	3.03884e-05	0.00013616
LXLOC_012756	228	17.25	0	2.8	0.01	-8.12928	Down	7.59308e-06	3.82208e-05
LXLOC_009236	204	15	0	2.79	0.01	-8.12412	Down	3.03884e-05	0.000137122
LXLOC_015519	216	16	0	2.77	0.01	-8.11374	Down	1.51902e-05	7.22332e-05
LXLOC_002343	218	16	0	2.74	0.01	-8.09803	Down	1.51902e-05	7.24354e-05
LXLOC_011815	252	19	0	2.74	0.01	-8.09803	Down	1.89727e-06	1.05133e-05
LXLOC_034194	218	16	0	2.74	0.01	-8.09803	Down	1.51902e-05	7.23005e-05
LXLOC_003278	344	27	0	2.73	0.01	-8.09276	Down	7.3955e-09	5.43182e-08
LXLOC_024164	243	18	0	2.71	0.01	-8.08215	Down	3.79554e-06	2.00743e-05
LXLOC_031556	266	20	0	2.71	0.01	-8.08215	Down	9.48382e-07	5.48822e-06
LXLOC_033818	224	16.34	0	2.71	0.01	-8.08215	Down	1.51902e-05	7.22236e-05
LXLOC_032536	501	40.21	0	2.69	0.01	-8.07146	Down	8.99666e-13	9.1577e-12
LXLOC_043332	211	15.01	0	2.68	0.01	-8.06609	Down	3.03884e-05	0.000137156
LXLOC_030375	202	14.24	0	2.68	0.01	-8.06609	Down	6.0793e-05	0.000257034
LXLOC_019008	327	24.96	0	2.67	0.01	-8.0607	Down	5.9211e-08	3.97881e-07
LXLOC_010144	224	16	0	2.66	0.01	-8.05528	Down	1.51902e-05	7.2668e-05
LXLOC_019371	260	19	0	2.65	0.01	-8.04985	Down	1.89727e-06	1.05166e-05
LXLOC_043697	201	14	0	2.65	0.01	-8.04985	Down	6.0793e-05	0.000257704
LXLOC_037287	201	14	0	2.65	0.01	-8.04985	Down	6.0793e-05	0.0002567
LXLOC_017532	237	17	0	2.64	0.01	-8.04439	Down	7.59308e-06	3.82585e-05
LXLOC_012174	225	16	0	2.64	0.01	-8.04439	Down	1.51902e-05	7.24838e-05
LXLOC_040103	251	18	0	2.61	0.01	-8.02791	Down	3.79554e-06	2.00329e-05
LXLOC_010966	221	15.42	0	2.6	0.01	-8.02237	Down	3.03884e-05	0.000137173
LXLOC_006159	254	18.15	0	2.6	0.01	-8.02237	Down	3.79554e-06	2.0107e-05
LXLOC_004485	466	36	0	2.6	0.01	-8.02237	Down	1.44099e-11	1.32979e-10
LXLOC_007136	204	14	0	2.6	0.01	-8.02237	Down	6.0793e-05	0.000256973
LXLOC_035780	254	18	0	2.58	0.01	-8.01123	Down	3.79554e-06	2.00388e-05
LXLOC_006429	242	17	0	2.57	0.01	-8.00562	Down	7.59308e-06	3.8151e-05
LXLOC_041467	219	15	0	2.56	0.01	-8	Down	3.03884e-05	0.000136656
LXLOC_007459	219	15	0	2.56	0.01	-8	Down	3.03884e-05	0.000136485
LXLOC_041986	317	23	0	2.55	0.01	-7.99435	Down	1.18453e-07	7.68819e-07
LXLOC_000780	222	15	0	2.52	0.01	-7.97728	Down	3.03884e-05	0.000137191
LXLOC_042850	247	17	0	2.51	0.01	-7.97154	Down	7.59308e-06	3.81724e-05
LXLOC_011453	273	19	0	2.5	0.01	-7.96578	Down	1.89727e-06	1.05231e-05
LXLOC_036594	261	18	0	2.49	0.01	-7.96	Down	3.79554e-06	2.00773e-05
LXLOC_034692	213	14	0	2.47	0.01	-7.94837	Down	6.0793e-05	0.0002589
LXLOC_035781	217	14.3	0	2.47	0.01	-7.94837	Down	6.0793e-05	0.000258716
LXLOC_029545	676	51	0	2.47	0.01	-7.94837	Down	4.3801e-16	5.53806e-15
LXLOC_032349	264	18	0	2.46	0.01	-7.94251	Down	3.79554e-06	2.0116e-05
LXLOC_027453	264	18	0	2.46	0.01	-7.94251	Down	3.79554e-06	2.0113e-05
LXLOC_026935	239	16	0	2.46	0.01	-7.94251	Down	1.51902e-05	7.24065e-05
LXLOC_016893	306	21.19	0	2.45	0.01	-7.93664	Down	4.74064e-07	2.84988e-06
LXLOC_006282	214	14	0	2.45	0.01	-7.93664	Down	6.0793e-05	0.000257521
LXLOC_005646	228	15	0	2.44	0.01	-7.93074	Down	3.03884e-05	0.000137295
LXLOC_011927	201	12.84	0	2.43	0.01	-7.92481	Down	0.0002433	0.000904824
LXLOC_033132	203	13	0	2.43	0.01	-7.92481	Down	0.000121618	0.000482654
LXLOC_017799	204	13	0	2.42	0.01	-7.91886	Down	0.000121618	0.000485726
LXLOC_042001	204	13	0	2.42	0.01	-7.91886	Down	0.000121618	0.000481532
LXLOC_016304	423	30	0	2.41	0.01	-7.91289	Down	9.23702e-10	7.38652e-09
LXLOC_032575	217	14	0	2.41	0.01	-7.91289	Down	6.0793e-05	0.00025804
LXLOC_015958	218	13.97	0	2.4	0.01	-7.90689	Down	0.000121618	0.000483566
LXLOC_029528	368	25.56	0	2.4	0.01	-7.90689	Down	2.95976e-08	2.05289e-07
LXLOC_043316	206	13	0	2.39	0.01	-7.90087	Down	0.000121618	0.000485672
LXLOC_040309	232	15	0	2.39	0.01	-7.90087	Down	3.03884e-05	0.000136897
LXLOC_011934	245	16	0	2.39	0.01	-7.90087	Down	1.51902e-05	7.23294e-05
LXLOC_041845	254	16.67	0	2.38	0.01	-7.89482	Down	1.51902e-05	7.25709e-05
LXLOC_030583	315	21.34	0	2.38	0.01	-7.89482	Down	4.74064e-07	2.8494e-06
LXLOC_041316	363	25	0	2.38	0.01	-7.89482	Down	2.95976e-08	2.05608e-07
LXLOC_023802	256	16.81	0	2.38	0.01	-7.89482	Down	1.51902e-05	7.2339e-05
LXLOC_031040	247	16	0	2.37	0.01	-7.88874	Down	1.51902e-05	7.26388e-05
LXLOC_025567	200	12.45	0	2.37	0.01	-7.88874	Down	0.0002433	0.000895698
LXLOC_006983	220	14	0	2.37	0.01	-7.88874	Down	6.0793e-05	0.000257125
LXLOC_039965	224	14.28	0	2.37	0.01	-7.88874	Down	6.0793e-05	0.00025667
LXLOC_028119	247	16	0	2.37	0.01	-7.88874	Down	1.51902e-05	7.22524e-05
LXLOC_035917	326	22.01	0	2.36	0.01	-7.88264	Down	2.3697e-07	1.48263e-06
LXLOC_016208	256	16.66	0	2.36	0.01	-7.88264	Down	1.51902e-05	7.23197e-05
LXLOC_012256	208	13	0	2.36	0.01	-7.88264	Down	0.000121618	0.000480734
LXLOC_024844	236	15	0	2.34	0.01	-7.87036	Down	3.03884e-05	0.000136742
LXLOC_038516	355	24	0	2.34	0.01	-7.87036	Down	5.9211e-08	3.97433e-07
LXLOC_020460	382	26	0	2.34	0.01	-7.87036	Down	1.47949e-08	1.05629e-07
LXLOC_002009	317	21	0	2.33	0.01	-7.86419	Down	4.74064e-07	2.84415e-06
LXLOC_043676	210	13	0	2.33	0.01	-7.86419	Down	0.000121618	0.000482012
LXLOC_003860	227	14	0	2.29	0.01	-7.8392	Down	6.0793e-05	0.0002585
LXLOC_018835	201	12.09	0	2.29	0.01	-7.8392	Down	0.0002433	0.000902665
LXLOC_021042	295	19	0	2.29	0.01	-7.8392	Down	1.89727e-06	1.05003e-05
LXLOC_042762	297	19	0	2.27	0.01	-7.82655	Down	1.89727e-06	1.05149e-05
LXLOC_015480	243	15	0	2.26	0.01	-7.82018	Down	3.03884e-05	0.000137329
LXLOC_017501	229	14	0	2.26	0.01	-7.82018	Down	6.0793e-05	0.000258071
LXLOC_031045	216	13	0	2.25	0.01	-7.81378	Down	0.000121618	0.000485238
LXLOC_037573	255	15.83	0	2.25	0.01	-7.81378	Down	3.03884e-05	0.000136365
LXLOC_008738	617	41.89	0	2.24	0.01	-7.80735	Down	4.49714e-13	4.69248e-12
LXLOC_014619	281	17.64	0	2.24	0.01	-7.80735	Down	7.59308e-06	3.81778e-05
LXLOC_002012	232	14	0	2.23	0.01	-7.8009	Down	6.0793e-05	0.000258931
LXLOC_002742	329	21	0	2.23	0.01	-7.8009	Down	4.74064e-07	2.84224e-06
LXLOC_028262	221	13.18	0	2.22	0.01	-7.79442	Down	0.000121618	0.00048459
LXLOC_039572	205	12	0	2.22	0.01	-7.79442	Down	0.0002433	0.000898194
LXLOC_019023	320	20.23	0	2.22	0.01	-7.79442	Down	9.48382e-07	5.48733e-06
LXLOC_018615	220	13.1	0	2.22	0.01	-7.79442	Down	0.000121618	0.000481639
LXLOC_033542	215	12.65	0	2.21	0.01	-7.7879	Down	0.0002433	0.000900983
LXLOC_001719	262	16	0	2.21	0.01	-7.7879	Down	1.51902e-05	7.23679e-05
LXLOC_009124	229	13.62	0	2.2	0.01	-7.78136	Down	0.000121618	0.000486323
LXLOC_000867	207	12	0	2.19	0.01	-7.77479	Down	0.0002433	0.00090061
LXLOC_014043	207	12	0	2.19	0.01	-7.77479	Down	0.0002433	0.000897545
LXLOC_001754	223	13	0	2.17	0.01	-7.76155	Down	0.000121618	0.000484968
LXLOC_042887	209	12	0	2.17	0.01	-7.76155	Down	0.0002433	0.000894317
LXLOC_002941	325	20	0	2.16	0.01	-7.75489	Down	9.48382e-07	5.49711e-06
LXLOC_025759	224	13	0	2.16	0.01	-7.75489	Down	0.000121618	0.000483835
LXLOC_023945	281	17	0	2.16	0.01	-7.75489	Down	7.59308e-06	3.80601e-05
LXLOC_028730	225	13	0	2.15	0.01	-7.74819	Down	0.000121618	0.000486378
LXLOC_043709	210	12	0	2.15	0.01	-7.74819	Down	0.0002433	0.000904542
LXLOC_005983	355	22	0	2.15	0.01	-7.74819	Down	2.3697e-07	1.48289e-06
LXLOC_007875	298	17.96	0	2.14	0.01	-7.74147	Down	7.59308e-06	3.81885e-05
LXLOC_017973	342	21	0	2.14	0.01	-7.74147	Down	4.74064e-07	2.85036e-06
LXLOC_021401	241	14	0	2.13	0.01	-7.73471	Down	6.0793e-05	0.000258654
LXLOC_026798	212	12	0	2.13	0.01	-7.73471	Down	0.0002433	0.000896898
LXLOC_013077	227	13	0	2.12	0.01	-7.72792	Down	0.000121618	0.000483137
LXLOC_042241	286	17	0	2.12	0.01	-7.72792	Down	7.59308e-06	3.81082e-05
LXLOC_035922	213	12	0	2.12	0.01	-7.72792	Down	0.0002433	0.000895513
LXLOC_011970	213	12	0	2.12	0.01	-7.72792	Down	0.0002433	0.000893399
LXLOC_031564	331	20	0	2.11	0.01	-7.7211	Down	9.48382e-07	5.49355e-06
LXLOC_038470	243	14	0	2.11	0.01	-7.7211	Down	6.0793e-05	0.000257338
LXLOC_017677	243	14	0	2.11	0.01	-7.7211	Down	6.0793e-05	0.000256548
LXLOC_006490	273	16	0	2.1	0.01	-7.71425	Down	1.51902e-05	7.23775e-05
LXLOC_022565	303	18	0	2.1	0.01	-7.71425	Down	3.79554e-06	2.00476e-05
LXLOC_026253	315	18.84	0	2.1	0.01	-7.71425	Down	3.79554e-06	2.0024e-05
LXLOC_006004	260	15	0	2.09	0.01	-7.70736	Down	3.03884e-05	0.000136863
LXLOC_011427	260	15	0	2.09	0.01	-7.70736	Down	3.03884e-05	0.000136708
LXLOC_011536	304	18	0	2.09	0.01	-7.70736	Down	3.79554e-06	2.00684e-05
LXLOC_013927	334	20	0	2.09	0.01	-7.70736	Down	9.48382e-07	5.48556e-06
LXLOC_012299	245	14	0	2.09	0.01	-7.70736	Down	6.0793e-05	0.000256518
LXLOC_034665	216	12	0	2.08	0.01	-7.70044	Down	0.0002433	0.00089579
LXLOC_031901	246	14	0	2.08	0.01	-7.70044	Down	6.0793e-05	0.000257155
LXLOC_004404	410	25	0	2.08	0.01	-7.70044	Down	2.95976e-08	2.05409e-07
LXLOC_035468	216	12	0	2.08	0.01	-7.70044	Down	0.0002433	0.000893307
LXLOC_031607	247	14	0	2.07	0.01	-7.69349	Down	6.0793e-05	0.000258347
LXLOC_013466	236	13.29	0	2.07	0.01	-7.69349	Down	0.000121618	0.000483943
LXLOC_004839	247	14	0	2.07	0.01	-7.69349	Down	6.0793e-05	0.000257551
LXLOC_020959	242	13.65	0	2.07	0.01	-7.69349	Down	0.000121618	0.000481053
LXLOC_006191	471	29	0	2.07	0.01	-7.69349	Down	1.84789e-09	1.43378e-08
LXLOC_021226	427	25.87	0	2.06	0.01	-7.6865	Down	2.95976e-08	2.05768e-07
LXLOC_032930	268	15.33	0	2.06	0.01	-7.6865	Down	3.03884e-05	0.000136519
LXLOC_010351	248	14	0	2.06	0.01	-7.6865	Down	6.0793e-05	0.000257094
LXLOC_043675	219	12	0	2.05	0.01	-7.67948	Down	0.0002433	0.000904448
LXLOC_024394	219	12	0	2.05	0.01	-7.67948	Down	0.0002433	0.00090304
LXLOC_009538	247	13.89	0	2.05	0.01	-7.67948	Down	0.000121618	0.000485292
LXLOC_003786	219	12	0	2.05	0.01	-7.67948	Down	0.0002433	0.00090089
LXLOC_027013	230	12.76	0	2.05	0.01	-7.67948	Down	0.0002433	0.000895237
LXLOC_042815	264	15	0	2.05	0.01	-7.67948	Down	3.03884e-05	0.000136211
LXLOC_023959	235	13	0	2.04	0.01	-7.67243	Down	0.000121618	0.00048578
LXLOC_043342	356	21	0	2.04	0.01	-7.67243	Down	4.74064e-07	2.85084e-06
LXLOC_025032	281	16	0	2.04	0.01	-7.67243	Down	1.51902e-05	7.24161e-05
LXLOC_037361	251	14	0	2.03	0.01	-7.66534	Down	6.0793e-05	0.000258408
LXLOC_020094	253	14	0	2.01	0.01	-7.65105	Down	6.0793e-05	0.000258962
LXLOC_009982	269	15	0	2.01	0.01	-7.65105	Down	3.03884e-05	0.00013669
LXLOC_035071	253	14	0	2.01	0.01	-7.65105	Down	6.0793e-05	0.000256639
LXLOC_023949	239	13	0	2	0.01	-7.64386	Down	0.000121618	0.000486215
LXLOC_027868	223	12	0	2	0.01	-7.64386	Down	0.0002433	0.000903978
LXLOC_031809	223	12	0	2	0.01	-7.64386	Down	0.0002433	0.000903603
LXLOC_018123	239	13	0	2	0.01	-7.64386	Down	0.000121618	0.000481906
LXLOC_025156	334	19	0	1.99	0.01	-7.63662	Down	1.89727e-06	1.05411e-05
LXLOC_026909	271	15	0	1.99	0.01	-7.63662	Down	3.03884e-05	0.00013707
LXLOC_001212	240	13	0	1.99	0.01	-7.63662	Down	0.000121618	0.00048513
LXLOC_034410	261	14.35	0	1.99	0.01	-7.63662	Down	6.0793e-05	0.00025673
LXLOC_004323	242	13.06	0	1.98	0.01	-7.62936	Down	0.000121618	0.000482333
LXLOC_002137	225	12	0	1.98	0.01	-7.62936	Down	0.0002433	0.000895421
LXLOC_036265	225	12	0	1.98	0.01	-7.62936	Down	0.0002433	0.000894501
LXLOC_030183	242	13	0	1.97	0.01	-7.62205	Down	0.000121618	0.000485401
LXLOC_031772	336	19	0	1.97	0.01	-7.62205	Down	1.89727e-06	1.0528e-05
LXLOC_036603	242	13	0	1.97	0.01	-7.62205	Down	0.000121618	0.000484914
LXLOC_010809	247	13.33	0	1.97	0.01	-7.62205	Down	0.000121618	0.000484212
LXLOC_013411	272	14.87	0	1.97	0.01	-7.62205	Down	6.0793e-05	0.000257643
LXLOC_003875	258	14	0	1.97	0.01	-7.62205	Down	6.0793e-05	0.000257582
LXLOC_006607	463	27	0	1.97	0.01	-7.62205	Down	7.3955e-09	5.42625e-08
LXLOC_017247	243	13	0	1.96	0.01	-7.61471	Down	0.000121618	0.000482386
LXLOC_011682	228	12	0	1.95	0.01	-7.60733	Down	0.0002433	0.000902385
LXLOC_014091	293	16	0	1.94	0.01	-7.59991	Down	1.51902e-05	7.24644e-05
LXLOC_031672	261	14	0	1.94	0.01	-7.59991	Down	6.0793e-05	0.000256943
LXLOC_006337	294	16	0	1.93	0.01	-7.59246	Down	1.51902e-05	7.27263e-05
LXLOC_030194	246	13	0	1.93	0.01	-7.59246	Down	0.000121618	0.00048486
LXLOC_028036	358	19.88	0	1.92	0.01	-7.58496	Down	1.89727e-06	1.05198e-05
LXLOC_034586	247	13	0	1.92	0.01	-7.58496	Down	0.000121618	0.000483997
LXLOC_036028	476	27	0	1.91	0.01	-7.57743	Down	7.3955e-09	5.43294e-08
LXLOC_032370	248	13	0	1.91	0.01	-7.57743	Down	0.000121618	0.000484806
LXLOC_018413	313	17	0	1.91	0.01	-7.57743	Down	7.59308e-06	3.81242e-05
LXLOC_027443	249	13	0	1.9	0.01	-7.56986	Down	0.000121618	0.000486269
LXLOC_006021	284	15	0	1.89	0.01	-7.56224	Down	3.03884e-05	0.000137225
LXLOC_017933	249	12.89	0	1.89	0.01	-7.56224	Down	0.0002433	0.000898843
LXLOC_009874	283	15	0	1.89	0.01	-7.56224	Down	3.03884e-05	0.000136673
LXLOC_034818	236	12	0	1.87	0.01	-7.54689	Down	0.0002433	0.000899307
LXLOC_040261	269	14	0	1.87	0.01	-7.54689	Down	6.0793e-05	0.000257277
LXLOC_042566	270	14	0	1.87	0.01	-7.54689	Down	6.0793e-05	0.000257003
LXLOC_028556	254	13	0	1.86	0.01	-7.53916	Down	0.000121618	0.000485076
LXLOC_009315	306	16	0	1.85	0.01	-7.53138	Down	1.51902e-05	7.26e-05
LXLOC_042205	255	12.99	0	1.85	0.01	-7.53138	Down	0.0002433	0.000902759
LXLOC_000882	272	14	0	1.85	0.01	-7.53138	Down	6.0793e-05	0.000258255
LXLOC_037105	244	12.36	0	1.85	0.01	-7.53138	Down	0.0002433	0.000894225
LXLOC_031477	246.47	12.4	0	1.84	0.01	-7.52356	Down	0.0002433	0.00090379
LXLOC_025987	301	15.63	0	1.84	0.01	-7.52356	Down	3.03884e-05	0.000137243
LXLOC_038863	290	15	0	1.84	0.01	-7.52356	Down	3.03884e-05	0.000137208
LXLOC_022949	341	18	0	1.84	0.01	-7.52356	Down	3.79554e-06	2.00922e-05
LXLOC_025761	323	17	0	1.84	0.01	-7.52356	Down	7.59308e-06	3.81993e-05
LXLOC_006412	256	13	0	1.84	0.01	-7.52356	Down	0.000121618	0.000482601
LXLOC_007776	343	18	0	1.83	0.01	-7.5157	Down	3.79554e-06	2.01249e-05
LXLOC_002348	308	16	0	1.83	0.01	-7.5157	Down	1.51902e-05	7.26485e-05
LXLOC_024871	309	16	0	1.83	0.01	-7.5157	Down	1.51902e-05	7.25031e-05
LXLOC_023955	582	32	0	1.82	0.01	-7.50779	Down	2.30804e-10	1.94067e-09
LXLOC_019090	370	19.39	0	1.81	0.01	-7.49985	Down	1.89727e-06	1.05084e-05
LXLOC_020768	244	12	0	1.8	0.01	-7.49185	Down	0.0002433	0.000895605
LXLOC_017246	296	15	0	1.8	0.01	-7.49185	Down	3.03884e-05	0.000136194
LXLOC_024211	367	19	0	1.79	0.01	-7.48382	Down	1.89727e-06	1.05378e-05
LXLOC_020181	331	17	0	1.79	0.01	-7.48382	Down	7.59308e-06	3.81939e-05
LXLOC_003488	280	14	0	1.79	0.01	-7.48382	Down	6.0793e-05	0.00025746
LXLOC_011502	297	15	0	1.79	0.01	-7.48382	Down	3.03884e-05	0.000136639
LXLOC_008626	316	16	0	1.78	0.01	-7.47573	Down	1.51902e-05	7.26971e-05
LXLOC_042484	298	15	0	1.78	0.01	-7.47573	Down	3.03884e-05	0.000136966
LXLOC_036988	263	12.94	0	1.78	0.01	-7.47573	Down	0.0002433	0.000896805
LXLOC_019370	528	28	0	1.77	0.01	-7.46761	Down	3.69676e-09	2.79555e-08
LXLOC_035707	301	15	0	1.76	0.01	-7.45943	Down	3.03884e-05	0.00013688
LXLOC_026956	319	16	0	1.76	0.01	-7.45943	Down	1.51902e-05	7.23486e-05
LXLOC_008429	443	23	0	1.76	0.01	-7.45943	Down	1.18453e-07	7.68122e-07
LXLOC_020899	249	12.01	0	1.76	0.01	-7.45943	Down	0.0002433	0.000896528
LXLOC_026515	266	13	0	1.76	0.01	-7.45943	Down	0.000121618	0.000481745
LXLOC_019544	495	26	0	1.76	0.01	-7.45943	Down	1.47949e-08	1.05608e-07
LXLOC_025865	315	15.58	0	1.74	0.01	-7.44294	Down	3.03884e-05	0.000136845
LXLOC_030614	251	12	0	1.74	0.01	-7.44294	Down	0.0002433	0.000899679
LXLOC_035494	305	15	0	1.74	0.01	-7.44294	Down	3.03884e-05	0.000136622
LXLOC_016557	318	15.67	0	1.73	0.01	-7.43463	Down	3.03884e-05	0.000136776
LXLOC_041541	289	14	0	1.72	0.01	-7.42626	Down	6.0793e-05	0.000258808
LXLOC_027839	253	12	0	1.72	0.01	-7.42626	Down	0.0002433	0.000902198
LXLOC_029968	273	13.07	0	1.72	0.01	-7.42626	Down	0.000121618	0.000484374
LXLOC_037632	315	15.41	0	1.72	0.01	-7.42626	Down	3.03884e-05	0.000136536
LXLOC_004849	253	12	0	1.72	0.01	-7.42626	Down	0.0002433	0.000896066
LXLOC_001800	344	17	0	1.72	0.01	-7.42626	Down	7.59308e-06	3.80921e-05
LXLOC_012137	254	12	0	1.72	0.01	-7.42626	Down	0.0002433	0.000893124
LXLOC_003869	255	12	0	1.71	0.01	-7.41785	Down	0.0002433	0.000903697
LXLOC_030974	317	15.42	0	1.71	0.01	-7.41785	Down	3.03884e-05	0.000136605
LXLOC_020283	273	13	0	1.71	0.01	-7.41785	Down	0.000121618	0.00048228
LXLOC_039072	256	12	0	1.7	0.01	-7.40939	Down	0.0002433	0.000902853
LXLOC_029322	256	12	0	1.7	0.01	-7.40939	Down	0.0002433	0.000893491
LXLOC_014806	276	13	0	1.69	0.01	-7.40088	Down	0.000121618	0.000485889
LXLOC_034484	307	14.72	0	1.69	0.01	-7.40088	Down	6.0793e-05	0.000257612
LXLOC_038943	277	13	0	1.68	0.01	-7.39232	Down	0.000121618	0.00048665
LXLOC_006710	295	14	0	1.68	0.01	-7.39232	Down	6.0793e-05	0.000258377
LXLOC_000898	365	17.64	0	1.67	0.01	-7.3837	Down	7.59308e-06	3.82693e-05
LXLOC_035009	260	12	0	1.67	0.01	-7.3837	Down	0.0002433	0.000900145
LXLOC_031708	298	14	0	1.67	0.01	-7.3837	Down	6.0793e-05	0.000257307
LXLOC_009537	464	23	0	1.67	0.01	-7.3837	Down	1.18453e-07	7.67704e-07
LXLOC_025127	262	12	0	1.66	0.01	-7.37504	Down	0.0002433	0.000903415
LXLOC_040964	336	16	0	1.66	0.01	-7.37504	Down	1.51902e-05	7.25418e-05
LXLOC_034938	393	19	0	1.66	0.01	-7.37504	Down	1.89727e-06	1.05117e-05
LXLOC_042249	318	15	0	1.66	0.01	-7.37504	Down	3.03884e-05	0.00013633
LXLOC_023673	615	30.76	0	1.65	0.01	-7.36632	Down	9.23702e-10	7.38322e-09
LXLOC_007637	319	15	0	1.65	0.01	-7.36632	Down	3.03884e-05	0.000136467
LXLOC_013819	281	13	0	1.65	0.01	-7.36632	Down	0.000121618	0.000480947
LXLOC_030027	397	19	0	1.64	0.01	-7.35755	Down	1.89727e-06	1.05019e-05
LXLOC_021348	266	12	0	1.63	0.01	-7.34873	Down	0.0002433	0.000901543
LXLOC_016186	265	12	0	1.63	0.01	-7.34873	Down	0.0002433	0.00090145
LXLOC_035465	303.59	14	0	1.63	0.01	-7.34873	Down	6.0793e-05	0.000258132
LXLOC_017217	266	12	0	1.63	0.01	-7.34873	Down	0.0002433	0.000898286
LXLOC_035046	403	19.23	0	1.63	0.01	-7.34873	Down	1.89727e-06	1.05035e-05
LXLOC_004230	284	13	0	1.63	0.01	-7.34873	Down	0.000121618	0.000481266
LXLOC_031600	267	12	0	1.62	0.01	-7.33985	Down	0.0002433	0.000904636
LXLOC_025081	420	20	0	1.62	0.01	-7.33985	Down	9.48382e-07	5.49266e-06
LXLOC_004410	324	15	0	1.62	0.01	-7.33985	Down	3.03884e-05	0.000136759
LXLOC_010052	267	12	0	1.62	0.01	-7.33985	Down	0.0002433	0.000893674
LXLOC_026004	291	13.17	0	1.61	0.01	-7.33092	Down	0.000121618	0.000483781
LXLOC_028302	401	18.94	0	1.61	0.01	-7.33092	Down	3.79554e-06	2.00151e-05
LXLOC_031591	303	13.74	0	1.6	0.01	-7.32193	Down	0.000121618	0.000484428
LXLOC_043150	348	16	0	1.6	0.01	-7.32193	Down	1.51902e-05	7.25515e-05
LXLOC_039626	676	33	0	1.6	0.01	-7.32193	Down	1.15371e-10	9.9727e-10
LXLOC_019239	348	16	0	1.6	0.01	-7.32193	Down	1.51902e-05	7.23583e-05
LXLOC_009488	309	14	0	1.6	0.01	-7.32193	Down	6.0793e-05	0.000256488
LXLOC_012050	291	13	0	1.59	0.01	-7.31288	Down	0.000121618	0.000486704
LXLOC_021069	310	14	0	1.59	0.01	-7.31288	Down	6.0793e-05	0.000257368
LXLOC_038280	272	12	0	1.59	0.01	-7.31288	Down	0.0002433	0.000895974
LXLOC_027378	293	13	0	1.58	0.01	-7.30378	Down	0.000121618	0.000484752
LXLOC_024965	273	12	0	1.58	0.01	-7.30378	Down	0.0002433	0.000901263
LXLOC_037710	273	12	0	1.58	0.01	-7.30378	Down	0.0002433	0.000898936
LXLOC_042121	390	18	0	1.58	0.01	-7.30378	Down	3.79554e-06	2.00269e-05
LXLOC_035350	370	17	0	1.58	0.01	-7.30378	Down	7.59308e-06	3.80975e-05
LXLOC_010009	212	461.36	2.88	81.82	0.52	-7.2978	Down	4.00968e-135	3.79424e-133
LXLOC_021720	313	14	0	1.57	0.01	-7.29462	Down	6.0793e-05	0.000258101
LXLOC_027245	304	13.54	0	1.57	0.01	-7.29462	Down	0.000121618	0.000480628
LXLOC_014345	296	13	0	1.56	0.01	-7.2854	Down	0.000121618	0.000484482
LXLOC_042363	395	18	0	1.56	0.01	-7.2854	Down	3.79554e-06	2.00122e-05
LXLOC_001933	337	15	0	1.55	0.01	-7.27612	Down	3.03884e-05	0.000137364
LXLOC_029204	318	14	0	1.55	0.01	-7.27612	Down	6.0793e-05	0.000257948
LXLOC_005587	278	12	0	1.55	0.01	-7.27612	Down	0.0002433	0.0008994
LXLOC_018172	278	12	0	1.55	0.01	-7.27612	Down	0.0002433	0.000897268
LXLOC_036641	338	15	0	1.55	0.01	-7.27612	Down	3.03884e-05	0.000136553
LXLOC_030687	318	14	0	1.55	0.01	-7.27612	Down	6.0793e-05	0.000256761
LXLOC_029407	298	13	0	1.55	0.01	-7.27612	Down	0.000121618	0.000481372
LXLOC_033352	419	19	0	1.54	0.01	-7.26679	Down	1.89727e-06	1.05329e-05
LXLOC_025321	279	12	0	1.54	0.01	-7.26679	Down	0.0002433	0.000902104
LXLOC_012725	280	12	0	1.53	0.01	-7.25739	Down	0.0002433	0.000902011
LXLOC_033636	281	12	0	1.53	0.01	-7.25739	Down	0.0002433	0.00090117
LXLOC_004100	299	12.88	0	1.53	0.01	-7.25739	Down	0.0002433	0.000898565
LXLOC_004785	280	12	0	1.53	0.01	-7.25739	Down	0.0002433	0.00089736
LXLOC_036589	385	17	0	1.52	0.01	-7.24793	Down	7.59308e-06	3.82639e-05
LXLOC_043062	304	13.1	0	1.52	0.01	-7.24793	Down	0.000121618	0.000483029
LXLOC_035744	293	12.56	0	1.52	0.01	-7.24793	Down	0.0002433	0.000894869
LXLOC_002713	486	22	0	1.52	0.01	-7.24793	Down	2.3697e-07	1.47952e-06
LXLOC_014856	324	14	0	1.51	0.01	-7.2384	Down	6.0793e-05	0.000257826
LXLOC_035302	325	14	0	1.51	0.01	-7.2384	Down	6.0793e-05	0.00025749
LXLOC_012930	364	15.86	0	1.51	0.01	-7.2384	Down	3.03884e-05	0.000136587
LXLOC_002369	327	14	0	1.5	0.01	-7.22882	Down	6.0793e-05	0.000258777
LXLOC_005228	347	15	0	1.5	0.01	-7.22882	Down	3.03884e-05	0.00013726
LXLOC_024247	286	12.06	0	1.5	0.01	-7.22882	Down	0.0002433	0.000903134
LXLOC_033744	339	14.64	0	1.5	0.01	-7.22882	Down	6.0793e-05	0.000257673
LXLOC_027320	285	12	0	1.5	0.01	-7.22882	Down	0.0002433	0.000893949
LXLOC_009990	371	16	0	1.49	0.01	-7.21917	Down	1.51902e-05	7.23872e-05
LXLOC_021188	821	37.42	0	1.48	0.01	-7.20945	Down	7.20304e-12	6.79445e-11
LXLOC_036914	309	13	0	1.48	0.01	-7.20945	Down	0.000121618	0.000485347
LXLOC_002612	288	12	0	1.48	0.01	-7.20945	Down	0.0002433	0.000899958
LXLOC_043586	333	14.13	0	1.48	0.01	-7.20945	Down	6.0793e-05	0.000257795
LXLOC_031455	313	13	0	1.46	0.01	-7.18982	Down	0.000121618	0.000484644
LXLOC_036906	292	12	0	1.46	0.01	-7.18982	Down	0.0002433	0.000894041
LXLOC_013214	361	15.04	0	1.44	0.01	-7.16993	Down	3.03884e-05	0.000137277
LXLOC_027840	338	14	0	1.44	0.01	-7.16993	Down	6.0793e-05	0.00025801
LXLOC_001053	296	12	0	1.44	0.01	-7.16993	Down	0.0002433	0.000897823
LXLOC_025071	296	12	0	1.44	0.01	-7.16993	Down	0.0002433	0.000896343
LXLOC_030681	298	12	0	1.43	0.01	-7.15987	Down	0.0002433	0.000895053
LXLOC_032790	322	13	0	1.42	0.01	-7.14975	Down	0.000121618	0.000482173
LXLOC_018334	390	16	0	1.41	0.01	-7.13955	Down	1.51902e-05	7.25612e-05
LXLOC_041950	432	18	0	1.41	0.01	-7.13955	Down	3.79554e-06	2.00803e-05
LXLOC_013833	323	13	0	1.41	0.01	-7.13955	Down	0.000121618	0.000483727
LXLOC_038578	323	13	0	1.41	0.01	-7.13955	Down	0.000121618	0.000483512
LXLOC_002185	324	13	0	1.41	0.01	-7.13955	Down	0.000121618	0.000483351
LXLOC_029454	301	12	0	1.41	0.01	-7.13955	Down	0.0002433	0.000893032
LXLOC_016917	326	13	0	1.4	0.01	-7.12928	Down	0.000121618	0.000486432
LXLOC_010657	304	12	0	1.4	0.01	-7.12928	Down	0.0002433	0.000900517
LXLOC_023612	391	16	0	1.4	0.01	-7.12928	Down	1.51902e-05	7.24451e-05
LXLOC_006832	325	13	0	1.4	0.01	-7.12928	Down	0.000121618	0.000481585
LXLOC_039013	349	14	0	1.39	0.01	-7.11894	Down	6.0793e-05	0.000257887
LXLOC_006821	305	12	0	1.39	0.01	-7.11894	Down	0.0002433	0.000899214
LXLOC_039410	372	15	0	1.39	0.01	-7.11894	Down	3.03884e-05	0.00013645
LXLOC_034044	327	13	0	1.39	0.01	-7.11894	Down	0.000121618	0.000481159
LXLOC_040665	351	14	0	1.38	0.01	-7.10852	Down	6.0793e-05	0.000258839
LXLOC_017023	487	20	0	1.38	0.01	-7.10852	Down	9.48382e-07	5.498e-06
LXLOC_022086	351	14	0	1.38	0.01	-7.10852	Down	6.0793e-05	0.000257765
LXLOC_008978	332	13.09	0	1.38	0.01	-7.10852	Down	0.000121618	0.000481426
LXLOC_035501	330	13	0	1.38	0.01	-7.10852	Down	0.000121618	0.000480787
LXLOC_018100	309	12	0	1.37	0.01	-7.09803	Down	0.0002433	0.00090473
LXLOC_023794	407	16.34	0	1.37	0.01	-7.09803	Down	1.51902e-05	7.26582e-05
LXLOC_031162	445	18	0	1.37	0.01	-7.09803	Down	3.79554e-06	2.00892e-05
LXLOC_009108	376	15	0	1.37	0.01	-7.09803	Down	3.03884e-05	0.000136348
LXLOC_032949	355	14	0	1.37	0.01	-7.09803	Down	6.0793e-05	0.000256882
LXLOC_031580	331	13	0	1.37	0.01	-7.09803	Down	0.000121618	0.000481319
LXLOC_004868	308	12	0	1.37	0.01	-7.09803	Down	0.0002433	0.000892574
LXLOC_017781	311	12	0	1.36	0.01	-7.08746	Down	0.0002433	0.000899772
LXLOC_030045	311	12	0	1.36	0.01	-7.08746	Down	0.0002433	0.000894961
LXLOC_036376	312	12	0	1.35	0.01	-7.07682	Down	0.0002433	0.000900331
LXLOC_035647	336	13	0	1.35	0.01	-7.07682	Down	0.000121618	0.000482815
LXLOC_004843	335	13	0	1.35	0.01	-7.07682	Down	0.000121618	0.000480893
LXLOC_009303	407	16	0	1.34	0.01	-7.06609	Down	1.51902e-05	7.25903e-05
LXLOC_001804	337	13	0	1.34	0.01	-7.06609	Down	0.000121618	0.000482493
LXLOC_035789	330	12.55	0	1.33	0.01	-7.05528	Down	0.0002433	0.000894133
LXLOC_009502	600	24	0	1.32	0.01	-7.04439	Down	5.9211e-08	3.9803e-07
LXLOC_027455	342	13	0	1.32	0.01	-7.04439	Down	0.000121618	0.000484104
LXLOC_042808	319	12	0	1.32	0.01	-7.04439	Down	0.0002433	0.000897916
LXLOC_023953	365	14	0	1.32	0.01	-7.04439	Down	6.0793e-05	0.000257064
LXLOC_031729	342	13	0	1.32	0.01	-7.04439	Down	0.000121618	0.000481479
LXLOC_004364	413	16	0	1.32	0.01	-7.04439	Down	1.51902e-05	7.22716e-05
LXLOC_043384	435	17	0	1.32	0.01	-7.04439	Down	7.59308e-06	3.80761e-05
LXLOC_037171	393	15	0	1.31	0.01	-7.03342	Down	3.03884e-05	0.000137087
LXLOC_021784	346	13	0	1.31	0.01	-7.03342	Down	0.000121618	0.000483405
LXLOC_026534	794	32	0	1.31	0.01	-7.03342	Down	2.30804e-10	1.93931e-09
LXLOC_035849	356	13.32	0	1.3	0.01	-7.02237	Down	0.000121618	0.000485455
LXLOC_022272	326	12.12	0	1.3	0.01	-7.02237	Down	0.0002433	0.000900051
LXLOC_026590	323	12	0	1.3	0.01	-7.02237	Down	0.0002433	0.000897083
LXLOC_025520	326	12	0	1.29	0.01	-7.01123	Down	0.0002433	0.000903509
LXLOC_016747	397	15	0	1.29	0.01	-7.01123	Down	3.03884e-05	0.000136983
LXLOC_007180	327	12	0	1.28	0.01	-7	Down	0.0002433	0.000903884
LXLOC_001286	353	13	0	1.28	0.01	-7	Down	0.000121618	0.000484536
LXLOC_018665	353	13	0	1.28	0.01	-7	Down	0.000121618	0.000482226
LXLOC_023163	374	13.89	0	1.28	0.01	-7	Down	0.000121618	0.000481799
LXLOC_000248	330	12	0	1.27	0.01	-6.98868	Down	0.0002433	0.000899865
LXLOC_017770	379	14	0	1.27	0.01	-6.98868	Down	6.0793e-05	0.000256912
LXLOC_009980	473	17.81	0	1.27	0.01	-6.98868	Down	7.59308e-06	3.80548e-05
LXLOC_037900	432	16	0	1.26	0.01	-6.97728	Down	1.51902e-05	7.25321e-05
LXLOC_012476	356	13	0	1.26	0.01	-6.97728	Down	0.000121618	0.00048362
LXLOC_002075	359	13	0	1.25	0.01	-6.96578	Down	0.000121618	0.000486595
LXLOC_003625	334	12	0	1.25	0.01	-6.96578	Down	0.0002433	0.000900238
LXLOC_039186	335	12	0	1.25	0.01	-6.96578	Down	0.0002433	0.000899493
LXLOC_007203	336	12	0	1.25	0.01	-6.96578	Down	0.0002433	0.000893766
LXLOC_013111	363	13	0	1.24	0.01	-6.9542	Down	0.000121618	0.000481106
LXLOC_002449	466	17	0	1.23	0.01	-6.94251	Down	7.59308e-06	3.82047e-05
LXLOC_032179	340	12	0	1.23	0.01	-6.94251	Down	0.0002433	0.000895329
LXLOC_011866	584	21.62	0	1.23	0.01	-6.94251	Down	4.74064e-07	2.84176e-06
LXLOC_032518	503	18.37	0	1.22	0.01	-6.93074	Down	3.79554e-06	2.01011e-05
LXLOC_025769	419	15	0	1.22	0.01	-6.93074	Down	3.03884e-05	0.000137052
LXLOC_011531	522	19	0	1.21	0.01	-6.91886	Down	1.89727e-06	1.05345e-05
LXLOC_005598	451	16	0	1.2	0.01	-6.90689	Down	1.51902e-05	7.26874e-05
LXLOC_007461	476	17	0	1.2	0.01	-6.90689	Down	7.59308e-06	3.82154e-05
LXLOC_027673	472	16.83	0	1.2	0.01	-6.90689	Down	1.51902e-05	7.24934e-05
LXLOC_022787	452	16	0	1.2	0.01	-6.90689	Down	1.51902e-05	7.24258e-05
LXLOC_008324	632	23	0	1.2	0.01	-6.90689	Down	1.18453e-07	7.67565e-07
LXLOC_011258	349	12	0	1.19	0.01	-6.89482	Down	0.0002433	0.000898008
LXLOC_008791	402	14	0	1.19	0.01	-6.89482	Down	6.0793e-05	0.000257247
LXLOC_002699	429	15	0	1.19	0.01	-6.89482	Down	3.03884e-05	0.000136382
LXLOC_019481	351	12	0	1.19	0.01	-6.89482	Down	0.0002433	0.000892757
LXLOC_042680	353	12	0	1.18	0.01	-6.88264	Down	0.0002433	0.000894409
LXLOC_025907	379	13	0	1.18	0.01	-6.88264	Down	0.000121618	0.000481
LXLOC_029810	354	12	0	1.17	0.01	-6.87036	Down	0.0002433	0.000900424
LXLOC_000008	397	13.53	0	1.17	0.01	-6.87036	Down	0.000121618	0.000482976
LXLOC_006650	354	12	0	1.17	0.01	-6.87036	Down	0.0002433	0.000892666
LXLOC_003356	467	15.92	0	1.15	0.01	-6.84549	Down	3.03884e-05	0.000136828
LXLOC_004554	501	17	0	1.14	0.01	-6.83289	Down	7.59308e-06	3.81403e-05
LXLOC_034544	419	14	0	1.14	0.01	-6.83289	Down	6.0793e-05	0.000257216
LXLOC_023941	422	14	0	1.13	0.01	-6.82018	Down	6.0793e-05	0.000256821
LXLOC_023943	624	21.22	0	1.12	0.01	-6.80735	Down	4.74064e-07	2.84319e-06
LXLOC_024467	375	12	0	1.1	0.01	-6.78136	Down	0.0002433	0.000901077
LXLOC_040591	574	19	0	1.1	0.01	-6.78136	Down	1.89727e-06	1.05052e-05
LXLOC_033727	521	17	0	1.09	0.01	-6.76818	Down	7.59308e-06	3.80814e-05
LXLOC_006997	466	15	0	1.08	0.01	-6.75489	Down	3.03884e-05	0.000137035
LXLOC_008953	440	14	0	1.08	0.01	-6.75489	Down	6.0793e-05	0.000257857
LXLOC_034328	383	12	0	1.08	0.01	-6.75489	Down	0.0002433	0.000899122
LXLOC_013608	462	14.74	0	1.08	0.01	-6.75489	Down	6.0793e-05	0.000256852
LXLOC_031733	385	12	0	1.07	0.01	-6.74147	Down	0.0002433	0.000901824
LXLOC_020303	564	18.01	0	1.06	0.01	-6.72792	Down	3.79554e-06	2.00981e-05
LXLOC_002791	447	14	0	1.06	0.01	-6.72792	Down	6.0793e-05	0.000258163
LXLOC_002241	1347	44.92	0	1.06	0.01	-6.72792	Down	5.61696e-14	6.21829e-13
LXLOC_043114	420	13	0	1.05	0.01	-6.71425	Down	0.000121618	0.000485509
LXLOC_001974	409	12.53	0	1.05	0.01	-6.71425	Down	0.0002433	0.000902291
LXLOC_002723	481	15	0	1.05	0.01	-6.71425	Down	3.03884e-05	0.000136725
LXLOC_024810	394	12	0	1.04	0.01	-6.70044	Down	0.0002433	0.000893858
LXLOC_030853	399	12	0	1.03	0.01	-6.6865	Down	0.0002433	0.000898657
LXLOC_025983	401	12	0	1.02	0.01	-6.67243	Down	0.0002433	0.000904354
LXLOC_042046	525	16	0	1.02	0.01	-6.67243	Down	1.51902e-05	7.25225e-05
LXLOC_023948	403	12	0	1.02	0.01	-6.67243	Down	0.0002433	0.00089699
LXLOC_019442	403	12	0	1.02	0.01	-6.67243	Down	0.0002433	0.000894685
LXLOC_004199	438	13	0	1.01	0.01	-6.65821	Down	0.000121618	0.00048432
LXLOC_001280	503	15	0	1	0.01	-6.64386	Down	3.03884e-05	0.000137347
LXLOC_019124	531	16	0	1	0.01	-6.64386	Down	1.51902e-05	7.26097e-05
LXLOC_000561	500	15	0	1	0.01	-6.64386	Down	3.03884e-05	0.000136811
LXLOC_028176	597	18.08	0	1	0.01	-6.64386	Down	3.79554e-06	2.00625e-05
LXLOC_022777	720	22	0	1	0.01	-6.64386	Down	2.3697e-07	1.48081e-06
LXLOC_030644	413	12	0	0.99	0.01	-6.62936	Down	0.0002433	0.000899029
LXLOC_025382	418	12	0	0.98	0.01	-6.61471	Down	0.0002433	0.000901917
LXLOC_006236	765	23	0	0.98	0.01	-6.61471	Down	1.18453e-07	7.67983e-07
LXLOC_009231	646	19	0	0.97	0.01	-6.59991	Down	1.89727e-06	1.05214e-05
LXLOC_000516	458	13	0	0.96	0.01	-6.58496	Down	0.000121618	0.000484266
LXLOC_029538	528	15	0	0.95	0.01	-6.56986	Down	3.03884e-05	0.000136932
LXLOC_016978	529	15	0	0.95	0.01	-6.56986	Down	3.03884e-05	0.000136313
LXLOC_028356	499	14	0	0.94	0.01	-6.55459	Down	6.0793e-05	0.000258316
LXLOC_012856	499	14	0	0.94	0.01	-6.55459	Down	6.0793e-05	0.000257186
LXLOC_012917	466	13	0	0.94	0.01	-6.55459	Down	0.000121618	0.000482119
LXLOC_037425	539	15	0	0.93	0.01	-6.53916	Down	3.03884e-05	0.000137018
LXLOC_007425	471	13	0	0.93	0.01	-6.53916	Down	0.000121618	0.000483298
LXLOC_043307	982	28.36	0	0.93	0.01	-6.53916	Down	3.69676e-09	2.79732e-08
LXLOC_004068	773	22	0	0.93	0.01	-6.53916	Down	2.3697e-07	1.48056e-06
LXLOC_019852	492	13.53	0	0.92	0.01	-6.52356	Down	0.000121618	0.00048405
LXLOC_031579	584	16	0	0.91	0.01	-6.50779	Down	1.51902e-05	7.22909e-05
LXLOC_032092	453	12	0	0.89	0.01	-6.47573	Down	0.0002433	0.00090426
LXLOC_033845	565	15	0	0.88	0.01	-6.45943	Down	3.03884e-05	0.000137139
LXLOC_002614	609	16	0	0.87	0.01	-6.44294	Down	1.51902e-05	7.27166e-05
LXLOC_027380	508	13	0	0.86	0.01	-6.42626	Down	0.000121618	0.000485617
LXLOC_025909	580	15.01	0	0.86	0.01	-6.42626	Down	3.03884e-05	0.000137104
LXLOC_017624	651	17	0	0.86	0.01	-6.42626	Down	7.59308e-06	3.81617e-05
LXLOC_000318	505	13	0	0.86	0.01	-6.42626	Down	0.000121618	0.000484158
LXLOC_015330	836	22	0	0.85	0.01	-6.40939	Down	2.3697e-07	1.48237e-06
LXLOC_010912	476	12	0	0.85	0.01	-6.40939	Down	0.0002433	0.000898101
LXLOC_005648	692	18	0	0.85	0.01	-6.40939	Down	3.79554e-06	2.0021e-05
LXLOC_005771	702	18.22	0	0.85	0.01	-6.40939	Down	3.79554e-06	2.00181e-05
LXLOC_026489	551	14	0	0.84	0.01	-6.39232	Down	6.0793e-05	0.00025887
LXLOC_013286	482	12	0	0.84	0.01	-6.39232	Down	0.0002433	0.000900704
LXLOC_024836	478	12	0	0.84	0.01	-6.39232	Down	0.0002433	0.000892849
LXLOC_027556	687	17.72	0	0.84	0.01	-6.39232	Down	7.59308e-06	3.80441e-05
LXLOC_015165	708	18	0	0.83	0.01	-6.37504	Down	3.79554e-06	2.00951e-05
LXLOC_034550	751	19	0	0.82	0.01	-6.35755	Down	1.89727e-06	1.05263e-05
LXLOC_030101	867	22	0	0.82	0.01	-6.35755	Down	2.3697e-07	1.48315e-06
LXLOC_037157	644	16	0	0.82	0.01	-6.35755	Down	1.51902e-05	7.23101e-05
LXLOC_019584	534	13	0	0.81	0.01	-6.33985	Down	0.000121618	0.000481213
LXLOC_013636	627	15.25	0	0.8	0.01	-6.32193	Down	3.03884e-05	0.000136245
LXLOC_037161	594	14	0	0.78	0.01	-6.2854	Down	6.0793e-05	0.000257429
LXLOC_022840	225	14.17	0.18	2.34	0.03	-6.2854	Down	6.0793e-05	0.000256579
LXLOC_022164	689	16.22	0	0.77	0.01	-6.26679	Down	1.51902e-05	7.25128e-05
LXLOC_038619	575	13	0	0.75	0.01	-6.22882	Down	0.000121618	0.000485943
LXLOC_031686	533	12	0	0.75	0.01	-6.22882	Down	0.0002433	0.00089875
LXLOC_008399	584	13	0	0.74	0.01	-6.20945	Down	0.000121618	0.000482708
LXLOC_017090	554	12	0	0.72	0.01	-6.16993	Down	0.0002433	0.000903321
LXLOC_023369	810	18	0	0.72	0.01	-6.16993	Down	3.79554e-06	2.00536e-05
LXLOC_038173	555	12	0	0.72	0.01	-6.16993	Down	0.0002433	0.00089294
LXLOC_018429	682	14	0	0.67	0.01	-6.06609	Down	6.0793e-05	0.000258531
LXLOC_032512	918	18.57	0	0.65	0.01	-6.02237	Down	3.79554e-06	2.01219e-05
LXLOC_027353	654	13	0	0.65	0.01	-6.02237	Down	0.000121618	0.000482868
LXLOC_008825	683	13.63	0	0.65	0.01	-6.02237	Down	0.000121618	0.000482761
LXLOC_034750	725	14	0	0.63	0.01	-5.97728	Down	6.0793e-05	0.000258593
LXLOC_028360	623	12	0	0.63	0.01	-5.97728	Down	0.0002433	0.00090173
LXLOC_033357	776	15	0	0.63	0.01	-5.97728	Down	3.03884e-05	0.000136296
LXLOC_002924	883	16.92	0	0.62	0.01	-5.9542	Down	1.51902e-05	7.27068e-05
LXLOC_036344	695	13	0	0.61	0.01	-5.93074	Down	0.000121618	0.000486052
LXLOC_040405	651	12	0	0.61	0.01	-5.93074	Down	0.0002433	0.000895882
LXLOC_027174	656	12	0	0.6	0.01	-5.90689	Down	0.0002433	0.000902572
LXLOC_016788	224	61	1	10.13	0.17	-5.89696	Down	1.36551e-17	1.87425e-16
LXLOC_017268	720	13	0	0.59	0.01	-5.88264	Down	0.000121618	0.000483674
LXLOC_041074	672	12	0	0.59	0.01	-5.88264	Down	0.0002433	0.000896436
LXLOC_016596	1010	18.27	0	0.58	0.01	-5.85798	Down	3.79554e-06	2.00832e-05
LXLOC_008065	821	14	0	0.55	0.01	-5.78136	Down	6.0793e-05	0.000258224
LXLOC_038509	379	17.76	0.29	1.61	0.03	-5.74595	Down	7.59308e-06	3.80708e-05
LXLOC_040319	2152	36.18	0	0.53	0.01	-5.72792	Down	1.44099e-11	1.32877e-10
LXLOC_002299	863	14	0	0.52	0.01	-5.70044	Down	6.0793e-05	0.000258685
LXLOC_006712	766	12	0	0.51	0.01	-5.67243	Down	0.0002433	0.000902478
LXLOC_018006	1243	19.33	0	0.5	0.01	-5.64386	Down	1.89727e-06	1.051e-05
LXLOC_027859	943	14	0	0.48	0.01	-5.58496	Down	6.0793e-05	0.000258193
LXLOC_032372	433	146	3	11.29	0.24	-5.55587	Down	7.58876e-40	2.17851e-38
LXLOC_031544	601	50.99	1	2.8	0.06	-5.54432	Down	2.32266e-14	2.63827e-13
LXLOC_012339	922	13	0	0.45	0.01	-5.49185	Down	0.000121618	0.000485997
LXLOC_039723	1295	18	0	0.44	0.01	-5.45943	Down	3.79554e-06	2.00506e-05
LXLOC_002318	1046	14	0	0.43	0.01	-5.42626	Down	6.0793e-05	0.000257399
LXLOC_020567	972	13	0	0.43	0.01	-5.42626	Down	0.000121618	0.00048084
LXLOC_028533	402	39.2	0.93	3.33	0.08	-5.37938	Down	1.79981e-12	1.78479e-11
LXLOC_027090	999	12	0	0.39	0.01	-5.2854	Down	0.0002433	0.000898379
LXLOC_015447	289	92.59	2.42	11.41	0.3	-5.24919	Down	2.24782e-25	4.3065e-24
LXLOC_038878	1098	33.48	1	1.11	0.03	-5.20945	Down	2.0772e-09	1.6037e-08
LXLOC_031185	650	36.68	1	1.85	0.05	-5.20945	Down	2.81064e-10	2.3429e-09
LXLOC_025042	1481	17	0	0.36	0.01	-5.16993	Down	7.59308e-06	3.82531e-05
LXLOC_038026	276	36	1	4.68	0.13	-5.16993	Down	2.81064e-10	2.34344e-09
LXLOC_006165	218	35.67	1	6.12	0.17	-5.16993	Down	5.4786e-10	4.45575e-09
LXLOC_006137	1279	13.8	0	0.34	0.01	-5.08746	Down	0.000121618	0.000485563
LXLOC_013938	694	36	1	1.7	0.05	-5.08746	Down	2.81064e-10	2.34399e-09
LXLOC_005357	406	28.04	0.84	2.36	0.07	-5.07529	Down	3.69676e-09	2.79969e-08
LXLOC_031965	503.71	14977	449	1004.48	30	-5.06534	Down	0	0
LXLOC_012474	213	54.19	1.64	9.56	0.29	-5.04289	Down	1.55957e-15	1.90846e-14
LXLOC_013792	360	34	1	3.27	0.1	-5.03122	Down	1.06717e-09	8.46562e-09
LXLOC_015108	279	32	1	4.11	0.13	-4.98255	Down	4.04006e-09	3.03718e-08
LXLOC_042217	300	32	1	3.78	0.12	-4.97728	Down	4.04006e-09	3.03782e-08
LXLOC_037128	236	28.02	0.9	4.37	0.14	-4.96413	Down	3.69676e-09	2.79614e-08
LXLOC_018020	340	69.72	2.21	7.14	0.23	-4.95622	Down	1.09352e-18	1.58229e-17
LXLOC_014893	410	48.32	1.54	4.02	0.13	-4.95061	Down	8.9448e-14	9.75744e-13
LXLOC_043766	210	31	1	5.56	0.18	-4.94902	Down	7.85134e-09	5.736e-08
LXLOC_010206	257	157.9	5.15	22.28	0.74	-4.91208	Down	1.52817e-40	4.46577e-39
LXLOC_011478	279	30	1	3.85	0.13	-4.88827	Down	1.52449e-08	1.08344e-07
LXLOC_018278	308	30	1	3.44	0.12	-4.8413	Down	1.52449e-08	1.08408e-07
LXLOC_036744	541	28	1	1.72	0.06	-4.8413	Down	5.73142e-08	3.8586e-07
LXLOC_016043	798	28	1	1.14	0.04	-4.83289	Down	5.73142e-08	3.85932e-07
LXLOC_040536	229	28	1	4.53	0.16	-4.82337	Down	5.73142e-08	3.85787e-07
LXLOC_005433	224	29	1	4.81	0.17	-4.82243	Down	2.95736e-08	2.05761e-07
LXLOC_019171	209	14	0.49	2.53	0.09	-4.81307	Down	6.0793e-05	0.000257734
LXLOC_015395	520	26.05	1	1.67	0.06	-4.79874	Down	2.1458e-07	1.35105e-06
LXLOC_026077	1293	56	2	1.38	0.05	-4.7866	Down	6.05536e-15	7.12481e-14
LXLOC_005521	474	27	1	1.92	0.07	-4.77761	Down	1.1096e-07	7.232e-07
LXLOC_010891	713	30	1	1.37	0.05	-4.7761	Down	1.52449e-08	1.08387e-07
LXLOC_032562	748	25	1	1.09	0.04	-4.76818	Down	4.1447e-07	2.52515e-06
LXLOC_022935	223	87.93	3.16	14.67	0.54	-4.76377	Down	9.92538e-23	1.7209e-21
LXLOC_022266	381	27	1	2.44	0.09	-4.76081	Down	1.1096e-07	7.2241e-07
LXLOC_042818	312	26	1	2.93	0.11	-4.73533	Down	2.1458e-07	1.35034e-06
LXLOC_018121	430	27	1	2.13	0.08	-4.73471	Down	1.1096e-07	7.22542e-07
LXLOC_043019	332	25	0.95	2.63	0.1	-4.71699	Down	2.95976e-08	2.05688e-07
LXLOC_013246	305	27	1	3.13	0.12	-4.70506	Down	1.1096e-07	7.23068e-07
LXLOC_018691	307	79	3	9.08	0.35	-4.69727	Down	1.93229e-20	3.03539e-19
LXLOC_007791	334	27	1	2.82	0.11	-4.68012	Down	1.1096e-07	7.22805e-07
LXLOC_039107	446	27	1	2.05	0.08	-4.67948	Down	1.1096e-07	7.22936e-07
LXLOC_018611	374	25	1	2.3	0.09	-4.67557	Down	4.1447e-07	2.52429e-06
LXLOC_011127	291	25	1	3.06	0.12	-4.67243	Down	4.1447e-07	2.52343e-06
LXLOC_036346	218	25	1	4.29	0.17	-4.65737	Down	4.1447e-07	2.52258e-06
LXLOC_042237	570	26	1	1.51	0.06	-4.65344	Down	2.1458e-07	1.35081e-06
LXLOC_024423	212	18.43	0.74	3.27	0.13	-4.65271	Down	3.79554e-06	2.00862e-05
LXLOC_025031	575	26	1	1.5	0.06	-4.64386	Down	2.1458e-07	1.35129e-06
LXLOC_008963	756	23	1	0.99	0.04	-4.62936	Down	1.54027e-06	8.6653e-06
LXLOC_014440	1000	23	1	0.74	0.03	-4.62449	Down	1.54027e-06	8.66122e-06
LXLOC_001841	514	22.53	0.97	1.46	0.06	-4.60486	Down	2.3697e-07	1.48444e-06
LXLOC_001921	265	25	1	3.4	0.14	-4.60204	Down	4.1447e-07	2.52601e-06
LXLOC_017273	377	777.77	31.84	70.98	2.93	-4.59844	Down	4.76368e-188	6.06377e-186
LXLOC_018361	345	24	1	2.42	0.1	-4.59694	Down	7.99544e-07	4.67837e-06
LXLOC_003033	592	26	1	1.45	0.06	-4.59495	Down	2.1458e-07	1.35057e-06
LXLOC_033881	438	25	1	1.93	0.08	-4.59246	Down	4.1447e-07	2.52386e-06
LXLOC_021023	259	24	1	3.36	0.14	-4.58496	Down	7.99544e-07	4.67914e-06
LXLOC_012884	370	23	1	2.14	0.09	-4.57154	Down	1.54027e-06	8.65849e-06
LXLOC_011030	1181	35	1.39	0.95	0.04	-4.56986	Down	5.4786e-10	4.45474e-09
LXLOC_013811	365	25	1	2.37	0.1	-4.56682	Down	4.1447e-07	2.52472e-06
LXLOC_028567	234	24	1	3.78	0.16	-4.56224	Down	7.99544e-07	4.6799e-06
LXLOC_018440	264	24	1	3.28	0.14	-4.5502	Down	7.99544e-07	4.67608e-06
LXLOC_031671	327	24	1	2.57	0.11	-4.54619	Down	7.99544e-07	4.67455e-06
LXLOC_030729	523	22	1	1.4	0.06	-4.54432	Down	2.96284e-06	1.59533e-05
LXLOC_009539	478	23	1	1.62	0.07	-4.5325	Down	1.54027e-06	8.66258e-06
LXLOC_042240	496	48	2	3.24	0.14	-4.5325	Down	1.164e-12	1.17018e-11
LXLOC_020001	598	25	1	1.38	0.06	-4.52356	Down	4.1447e-07	2.52558e-06
LXLOC_035955	575	24	1	1.38	0.06	-4.52356	Down	7.99544e-07	4.67684e-06
LXLOC_031768	235	15.95	0.71	2.5	0.11	-4.50635	Down	3.03884e-05	0.000137312
LXLOC_000191	465	22	1	1.59	0.07	-4.50553	Down	2.96284e-06	1.59485e-05
LXLOC_031050	489	23	1	1.58	0.07	-4.49643	Down	1.54027e-06	8.66394e-06
LXLOC_018915	474	22	1	1.56	0.07	-4.47805	Down	2.96284e-06	1.59437e-05
LXLOC_001582	360	23	1	2.21	0.1	-4.46597	Down	1.54027e-06	8.65985e-06
LXLOC_007085	244	22	1	3.3	0.15	-4.45943	Down	2.96284e-06	1.59461e-05
LXLOC_031049	428	22	1	1.75	0.08	-4.45121	Down	2.96284e-06	1.59389e-05
LXLOC_040049	421	21	1	1.7	0.08	-4.40939	Down	5.69016e-06	2.90718e-05
LXLOC_000758	683	22	1	1.06	0.05	-4.40599	Down	2.96284e-06	1.59413e-05
LXLOC_033743	524	20	1	1.27	0.06	-4.40372	Down	1.0909e-05	5.32339e-05
LXLOC_017006	237	17.55	0.83	2.72	0.13	-4.38702	Down	7.59308e-06	3.82477e-05
LXLOC_026544	837	43	2	1.66	0.08	-4.37504	Down	3.04112e-11	2.73931e-10
LXLOC_035792	637	20	1	1.03	0.05	-4.36457	Down	1.0909e-05	5.32122e-05
LXLOC_013074	205	21.1	1	3.9	0.19	-4.3594	Down	5.69016e-06	2.90842e-05
LXLOC_015867	375	20	1	1.84	0.09	-4.35364	Down	1.0909e-05	5.31904e-05
LXLOC_029055	272	20	1	2.64	0.13	-4.34395	Down	1.0909e-05	5.32557e-05
LXLOC_032947	276	61	3	7.92	0.39	-4.34395	Down	2.44562e-15	2.95432e-14
LXLOC_020685	208	20	1	3.63	0.18	-4.3339	Down	1.0909e-05	5.31831e-05
LXLOC_012294	274	20	1	2.62	0.13	-4.33298	Down	1.0909e-05	5.3263e-05
LXLOC_019653	253	21	1	3.02	0.15	-4.33151	Down	5.69016e-06	2.90801e-05
LXLOC_041625	504	27.22	1.35	1.81	0.09	-4.32992	Down	1.1096e-07	7.22673e-07
LXLOC_032508	308	21	1	2.41	0.12	-4.32793	Down	5.69016e-06	2.90676e-05
LXLOC_010226	1016	19	1	0.6	0.03	-4.32193	Down	2.0875e-05	9.66698e-05
LXLOC_013369	435	20	1	1.56	0.08	-4.2854	Down	1.0909e-05	5.32194e-05
LXLOC_004091	327	20	1	2.14	0.11	-4.28204	Down	1.0909e-05	5.32049e-05
LXLOC_018780	242	19	1	2.88	0.15	-4.26303	Down	2.0875e-05	9.66323e-05
LXLOC_024814	293	19	1	2.3	0.12	-4.26053	Down	2.0875e-05	9.66573e-05
LXLOC_024537	423	19	1	1.53	0.08	-4.25739	Down	2.0875e-05	9.66824e-05
LXLOC_008462	333	20	1	2.1	0.11	-4.25481	Down	1.0909e-05	5.32703e-05
LXLOC_003368	382	19	1	1.71	0.09	-4.24793	Down	2.0875e-05	9.67074e-05
LXLOC_037765	623	18	1	0.95	0.05	-4.24793	Down	3.98626e-05	0.000174224
LXLOC_014731	403	20	1	1.7	0.09	-4.23947	Down	1.0909e-05	5.32775e-05
LXLOC_035583	666	19	1	0.94	0.05	-4.23266	Down	2.0875e-05	9.66073e-05
LXLOC_009357	914	21.11	1	0.75	0.04	-4.22882	Down	5.69016e-06	2.90759e-05
LXLOC_042337	352	38	2	3.74	0.2	-4.22497	Down	7.76314e-10	6.2442e-09
LXLOC_037163	236	19	1	2.96	0.16	-4.20945	Down	2.0875e-05	9.65823e-05
LXLOC_006132	497	19	1	1.28	0.07	-4.19265	Down	2.0875e-05	9.66198e-05
LXLOC_031666	217	18	1	3.1	0.17	-4.18866	Down	3.98626e-05	0.00017399
LXLOC_042500	522	17	1	1.09	0.06	-4.18322	Down	7.5949e-05	0.000312758
LXLOC_007122	360	13.17	0.71	1.27	0.07	-4.18133	Down	0.000121618	0.000483083
LXLOC_040389	771	17	1	0.72	0.04	-4.16993	Down	7.5949e-05	0.000313336
LXLOC_035963	454	17	1	1.26	0.07	-4.16993	Down	7.5949e-05	0.000313263
LXLOC_018517	450	19	1	1.43	0.08	-4.15987	Down	2.0875e-05	9.65698e-05
LXLOC_014596	630	17	1	0.89	0.05	-4.15381	Down	7.5949e-05	0.000312939
LXLOC_001080	781	17	1	0.71	0.04	-4.14975	Down	7.5949e-05	0.000312975
LXLOC_011540	212	18	1	3.19	0.18	-4.14749	Down	3.98626e-05	0.000174011
LXLOC_031610	518	19.25	1.07	1.24	0.07	-4.14684	Down	2.0875e-05	9.65948e-05
LXLOC_035344	390	10150.5	569.28	892.15	50.45	-4.14436	Down	0	0
LXLOC_032638	208	38.95	2.16	7.07	0.4	-4.14364	Down	7.76314e-10	6.24561e-09
LXLOC_000475	595	19	1	1.06	0.06	-4.14296	Down	2.0875e-05	9.66949e-05
LXLOC_033000	223	18	1	3	0.17	-4.14136	Down	3.98626e-05	0.000174181
LXLOC_009702	442	18.4	1	1.41	0.08	-4.13955	Down	3.98626e-05	0.000174032
LXLOC_040528	213	18	1	3.17	0.18	-4.13841	Down	3.98626e-05	0.000174266
LXLOC_019461	336	17	1	1.76	0.1	-4.1375	Down	7.5949e-05	0.000313299
LXLOC_012129	392	18	1	1.57	0.09	-4.1247	Down	3.98626e-05	0.000174138
LXLOC_021540	290	17	1	2.09	0.12	-4.1224	Down	7.5949e-05	0.000312866
LXLOC_003348	441	18.11	1	1.39	0.08	-4.11894	Down	3.98626e-05	0.000174202
LXLOC_032116	460	52.04	3	3.82	0.22	-4.118	Down	8.02974e-13	8.20616e-12
LXLOC_016437	241	17	1	2.59	0.15	-4.10992	Down	7.5949e-05	0.000313155
LXLOC_026390	377	17	1	1.55	0.09	-4.1062	Down	7.5949e-05	0.000312686
LXLOC_038296	363	18	1	1.71	0.1	-4.09592	Down	3.98626e-05	0.000174053
LXLOC_034230	365	18	1	1.7	0.1	-4.08746	Down	3.98626e-05	0.00017416
LXLOC_000626	448	18	1	1.36	0.08	-4.08746	Down	3.98626e-05	0.000173926
LXLOC_030421	338	34.45	2.01	3.55	0.21	-4.07936	Down	1.0155e-08	7.36338e-08
LXLOC_035903	208	16.77	1	3.04	0.18	-4.078	Down	0.000144341	0.000559243
LXLOC_036189	628	16	1	0.84	0.05	-4.07039	Down	0.000144341	0.000560093
LXLOC_028928	351	17	1	1.68	0.1	-4.07039	Down	7.5949e-05	0.00031283
LXLOC_043317	729	15	1	0.67	0.04	-4.06609	Down	0.00027356	0.000990682
LXLOC_013643	280	17	1	2.17	0.13	-4.06111	Down	7.5949e-05	0.000313047
LXLOC_007319	233	16.86	1.02	2.67	0.16	-4.0607	Down	0.000144341	0.000560032
LXLOC_037237	264	17	1	2.33	0.14	-4.05683	Down	7.5949e-05	0.000313227
LXLOC_021632	265	17	1	2.31	0.14	-4.04439	Down	7.5949e-05	0.000312722
LXLOC_039930	642	16	1	0.82	0.05	-4.03562	Down	0.000144341	0.000559789
LXLOC_036515	239	17	1	2.61	0.16	-4.02791	Down	7.5949e-05	0.000313191
LXLOC_011798	228	16	1	2.6	0.16	-4.02237	Down	0.000144341	0.000559425
LXLOC_004820	376	16	1	1.46	0.09	-4.0199	Down	0.000144341	0.000559364
LXLOC_004523	670	33	2	1.62	0.1	-4.01792	Down	1.92477e-08	1.35981e-07
LXLOC_025172	218	16	1	2.74	0.17	-4.01057	Down	0.000144341	0.000559304
LXLOC_029061	297	32.37	2.03	3.86	0.24	-4.00749	Down	3.64274e-08	2.50331e-07
LXLOC_033985	451	32	2	2.4	0.15	-4	Down	3.64274e-08	2.50283e-07
LXLOC_022603	298	17.24	1.11	2.05	0.13	-3.97904	Down	7.5949e-05	0.000312903
LXLOC_017745	239	80	5	12.3	0.78	-3.97904	Down	9.38742e-19	1.36495e-17
LXLOC_035701	267	22.12	1.39	2.99	0.19	-3.97607	Down	2.96284e-06	1.59557e-05
LXLOC_001622	487	16	1	1.1	0.07	-3.974	Down	0.000144341	0.000559607
LXLOC_010833	223	16	1	2.67	0.17	-3.97323	Down	0.000144341	0.000559546
LXLOC_017169	389	16	1	1.41	0.09	-3.96963	Down	0.000144341	0.00055991
LXLOC_030570	213	32	2	5.64	0.36	-3.96963	Down	3.64274e-08	2.50379e-07
LXLOC_021629	410	15	1	1.25	0.08	-3.96578	Down	0.00027356	0.00098958
LXLOC_031054	336	15	1	1.56	0.1	-3.96347	Down	0.00027356	0.00098988
LXLOC_022641	512	31	2	2.02	0.13	-3.95777	Down	6.88318e-08	4.5695e-07
LXLOC_006449	238	16	1	2.47	0.16	-3.94837	Down	0.000144341	0.000559183
LXLOC_032788	211	31	2	5.53	0.36	-3.94121	Down	6.88318e-08	4.57119e-07
LXLOC_003742	246	31	2	4.6	0.3	-3.9386	Down	6.88318e-08	4.56865e-07
LXLOC_039064	396	30	2	2.59	0.17	-3.92935	Down	1.29845e-07	8.35777e-07
LXLOC_028870	377	15	1	1.37	0.09	-3.92811	Down	0.00027356	0.000990281
LXLOC_033244	294	130.98	8.51	15.82	1.04	-3.92709	Down	8.31964e-30	1.84149e-28
LXLOC_028221	363	16	1	1.52	0.1	-3.926	Down	0.000144341	0.000559728
LXLOC_017623	401	16	1	1.36	0.09	-3.91754	Down	0.000144341	0.000560153
LXLOC_002094	209	31	2	5.59	0.37	-3.91725	Down	6.88318e-08	4.57204e-07
LXLOC_003491	243	15	1	2.26	0.15	-3.91329	Down	0.00027356	0.00098968
LXLOC_042388	276	15	1	1.95	0.13	-3.90689	Down	0.00027356	0.000990883
LXLOC_025641	611	13.92	0.85	0.75	0.05	-3.90689	Down	0.000121618	0.000480681
LXLOC_000980	201	15	1	2.84	0.19	-3.90182	Down	0.00027356	0.000989981
LXLOC_001026	415	31	2	2.54	0.17	-3.90122	Down	6.88318e-08	4.57034e-07
LXLOC_025540	562	15	1	0.89	0.06	-3.89077	Down	0.00027356	0.000990181
LXLOC_023958	803	44	3	1.78	0.12	-3.89077	Down	1.29801e-10	1.115e-09
LXLOC_026815	216	17.91	1.18	3.11	0.21	-3.88845	Down	7.5949e-05	0.000313372
LXLOC_042558	352	15	1	1.48	0.1	-3.88753	Down	0.00027356	0.000990482
LXLOC_001556	204	18.27	1.2	3.4	0.23	-3.88583	Down	3.98626e-05	0.000174245
LXLOC_032062	216	15.34	1.01	2.66	0.18	-3.88536	Down	0.00027356	0.000990582
LXLOC_027923	599	16	1	0.88	0.06	-3.87447	Down	0.000144341	0.000559486
LXLOC_016789	390	30	2	2.64	0.18	-3.87447	Down	1.29845e-07	8.35326e-07
LXLOC_043375	1094	15	1	0.44	0.03	-3.87447	Down	0.00027356	0.00098928
LXLOC_011548	357	30	2	2.91	0.2	-3.86295	Down	1.29845e-07	8.35476e-07
LXLOC_018965	279	15.85	1.09	2.03	0.14	-3.85798	Down	0.00027356	0.00098938
LXLOC_034759	206	15	1	2.75	0.19	-3.85536	Down	0.00027356	0.000990381
LXLOC_020171	232	29	2	4.62	0.32	-3.85175	Down	2.44506e-07	1.51809e-06
LXLOC_035168	499	15	1	1.01	0.07	-3.85086	Down	0.00027356	0.000990983
LXLOC_012748	227	15	1	2.45	0.17	-3.84918	Down	0.00027356	0.00098948
LXLOC_000806	253	15	1	2.16	0.15	-3.848	Down	0.00027356	0.000991084
LXLOC_017221	240	29.13	2.01	4.45	0.31	-3.84347	Down	2.44506e-07	1.51836e-06
LXLOC_040587	455	29	2	2.15	0.15	-3.8413	Down	2.44506e-07	1.51862e-06
LXLOC_000398	446	15	1	1.14	0.08	-3.83289	Down	0.00027356	0.000990081
LXLOC_012040	411	29	2	2.41	0.17	-3.82543	Down	2.44506e-07	1.51783e-06
LXLOC_040345	1316	41	3	0.99	0.07	-3.822	Down	8.56566e-10	6.87579e-09
LXLOC_029889	366	15	1	1.41	0.1	-3.81762	Down	0.00027356	0.000990782
LXLOC_002685	209	17.2	1.19	3.1	0.22	-3.81669	Down	7.5949e-05	0.000313011
LXLOC_016704	203	17.26	1.23	3.23	0.23	-3.81183	Down	7.5949e-05	0.000312794
LXLOC_001420	919	28	2	0.98	0.07	-3.80735	Down	4.5955e-07	2.77335e-06
LXLOC_013703	255	396.06	28.02	56.4	4.04	-3.80327	Down	1.17017e-84	6.67558e-83
LXLOC_007337	639	43.31	3.01	2.23	0.16	-3.8009	Down	2.438e-10	2.0437e-09
LXLOC_037392	707	84	6	3.88	0.28	-3.79256	Down	5.66268e-19	8.30457e-18
LXLOC_025680	434	49.48	3.52	3.87	0.28	-3.78883	Down	5.45108e-12	5.17462e-11
LXLOC_041288	324	42	3	4.54	0.33	-3.78215	Down	4.57302e-10	3.75252e-09
LXLOC_016212	252	13.17	0.99	1.9	0.14	-3.7625	Down	0.000121618	0.000486541
LXLOC_006151	237	27	2	4.19	0.31	-3.75661	Down	8.62e-07	5.02655e-06
LXLOC_030444	269	27	2	3.61	0.27	-3.74097	Down	8.62e-07	5.02573e-06
LXLOC_042097	1301	38	3	0.93	0.07	-3.7318	Down	5.57788e-09	4.13932e-08
LXLOC_006278	371	27	2	2.51	0.19	-3.72362	Down	8.62e-07	5.02491e-06
LXLOC_006322	327	37.89	2.89	4.06	0.31	-3.71114	Down	1.47917e-09	1.15926e-08
LXLOC_030487	296	26.11	2	3.13	0.24	-3.70506	Down	1.61344e-06	9.05415e-06
LXLOC_000255	285	26	2	3.25	0.25	-3.70044	Down	1.61344e-06	9.05273e-06
LXLOC_006033	1576	39	3	0.78	0.06	-3.70044	Down	2.99174e-09	2.28316e-08
LXLOC_016955	202	25.49	1.95	4.79	0.37	-3.69443	Down	4.1447e-07	2.52301e-06
LXLOC_036333	384	26	2	2.32	0.18	-3.68806	Down	1.61344e-06	9.04563e-06
LXLOC_021283	1139	128	10	3.59	0.28	-3.68049	Down	1.60347e-27	3.29056e-26
LXLOC_014936	408	126.46	9.83	10.57	0.83	-3.67072	Down	8.00536e-28	1.66576e-26
LXLOC_039949	209	26.09	2	4.71	0.37	-3.67013	Down	1.61344e-06	9.04705e-06
LXLOC_000936	234	49.07	3.79	7.73	0.61	-3.66359	Down	5.45108e-12	5.17325e-11
LXLOC_028053	256	17.63	1.39	2.5	0.2	-3.64386	Down	7.5949e-05	0.000313083
LXLOC_028261	704	51	4	2.37	0.19	-3.64082	Down	1.08685e-11	1.01054e-10
LXLOC_012906	1122	26	2	0.74	0.06	-3.62449	Down	1.61344e-06	9.05131e-06
LXLOC_033933	431	25	2	1.97	0.16	-3.62205	Down	3.01304e-06	1.61725e-05
LXLOC_031438	417	24	2	1.96	0.16	-3.61471	Down	5.613e-06	2.87473e-05
LXLOC_037466	325	18.1	1.43	1.95	0.16	-3.60733	Down	3.98626e-05	0.000174096
LXLOC_031540	800	87	7	3.53	0.29	-3.60554	Down	5.91986e-19	8.67107e-18
LXLOC_036116	526	25	2	1.58	0.13	-3.60334	Down	3.01304e-06	1.61749e-05
LXLOC_008409	492	25	2	1.7	0.14	-3.60204	Down	3.01304e-06	1.61773e-05
LXLOC_019962	351	30	2	2.42	0.2	-3.59694	Down	1.29845e-07	8.35626e-07
LXLOC_006951	462	36	3	2.63	0.22	-3.57949	Down	1.92896e-08	1.36169e-07
LXLOC_015341	334	24	2	2.51	0.21	-3.57923	Down	5.613e-06	2.87556e-05
LXLOC_041317	581	23	2	1.31	0.11	-3.57399	Down	1.0429e-05	5.10726e-05
LXLOC_033773	279	24	2	3.08	0.26	-3.56635	Down	5.613e-06	2.87432e-05
LXLOC_040248	440	23	2	1.77	0.15	-3.56071	Down	1.0429e-05	5.10586e-05
LXLOC_030178	338	24	2	2.47	0.21	-3.55605	Down	5.613e-06	2.8735e-05
LXLOC_022950	296	35	3	4.2	0.36	-3.54432	Down	3.5773e-08	2.4607e-07
LXLOC_040391	464	24	2	1.74	0.15	-3.53605	Down	5.613e-06	2.87309e-05
LXLOC_000084	779	36	3	1.5	0.13	-3.52838	Down	1.92896e-08	1.3625e-07
LXLOC_006610	2640	34	7	0.92	0.08	-3.52356	Down	1.49838e-05	7.18633e-05
LXLOC_031152	640	127.01	11	6.53	0.57	-3.51805	Down	1.89839e-26	3.77451e-25
LXLOC_013944	482	23	2	1.6	0.14	-3.51457	Down	1.0429e-05	5.10796e-05
LXLOC_027786	536	22	2	1.37	0.12	-3.51307	Down	1.93224e-05	8.99575e-05
LXLOC_000698	416	22	2	1.8	0.16	-3.49185	Down	1.93224e-05	8.99224e-05
LXLOC_010856	365	28.4	2.51	2.69	0.24	-3.4865	Down	4.5955e-07	2.77382e-06
LXLOC_030683	617	23	2	1.23	0.11	-3.48308	Down	1.0429e-05	5.10936e-05
LXLOC_025654	366	42.55	3.77	4.01	0.36	-3.47753	Down	4.57302e-10	3.75338e-09
LXLOC_036101	208	18.36	1.62	3.33	0.3	-3.47249	Down	3.98626e-05	0.000173968
LXLOC_018388	305	22	2	2.55	0.23	-3.47079	Down	1.93224e-05	8.99458e-05
LXLOC_009850	249	44.82	4.06	6.56	0.6	-3.45066	Down	8.13616e-10	6.53836e-09
LXLOC_024125	686	32	3	1.53	0.14	-3.45003	Down	2.25404e-07	1.41571e-06
LXLOC_020201	260	33	3	4.59	0.42	-3.45003	Down	1.22298e-07	7.89761e-07
LXLOC_024068	385	22	2	1.96	0.18	-3.44478	Down	1.93224e-05	8.99341e-05
LXLOC_000187	521	22	2	1.41	0.13	-3.43911	Down	1.93224e-05	9.00044e-05
LXLOC_017432	273	35.41	3.21	4.66	0.43	-3.43792	Down	3.5773e-08	2.46023e-07
LXLOC_033669	305	36.15	3.29	4.19	0.39	-3.4254	Down	1.92896e-08	1.36196e-07
LXLOC_015092	216	43	4	7.46	0.7	-3.41375	Down	1.4978e-09	1.17283e-08
LXLOC_007719	258	43	4	6.04	0.57	-3.40551	Down	1.4978e-09	1.17231e-08
LXLOC_008814	333	16.12	1.52	1.69	0.16	-3.40088	Down	0.000144341	0.000559971
LXLOC_027687	770	57.49	3.52	1.58	0.15	-3.39689	Down	3.2381e-14	3.64454e-13
LXLOC_004141	783	43	4	1.79	0.17	-3.39635	Down	1.4978e-09	1.17257e-08
LXLOC_031910	845	22	2	0.84	0.08	-3.39232	Down	1.93224e-05	8.9899e-05
LXLOC_024484	271	27.59	2.59	3.66	0.35	-3.38642	Down	8.62e-07	5.0241e-06
LXLOC_001439	384	21	2	1.88	0.18	-3.38466	Down	3.56906e-05	0.000157161
LXLOC_013434	803	31	3	1.25	0.12	-3.38082	Down	4.1448e-07	2.52221e-06
LXLOC_040729	559	21.13	2	1.25	0.12	-3.38082	Down	3.56906e-05	0.00015718
LXLOC_029464	233	21	2	3.33	0.32	-3.37938	Down	3.56906e-05	0.000157083
LXLOC_029947	208	20.01	1.88	3.63	0.35	-3.37454	Down	1.0909e-05	5.32412e-05
LXLOC_023956	615	21	2	1.13	0.11	-3.36075	Down	3.56906e-05	0.000157122
LXLOC_040306	710	20	2	0.92	0.09	-3.35364	Down	6.5707e-05	0.000273765
LXLOC_017283	572	21	2	1.22	0.12	-3.34577	Down	3.56906e-05	0.000157141
LXLOC_027334	1595	58.35	7	1.42	0.14	-3.34239	Down	2.35072e-11	2.13517e-10
LXLOC_008314	328	40.54	4.01	4.32	0.43	-3.32862	Down	9.2433e-09	6.71181e-08
LXLOC_008361	225	20	2	3.3	0.33	-3.32193	Down	6.5707e-05	0.000273733
LXLOC_015783	284	92.82	9.23	11.67	1.17	-3.31822	Down	9.75734e-19	1.41644e-17
LXLOC_016452	413	30	3	2.48	0.25	-3.31034	Down	7.6031e-07	4.46267e-06
LXLOC_033300	574	29	3	1.67	0.17	-3.29624	Down	1.39111e-06	7.86449e-06
LXLOC_019311	637	19	2	0.98	0.1	-3.29278	Down	0.000120534	0.000483448
LXLOC_029412	334	59	6.01	6.17	0.63	-3.29185	Down	2.68692e-12	2.63023e-11
LXLOC_028827	289	18	2	2.43	0.25	-3.28096	Down	0.000220246	0.000825438
LXLOC_034055	393	20	2	1.74	0.18	-3.27302	Down	6.5707e-05	0.000273797
LXLOC_016543	419	19	2	1.54	0.16	-3.26679	Down	0.000120534	0.000482906
LXLOC_031299	584	78	8	4.42	0.46	-3.26434	Down	8.2213e-16	1.02534e-14
LXLOC_020725	1318	95.16	9.9	2.3	0.24	-3.26053	Down	1.59387e-19	2.39744e-18
LXLOC_004751	613	39	4	2.1	0.22	-3.25481	Down	1.68886e-08	1.19621e-07
LXLOC_004588	400	19	2	1.62	0.17	-3.25239	Down	0.000120534	0.000483123
LXLOC_038809	342	22.42	2.29	2.28	0.24	-3.24793	Down	1.93224e-05	8.99107e-05
LXLOC_017739	245	19	2	2.84	0.3	-3.24286	Down	0.000120534	0.000483177
LXLOC_028558	287	19	2	2.36	0.25	-3.23879	Down	0.000120534	0.000483069
LXLOC_019466	552	28	3	1.69	0.18	-3.23095	Down	2.53832e-06	1.37607e-05
LXLOC_002666	254	19	2	2.72	0.29	-3.22948	Down	0.000120534	0.000483339
LXLOC_010621	247	23.99	2.54	3.55	0.38	-3.22375	Down	1.0429e-05	5.10516e-05
LXLOC_034137	241	19	2	2.89	0.31	-3.22073	Down	0.000120534	0.000483231
LXLOC_033273	204	19	2	3.53	0.38	-3.2156	Down	0.000120534	0.00048296
LXLOC_033022	895	18	2	0.65	0.07	-3.21501	Down	0.000220246	0.000824833
LXLOC_043466	617	19	2	1.02	0.11	-3.21299	Down	0.000120534	0.000483285
LXLOC_004699	308	26.69	2.81	3.06	0.33	-3.21299	Down	1.61344e-06	9.04847e-06
LXLOC_029339	209	19	2	3.43	0.37	-3.21261	Down	0.000120534	0.000482744
LXLOC_032216	561	47	5	2.78	0.3	-3.21205	Down	6.99678e-10	5.65194e-09
LXLOC_026416	706	46	5	2.13	0.23	-3.21115	Down	1.27053e-09	1.00034e-08
LXLOC_003973	220	37.7	4.01	6.39	0.69	-3.21115	Down	5.60212e-08	3.77937e-07
LXLOC_018817	205	19	2	3.51	0.38	-3.2074	Down	0.000120534	0.000483015
LXLOC_026669	287	167.13	17.96	20.75	2.25	-3.20511	Down	1.9972e-32	4.70605e-31
LXLOC_042983	439	27.49	3	2.12	0.23	-3.20436	Down	4.6182e-06	2.39821e-05
LXLOC_025443	489	20.14	2.23	1.38	0.15	-3.20163	Down	6.5707e-05	0.000273829
LXLOC_002611	443	18	2	1.38	0.15	-3.20163	Down	0.000220246	0.000825871
LXLOC_028304	438	19	2	1.47	0.16	-3.19967	Down	0.000120534	0.000483394
LXLOC_037522	416	18	2	1.47	0.16	-3.19967	Down	0.000220246	0.000825006
LXLOC_004622	396	18	2	1.56	0.17	-3.19794	Down	0.000220246	0.000826304
LXLOC_031033	237	32.96	3.58	5.12	0.56	-3.19265	Down	2.25404e-07	1.41521e-06
LXLOC_025279	397	18	2	1.55	0.17	-3.18866	Down	0.000220246	0.000825092
LXLOC_021564	969	74	8	2.46	0.27	-3.18763	Down	8.93902e-15	1.03879e-13
LXLOC_025805	1332	38	4	0.91	0.1	-3.18587	Down	3.07928e-08	2.12877e-07
LXLOC_012854	305	18	2	2.08	0.23	-3.17688	Down	0.000220246	0.000825784
LXLOC_020207	296	18	2	2.16	0.24	-3.16993	Down	0.000220246	0.000824919
LXLOC_002087	348	18	2	1.8	0.2	-3.16993	Down	0.000220246	0.000826564
LXLOC_004412	701	27	3	1.26	0.14	-3.16993	Down	4.6182e-06	2.39751e-05
LXLOC_009474	262	16.87	1.85	2.33	0.26	-3.16375	Down	0.000144341	0.000559668
LXLOC_029627	321	18	2	1.97	0.22	-3.16262	Down	0.000220246	0.000825957
LXLOC_015431	242	55.98	6.17	8.48	0.95	-3.15806	Down	2.93328e-11	2.64951e-10
LXLOC_014018	227	27.82	3.08	4.54	0.51	-3.15412	Down	4.6182e-06	2.39681e-05
LXLOC_017309	235	34.61	3.81	5.43	0.61	-3.15407	Down	6.62118e-08	4.4062e-07
LXLOC_024816	261	18	2	2.49	0.28	-3.15265	Down	0.000220246	0.000826477
LXLOC_022177	387	18	2	1.6	0.18	-3.152	Down	0.000220246	0.00082639
LXLOC_028560	270	18	2	2.4	0.27	-3.152	Down	0.000220246	0.000824747
LXLOC_041088	865	19	2	0.71	0.08	-3.14975	Down	0.000120534	0.000482798
LXLOC_023662	666	27	3	1.33	0.15	-3.14839	Down	4.6182e-06	2.39855e-05
LXLOC_019355	370	18	2	1.68	0.19	-3.14439	Down	0.000220246	0.000825524
LXLOC_005045	263	18	2	2.47	0.28	-3.14101	Down	0.000220246	0.000825697
LXLOC_036013	722	35	4	1.58	0.18	-3.13386	Down	1.84123e-07	1.16626e-06
LXLOC_019840	219	18	2	3.07	0.35	-3.13281	Down	0.000220246	0.000825351
LXLOC_002802	403	35	4	2.97	0.34	-3.12686	Down	1.84123e-07	1.16668e-06
LXLOC_024168	250	18	2	2.62	0.3	-3.12653	Down	0.000220246	0.000825179
LXLOC_041121	393	26	3	2.27	0.26	-3.12611	Down	8.37638e-06	4.15209e-05
LXLOC_005803	415	18	2	1.48	0.17	-3.12199	Down	0.000220246	0.00082665
LXLOC_025083	500	26	3	1.74	0.2	-3.12102	Down	8.37638e-06	4.15266e-05
LXLOC_015323	625	36.27	4.13	1.91	0.22	-3.118	Down	1.01684e-07	6.65657e-07
LXLOC_021563	2316	153	18	2.08	0.24	-3.11548	Down	3.92992e-28	8.29317e-27
LXLOC_016793	957	163.9	18.93	5.52	0.64	-3.10852	Down	1.10679e-30	2.50879e-29
LXLOC_038237	621	26	3	1.38	0.16	-3.10852	Down	8.37638e-06	4.15151e-05
LXLOC_027063	578	18	2	1.03	0.12	-3.10154	Down	0.000220246	0.000825265
LXLOC_029811	222	24.01	2.75	4.03	0.47	-3.10005	Down	5.613e-06	2.87391e-05
LXLOC_034105	335	30.47	3.52	3.17	0.37	-3.09889	Down	7.6031e-07	4.46194e-06
LXLOC_028332	735	25	3	1.11	0.13	-3.09398	Down	1.51429e-05	7.25582e-05
LXLOC_005177	564	26	3	1.53	0.18	-3.08746	Down	8.37638e-06	4.15036e-05
LXLOC_006125	321	34	4	3.72	0.44	-3.07973	Down	3.32552e-07	2.04172e-06
LXLOC_030745	433	26.97	3.13	2.11	0.25	-3.07724	Down	8.37638e-06	4.15094e-05
LXLOC_026393	653	24.99	3	1.26	0.15	-3.07039	Down	2.72792e-05	0.000124031
LXLOC_000653	200	25.43	3	4.84	0.58	-3.06088	Down	1.51429e-05	7.25291e-05
LXLOC_026105	584	50	6	2.83	0.34	-3.0572	Down	5.60852e-10	4.55727e-09
[truncated: 1,313 more rows]
