# Supplementary material for: Comparative mRNA and LncRNA Analysis of the Molecular Mechanisms Associated With Low Silk Production in Bombyx mori
Source: Front Genet. 2021 Jan 21;11:592128. doi: 10.3389/fgene.2020.592128 (PMC7859555; doi:10.3389/fgene.2020.592128)
Supplement: Supplementary Table 6 — Differential expression of mRNAs in Qiufeng vs. Nd-sD. [file Table_6.XLS]

## Sheet: Data S5
Table S6 Differential expression of mRNAs in Qiufeng vs. Nd-sD
geneID	geneLength	Qiufeng-Expression	Nd_s-Expression	Qiufeng-FPKM	Nd_s-FPKM	log2 Ratio(Nd_s/Qiufeng)	Up-Down-Regulation(Nd_s/Qiufeng)	P-value	FDR
BMSK0009564	339	0	51033.3	0.01	5170.9	18.9801	Up	0	0
BMSK0009901	1131	0	11863.9	0.01	330.83	15.0138	Up	0	0
BMSK0008931	953	0	7755.18	0.01	258.37	14.6572	Up	0	0
BMSK0001120	346	0	1882.81	0.01	186.44	14.1864	Up	0	0
BMSK0014298	855	0	2589.45	0.01	96.63	13.2383	Up	0	0
BMSK0008517	991	0	1712.47	0.01	54.78	12.4194	Up	0	0
BMSK0007290	864	0	1256.56	0.01	46.38	12.1793	Up	0	0
BMSK0007681	427	0	507.65	0.01	39.81	11.9589	Up	1.18256e-151	6.37497e-150
BMSK0014266	1716	0	2048.93	0.01	37.2	11.8611	Up	0	0
BMSK0003883	459	0	347.45	0.01	25.17	11.2975	Up	5.05538e-104	1.8934e-102
BMSK0007270	342	0	246.04	0.01	24.68	11.2691	Up	5.89902e-74	1.63353e-72
BMSK0005933	645	0	488.72	0.01	24.55	11.2615	Up	5.35792e-146	2.80134e-144
BMSK0010738	426	0	300.22	0.01	23.6	11.2046	Up	4.95838e-90	1.65017e-88
BMSK0014199	1521	0	1146.28	0.01	23.55	11.2015	Up	0	0
BMSK0007123	1614	0	955.62	0.01	18.48	10.8517	Up	5.0841e-285	5.07602e-283
BMSK0003895	1944	0	929.43	0.01	14.86	10.5372	Up	2.7941e-277	2.73717e-275
BMSK0008627	1047	0	486.05	0.01	14.68	10.5196	Up	2.11048e-145	1.09715e-143
BMSK0004535	1179	0	549.03	0.01	14.67	10.5187	Up	3.71282e-164	2.14086e-162
BMSK0001519	630	0	278.18	0.01	14.33	10.4848	Up	1.75628e-83	5.39194e-82
BMSK0005820	1383	0	510.47	0.01	11.57	10.1762	Up	1.51266e-152	8.20305e-151
BMSK0012778	735	0	255.46	0.01	11.18	10.1267	Up	1.23464e-76	3.53716e-75
BMSK0005383	1140	0	393.58	0.01	10.89	10.0888	Up	1.02297e-117	4.34486e-116
BMSK0000903	954	0	308.01	0.01	10.25	10.0014	Up	2.05966e-92	7.07428e-91
BMSK0004072	1458	0	456.59	0.01	9.8	9.93664	Up	1.79962e-136	8.81477e-135
BMSK0007955	738	0	222	0.01	9.67	9.91737	Up	8.23036e-67	2.07708e-65
BMSK0004566	648	0	193	0.01	9.65	9.91439	Up	3.5361e-58	7.80985e-57
BMSK0006606	1434	0	426.47	0.01	9.31	9.86264	Up	1.53455e-127	7.04309e-126
BMSK0001024	771	0	220	0.01	9.15	9.83763	Up	3.24194e-66	8.09752e-65
BMSK0006056	837	0	225.54	0.01	8.61	9.74987	Up	1.05278e-67	2.7018e-66
BMSK0013705	981	0	255.43	0.01	8.26	9.69	Up	1.23464e-76	3.53994e-75
BMSK0007496	3471	0	906.44	0.01	8.04	9.65105	Up	1.96421e-270	1.87381e-268
BMSK0011552	921	0	231	0.01	7.98	9.64024	Up	1.72258e-69	4.51939e-68
BMSK0002193	2241	0	575.63	0.01	7.96	9.63662	Up	6.7558e-172	4.10325e-170
BMSK0005165	357	0	78.9	0.01	7.54	9.55842	Up	6.07096e-24	6.27982e-23
BMSK0003804	629	0	143.36	0.01	7.4	9.53138	Up	2.71138e-43	4.64324e-42
BMSK0003212	378	0	80	0.01	7.18	9.48784	Up	1.54124e-24	1.62894e-23
BMSK0011076	804	0	180.36	0.01	7.18	9.48784	Up	2.62144e-54	5.40026e-53
BMSK0010765	2421	0	557.43	0.01	7.13	9.47776	Up	1.54226e-166	8.99246e-165
BMSK0006505	1677	0	379	0.01	7.05	9.46148	Up	1.50511e-113	6.20465e-112
BMSK0009817	879	0	181.37	0.01	6.57	9.35975	Up	1.32083e-54	2.72866e-53
BMSK0015961	426	0	80.77	0.01	6.35	9.31061	Up	1.54124e-24	1.62942e-23
BMSK0002678	468	0	85.67	0.01	6.08	9.24793	Up	5.005e-26	5.58457e-25
BMSK0011499	3873	0	764.78	0.01	6.07	9.24555	Up	3.67822e-228	2.96552e-226
BMSK0015227	450	0	79.85	0.01	5.91	9.20701	Up	3.0589e-24	3.20231e-23
BMSK0010794	714	0	130.2	0.01	5.87	9.19722	Up	2.01004e-39	3.1945e-38
BMSK0015090	3372	0	639.05	0.01	5.84	9.18982	Up	5.9883e-191	4.04871e-189
BMSK0001520	801	0	140.76	0.01	5.62	9.13443	Up	2.11968e-42	3.57617e-41
BMSK0005304	465	0	77.79	0.01	5.56	9.11894	Up	1.2049e-23	1.23513e-22
BMSK0014661	1329	0	233.45	0.01	5.51	9.10591	Up	4.37314e-70	1.15483e-68
BMSK0009039	1425	0	249.78	0.01	5.49	9.10066	Up	7.5457e-75	2.11523e-73
BMSK0008120	330	0	51.68	0.01	5.4	9.07682	Up	6.62182e-16	4.85929e-15
BMSK0000034	183	0	25.21	0.01	5.28	9.04439	Up	3.63918e-08	1.6042e-07
BMSK0011104	1437	0	239.83	0.01	5.22	9.02791	Up	7.15538e-72	1.93871e-70
BMSK0014388	789	0	128.04	0.01	5.2	9.02237	Up	7.91756e-39	1.24153e-37
BMSK0011872	1467	0	238.65	0.01	5.09	8.99152	Up	1.42012e-71	3.82499e-70
BMSK0010667	609	0	95.2	0.01	5.08	8.98868	Up	5.27802e-29	6.49145e-28
BMSK0005134	1125	0	172.71	0.01	4.84	8.91886	Up	6.31082e-52	1.25056e-50
BMSK0008460	633	0	93	0.01	4.77	8.89785	Up	2.07902e-28	2.50376e-27
BMSK0002206	3828	0	581.22	0.01	4.67	8.86728	Up	1.10539e-173	6.75885e-172
BMSK0015881	198	0	24	0.01	4.56	8.83289	Up	7.22266e-08	3.08749e-07
BMSK0008643	1047	0	146.84	0.01	4.44	8.79442	Up	3.46826e-44	6.0416e-43
BMSK0010074	945	0	131.69	0.01	4.43	8.79116	Up	1.01277e-39	1.62302e-38
BMSK0005047	276	0	34.42	0.01	4.41	8.78463	Up	7.61664e-11	4.20045e-10
BMSK0015168	378	0	48.21	0.01	4.33	8.75822	Up	5.17676e-15	3.62931e-14
BMSK0007139	1119	0	153.15	0.01	4.32	8.75489	Up	2.8593e-46	5.19694e-45
BMSK0004460	1143	2	936	0.06	25.82	8.74931	Up	2.50254e-274	2.42547e-272
BMSK0011413	2877	0	399.22	0.01	4.28	8.74147	Up	1.67379e-119	7.20997e-118
BMSK0004001	2295	0	316.08	0.01	4.27	8.73809	Up	8.55554e-95	3.00947e-93
BMSK0012296	1605	0	217.41	0.01	4.23	8.72451	Up	2.53446e-65	6.25327e-64
BMSK0005317	534	0	67.51	0.01	4.15	8.69697	Up	1.14257e-20	1.04434e-19
BMSK0010207	687	0	87.67	0.01	4.12	8.6865	Up	1.27063e-26	1.44927e-25
BMSK0015509	342	0	41.07	0.01	4.12	8.6865	Up	6.27928e-13	3.96448e-12
BMSK0001514	615	0.53	231.07	0.03	12.21	8.66888	Up	1.72258e-69	4.51613e-68
BMSK0015307	435	0	52.93	0.01	4.07	8.66888	Up	3.33644e-16	2.48491e-15
BMSK0011304	360	0	42.75	0.01	4.05	8.66178	Up	3.16386e-13	2.02988e-12
BMSK0004033	930	0	115.85	0.01	3.96	8.62936	Up	5.86954e-35	8.35865e-34
BMSK0009377	486	0	57.01	0.01	3.88	8.59991	Up	1.08347e-17	8.65116e-17
BMSK0014380	513	0	60.02	0.01	3.85	8.58871	Up	1.38592e-18	1.15839e-17
BMSK0009665	165	0	15.82	0.01	3.77	8.55842	Up	3.45094e-05	0.000104442
BMSK0011297	1176	0	139.41	0.01	3.73	8.54303	Up	4.20692e-42	7.05841e-41
BMSK0004510	378	0	40.48	0.01	3.63	8.50383	Up	1.24625e-12	7.74087e-12
BMSK0011975	141	0	12.39	0.01	3.62	8.49985	Up	0.000269784	0.000698903
BMSK0012000	690	0	75.39	0.01	3.53	8.46352	Up	4.7461e-23	4.75811e-22
BMSK0014014	1092	0	118.92	0.01	3.44	8.42626	Up	7.508e-36	1.0953e-34
BMSK0014489	642	0	67.36	0.01	3.4	8.40939	Up	1.14257e-20	1.04565e-19
BMSK0005552	2112	0	222.61	0.01	3.27	8.35315	Up	8.23036e-67	2.07852e-65
BMSK0012786	285	0	25.68	0.01	3.17	8.30834	Up	3.63918e-08	1.60595e-07
BMSK0010583	618	0	60.31	0.01	3.17	8.30834	Up	1.38592e-18	1.15812e-17
BMSK0000387	761	0.45	149.96	0.02	6.32	8.30378	Up	4.43642e-45	7.85197e-44
BMSK0004079	270	0	24	0.01	3.15	8.29921	Up	7.22266e-08	3.08242e-07
BMSK0001868	4017	0	404.96	0.01	3.1	8.27612	Up	5.43544e-121	2.36936e-119
BMSK0000492	1359	0	133.16	0.01	3.07	8.26209	Up	2.57114e-40	4.17361e-39
BMSK0010045	561	0	52	0.01	3.03	8.24317	Up	3.33644e-16	2.48745e-15
BMSK0003252	270	0	23	0.01	3.02	8.2384	Up	1.43348e-07	5.91806e-07
BMSK0003106	225	0	18.37	0.01	2.99	8.224	Up	4.41424e-06	1.53072e-05
BMSK0014441	375	0	33	0.01	2.99	8.224	Up	1.51167e-10	8.15639e-10
BMSK0005112	624	0	57.35	0.01	2.98	8.21917	Up	1.08347e-17	8.64737e-17
BMSK0014165	471	0	42.08	0.01	2.96	8.20945	Up	3.16386e-13	2.03024e-12
BMSK0013666	309	0	26.33	0.01	2.96	8.20945	Up	1.83362e-08	8.28427e-08
BMSK0009062	1578	0	147.96	0.01	2.93	8.19476	Up	1.7475e-44	3.06608e-43
BMSK0001121	450	0	39.37	0.01	2.91	8.18488	Up	2.47342e-12	1.50831e-11
BMSK0000234	792	0	70.92	0.01	2.87	8.16491	Up	1.46152e-21	1.38555e-20
BMSK0013481	1851	0	168.59	0.01	2.83	8.14466	Up	9.79172e-51	1.90716e-49
BMSK0001706	540	0	46.2	0.01	2.81	8.13443	Up	2.03912e-14	1.38767e-13
BMSK0006283	1131	0	99.09	0.01	2.76	8.10852	Up	3.40172e-30	4.33294e-29
BMSK0002156	837	0	71.97	0.01	2.75	8.10329	Up	7.36394e-22	7.06946e-21
BMSK0014261	228	0	17.1	0.01	2.74	8.09803	Up	8.76092e-06	2.91354e-05
BMSK0014385	222	0	16.54	0.01	2.74	8.09803	Up	1.73878e-05	5.51907e-05
BMSK0006902	1644	0	144.52	0.01	2.74	8.09803	Up	1.36615e-43	2.35391e-42
BMSK0006890	939	0	80.79	0.01	2.73	8.09276	Up	1.54124e-24	1.62847e-23
BMSK0008482	276	0	21.11	0.01	2.7	8.07682	Up	5.64646e-07	2.18716e-06
BMSK0000093	1443	0	123.49	0.01	2.68	8.06609	Up	2.43814e-37	3.66848e-36
BMSK0010098	579	0	47.41	0.01	2.67	8.0607	Up	1.02743e-14	7.10329e-14
BMSK0002627	1080	0	91.15	0.01	2.67	8.0607	Up	8.18926e-28	9.66428e-27
BMSK0005025	1191	0	100.48	0.01	2.66	8.05528	Up	1.71398e-30	2.2032e-29
BMSK0013590	1425	0	117.01	0.01	2.57	8.00562	Up	1.49011e-35	2.15572e-34
BMSK0010424	336	0	25.14	0.01	2.57	8.00562	Up	3.63918e-08	1.60149e-07
BMSK0011598	1059	0	85.08	0.01	2.54	7.98868	Up	5.005e-26	5.58287e-25
BMSK0007734	966	0	76.08	0.01	2.5	7.96578	Up	2.39136e-23	2.42949e-22
BMSK0006102	1137	0	90.21	0.01	2.5	7.96578	Up	1.62532e-27	1.90144e-26
BMSK0009733	1500	0	118.84	0.01	2.48	7.9542	Up	7.508e-36	1.09355e-34
BMSK0002979	870	0	67	0.01	2.46	7.94251	Up	1.14257e-20	1.0446e-19
BMSK0004063	336	0	23.85	0.01	2.44	7.93074	Up	1.43348e-07	5.90802e-07
BMSK0002016	351	0	24.8	0.01	2.42	7.91886	Up	7.22266e-08	3.07486e-07
BMSK0008027	432	0	30.98	0.01	2.4	7.90689	Up	1.18178e-09	5.94185e-09
BMSK0010532	1071	0	80.7	0.01	2.38	7.89482	Up	1.54124e-24	1.62989e-23
BMSK0012948	609	0	44.37	0.01	2.37	7.88874	Up	8.03212e-14	5.32e-13
BMSK0001375	369	0	25.7	0.01	2.37	7.88874	Up	3.63918e-08	1.60497e-07
BMSK0008038	2931	0	224.69	0.01	2.37	7.88874	Up	2.08946e-67	5.33596e-66
BMSK0012285	3537	0	271.68	0.01	2.36	7.88264	Up	2.13032e-81	6.41066e-80
BMSK0014450	963	0	70.99	0.01	2.34	7.87036	Up	1.46152e-21	1.38591e-20
BMSK0012302	1203	0	89.33	0.01	2.34	7.87036	Up	3.22576e-27	3.74135e-26
BMSK0011693	327	0	22	0.01	2.32	7.85798	Up	2.845e-07	1.14069e-06
BMSK0014216	630	0	44.37	0.01	2.29	7.8392	Up	8.03212e-14	5.31807e-13
BMSK0015876	264	0	17	0.01	2.29	7.8392	Up	8.76092e-06	2.89978e-05
BMSK0001689	1281	1.01	279.8	0.03	6.86	7.8371	Up	1.23817e-81	3.73212e-80
BMSK0010488	399	0	27	0.01	2.28	7.83289	Up	9.23884e-09	4.30319e-08
BMSK0002694	453	0	30.74	0.01	2.26	7.82018	Up	1.18178e-09	5.95006e-09
BMSK0004263	459	0	30.23	0.01	2.19	7.77479	Up	1.18178e-09	5.9517e-09
BMSK0007428	315	0	19.54	0.01	2.15	7.74819	Up	2.22414e-06	8.02735e-06
BMSK0014043	1647	0	113.05	0.01	2.14	7.74147	Up	2.31202e-34	3.25559e-33
BMSK0005484	2055	0	140.63	0.01	2.12	7.72792	Up	2.11968e-42	3.57452e-41
BMSK0002869	303	0	18.34	0.01	2.11	7.7211	Up	4.41424e-06	1.52985e-05
BMSK0003244	240	0	14	0.01	2.11	7.7211	Up	6.84904e-05	0.000197729
BMSK0005581	2841	0	192.82	0.01	2.1	7.71425	Up	7.01808e-58	1.54254e-56
BMSK0007263	807	0	52.7	0.01	2.09	7.70736	Up	3.33644e-16	2.48592e-15
BMSK0002577	828	0	54	0.01	2.08	7.70044	Up	8.47028e-17	6.48884e-16
BMSK0014711	330	0	19.96	0.01	2.08	7.70044	Up	2.22414e-06	8.0202e-06
BMSK0005727	3230	0	216.75	0.01	2.07	7.69349	Up	5.03012e-65	1.23606e-63
BMSK0004660	2521	0	164.42	0.01	2.02	7.65821	Up	1.51926e-49	2.89565e-48
BMSK0002918	987	0	62.7	0.01	2.01	7.65105	Up	3.51844e-19	3.01692e-18
BMSK0010432	334	0	19	0.01	1.96	7.61471	Up	2.22414e-06	8.04807e-06
BMSK0003597	1053	0	65.13	0.01	1.96	7.61471	Up	4.5006e-20	4.01692e-19
BMSK0003605	1983	0	124.34	0.01	1.95	7.60733	Up	1.22847e-37	1.863e-36
BMSK0000858	225	0	12	0.01	1.95	7.60733	Up	0.000269784	0.000696576
BMSK0011956	1620	0	99.64	0.01	1.92	7.58496	Up	3.40172e-30	4.33749e-29
BMSK0009498	258	0	13.86	0.01	1.92	7.58496	Up	0.000135933	0.00036998
BMSK0005637	1617	0	99	0.01	1.91	7.57743	Up	3.40172e-30	4.33597e-29
BMSK0011360	1002	0	60.1	0.01	1.9	7.56986	Up	1.38592e-18	1.15679e-17
BMSK0005289	405	0	22.24	0.01	1.85	7.53138	Up	2.845e-07	1.14057e-06
BMSK0002026	1501	0	87.44	0.01	1.82	7.50779	Up	1.27063e-26	1.44972e-25
BMSK0004065	1827	0	106.39	0.01	1.81	7.49985	Up	2.80442e-32	3.76145e-31
BMSK0002740	1866	0	107.74	0.01	1.8	7.49185	Up	1.41303e-32	1.90929e-31
BMSK0000356	1344	0	75.79	0.01	1.77	7.46761	Up	4.7461e-23	4.76467e-22
BMSK0006150	300	0	15.22	0.01	1.77	7.46761	Up	3.45094e-05	0.000104174
BMSK0004058	687	0	37	0.01	1.74	7.44294	Up	9.7428e-12	5.71366e-11
BMSK0005687	2358	0	131.46	0.01	1.73	7.43463	Up	1.01277e-39	1.6223e-38
BMSK0015820	480	0	25.06	0.01	1.73	7.43463	Up	3.63918e-08	1.59994e-07
BMSK0004055	606	0	32	0.01	1.72	7.42626	Up	3.0002e-10	1.58845e-09
BMSK0010857	1152	0	62.15	0.01	1.7	7.40939	Up	3.51844e-19	3.01905e-18
BMSK0006840	3765	0	208.35	0.01	1.7	7.40939	Up	1.21095e-62	2.87675e-61
BMSK0012386	378	0	18.78	0.01	1.69	7.40088	Up	4.41424e-06	1.5268e-05
BMSK0013980	327	0	16	0.01	1.69	7.40088	Up	1.73878e-05	5.51235e-05
BMSK0008093	1800	32.82	5661.34	0.58	97.89	7.39896	Up	0	0
BMSK0006151	1404	0	75.11	0.01	1.68	7.39232	Up	4.7461e-23	4.76729e-22
BMSK0000257	1182	0	62.83	0.01	1.67	7.3837	Up	3.51844e-19	3.01621e-18
BMSK0012892	459	0	22.46	0.01	1.63	7.34873	Up	2.845e-07	1.13831e-06
BMSK0008824	1833	0	95.3	0.01	1.62	7.33985	Up	5.27802e-29	6.48488e-28
BMSK0006328	600	0	29.56	0.01	1.6	7.32193	Up	2.34548e-09	1.14993e-08
BMSK0011207	465	0	22.23	0.01	1.59	7.31288	Up	2.845e-07	1.13632e-06
BMSK0008485	6390	0	331.2	0.01	1.59	7.31288	Up	2.92986e-99	1.06028e-97
BMSK0009892	918	0	45.4	0.01	1.57	7.29462	Up	4.04704e-14	2.71556e-13
BMSK0006442	1362	0	67.98	0.01	1.56	7.2854	Up	1.14257e-20	1.04486e-19
BMSK0000966	3567	0	179.9	0.01	1.55	7.27612	Up	5.20274e-54	1.06636e-52
BMSK0013852	870	0	42.29	0.01	1.55	7.27612	Up	3.16386e-13	2.03203e-12
BMSK0007187	336	0	15	0.01	1.54	7.26679	Up	3.45094e-05	0.000104695
BMSK0006168	423	0	19.45	0.01	1.54	7.26679	Up	2.22414e-06	8.03929e-06
BMSK0009896	459	0	21.09	0.01	1.53	7.25739	Up	5.64646e-07	2.19252e-06
BMSK0011714	1113	0	54.01	0.01	1.53	7.25739	Up	8.47028e-17	6.48338e-16
BMSK0000373	1266	0	61.48	0.01	1.53	7.25739	Up	6.98304e-19	5.9098e-18
BMSK0001991	1329	0	64.71	0.01	1.53	7.25739	Up	8.93232e-20	7.85691e-19
BMSK0013654	501	0.47	69.59	0.03	4.58	7.25424	Up	2.90066e-21	2.71737e-20
BMSK0008764	2169	0	105.98	0.01	1.52	7.24793	Up	5.56594e-32	7.4271e-31
BMSK0005523	2181	0	106.29	0.01	1.51	7.2384	Up	2.80442e-32	3.76284e-31
BMSK0003462	4746	0	233.03	0.01	1.51	7.2384	Up	4.37314e-70	1.15566e-68
BMSK0002289	2061	0	100.46	0.01	1.51	7.2384	Up	1.71398e-30	2.20398e-29
BMSK0004573	4071	0	198.76	0.01	1.5	7.22882	Up	1.14831e-59	2.60565e-58
BMSK0007771	762	0	35.6	0.01	1.5	7.22882	Up	3.8377e-11	2.15757e-10
BMSK0011760	303	0	13	0.01	1.5	7.22882	Up	0.000135933	0.000368877
BMSK0006129	729	0	33.6	0.01	1.48	7.20945	Up	1.51167e-10	8.15036e-10
BMSK0008444	330	0	14	0.01	1.46	7.18982	Up	6.84904e-05	0.000196252
BMSK0005341	537	0	23.71	0.01	1.45	7.17991	Up	1.43348e-07	5.92209e-07
BMSK0001055	660	0	29.36	0.01	1.44	7.16993	Up	2.34548e-09	1.15179e-08
BMSK0015204	855	0	38.65	0.01	1.44	7.16993	Up	4.90898e-12	2.93219e-11
BMSK0007271	1812	0	83.84	0.01	1.44	7.16993	Up	1.97147e-25	2.15749e-24
BMSK0003604	1533	0	69.92	0.01	1.43	7.15987	Up	2.90066e-21	2.71807e-20
BMSK0008461	1833	0	83.67	0.01	1.42	7.14975	Up	1.97147e-25	2.15879e-24
BMSK0011756	2124	0	97.45	0.01	1.42	7.14975	Up	1.33994e-29	1.67226e-28
BMSK0000164	639	0	27.53	0.01	1.4	7.12928	Up	9.23884e-09	4.30815e-08
BMSK0014799	1449	0	64.94	0.01	1.4	7.12928	Up	8.93232e-20	7.8664e-19
BMSK0011603	696	0	30	0.01	1.39	7.11894	Up	1.18178e-09	5.93857e-09
BMSK0008118	651	0	27.67	0.01	1.38	7.10852	Up	9.23884e-09	4.31367e-08
BMSK0005787	1602	0	70.99	0.01	1.38	7.10852	Up	1.46152e-21	1.38447e-20
BMSK0004998	327	0	12.98	0.01	1.37	7.09803	Up	0.000269784	0.000699201
BMSK0009258	3096	0	136.21	0.01	1.36	7.08746	Up	3.28886e-41	5.43057e-40
BMSK0008299	474	0	19.38	0.01	1.36	7.08746	Up	2.22414e-06	8.02099e-06
BMSK0009956	312	0	12	0.01	1.34	7.06609	Up	0.000269784	0.000696082
BMSK0013843	1212	0	50.14	0.01	1.3	7.02237	Up	1.31423e-15	9.50637e-15
BMSK0007979	1110	0	45.87	0.01	1.3	7.02237	Up	4.04704e-14	2.71506e-13
BMSK0004483	3075	0	126.83	0.01	1.27	6.98868	Up	3.11874e-38	4.81173e-37
BMSK0006215	2172	0	89.3	0.01	1.27	6.98868	Up	3.22576e-27	3.73897e-26
BMSK0006026	975	0	39.17	0.01	1.27	6.98868	Up	2.47342e-12	1.50705e-11
BMSK0010907	375	0	14	0.01	1.27	6.98868	Up	6.84904e-05	0.00019579
BMSK0004450	507	0	19.44	0.01	1.26	6.97728	Up	2.22414e-06	8.04967e-06
BMSK0002841	528	0	20.31	0.01	1.26	6.97728	Up	1.12065e-06	4.18988e-06
BMSK0011234	1416	0	56.23	0.01	1.24	6.9542	Up	2.15036e-17	1.68887e-16
BMSK0007927	432	0	16.06	0.01	1.24	6.9542	Up	1.73878e-05	5.52148e-05
BMSK0014871	1635	0	65.23	0.01	1.24	6.9542	Up	4.5006e-20	4.0179e-19
BMSK0012146	354	0	12.75	0.01	1.23	6.94251	Up	0.000269784	0.000701096
BMSK0009362	1517	0	59.6	0.01	1.23	6.94251	Up	2.75062e-18	2.26373e-17
BMSK0009425	1026	0	39.79	0.01	1.23	6.94251	Up	2.47342e-12	1.5073e-11
BMSK0005755	2523	0	100.31	0.01	1.23	6.94251	Up	1.71398e-30	2.20476e-29
BMSK0011285	594	0	22.39	0.01	1.23	6.94251	Up	2.845e-07	1.13619e-06
BMSK0015062	1077	0	41.64	0.01	1.22	6.93074	Up	6.27928e-13	3.96722e-12
BMSK0002643	672	0	25.45	0.01	1.22	6.93074	Up	3.63918e-08	1.59898e-07
BMSK0014299	492	0	18	0.01	1.21	6.91886	Up	4.41424e-06	1.52218e-05
BMSK0015704	2103	0	81.86	0.01	1.21	6.91886	Up	7.76564e-25	8.28441e-24
BMSK0014925	750	0	28	0.01	1.2	6.90689	Up	4.65504e-09	2.22128e-08
BMSK0008548	1344	0	51.56	0.01	1.2	6.90689	Up	6.62182e-16	4.85245e-15
BMSK0015956	510	0	18.34	0.01	1.19	6.89482	Up	4.41424e-06	1.52767e-05
BMSK0012862	1194	0	44.9	0.01	1.18	6.88264	Up	8.03212e-14	5.31421e-13
BMSK0012923	399	0	13.84	0.01	1.17	6.87036	Up	0.000135933	0.000372651
BMSK0013459	1539	0	57.65	0.01	1.17	6.87036	Up	1.08347e-17	8.66065e-17
BMSK0009467	399	0	13.84	0.01	1.17	6.87036	Up	0.000135933	0.000372483
BMSK0011125	1545	0	58.1	0.01	1.17	6.87036	Up	5.45914e-18	4.42782e-17
BMSK0001493	731	0	26.62	0.01	1.17	6.87036	Up	1.83362e-08	8.30177e-08
BMSK0008500	879	0	31.97	0.01	1.16	6.85798	Up	5.95448e-10	3.0753e-09
BMSK0000531	720	0	25.65	0.01	1.15	6.84549	Up	3.63918e-08	1.60439e-07
BMSK0015535	660	0	23.3	0.01	1.14	6.83289	Up	1.43348e-07	5.93217e-07
BMSK0006356	375	0	12.63	0.01	1.14	6.83289	Up	0.000269784	0.000697911
BMSK0007125	615	0	21.43	0.01	1.13	6.82018	Up	5.64646e-07	2.18856e-06
BMSK0005513	1053	0	36.48	0.01	1.1	6.78136	Up	1.93365e-11	1.11022e-10
BMSK0008814	2094	0	73.57	0.01	1.09	6.76818	Up	1.86949e-22	1.83436e-21
BMSK0008423	954	0	32.84	0.01	1.09	6.76818	Up	3.0002e-10	1.58638e-09
BMSK0013196	513	0	17.05	0.01	1.09	6.76818	Up	8.76092e-06	2.904e-05
BMSK0015895	1134	0	39	0.01	1.08	6.75489	Up	2.47342e-12	1.50654e-11
BMSK0015829	1575	0	54.37	0.01	1.08	6.75489	Up	8.47028e-17	6.4793e-16
BMSK0000386	1629	0	55.66	0.01	1.07	6.74147	Up	4.2678e-17	3.3112e-16
BMSK0006397	1359	0	46.04	0.01	1.06	6.72792	Up	2.03912e-14	1.38922e-13
BMSK0004120	504	0	16.26	0.01	1.06	6.72792	Up	1.73878e-05	5.52292e-05
BMSK0010511	861	0	28.52	0.01	1.06	6.72792	Up	4.65504e-09	2.22273e-08
BMSK0014735	591	0	19.18	0.01	1.06	6.72792	Up	2.22414e-06	8.01227e-06
BMSK0004303	1851	0	62.42	0.01	1.05	6.71425	Up	3.51844e-19	3.01834e-18
BMSK0011759	453	0	14	0.01	1.03	6.6865	Up	6.84904e-05	0.000197807
BMSK0003596	1224	0	39.96	0.01	1.03	6.6865	Up	2.47342e-12	1.5078e-11
BMSK0003935	537	0	16.9	0.01	1.03	6.6865	Up	1.73878e-05	5.509e-05
BMSK0007450	912	0	29.34	0.01	1.02	6.67243	Up	2.34548e-09	1.15008e-08
BMSK0003434	2160	0	71.18	0.01	1.02	6.67243	Up	7.36394e-22	7.06388e-21
BMSK0001146	711	0	22.23	0.01	1.01	6.65821	Up	2.845e-07	1.14006e-06
BMSK0009330	783	0	24.61	0.01	1.01	6.65821	Up	7.22266e-08	3.08459e-07
BMSK0000096	2229	0	72.1	0.01	1	6.64386	Up	3.71038e-22	3.59515e-21
BMSK0009271	873	0	27.43	0.01	1	6.64386	Up	9.23884e-09	4.3076e-08
BMSK0011929	1128	0	35	0.01	0.98	6.61471	Up	3.8377e-11	2.15857e-10
BMSK0013112	2301	0	72.44	0.01	0.98	6.61471	Up	3.71038e-22	3.5942e-21
BMSK0000285	792	0	24	0.01	0.97	6.59991	Up	7.22266e-08	3.0893e-07
BMSK0006185	1575	0	49.03	0.01	0.97	6.59991	Up	2.60834e-15	1.85941e-14
BMSK0006131	1191	0	36.64	0.01	0.97	6.59991	Up	1.93365e-11	1.11092e-10
BMSK0008163	1425	0	44.3	0.01	0.97	6.59991	Up	8.03212e-14	5.31614e-13
BMSK0004952	1563	12.3	1206.97	0.25	24.12	6.59216	Up	0	0
BMSK0001681	534	0	15.47	0.01	0.95	6.56986	Up	3.45094e-05	0.000104799
BMSK0011416	3228	0	99.23	0.01	0.95	6.56986	Up	3.40172e-30	4.33446e-29
BMSK0015851	1892	0	57.45	0.01	0.94	6.55459	Up	1.08347e-17	8.65495e-17
BMSK0002287	1920	0	57.93	0.01	0.94	6.55459	Up	1.08347e-17	8.64926e-17
BMSK0014204	2049	0	61.89	0.01	0.94	6.55459	Up	6.98304e-19	5.90843e-18
BMSK0009636	1551	0	45.99	0.01	0.93	6.53916	Up	4.04704e-14	2.71456e-13
BMSK0004901	1317	0	39	0.01	0.93	6.53916	Up	2.47342e-12	1.50528e-11
BMSK0008535	762	0	21.79	0.01	0.92	6.52356	Up	5.64646e-07	2.19416e-06
BMSK0015133	4692	0	140.98	0.01	0.92	6.52356	Up	2.11968e-42	3.57949e-41
BMSK0008135	1536	0	44.86	0.01	0.91	6.50779	Up	8.03212e-14	5.31904e-13
BMSK0004255	4224	0	124.72	0.01	0.91	6.50779	Up	1.22847e-37	1.86455e-36
BMSK0004718	11079	0	329.66	0.01	0.91	6.50779	Up	1.15407e-98	4.15581e-97
BMSK0015299	605	0	17	0.01	0.91	6.50779	Up	8.76092e-06	2.90638e-05
BMSK0004031	465	0	12.39	0.01	0.89	6.47573	Up	0.000269784	0.000695246
BMSK0013757	2139	0	59.42	0.01	0.86	6.42626	Up	2.75062e-18	2.26271e-17
BMSK0001468	3276	1.57	91.65	0.01	0.86	6.42626	Up	3.8199e-26	4.2885e-25
BMSK0014892	1425	19	1637	0.42	35.97	6.42026	Up	0	0
BMSK0009909	2190	0	59.96	0.01	0.85	6.40939	Up	2.75062e-18	2.26424e-17
BMSK0002488	978	0	26.1	0.01	0.85	6.40939	Up	1.83362e-08	8.29455e-08
BMSK0011965	1893	0	51.65	0.01	0.85	6.40939	Up	6.62182e-16	4.85343e-15
BMSK0002362	2679	0	72.73	0.01	0.84	6.39232	Up	3.71038e-22	3.59706e-21
BMSK0001957	11172	0	306.55	0.01	0.84	6.39232	Up	8.11298e-92	2.77088e-90
BMSK0008715	894	0	23	0.01	0.82	6.35755	Up	1.43348e-07	5.91672e-07
BMSK0016069	3399	4	361.44	0.04	3.28	6.35755	Up	1.54854e-100	5.66585e-99
BMSK0015316	1407	0	36.6	0.01	0.81	6.33985	Up	1.93365e-11	1.11163e-10
BMSK0005495	900	0	22.77	0.01	0.81	6.33985	Up	2.845e-07	1.13644e-06
BMSK0008119	534	0	13.25	0.01	0.81	6.33985	Up	0.000135933	0.000369648
BMSK0003557	1020	0	25.96	0.01	0.81	6.33985	Up	3.63918e-08	1.60033e-07
BMSK0006335	1092	0	27.88	0.01	0.81	6.33985	Up	9.23884e-09	4.30264e-08
BMSK0004139	576	0	14.37	0.01	0.81	6.33985	Up	6.84904e-05	0.000195805
BMSK0006492	1356	0	35.19	0.01	0.81	6.33985	Up	3.8377e-11	2.1559e-10
BMSK0007343	564	0	13.88	0.01	0.8	6.32193	Up	0.000135933	0.000371784
BMSK0015892	612	0	15.02	0.01	0.8	6.32193	Up	3.45094e-05	0.000104677
BMSK0014009	3300	0	85.84	0.01	0.8	6.32193	Up	5.005e-26	5.58629e-25
BMSK0006958	4041	0	103.53	0.01	0.79	6.30378	Up	2.19242e-31	2.88851e-30
BMSK0006156	1305	0	32.77	0.01	0.79	6.30378	Up	3.0002e-10	1.58707e-09
BMSK0000620	861	0	21.35	0.01	0.79	6.30378	Up	5.64646e-07	2.18996e-06
BMSK0003417	966	0	24.17	0.01	0.79	6.30378	Up	7.22266e-08	3.07702e-07
BMSK0006043	1983	0	49.52	0.01	0.78	6.2854	Up	2.60834e-15	1.85868e-14
BMSK0012207	1914	0	47.72	0.01	0.78	6.2854	Up	1.02743e-14	7.09119e-14
BMSK0011424	1440	0	35.36	0.01	0.77	6.26679	Up	3.8377e-11	2.1599e-10
BMSK0000344	4659	0	115.66	0.01	0.76	6.24793	Up	5.86954e-35	8.35538e-34
BMSK0001064	768	0	17.96	0.01	0.75	6.22882	Up	8.76092e-06	2.91726e-05
BMSK0002396	1722	0	41.34	0.01	0.75	6.22882	Up	6.27928e-13	3.97067e-12
BMSK0001762	534	0	12.12	0.01	0.75	6.22882	Up	0.000269784	0.00069935
BMSK0015780	1380	0	33	0.01	0.75	6.22882	Up	1.51167e-10	8.16365e-10
BMSK0000868	801	0	18.45	0.01	0.74	6.20945	Up	4.41424e-06	1.52941e-05
BMSK0015547	1377	0	32.42	0.01	0.74	6.20945	Up	3.0002e-10	1.58753e-09
BMSK0001265	993	0	23.12	0.01	0.74	6.20945	Up	1.43348e-07	5.93352e-07
BMSK0005920	2022	0	48	0.01	0.74	6.20945	Up	5.17676e-15	3.62722e-14
BMSK0011029	537	0	12	0.01	0.73	6.18982	Up	0.000269784	0.000699699
BMSK0000722	4902	0	116	0.01	0.73	6.18982	Up	2.9574e-35	4.24473e-34
BMSK0007862	1294	0	29.96	0.01	0.73	6.18982	Up	2.34548e-09	1.14931e-08
BMSK0000664	714	0	16.03	0.01	0.72	6.16993	Up	1.73878e-05	5.51523e-05
BMSK0014418	2499	0	58.44	0.01	0.72	6.16993	Up	5.45914e-18	4.42388e-17
BMSK0013484	627	0	13.92	0.01	0.72	6.16993	Up	0.000135933	0.000369318
BMSK0010732	1452	0	33.08	0.01	0.71	6.14975	Up	1.51167e-10	8.15157e-10
BMSK0010097	684	0	15	0.01	0.71	6.14975	Up	3.45094e-05	0.000103839
BMSK0013662	3129	0	71.46	0.01	0.7	6.12928	Up	7.36394e-22	7.07319e-21
BMSK0000950	2517	0	56.32	0.01	0.69	6.10852	Up	2.15036e-17	1.69032e-16
BMSK0015220	2127	0	47.39	0.01	0.69	6.10852	Up	1.02743e-14	7.09925e-14
BMSK0006591	1155	0	25.38	0.01	0.69	6.10852	Up	3.63918e-08	1.59955e-07
BMSK0000554	3099	0	68.38	0.01	0.68	6.08746	Up	5.75692e-21	5.32471e-20
BMSK0013434	4146	0	92.18	0.01	0.68	6.08746	Up	4.1262e-28	4.92522e-27
BMSK0009127	1479	0	31.82	0.01	0.67	6.06609	Up	5.95448e-10	3.07356e-09
BMSK0010314	989	0	21	0.01	0.67	6.06609	Up	5.64646e-07	2.18809e-06
BMSK0002909	771	0	16	0.01	0.67	6.06609	Up	1.73878e-05	5.50469e-05
BMSK0003384	594	0	12	0.01	0.66	6.04439	Up	0.000269784	0.00069945
BMSK0004932	1155	0	24.03	0.01	0.66	6.04439	Up	7.22266e-08	3.07882e-07
BMSK0004935	1155	0	24.03	0.01	0.66	6.04439	Up	7.22266e-08	3.07846e-07
BMSK0010491	3636	0	78	0.01	0.66	6.04439	Up	6.07096e-24	6.27803e-23
BMSK0005955	1341	0	27.91	0.01	0.65	6.02237	Up	9.23884e-09	4.3098e-08
BMSK0008175	651	0	13	0.01	0.65	6.02237	Up	0.000135933	0.000371283
BMSK0006439	597	0	12	0.01	0.65	6.02237	Up	0.000269784	0.000696822
BMSK0006991	3525	0	73.07	0.01	0.64	6	Up	1.86949e-22	1.83387e-21
BMSK0000365	1464	0	30.12	0.01	0.64	6	Up	1.18178e-09	5.94103e-09
BMSK0003209	1590	0	32.41	0.01	0.64	6	Up	3.0002e-10	1.585e-09
BMSK0004511	1479	0	29.62	0.01	0.63	5.97728	Up	2.34548e-09	1.15147e-08
BMSK0012041	964	0	19.04	0.01	0.63	5.97728	Up	2.22414e-06	8.0369e-06
BMSK0011373	648	0	12.63	0.01	0.63	5.97728	Up	0.000269784	0.000696378
BMSK0011645	2856	0	58.51	0.01	0.63	5.97728	Up	5.45914e-18	4.4229e-17
BMSK0002548	2250	0	45.15	0.01	0.62	5.9542	Up	4.04704e-14	2.71606e-13
BMSK0005773	777	0	15	0.01	0.62	5.9542	Up	3.45094e-05	0.00010414
BMSK0012929	1293	0	25.45	0.01	0.62	5.9542	Up	3.63918e-08	1.59917e-07
BMSK0011272	990	0	18.9	0.01	0.61	5.93074	Up	4.41424e-06	1.52854e-05
BMSK0004793	1704	0	33.59	0.01	0.61	5.93074	Up	1.51167e-10	8.16486e-10
BMSK0003100	861	0	16.54	0.01	0.61	5.93074	Up	1.73878e-05	5.51475e-05
BMSK0007705	1431	0	27.84	0.01	0.61	5.93074	Up	9.23884e-09	4.30539e-08
BMSK0006016	723	0	13.75	0.01	0.61	5.93074	Up	0.000135933	0.000369731
BMSK0008004	627	8	488.34	0.42	25.28	5.91146	Up	1.74518e-131	8.2702e-130
BMSK0009358	1020	0	19.44	0.01	0.6	5.90689	Up	2.22414e-06	8.04887e-06
BMSK0005930	606	7.03	421.59	0.38	22.64	5.89673	Up	1.79658e-113	7.39784e-112
BMSK0012528	1059	0	19.92	0.01	0.59	5.88264	Up	2.22414e-06	8.04248e-06
BMSK0004380	1548	0	29.27	0.01	0.59	5.88264	Up	2.34548e-09	1.14962e-08
BMSK0004464	2286	0	42.68	0.01	0.58	5.85798	Up	3.16386e-13	2.03131e-12
BMSK0011520	735	0	13	0.01	0.57	5.83289	Up	0.000135933	0.000368987
BMSK0010774	696	0	12	0.01	0.56	5.80735	Up	0.000269784	0.000694754
BMSK0004828	816	0	14	0.01	0.55	5.78136	Up	6.84904e-05	0.000196113
BMSK0014523	1581	0	27.29	0.01	0.54	5.75489	Up	9.23884e-09	4.30925e-08
BMSK0004269	1032	0	17.46	0.01	0.54	5.75489	Up	8.76092e-06	2.90664e-05
BMSK0011799	1332	0	22.85	0.01	0.54	5.75489	Up	2.845e-07	1.13607e-06
BMSK0003454	1461	0	25	0.01	0.54	5.75489	Up	3.63918e-08	1.60052e-07
BMSK0010027	1758	0	30	0.01	0.53	5.72792	Up	1.18178e-09	5.94431e-09
BMSK0003727	1398	0	23	0.01	0.52	5.70044	Up	1.43348e-07	5.94095e-07
BMSK0004053	795	0	13	0.01	0.52	5.70044	Up	0.000135933	0.000371589
BMSK0003410	1278	0	21	0.01	0.52	5.70044	Up	5.64646e-07	2.19206e-06
BMSK0002704	2178	0	36.21	0.01	0.52	5.70044	Up	1.93365e-11	1.1111e-10
BMSK0001080	822	0	13.36	0.01	0.52	5.70044	Up	0.000135933	0.000370533
BMSK0001873	2034	3	168	0.05	2.56	5.67807	Up	1.01463e-45	1.82324e-44
BMSK0015907	2202	0	36.36	0.01	0.51	5.67243	Up	1.93365e-11	1.1118e-10
BMSK0015089	933	0	15.08	0.01	0.51	5.67243	Up	3.45094e-05	0.000104364
BMSK0014801	1410	0	23.12	0.01	0.51	5.67243	Up	1.43348e-07	5.92612e-07
BMSK0000294	1935	0	30.93	0.01	0.5	5.64386	Up	1.18178e-09	5.95664e-09
BMSK0000851	936	0	14.59	0.01	0.5	5.64386	Up	6.84904e-05	0.000197838
BMSK0000298	1269	0	20.03	0.01	0.5	5.64386	Up	1.12065e-06	4.20368e-06
BMSK0005675	4668	0	76.31	0.01	0.5	5.64386	Up	2.39136e-23	2.42882e-22
BMSK0007963	1188	0	19	0.01	0.5	5.64386	Up	2.22414e-06	8.03291e-06
BMSK0012451	2547	0	41.41	0.01	0.5	5.64386	Up	6.27928e-13	3.96654e-12
BMSK0010452	786	0	12	0.01	0.49	5.61471	Up	0.000269784	0.000700846
BMSK0008414	972	0	15	0.01	0.49	5.61471	Up	3.45094e-05	0.000104408
BMSK0001973	2106	0	33.15	0.01	0.49	5.61471	Up	1.51167e-10	8.16123e-10
BMSK0005604	1719	0	27	0.01	0.49	5.61471	Up	9.23884e-09	4.30429e-08
BMSK0007856	1026	0	15.43	0.01	0.48	5.58496	Up	3.45094e-05	0.000104729
BMSK0008253	4560	0	71.54	0.01	0.48	5.58496	Up	7.36394e-22	7.07132e-21
BMSK0009070	1959	0	30	0.01	0.48	5.58496	Up	1.18178e-09	5.94923e-09
BMSK0001422	1524	0	23.42	0.01	0.48	5.58496	Up	1.43348e-07	5.9241e-07
BMSK0004763	1047	0	15.42	0.01	0.47	5.55459	Up	3.45094e-05	0.000104738
BMSK0010896	1320	0	19.86	0.01	0.47	5.55459	Up	2.22414e-06	8.04168e-06
BMSK0005372	2748	0	41.48	0.01	0.47	5.55459	Up	6.27928e-13	3.96516e-12
BMSK0001715	1875	0	28.61	0.01	0.47	5.55459	Up	4.65504e-09	2.22099e-08
BMSK0015698	1383	0	20.5	0.01	0.46	5.52356	Up	1.12065e-06	4.19418e-06
BMSK0012052	3123	0	46.55	0.01	0.46	5.52356	Up	2.03912e-14	1.38896e-13
BMSK0013411	903	0	13	0.01	0.46	5.52356	Up	0.000135933	0.000369703
BMSK0001051	1524	0	22.61	0.01	0.46	5.52356	Up	2.845e-07	1.13594e-06
BMSK0009145	2118	0	31.75	0.01	0.46	5.52356	Up	5.95448e-10	3.07138e-09
BMSK0003059	1503	0	21.53	0.01	0.45	5.49185	Up	5.64646e-07	2.19439e-06
BMSK0015943	1188	0	17	0.01	0.45	5.49185	Up	8.76092e-06	2.90929e-05
BMSK0003419	987	0	14	0.01	0.45	5.49185	Up	6.84904e-05	0.000196871
BMSK0000123	2988	0	43.44	0.01	0.45	5.49185	Up	1.59413e-13	1.03905e-12
BMSK0006616	1476	0	21	0.01	0.45	5.49185	Up	5.64646e-07	2.18554e-06
BMSK0011019	1305	0	18.36	0.01	0.44	5.45943	Up	4.41424e-06	1.52912e-05
BMSK0008475	1311	0	18.27	0.01	0.44	5.45943	Up	4.41424e-06	1.52753e-05
BMSK0000476	1008	0	14	0.01	0.44	5.45943	Up	6.84904e-05	0.000197322
BMSK0007446	1110	0	15.48	0.01	0.44	5.45943	Up	3.45094e-05	0.000104321
BMSK0009954	1155	0	15.92	0.01	0.43	5.42626	Up	3.45094e-05	0.000104347
BMSK0009891	5898	4.01	165.79	0.02	0.86	5.42626	Up	1.59641e-43	2.74806e-42
BMSK0006164	5994	0	84.47	0.01	0.43	5.42626	Up	9.9334e-26	1.09795e-24
BMSK0015671	2031	0	27.6	0.01	0.42	5.39232	Up	9.23884e-09	4.31312e-08
BMSK0000552	1347	0	18	0.01	0.42	5.39232	Up	4.41424e-06	1.52333e-05
BMSK0001673	1038	0	13.86	0.01	0.42	5.39232	Up	0.000135933	0.000369152
BMSK0008224	1827	0	23.87	0.01	0.41	5.35755	Up	1.43348e-07	5.9423e-07
BMSK0002862	1827	0	23.87	0.01	0.41	5.35755	Up	1.43348e-07	5.93959e-07
BMSK0010477	8667	0	117.58	0.01	0.41	5.35755	Up	1.49011e-35	2.15486e-34
BMSK0004038	1827	0	23.87	0.01	0.41	5.35755	Up	1.43348e-07	5.93083e-07
BMSK0006863	1146	0	15	0.01	0.41	5.35755	Up	3.45094e-05	0.000104278
BMSK0010810	1305	0	17	0.01	0.41	5.35755	Up	8.76092e-06	2.9032e-05
BMSK0004864	2349	12	488.22	0.16	6.44	5.33092	Up	5.58804e-126	2.53283e-124
BMSK0000219	1635	0	20.77	0.01	0.4	5.32193	Up	1.12065e-06	4.20541e-06
BMSK0005083	2007	0	25.76	0.01	0.4	5.32193	Up	3.63918e-08	1.60556e-07
BMSK0012145	1125	0	14.28	0.01	0.4	5.32193	Up	6.84904e-05	0.00019765
BMSK0002759	1182	0	15	0.01	0.4	5.32193	Up	3.45094e-05	0.000104157
BMSK0002192	2610	0	33.93	0.01	0.4	5.32193	Up	1.51167e-10	8.14433e-10
BMSK0001511	1311	0	16.39	0.01	0.39	5.2854	Up	1.73878e-05	5.53208e-05
BMSK0001545	1341	0	16.61	0.01	0.39	5.2854	Up	1.73878e-05	5.52822e-05
BMSK0003691	1008	0	12	0.01	0.38	5.24793	Up	0.000269784	0.0006995
BMSK0000510	2076	0	25.73	0.01	0.38	5.24793	Up	3.63918e-08	1.60071e-07
BMSK0004789	2448	0	30.21	0.01	0.38	5.24793	Up	1.18178e-09	5.93611e-09
BMSK0013409	1659	0	20	0.01	0.38	5.24793	Up	1.12065e-06	4.17787e-06
BMSK0001518	2604	0	30.86	0.01	0.37	5.20945	Up	1.18178e-09	5.95088e-09
BMSK0015147	3882	0	46.36	0.01	0.37	5.20945	Up	2.03912e-14	1.38741e-13
BMSK0000996	1074	0	12	0.01	0.35	5.12928	Up	0.000269784	0.000700247
BMSK0011177	1854	1.99	62.79	0.03	1.05	5.12928	Up	1.13495e-17	9.0463e-17
BMSK0002720	1092	0	12	0.01	0.35	5.12928	Up	0.000269784	0.0006994
BMSK0001981	5967	0	67.42	0.01	0.35	5.12928	Up	1.14257e-20	1.04512e-19
BMSK0008340	1863	0	20.98	0.01	0.35	5.12928	Up	1.12065e-06	4.18773e-06
BMSK0004093	405	0.77	24.61	0.06	2.05	5.09452	Up	7.22266e-08	3.07918e-07
BMSK0014129	3225	0	36	0.01	0.34	5.08746	Up	1.93365e-11	1.1125e-10
BMSK0015553	1251	0	13.45	0.01	0.34	5.08746	Up	0.000135933	0.000372315
BMSK0013383	2058	0	22.7	0.01	0.34	5.08746	Up	2.845e-07	1.1352e-06
BMSK0001236	1776	0	19.5	0.01	0.34	5.08746	Up	2.22414e-06	8.01306e-06
BMSK0004926	1353	16.31	542.5	0.38	12.57	5.04784	Up	2.1892e-136	1.07086e-134
BMSK0000519	1512	0	16	0.01	0.33	5.04439	Up	1.73878e-05	5.54515e-05
BMSK0014252	2880	0	30.84	0.01	0.33	5.04439	Up	1.18178e-09	5.94677e-09
BMSK0014532	2859	0	30.95	0.01	0.33	5.04439	Up	1.18178e-09	5.94349e-09
BMSK0003082	1866	0	20	0.01	0.33	5.04439	Up	1.12065e-06	4.18601e-06
BMSK0009648	1887	0	19.87	0.01	0.33	5.04439	Up	2.22414e-06	8.02814e-06
BMSK0013789	1521	0	16.24	0.01	0.33	5.04439	Up	1.73878e-05	5.50612e-05
BMSK0001456	7068	14.41	447.59	0.06	1.94	5.01495	Up	9.22694e-112	3.72781e-110
BMSK0009605	1284	0	13.1	0.01	0.32	5	Up	0.000135933	0.000371645
BMSK0005624	2316	0	24.08	0.01	0.32	5	Up	7.22266e-08	3.0864e-07
BMSK0000410	3450	0	36	0.01	0.32	5	Up	1.93365e-11	1.11145e-10
BMSK0008863	1380	0	14	0.01	0.32	5	Up	6.84904e-05	0.000196778
BMSK0006443	3300	0	34.32	0.01	0.32	5	Up	7.61664e-11	4.19537e-10
BMSK0013779	2502	2.98	102.52	0.04	1.27	4.98868	Up	5.96356e-28	7.07205e-27
BMSK0001096	780	1	31	0.04	1.27	4.98868	Up	1.00491e-08	4.66095e-08
BMSK0009676	909	0.88	27	0.03	0.94	4.96963	Up	9.23884e-09	4.30099e-08
BMSK0012865	2670	0	26.4	0.01	0.31	4.9542	Up	1.83362e-08	8.31313e-08
BMSK0005601	3096	0	30	0.01	0.3	4.90689	Up	1.18178e-09	5.94513e-09
BMSK0013631	1458	0	14	0.01	0.3	4.90689	Up	6.84904e-05	0.000196731
BMSK0005807	1887	0	17.91	0.01	0.3	4.90689	Up	8.76092e-06	2.90162e-05
BMSK0011565	468	13.77	410.91	0.99	29.15	4.87992	Up	1.93582e-102	7.18381e-101
BMSK0006057	4428	0	41.15	0.01	0.29	4.85798	Up	6.27928e-13	3.9686e-12
BMSK0007699	1377	0	12.73	0.01	0.29	4.85798	Up	0.000269784	0.000698754
BMSK0001305	1620	0	14.84	0.01	0.29	4.85798	Up	6.84904e-05	0.000196576
BMSK0014940	1365	0	12.8	0.01	0.29	4.85798	Up	0.000269784	0.000695935
BMSK0000053	2781	0	26	0.01	0.29	4.85798	Up	1.83362e-08	8.29044e-08
BMSK0008507	1380	0	12.5	0.01	0.28	4.80735	Up	0.000269784	0.000700946
BMSK0014403	2853	0	25.96	0.01	0.28	4.80735	Up	3.63918e-08	1.60478e-07
BMSK0014069	2085	0.51	18.85	0.01	0.28	4.80735	Up	4.41424e-06	1.52637e-05
BMSK0010129	1644	0	15	0.01	0.28	4.80735	Up	3.45094e-05	0.000104269
BMSK0014163	1614	0	14.43	0.01	0.28	4.80735	Up	6.84904e-05	0.000196437
BMSK0007649	3843	0	34.68	0.01	0.28	4.80735	Up	7.61664e-11	4.196e-10
BMSK0013284	2637	0	23.61	0.01	0.28	4.80735	Up	1.43348e-07	5.9107e-07
BMSK0012025	471	3.79	104.42	0.27	7.36	4.76867	Up	2.83502e-27	3.2955e-26
BMSK0006053	7200	0	64.31	0.01	0.27	4.75489	Up	8.93232e-20	7.8702e-19
BMSK0013451	1512	0	12.94	0.01	0.27	4.75489	Up	0.000269784	0.000699998
BMSK0014899	6195	0	55.54	0.01	0.27	4.75489	Up	4.2678e-17	3.31191e-16
BMSK0000421	2865	0	24.73	0.01	0.27	4.75489	Up	7.22266e-08	3.07558e-07
BMSK0012332	810	1.3	33.67	0.05	1.33	4.73335	Up	2.70118e-09	1.31811e-08
BMSK0015127	1419	274.69	7311.47	6.15	161.33	4.71328	Up	0	0
BMSK0005666	1593	0	13.05	0.01	0.26	4.70044	Up	0.000135933	0.00037184
BMSK0003183	2169	0	18.2	0.01	0.26	4.70044	Up	4.41424e-06	1.5242e-05
BMSK0010172	2787	0	23.54	0.01	0.26	4.70044	Up	1.43348e-07	5.91203e-07
BMSK0000579	996	0.72	15.96	0.02	0.51	4.67243	Up	3.45094e-05	0.000104252
BMSK0005182	1581	1	26	0.02	0.51	4.67243	Up	2.63966e-07	1.06081e-06
BMSK0012220	8592	6.99	212.95	0.03	0.76	4.66297	Up	1.71322e-54	3.53729e-53
BMSK0012156	1998	3.04	81.36	0.05	1.26	4.65535	Up	9.7198e-21	8.92214e-20
BMSK0010793	5877	40.36	1009.89	0.21	5.27	4.64934	Up	1.20795e-240	1.01899e-238
BMSK0004697	1704	0	13.64	0.01	0.25	4.64386	Up	0.000135933	0.00037212
BMSK0014156	2379	0	18.96	0.01	0.25	4.64386	Up	4.41424e-06	1.52927e-05
BMSK0012647	2373	0	19	0.01	0.25	4.64386	Up	2.22414e-06	8.03769e-06
BMSK0011479	286	0.7	17.82	0.09	2.19	4.60486	Up	8.76092e-06	2.90876e-05
BMSK0005733	1770	0	13.71	0.01	0.24	4.58496	Up	0.000135933	0.000372064
BMSK0000320	1692	0	13	0.01	0.24	4.58496	Up	0.000135933	0.000371868
BMSK0008291	1803	0	14.06	0.01	0.24	4.58496	Up	6.84904e-05	0.000197588
BMSK0008506	11703	0	92.71	0.01	0.24	4.58496	Up	4.1262e-28	4.92845e-27
BMSK0004529	1593	0	12	0.01	0.24	4.58496	Up	0.000269784	0.000695442
BMSK0008751	1902	7.69	184.01	0.13	3.01	4.53318	Up	2.22062e-45	3.95909e-44
BMSK0015967	1872	0	14	0.01	0.23	4.52356	Up	6.84904e-05	0.000197603
BMSK0000580	1920	0	14.37	0.01	0.23	4.52356	Up	6.84904e-05	0.000197073
BMSK0014349	2139	21.99	494.73	0.32	7.17	4.48583	Up	4.44426e-117	1.87018e-115
BMSK0013649	2481	0	18	0.01	0.22	4.45943	Up	4.41424e-06	1.52622e-05
BMSK0003541	4599	0	32.32	0.01	0.22	4.45943	Up	3.0002e-10	1.58523e-09
BMSK0003274	2154	0	15.55	0.01	0.22	4.45943	Up	3.45094e-05	0.000104028
BMSK0014484	534	5.62	121.95	0.35	7.5	4.42146	Up	7.65346e-30	9.64077e-29
BMSK0004057	2583	11.76	246.45	0.14	2.95	4.39722	Up	1.88445e-58	4.1772e-57
BMSK0003813	951	19.68	422.61	0.67	14.11	4.39641	Up	4.17818e-99	1.50754e-97
BMSK0010177	2058	0	14.1	0.01	0.21	4.39232	Up	6.84904e-05	0.000197791
BMSK0014453	12339	0	85.96	0.01	0.21	4.39232	Up	5.005e-26	5.58971e-25
BMSK0006971	2130	0	14.15	0.01	0.21	4.39232	Up	6.84904e-05	0.000196592
BMSK0015481	7782	0	52.58	0.01	0.21	4.39232	Up	3.33644e-16	2.48288e-15
BMSK0012933	2529	0	17	0.01	0.21	4.39232	Up	8.76092e-06	2.90189e-05
BMSK0013276	1665	9.24	194.59	0.18	3.64	4.33787	Up	4.79846e-46	8.68681e-45
BMSK0006430	2649	16	327	0.19	3.81	4.32572	Up	8.31286e-76	2.35932e-74
BMSK0005610	2430	0	15.88	0.01	0.2	4.32193	Up	3.45094e-05	0.000104634
BMSK0014884	2220	0	14.42	0.01	0.2	4.32193	Up	6.84904e-05	0.000197026
BMSK0009490	1227	32.21	640.01	0.84	16.4	4.28716	Up	3.25606e-146	1.70485e-144
BMSK0015983	738	1	18	0.04	0.78	4.2854	Up	4.60262e-05	0.000136832
BMSK0002541	3393	0	20.89	0.01	0.19	4.24793	Up	1.12065e-06	4.19375e-06
BMSK0006954	5070	0	31	0.01	0.19	4.24793	Up	5.95448e-10	3.07225e-09
BMSK0009790	1002	57.83	1074.54	1.86	33.98	4.19131	Up	6.2097e-241	5.25044e-239
BMSK0015623	2763	0	15.7	0.01	0.18	4.16993	Up	3.45094e-05	0.000104581
BMSK0000434	2517	0	14.54	0.01	0.18	4.16993	Up	6.84904e-05	0.000197135
BMSK0002808	2259	0	13.22	0.01	0.18	4.16993	Up	0.000135933	0.000370173
BMSK0000742	1317	1	15	0.02	0.36	4.16993	Up	0.000308454	0.00078893
BMSK0005992	1170	4.4	79.9	0.12	2.15	4.16323	Up	3.76252e-19	3.22241e-18
BMSK0011129	1014	2.82	51.08	0.09	1.6	4.152	Up	2.42362e-13	1.56349e-12
BMSK0014091	366	10.92	195.78	1.03	18.21	4.14401	Up	2.59784e-45	4.62484e-44
BMSK0001634	234	0.79	13.25	0.12	2.06	4.10154	Up	0.000135933	0.000370256
BMSK0014638	810	100.22	1744	4.02	68.88	4.09882	Up	0	0
BMSK0009161	681	1.27	20.42	0.06	0.97	4.01495	Up	1.27967e-05	4.16113e-05
BMSK0013808	2568	4.66	79.87	0.06	0.96	4	Up	3.76252e-19	3.22166e-18
BMSK0006410	2490	0	12.79	0.01	0.16	4	Up	0.000269784	0.000699798
BMSK0014457	1635	1	17	0.02	0.32	4	Up	8.70012e-05	0.000246157
BMSK0004170	573	10.55	162	0.61	9.24	3.92101	Up	2.92592e-36	4.30119e-35
BMSK0000766	4371	0	22.02	0.01	0.15	3.90689	Up	2.845e-07	1.13894e-06
BMSK0002842	2601	0	12.27	0.01	0.15	3.90689	Up	0.000269784	0.000695196
BMSK0009844	912	81.67	1231.18	2.89	42.94	3.89318	Up	4.35486e-261	3.99748e-259
BMSK0001170	1839	2.27	35	0.04	0.59	3.88264	Up	7.01542e-09	3.29623e-08
BMSK0001403	1745	3.71	56.15	0.07	1	3.8365	Up	9.47556e-14	6.23863e-13
BMSK0010966	1077	4	58	0.12	1.7	3.82443	Up	2.1107e-13	1.36501e-12
BMSK0002397	2616	0	12	0.01	0.14	3.80735	Up	0.000269784	0.000700996
BMSK0014518	2226	101.17	1412.72	1.43	19.67	3.78191	Up	4.85314e-292	4.94017e-290
BMSK0000705	1092	18	242	0.53	7	3.72329	Up	8.889e-51	1.73226e-49
BMSK0008016	624	71.74	958.08	3.79	49.86	3.71761	Up	1.39433e-196	9.58719e-195
BMSK0002094	4818	0	19.67	0.01	0.13	3.70044	Up	2.22414e-06	8.05447e-06
BMSK0013488	3963	0	16.12	0.01	0.13	3.70044	Up	1.73878e-05	5.53837e-05
BMSK0013489	3963	0	16.12	0.01	0.13	3.70044	Up	1.73878e-05	5.53547e-05
BMSK0012021	3975	15.37	196.64	0.12	1.52	3.66297	Up	4.81364e-41	7.9053e-40
BMSK0013747	3813	0	14.59	0.01	0.12	3.58496	Up	6.84904e-05	0.000196221
BMSK0013531	1617	6.3	71.26	0.12	1.38	3.52356	Up	3.07378e-15	2.17927e-14
BMSK0010517	1086	3.77	42.63	0.11	1.24	3.49476	Up	6.29046e-10	3.23644e-09
BMSK0009661	192	1.69	19.4	0.34	3.83	3.49374	Up	2.4294e-05	7.56362e-05
BMSK0003642	567	2	23	0.12	1.33	3.47032	Up	1.24361e-05	4.05002e-05
BMSK0007444	4503	39.98	452.21	0.28	3.08	3.45943	Up	4.16278e-89	1.3679e-87
BMSK0006648	1989	16.88	190.13	0.27	2.97	3.45943	Up	1.21925e-38	1.9045e-37
BMSK0005670	690	6.08	67.87	0.29	3.17	3.45036	Up	3.45734e-14	2.33233e-13
BMSK0008311	360	120.91	1323.45	11.62	125.36	3.4314	Up	6.07118e-253	5.39624e-251
BMSK0003559	477	12.95	139.42	0.91	9.69	3.41256	Up	2.0818e-28	2.50628e-27
BMSK0000191	630	7.61	81.18	0.4	4.18	3.38543	Up	4.32502e-17	3.35274e-16
BMSK0012197	1545	10.31	105.5	0.21	2.13	3.34239	Up	4.52858e-21	4.20782e-20
BMSK0010229	2046	4.62	46.91	0.07	0.71	3.34239	Up	3.36596e-10	1.77181e-09
BMSK0000451	687	10.91	111.27	0.52	5.23	3.33023	Up	1.24515e-22	1.2277e-21
BMSK0006607	1623	19	193	0.37	3.71	3.32582	Up	4.02648e-37	6.03343e-36
BMSK0004242	546	359.85	3583.85	21.92	215.17	3.29516	Up	0	0
BMSK0010413	468	3	30	0.22	2.13	3.27528	Up	9.51118e-07	3.59438e-06
BMSK0007757	1623	3	30	0.06	0.58	3.27302	Up	9.51118e-07	3.59364e-06
BMSK0009846	1347	35.52	346.24	0.84	8.06	3.26232	Up	1.13376e-64	2.77105e-63
BMSK0001235	831	3	30	0.12	1.15	3.26053	Up	9.51118e-07	3.59327e-06
BMSK0014180	666	37.49	363.4	1.85	17.65	3.25407	Up	1.44052e-67	3.68908e-66
BMSK0005367	990	22.76	220.46	0.74	7.06	3.25407	Up	7.3612e-42	1.2311e-40
BMSK0007755	1514	7.39	69.2	0.15	1.43	3.25298	Up	5.72596e-14	3.81821e-13
BMSK0006912	1410	13.88	130.95	0.31	2.91	3.23068	Up	2.59118e-25	2.81874e-24
BMSK0005122	2190	10.54	98.11	0.15	1.39	3.21205	Up	2.89164e-19	2.48883e-18
BMSK0004487	1755	17.92	166.03	0.32	2.95	3.20457	Up	1.19699e-31	1.5839e-30
BMSK0007782	501	33.3	307.48	2.23	20.26	3.18352	Up	3.66006e-56	7.75014e-55
BMSK0010639	234	3.03	28	0.48	4.35	3.17991	Up	3.12558e-06	1.10973e-05
BMSK0009457	974	4	36	0.13	1.17	3.16993	Up	1.32382e-07	5.50653e-07
BMSK0003515	2439	28.53	256.16	0.37	3.25	3.13484	Up	9.4916e-47	1.73293e-45
BMSK0008108	847	30.1	265.16	1.15	9.99	3.11885	Up	1.22946e-47	2.27201e-46
BMSK0011313	423	127.82	1110.48	10.27	87.98	3.09874	Up	2.23032e-193	1.5249e-191
BMSK0014037	1818	52	450	0.9	7.7	3.09686	Up	4.52406e-79	1.33279e-77
BMSK0006566	1530	17.7	153.57	0.37	3.14	3.08517	Up	2.42784e-28	2.91805e-27
BMSK0009900	1131	1258.28	10718.9	35.6	298.9	3.06971	Up	0	0
BMSK0006494	729	10.71	91.35	0.48	4.03	3.06967	Up	1.76703e-17	1.39774e-16
BMSK0015960	228	3.29	28.18	0.54	4.52	3.06529	Up	3.12558e-06	1.10951e-05
BMSK0010417	1518	7	58.7	0.15	1.21	3.01197	Up	3.55954e-11	2.00738e-10
BMSK0001578	1161	5.81	47.42	0.16	1.29	3.01123	Up	9.86164e-10	4.9983e-09
BMSK0002157	2298	23.6	187.4	0.32	2.53	2.98299	Up	7.87468e-33	1.07318e-31
BMSK0014223	1167	32.91	262.61	0.9	7.09	2.97779	Up	1.51473e-45	2.71385e-44
BMSK0001692	1518	4.06	30.8	0.08	0.63	2.97728	Up	4.27206e-06	1.48439e-05
BMSK0014594	666	290	2317	14.29	112.51	2.97698	Up	0	0
BMSK0003778	1782	79.75	629.79	1.41	11	2.96374	Up	1.1338e-105	4.33101e-104
BMSK0006575	618	12	94	0.64	4.94	2.94837	Up	6.6043e-17	5.0818e-16
BMSK0007417	411	2.85	22.45	0.24	1.84	2.9386	Up	2.286e-05	7.14831e-05
BMSK0004663	5709	42.54	327.21	0.23	1.76	2.93587	Up	3.9747e-55	8.26747e-54
BMSK0000745	2526	18.74	142.15	0.23	1.74	2.91938	Up	6.28358e-25	6.725e-24
BMSK0014007	1035	3	22.12	0.09	0.68	2.91754	Up	0.000102776	0.000288504
BMSK0005164	1569	25.81	197.11	0.52	3.92	2.91427	Up	5.21044e-34	7.27505e-33
BMSK0001186	2067	46.49	346.9	0.71	5.21	2.87539	Up	2.96886e-57	6.43229e-56
BMSK0004964	939	22	164	0.76	5.55	2.86842	Up	8.2925e-28	9.78295e-27
BMSK0003568	396	34.3	246.67	2.96	21.02	2.82809	Up	2.33514e-40	3.79559e-39
BMSK0004056	402	6	43	0.51	3.6	2.81943	Up	4.35174e-08	1.89923e-07
BMSK0001806	6315	9	58	0.04	0.28	2.80735	Up	5.75932e-10	2.98e-09
BMSK0008668	4986	3	23	0.02	0.14	2.80735	Up	5.79544e-05	0.000168365
BMSK0009829	480	314.32	2208.68	22	152.42	2.79248	Up	0	0
BMSK0003120	654	8.09	57.34	0.41	2.84	2.7922	Up	2.64082e-10	1.40369e-09
BMSK0002747	192	3	21.01	0.6	4.15	2.79008	Up	0.000181469	0.000486471
BMSK0013908	843	4498.63	31500.3	172.84	1193.01	2.7871	Up	0	0
BMSK0010890	882	10.61	73.6	0.39	2.66	2.76988	Up	5.38166e-13	3.41135e-12
BMSK0002199	906	4.33	29.09	0.15	1.02	2.76553	Up	7.54216e-06	2.52505e-05
BMSK0011363	336	5.59	38.09	0.58	3.9	2.74935	Up	1.82788e-07	7.47353e-07
BMSK0011826	387	20.44	139.14	1.81	12.16	2.74808	Up	5.77042e-23	5.76125e-22
BMSK0011156	384	12	81	1.07	7.14	2.73831	Up	9.64448e-14	6.34641e-13
BMSK0001678	876	19.08	128.38	0.7	4.67	2.738	Up	6.45526e-21	5.95702e-20
BMSK0001089	2412	18.35	123.93	0.24	1.59	2.72792	Up	2.64414e-20	2.37744e-19
BMSK0009482	897	5.29	35.14	0.19	1.25	2.71786	Up	9.96992e-07	3.75684e-06
BMSK0007861	633	10.49	69.68	0.55	3.57	2.69842	Up	5.02192e-12	2.99671e-11
BMSK0014878	450	15.58	102.06	1.17	7.56	2.69188	Up	5.00014e-17	3.86213e-16
BMSK0015057	726	5.53	36.21	0.25	1.6	2.67807	Up	5.68022e-07	2.19767e-06
BMSK0001041	729	9	58	0.4	2.56	2.67807	Up	5.75932e-10	2.97957e-09
BMSK0011957	1362	7.47	46.67	0.17	1.07	2.654	Up	3.12292e-08	1.38449e-07
BMSK0007234	1656	9	57	0.17	1.07	2.654	Up	9.94636e-10	5.03984e-09
BMSK0004712	660	8.6	54.33	0.43	2.66	2.62902	Up	1.4035e-09	7.01787e-09
BMSK0001039	843	10.05	63.68	0.39	2.41	2.62749	Up	1.35918e-10	7.36307e-10
BMSK0001739	303	6.76	42.44	0.79	4.88	2.62696	Up	7.62586e-08	3.24159e-07
BMSK0009346	975	8.45	52.29	0.28	1.7	2.60204	Up	4.22874e-09	2.02741e-08
BMSK0005689	795	20	122	0.82	4.91	2.58203	Up	6.15238e-19	5.22014e-18
BMSK0013537	1074	5.36	32.42	0.16	0.95	2.56986	Up	5.28894e-06	1.81078e-05
BMSK0004933	606	37.36	223.19	2.03	11.98	2.56108	Up	3.52516e-33	4.84586e-32
BMSK0004702	723	8.83	52.86	0.4	2.35	2.55459	Up	4.22874e-09	2.02768e-08
BMSK0008978	4794	10.45	63.8	0.07	0.41	2.5502	Up	1.35918e-10	7.36198e-10
BMSK0003536	1611	4.49	26.91	0.09	0.52	2.53051	Up	4.06016e-05	0.000121418
BMSK0002554	558	31.41	182.79	1.87	10.72	2.51919	Up	6.36212e-27	7.33002e-26
BMSK0011753	4230	10	55	0.07	0.4	2.51457	Up	9.85208e-09	4.57596e-08
BMSK0010538	312	13	75	1.47	8.35	2.50596	Up	8.85796e-12	5.21321e-11
BMSK0009078	768	159.15	912.64	6.74	38.12	2.49973	Up	1.46077e-126	6.66252e-125
BMSK0003560	2550	142.8	816.62	1.76	9.9	2.49185	Up	1.44177e-113	5.95028e-112
BMSK0002049	411	7.79	44.11	0.65	3.61	2.47349	Up	9.35882e-08	3.95013e-07
BMSK0001675	552	13.25	74.91	0.8	4.44	2.47249	Up	1.50516e-11	8.72592e-11
BMSK0012534	627	126	706	6.62	36.55	2.46497	Up	7.27594e-97	2.58935e-95
BMSK0007458	172	78.48	438.64	18.01	99.29	2.46285	Up	7.87304e-61	1.82049e-59
BMSK0001990	420	4	22	0.32	1.76	2.45943	Up	0.0003605	0.000914729
BMSK0000397	363	665.07	3650.75	63.31	342.62	2.4361	Up	0	0
BMSK0002969	753	361.84	1975.4	15.65	84.24	2.42834	Up	2.76148e-263	2.56066e-261
BMSK0008290	732	89.91	490.14	4.01	21.54	2.42534	Up	5.80796e-67	1.47084e-65
BMSK0013907	921	355.32	1936.79	12.45	66.87	2.42521	Up	1.48603e-257	1.34044e-255
BMSK0002492	2004	7	38	0.11	0.59	2.42321	Up	2.34822e-06	8.43591e-06
BMSK0015558	4659	62.06	335.22	0.42	2.21	2.39559	Up	1.0214e-45	1.83449e-44
BMSK0015540	1041	6	31	0.18	0.94	2.38466	Up	2.9808e-05	9.12366e-05
BMSK0008467	768	49	260	2.08	10.86	2.38437	Up	2.14046e-35	3.08189e-34
BMSK0000194	189	17	90	3.47	18.11	2.38378	Up	3.67322e-13	2.34635e-12
BMSK0010041	267	6	31.69	0.81	4.22	2.38125	Up	2.9808e-05	9.1206e-05
BMSK0014988	1878	19.24	99.69	0.32	1.65	2.36632	Up	3.38836e-14	2.28706e-13
BMSK0013642	225	5	26.2	0.83	4.27	2.36305	Up	0.000134265	0.000368523
BMSK0005073	480	6.44	33.31	0.45	2.3	2.35364	Up	1.03992e-05	3.41382e-05
BMSK0011260	2022	14.68	76	0.23	1.17	2.3468	Up	1.70407e-11	9.84304e-11
BMSK0006583	657	241	1242	12.04	61.19	2.34546	Up	2.32846e-159	1.3115e-157
BMSK0014560	1197	126.23	649.38	3.37	17.08	2.34149	Up	4.19704e-84	1.30058e-82
BMSK0012076	996	5	25.59	0.16	0.81	2.33985	Up	0.000226494	0.000595004
BMSK0001576	2346	59.05	301.99	0.79	3.99	2.33646	Up	1.27347e-39	2.03275e-38
BMSK0008162	945	17	86.38	0.58	2.9	2.32193	Up	2.87128e-12	1.73553e-11
BMSK0008191	1236	5.74	29.52	0.15	0.75	2.32193	Up	2.71628e-05	8.34134e-05
BMSK0011174	831	92	464.9	3.59	17.87	2.31548	Up	1.07499e-59	2.44384e-58
BMSK0013578	1500	11.7	59.18	0.25	1.23	2.29866	Up	3.84706e-09	1.85051e-08
BMSK0002121	2244	771.02	3844.2	10.8	53.09	2.29741	Up	0	0
BMSK0014633	2193	2068.45	10296.9	29.67	145.56	2.29454	Up	0	0
BMSK0008225	1722	7	35	0.13	0.63	2.27684	Up	1.12327e-05	3.67619e-05
BMSK0000489	216	8	39	1.39	6.67	2.2626	Up	4.23924e-06	1.4734e-05
BMSK0007923	852	6	29	0.23	1.09	2.24462	Up	8.39482e-05	0.000238018
BMSK0000576	849	27.77	133.44	1.06	5.02	2.24362	Up	6.80342e-18	5.49613e-17
BMSK0009968	1482	8	38	0.17	0.8	2.23447	Up	7.05126e-06	2.367e-05
BMSK0010736	1503	29	137	0.61	2.85	2.22408	Up	7.66916e-18	6.17907e-17
BMSK0002518	1692	34	161	0.64	2.97	2.21432	Up	9.40984e-21	8.64197e-20
BMSK0010726	717	5.33	24.72	0.24	1.11	2.20945	Up	0.000380018	0.000962311
BMSK0001434	525	2454.46	11504.5	155.93	720.51	2.20812	Up	0	0
BMSK0014430	681	22.98	107.94	1.11	5.12	2.20558	Up	1.54689e-14	1.06082e-13
BMSK0008503	543	27.29	126.96	1.67	7.67	2.19938	Up	2.2526e-16	1.69256e-15
BMSK0004317	1671	15.3	71.05	0.29	1.33	2.1973	Up	6.62114e-10	3.39985e-09
BMSK0002005	1014	21.29	98.35	0.67	3.07	2.19601	Up	4.85986e-13	3.08649e-12
BMSK0002381	234	11.14	51.66	1.76	8.03	2.18982	Up	2.3004e-07	9.28672e-07
BMSK0002861	3252	46.66	216.49	0.45	2.05	2.18763	Up	3.6613e-27	4.23976e-26
BMSK0004112	2907	14	64	0.15	0.68	2.18057	Up	7.71106e-09	3.61656e-08
BMSK0015799	1263	1592.95	7318.07	40.21	182.06	2.17879	Up	0	0
BMSK0008772	543	9.31	42.66	0.57	2.58	2.17834	Up	2.65448e-06	9.47635e-06
BMSK0013749	1173	6.91	31.99	0.19	0.86	2.17834	Up	2.9808e-05	9.12136e-05
BMSK0013295	408	77.45	349.29	6.48	28.79	2.1515	Up	9.73876e-42	1.62351e-40
BMSK0002956	1362	8	36	0.19	0.83	2.12711	Up	1.92751e-05	6.06425e-05
BMSK0004060	1029	6	27	0.19	0.83	2.12711	Up	0.000231816	0.000607714
BMSK0001549	1146	189	825	5.27	22.69	2.10618	Up	2.42132e-93	8.3956e-92
BMSK0010485	270	25.02	108.37	3.33	14.24	2.09636	Up	2.01424e-13	1.30355e-12
BMSK0014218	360	21	91	2.02	8.62	2.09333	Up	1.50467e-11	8.72446e-11
BMSK0016067	750	77.56	333.59	3.37	14.29	2.08419	Up	2.22924e-38	3.46135e-37
BMSK0008242	639	12.3	52.65	0.63	2.67	2.08342	Up	3.83104e-07	1.51372e-06
BMSK0009635	222	51	219	8.56	36.24	2.0819	Up	1.27869e-25	1.40822e-24
BMSK0015756	495	56	240	3.79	16.02	2.0796	Up	6.9496e-28	8.22264e-27
BMSK0010370	243	18.5	78.88	2.79	11.72	2.07064	Up	4.36114e-10	2.27106e-09
BMSK0012288	342	17	72	1.73	7.22	2.06123	Up	3.00588e-09	1.45762e-08
BMSK0007775	630	93.49	395.87	4.89	20.39	2.05996	Up	1.58964e-44	2.79448e-43
BMSK0004785	5385	54	225.67	0.31	1.29	2.05703	Up	1.29202e-25	1.42204e-24
BMSK0015890	1548	36.69	154.49	0.75	3.12	2.05658	Up	2.14388e-18	1.77522e-17
BMSK0004097	798	62	259	2.52	10.39	2.0437	Up	2.5483e-29	3.15868e-28
BMSK0007436	1869	190	793	3.21	13.2	2.03989	Up	2.58726e-86	8.23449e-85
BMSK0004275	1095	451.39	1879.76	13.21	54.21	2.03693	Up	1.22665e-201	8.66313e-200
BMSK0003248	534	14	58	0.87	3.57	2.03684	Up	1.4375e-07	5.92325e-07
BMSK0000586	1320	39	160	0.94	3.8	2.01527	Up	2.1305e-18	1.76494e-17
BMSK0012924	393	14.68	60.1	1.28	5.16	2.01123	Up	5.48256e-08	2.36221e-07
BMSK0010481	438	1109	4528	85.78	345.28	2.00905	Up	0	0
BMSK0011303	1674	297	1210	5.61	22.54	2.00641	Up	7.22698e-128	3.32532e-126
BMSK0006946	1011	14.85	60	0.47	1.88	2	Up	5.48256e-08	2.36193e-07
BMSK0010673	2985	38.68	158.07	0.41	1.63	1.99118	Up	2.1471e-18	1.77748e-17
BMSK0003258	807	8	32	0.32	1.27	1.98868	Up	0.000136508	0.000370302
BMSK0015006	498	8.92	35.63	0.6	2.36	1.97575	Up	3.16654e-05	9.6662e-05
BMSK0000753	3015	11.37	45.58	0.12	0.47	1.96963	Up	4.34994e-06	1.50914e-05
BMSK0001534	561	58.19	229.11	3.44	13.36	1.95744	Up	7.93874e-25	8.46412e-24
BMSK0010967	693	7.29	28.1	0.34	1.31	1.94596	Up	0.000371518	0.000941441
BMSK0015929	636	296.96	1156.37	15.36	58.97	1.9408	Up	2.0299e-117	8.59159e-116
BMSK0006605	978	226	880	7.44	28.54	1.93961	Up	1.45719e-89	4.81439e-88
BMSK0010403	768	149.58	580.23	6.34	24.23	1.93424	Up	1.30401e-59	2.95159e-58
BMSK0008153	600	6.96	26.79	0.38	1.45	1.93198	Up	0.000382108	0.000967267
BMSK0007638	495	1639	6237	110.96	416.27	1.90748	Up	0	0
BMSK0001874	1542	22.85	86.75	0.47	1.76	1.90484	Up	4.11662e-10	2.1471e-09
BMSK0004667	1790	102.23	387.39	1.8	6.74	1.90475	Up	2.40344e-39	3.80975e-38
BMSK0005815	1458	141	535	3.07	11.48	1.90281	Up	9.23202e-54	1.88584e-52
BMSK0000764	2751	119.85	455.46	1.37	5.11	1.89915	Up	2.5532e-46	4.6429e-45
BMSK0003035	1056	8.21	31.11	0.25	0.93	1.8953	Up	0.000219928	0.00058565
BMSK0015793	576	10756.1	40580	618.53	2300.41	1.89498	Up	0	0
BMSK0009380	1452	39.23	146.65	0.86	3.16	1.87752	Up	1.38038e-15	9.96906e-15
BMSK0009942	1320	60.75	226.21	1.47	5.38	1.87179	Up	1.82912e-23	1.86557e-22
BMSK0008685	1329	20.98	77.17	0.5	1.82	1.86394	Up	4.5018e-09	2.15464e-08
BMSK0004537	864	9.58	35.56	0.36	1.31	1.8635	Up	8.12266e-05	0.000230552
BMSK0002424	810	44.17	163	1.77	6.44	1.86331	Up	4.59566e-17	3.55724e-16
BMSK0014778	927	12.58	46.71	0.44	1.6	1.8625	Up	6.7344e-06	2.26502e-05
BMSK0001909	1875	91.92	337.55	1.55	5.6	1.85316	Up	1.17132e-33	1.62363e-32
BMSK0013933	345	91.1	331.1	9.18	32.89	1.84108	Up	1.7075e-32	2.30291e-31
BMSK0015705	1524	10.99	40	0.23	0.82	1.83399	Up	1.87734e-05	5.91357e-05
BMSK0011121	810	101.93	365.16	4.08	14.42	1.82143	Up	1.97202e-35	2.84387e-34
BMSK0012686	1101	280	1001	8.15	28.7	1.81618	Up	3.9477e-93	1.36751e-91
BMSK0010612	936	62.36	222.15	2.15	7.54	1.81023	Up	5.92876e-22	5.71274e-21
BMSK0003720	5481	14.25	49.82	0.08	0.28	1.80735	Up	9.36488e-06	3.08651e-05
BMSK0012646	1224	75	267	1.96	6.86	1.80735	Up	6.1071e-26	6.79142e-25
BMSK0007964	2478	41	146	0.52	1.82	1.80735	Up	7.41998e-15	5.1662e-14
BMSK0004640	927	58.27	205.85	2.03	7.06	1.79819	Up	4.03424e-20	3.60863e-19
BMSK0007659	4704	37.16	132.33	0.25	0.86	1.78241	Up	1.3668e-13	8.94073e-13
BMSK0007140	1983	76.05	265.34	1.21	4.16	1.78158	Up	3.30306e-25	3.58244e-24
BMSK0002319	450	77.67	270.72	5.83	20.04	1.78131	Up	8.32838e-26	9.23343e-25
BMSK0003522	807	20	69	0.8	2.74	1.7761	Up	1.67619e-07	6.87106e-07
BMSK0009459	1410	86.01	298.4	1.94	6.63	1.77295	Up	5.7447e-28	6.81473e-27
BMSK0016036	2547	52.6	183.07	0.65	2.22	1.77205	Up	4.85476e-18	3.9464e-17
BMSK0002387	504	11	38	0.73	2.49	1.77018	Up	0.000112392	0.000310688
BMSK0010730	1689	66.28	228.63	1.24	4.22	1.7669	Up	1.09243e-21	1.04079e-20
BMSK0000202	5796	18	65	0.1	0.34	1.76553	Up	1.9356e-07	7.88742e-07
BMSK0003648	189	17.38	59.95	3.55	12.06	1.76434	Up	1.24549e-06	4.63146e-06
BMSK0013919	312	5095.34	17520.6	575.14	1949.93	1.76144	Up	0	0
BMSK0013902	312	5095.34	17520.6	575.14	1949.93	1.76144	Up	0	0
BMSK0015697	1383	18.24	62.52	0.42	1.42	1.75743	Up	7.388e-07	2.83165e-06
BMSK0004062	723	11	38	0.5	1.69	1.75702	Up	0.000112392	0.000310664
BMSK0009723	1419	24.91	85.16	0.56	1.88	1.74723	Up	3.6092e-09	1.73908e-08
BMSK0009868	276	32.6	110.57	4.23	14.16	1.74309	Up	3.82074e-11	2.15168e-10
BMSK0007895	1887	1429	4822	23.89	79.45	1.73364	Up	0	0
BMSK0015852	951	654	2195.14	22.15	73.29	1.72631	Up	3.93582e-188	2.62211e-186
BMSK0002143	3405	11.06	36.86	0.1	0.33	1.72247	Up	0.00027275	0.000701005
BMSK0008335	1647	22.73	76.6	0.44	1.45	1.72048	Up	3.82078e-08	1.67533e-07
BMSK0003915	3408	52	175.13	0.48	1.58	1.71882	Up	1.56935e-16	1.18553e-15
BMSK0006917	1909	97.02	323.06	1.6	5.26	1.71699	Up	6.78252e-29	8.28869e-28
BMSK0011350	1149	73.85	246.24	2.06	6.76	1.71438	Up	1.14085e-22	1.12669e-21
BMSK0006913	1188	17.08	56.52	0.46	1.5	1.70526	Up	4.64236e-06	1.59721e-05
BMSK0007437	1935	296	977	4.82	15.69	1.70274	Up	3.71842e-83	1.1349e-81
BMSK0012645	972	141	465	4.67	15.18	1.70068	Up	1.93236e-40	3.1437e-39
BMSK0008490	789	17	56	0.7	2.27	1.69727	Up	4.64236e-06	1.59706e-05
BMSK0004222	1200	116.63	382	3.1	10.02	1.69254	Up	1.85722e-33	2.56464e-32
BMSK0006552	1767	51.07	166.63	0.91	2.94	1.69188	Up	3.37454e-15	2.38786e-14
BMSK0008323	750	19.34	63.3	0.84	2.71	1.68983	Up	1.04954e-06	3.94872e-06
BMSK0003777	762	834	2719	35.63	114.51	1.68431	Up	1.10111e-224	8.74221e-223
BMSK0014421	1503	27.06	87.58	0.57	1.82	1.6749	Up	1.59363e-08	7.2621e-08
BMSK0014652	573	31.08	100.25	1.8	5.71	1.66549	Up	1.29998e-09	6.51457e-09
BMSK0005964	729	27.32	87.45	1.22	3.86	1.66172	Up	1.59363e-08	7.26119e-08
BMSK0007393	1869	75.64	242.84	1.28	4.04	1.65821	Up	2.84636e-21	2.66925e-20
BMSK0000642	1551	13	42	0.27	0.85	1.6545	Up	9.28164e-05	0.000261898
BMSK0014857	3732	55.7	178.67	0.47	1.47	1.64508	Up	4.3227e-16	3.20179e-15
BMSK0006480	6207	246.19	778.44	1.23	3.84	1.64245	Up	2.90846e-63	6.98222e-62
BMSK0006663	864	237.4	747.55	8.89	27.59	1.63389	Up	1.4699e-60	3.37956e-59
BMSK0009594	1119	212.17	667.5	6.07	18.82	1.6325	Up	3.86382e-54	7.94612e-53
BMSK0015785	2831	18.19	56.41	0.2	0.62	1.63227	Up	9.8278e-06	3.23323e-05
BMSK0002644	1395	14	44	0.32	0.99	1.62936	Up	8.33126e-05	0.000236307
BMSK0004493	1443	30.28	94.51	0.67	2.05	1.61339	Up	7.71634e-09	3.61857e-08
BMSK0007006	1050	174.69	539.82	5.34	16.26	1.60642	Up	3.06696e-43	5.24232e-42
BMSK0015298	1500	191	585	4.04	12.19	1.59327	Up	3.98538e-46	7.22204e-45
BMSK0015702	1476	385	1176	8.28	24.92	1.5896	Up	1.23792e-90	4.15016e-89
BMSK0002761	4932	13	39	0.08	0.24	1.58496	Up	0.000332328	0.000847317
BMSK0012058	1809	14.37	43.72	0.25	0.75	1.58496	Up	0.000127246	0.000350315
BMSK0010141	5151	27.01	81.37	0.16	0.48	1.58496	Up	1.93429e-07	7.88294e-07
BMSK0002446	1869	2983	9072	50.36	150.95	1.58372	Up	0	0
BMSK0010763	1854	1247.94	3785.96	21.24	63.52	1.58043	Up	5.0791e-285	5.08496e-283
BMSK0011757	792	13	39	0.53	1.58	1.57586	Up	0.000332328	0.000847376
BMSK0006821	723	74.13	224.14	3.35	9.98	1.57488	Up	2.2786e-18	1.87951e-17
BMSK0007131	2799	137.13	411.22	1.53	4.54	1.56916	Up	4.76864e-32	6.37253e-31
BMSK0007106	1947	17	52	0.28	0.83	1.56768	Up	2.54576e-05	7.91507e-05
BMSK0015636	1086	53	159	1.56	4.62	1.56635	Up	2.57402e-13	1.65875e-12
BMSK0004426	303	49	147	5.72	16.91	1.56379	Up	2.03942e-12	1.24825e-11
BMSK0003894	975	1010.24	3029.62	33.34	98.56	1.56375	Up	6.90616e-225	5.5071e-223
BMSK0004025	930	50.4	151.28	1.75	5.17	1.56281	Up	8.11172e-13	5.08528e-12
BMSK0006037	2274	114	342	1.58	4.66	1.56041	Up	6.18704e-27	7.13281e-26
BMSK0011750	1434	16	47	0.35	1.03	1.55722	Up	9.9467e-05	0.000279733
BMSK0001967	1254	464.79	1386.53	11.82	34.75	1.55578	Up	2.07578e-103	7.75057e-102
BMSK0012542	1251	114	340	2.91	8.54	1.55322	Up	1.37586e-26	1.56685e-25
BMSK0010634	2757	75.97	223.63	0.86	2.51	1.54528	Up	6.79082e-18	5.4896e-17
BMSK0002737	1254	82	241	2.08	6.04	1.53797	Up	6.12142e-19	5.19993e-18
BMSK0000184	435	24.24	71.2	1.89	5.47	1.53315	Up	1.41047e-06	5.22097e-06
BMSK0007171	621	400.45	1173.45	21.25	61.38	1.53031	Up	1.17612e-85	3.72049e-84
BMSK0012808	3156	98.16	286.3	0.97	2.8	1.52937	Up	5.41896e-22	5.22843e-21
BMSK0010847	2067	76.29	222.42	1.16	3.34	1.52572	Up	1.98864e-17	1.56422e-16
BMSK0006712	1521	36.97	107.75	0.77	2.21	1.52112	Up	2.61426e-09	1.27672e-08
BMSK0011963	1488	63.65	185.67	1.36	3.9	1.51987	Up	7.28718e-15	5.07568e-14
BMSK0011326	1749	155.78	450.25	2.81	8.02	1.51303	Up	1.81295e-33	2.50445e-32
BMSK0008960	3146	111.52	322	1.11	3.16	1.50936	Up	2.24944e-24	2.35965e-23
BMSK0000587	2358	37.43	108.44	0.5	1.42	1.50589	Up	3.46174e-09	1.67068e-08
BMSK0012452	936	115	331	3.96	11.24	1.50507	Up	9.37562e-25	9.96984e-24
BMSK0004196	1653	158.1	455.99	3.03	8.6	1.50502	Up	1.86703e-33	2.5772e-32
BMSK0003942	705	1822	5232	84.5	239.19	1.50113	Up	0	0
BMSK0014088	2118	589.75	1692.03	8.76	24.78	1.50017	Up	2.82286e-119	1.21167e-117
BMSK0014920	639	50	143	2.57	7.26	1.4982	Up	1.96685e-11	1.12876e-10
BMSK0011895	1344	9574.11	27392.5	226.65	639.18	1.49576	Up	0	0
BMSK0003678	723	842.08	2402.45	38.03	106.94	1.49159	Up	7.36608e-167	4.30874e-165
BMSK0008956	1176	458.02	1302.04	12.44	34.87	1.487	Up	7.1633e-91	2.40594e-89
BMSK0009971	1065	23.34	66.18	0.7	1.96	1.48543	Up	5.35348e-06	1.83133e-05
BMSK0000283	531	332	940	20.84	58.15	1.48042	Up	9.81498e-66	2.43484e-64
BMSK0010147	378	156.44	442.23	14.23	39.67	1.47911	Up	7.80138e-32	1.03872e-30
BMSK0008870	576	580.86	1641.82	33.4	93.07	1.47847	Up	2.83518e-113	1.16351e-111
BMSK0011383	978	261	736	8.59	23.87	1.47447	Up	1.48251e-51	2.91872e-50
BMSK0001320	621	56.94	160.34	3.02	8.39	1.47412	Up	1.30772e-12	8.09924e-12
BMSK0003382	8754	25.61	70.59	0.09	0.25	1.47393	Up	4.10854e-06	1.43002e-05
BMSK0007509	396	15	42.28	1.3	3.6	1.46949	Up	0.00038302	0.000969374
BMSK0009103	1317	24.97	69.62	0.6	1.66	1.46815	Up	3.1553e-06	1.11962e-05
BMSK0009994	1008	243	682	7.75	21.43	1.46736	Up	1.40234e-47	2.58886e-46
BMSK0006639	2709	214.89	603.51	2.49	6.88	1.46626	Up	1.68046e-42	2.83909e-41
BMSK0002813	1260	139.31	388.7	3.52	9.69	1.46092	Up	1.4398e-27	1.68603e-26
BMSK0004335	651	59.77	167	3.02	8.31	1.4603	Up	6.06028e-13	3.83418e-12
BMSK0007617	933	125.24	348.01	4.33	11.85	1.45245	Up	8.48958e-25	9.04612e-24
BMSK0011897	1344	1013.28	2811.3	23.99	65.6	1.45126	Up	2.8315e-187	1.8761e-185
BMSK0008065	1554	29.61	81.28	0.6	1.63	1.44184	Up	7.41758e-07	2.84269e-06
BMSK0010288	858	359	988	13.54	36.73	1.43973	Up	3.08156e-66	7.7075e-65
BMSK0002571	3915	166.88	456.16	1.33	3.58	1.42853	Up	2.13054e-31	2.80901e-30
BMSK0013045	765	141	385	6	16.15	1.4285	Up	1.57233e-26	1.78612e-25
BMSK0007319	912	83.34	227.64	2.95	7.94	1.42842	Up	2.65186e-16	1.98969e-15
BMSK0010919	798	108.04	295.04	4.4	11.84	1.42809	Up	1.0595e-20	9.70836e-20
BMSK0006422	723	85.57	232.94	3.86	10.37	1.42574	Up	1.39088e-16	1.05597e-15
BMSK0003039	2565	50	134	0.61	1.62	1.40911	Up	6.22452e-10	3.20523e-09
BMSK0009149	456	29	78	2.15	5.69	1.40409	Up	2.36022e-06	8.47734e-06
BMSK0010345	3958	131.34	353.74	1.04	2.75	1.40285	Up	5.36938e-24	5.56358e-23
BMSK0011591	648	166.51	445.86	8.44	22.29	1.40108	Up	1.3028e-29	1.62759e-28
BMSK0002234	1473	50	134	1.08	2.85	1.39993	Up	6.22452e-10	3.20432e-09
BMSK0009280	621	21.51	57.33	1.14	3	1.39593	Up	5.03132e-05	0.000148921
BMSK0008393	1968	10038	26783	160.76	422.79	1.39503	Up	0	0
BMSK0007975	837	143.74	381.39	5.56	14.55	1.38786	Up	2.36566e-25	2.57726e-24
BMSK0004192	549	21.67	57.32	1.31	3.42	1.38443	Up	5.03132e-05	0.000148933
BMSK0014031	525	31	82	1.97	5.14	1.38357	Up	1.77173e-06	6.46366e-06
BMSK0007367	405	52	137	4.38	11.39	1.37876	Up	6.81928e-10	3.49864e-09
BMSK0013727	1917	221	583	3.64	9.45	1.37638	Up	2.26278e-37	3.41027e-36
BMSK0012859	936	564	1485	19.42	50.41	1.37617	Up	3.24592e-92	1.11277e-90
BMSK0005222	1164	26.86	70.74	0.74	1.91	1.36798	Up	7.76404e-06	2.59694e-05
BMSK0002159	2142	376.46	984.28	5.53	14.25	1.36561	Up	3.91414e-61	9.07373e-60
BMSK0014665	2478	170	442	2.15	5.52	1.36033	Up	4.21394e-28	5.0283e-27
BMSK0003367	2334	29.14	75.48	0.39	1	1.35845	Up	7.29936e-06	2.44691e-05
BMSK0014178	522	604.11	1561.1	38.62	98.38	1.34902	Up	5.11012e-94	1.78375e-92
BMSK0006823	969	86.6	223.78	2.88	7.33	1.34774	Up	7.14664e-15	4.97969e-14
BMSK0002108	1440	56	144	1.23	3.13	1.3475	Up	5.52454e-10	2.86258e-09
BMSK0012981	1590	151.47	390.86	3.02	7.67	1.34468	Up	9.92294e-25	1.05457e-23
BMSK0006445	3279	323.19	830.83	3.08	7.81	1.34239	Up	2.28116e-50	4.41008e-49
BMSK0000796	444	110	282	8.38	21.19	1.33836	Up	4.20872e-18	3.4358e-17
BMSK0004860	588	124.58	318.69	7.01	17.67	1.33382	Up	3.13264e-20	2.81043e-19
BMSK0012721	2025	116.15	296	1.81	4.54	1.3267	Up	8.59836e-19	7.24992e-18
BMSK0013133	759	22.59	57.53	0.97	2.43	1.3249	Up	9.31e-05	0.000262597
BMSK0014016	774	24	61	1.01	2.53	1.32478	Up	6.85698e-05	0.00019594
BMSK0002641	3477	112.94	285.8	1.01	2.53	1.32478	Up	4.50592e-18	3.66856e-17
BMSK0001542	1131	104.46	265.84	2.96	7.41	1.32388	Up	6.05856e-17	4.66581e-16
BMSK0012951	783	1052	2671	43.68	109.31	1.32338	Up	6.2999e-155	3.46799e-153
BMSK0009398	786	98.3	247.06	4.06	10.07	1.31051	Up	1.24445e-15	9.01776e-15
BMSK0005371	2724	219.18	550.65	2.52	6.24	1.30812	Up	1.00464e-32	1.36507e-31
BMSK0014203	1812	56.72	142.74	0.99	2.45	1.30728	Up	1.13987e-09	5.75334e-09
BMSK0013663	2592	3350	8397	40.54	100.15	1.30474	Up	0	0
BMSK0005271	771	527.03	1318.5	22.24	54.85	1.30233	Up	1.71207e-75	4.82905e-74
BMSK0008345	501	28.67	71.66	1.92	4.72	1.29768	Up	1.77668e-05	5.61639e-05
BMSK0001360	1587	825.55	2055.74	16.48	40.44	1.29507	Up	7.1873e-116	3.00366e-114
BMSK0015920	795	473	1177	19.33	47.41	1.29435	Up	4.85218e-67	1.23136e-65
BMSK0014998	453	3666.14	9119.37	273.32	670.26	1.29413	Up	0	0
BMSK0007332	747	24.9	61.92	1.09	2.66	1.2871	Up	6.85698e-05	0.000195955
BMSK0002693	1179	477.22	1178.69	12.93	31.48	1.28371	Up	3.05846e-66	7.65497e-65
BMSK0005152	582	1274.61	3147.94	72.49	176.48	1.28365	Up	6.99744e-174	4.28573e-172
BMSK0009860	3597	31.83	79.47	0.28	0.68	1.28011	Up	5.40282e-06	1.84786e-05
BMSK0013774	233	52.07	128.27	8.25	20.03	1.2797	Up	1.77316e-08	8.05304e-08
BMSK0005969	1314	415	1022	10.06	24.41	1.27884	Up	1.98492e-57	4.32623e-56
BMSK0004530	258	46	113	6.46	15.65	1.27656	Up	1.28852e-07	5.36825e-07
BMSK0001756	699	42.25	103.52	1.98	4.78	1.27151	Up	4.85532e-07	1.89888e-06
BMSK0014876	1143	22.43	55.03	0.63	1.52	1.27065	Up	0.000195564	0.000522528
BMSK0007977	1512	3151	7709	66.09	159.37	1.26988	Up	0	0
BMSK0012120	630	272.32	664.35	14.23	34.22	1.2659	Up	2.34726e-37	3.53466e-36
BMSK0005937	1407	44	107	0.99	2.38	1.26546	Up	3.55562e-07	1.40887e-06
BMSK0007702	4398	127.05	308.68	0.9	2.16	1.26303	Up	5.57862e-18	4.51568e-17
BMSK0012536	468	59.4	144.33	4.27	10.24	1.26191	Up	2.99206e-09	1.4515e-08
BMSK0011324	942	115	279	3.93	9.41	1.25967	Up	1.94427e-16	1.46269e-15
BMSK0013015	1551	58	141.23	1.19	2.84	1.25493	Up	4.95068e-09	2.35803e-08
BMSK0009650	547	166.99	403.79	10.15	24.19	1.25293	Up	4.30262e-23	4.33019e-22
BMSK0011875	1398	426.69	1031.58	9.7	23.11	1.25246	Up	3.3032e-56	7.00263e-55
BMSK0013777	3510	82.33	195.75	0.73	1.72	1.23644	Up	1.50208e-11	8.71081e-11
BMSK0006165	1122	55.58	132.98	1.59	3.74	1.23401	Up	2.2376e-08	1.00707e-07
BMSK0006022	501	39.66	94.38	2.65	6.22	1.23092	Up	2.23234e-06	8.03625e-06
BMSK0003912	1110	1091	2593	31.47	73.73	1.22827	Up	4.06702e-134	1.95528e-132
BMSK0007390	405	31	73.57	2.61	6.11	1.22712	Up	4.59524e-05	0.000136668
BMSK0014514	1644	882.78	2094.56	16.99	39.74	1.22591	Up	1.8249e-108	7.15856e-107
BMSK0005257	963	69	164	2.31	5.4	1.22507	Up	6.31104e-10	3.24611e-09
BMSK0004771	1254	248	588	6.31	14.74	1.22402	Up	1.22978e-31	1.6267e-30
BMSK0008255	1521	113	268	2.36	5.51	1.22327	Up	2.88278e-15	2.04984e-14
BMSK0004082	1635	81	192	1.57	3.66	1.22108	Up	2.46716e-11	1.40197e-10
BMSK0005430	855	863	2041	32.67	76.16	1.22107	Up	5.0267e-105	1.90221e-103
BMSK0007249	993	38.67	91.03	1.25	2.91	1.21909	Up	3.7093e-06	1.29664e-05
BMSK0015576	1521	608	1435	12.67	29.49	1.21881	Up	4.04978e-74	1.12401e-72
BMSK0004684	864	68.19	160.39	2.55	5.92	1.2151	Up	1.45766e-09	7.27774e-09
BMSK0008690	681	164	386	7.89	18.31	1.21453	Up	4.795e-21	4.44969e-20
BMSK0012365	1422	51	120	1.14	2.64	1.2115	Up	1.66177e-07	6.81346e-07
BMSK0016013	1278	4583.22	10728.2	114.28	263.67	1.20616	Up	0	0
BMSK0003443	743	52.97	123.69	2.32	5.35	1.20541	Up	1.00741e-07	4.22804e-07
BMSK0003722	583	147	342	8.34	19.14	1.19847	Up	1.90661e-18	1.58198e-17
BMSK0005805	1857	2622.8	6077.6	44.57	101.8	1.19159	Up	3.08004e-297	3.1707e-295
BMSK0007489	624	31.08	71.9	1.64	3.74	1.18934	Up	9.11666e-05	0.000257462
BMSK0003154	7779	90.9	209.56	0.36	0.82	1.18763	Up	8.35866e-12	4.92333e-11
BMSK0002755	899	1522.06	3503.88	54.67	124.06	1.18222	Up	6.23844e-170	3.75771e-168
BMSK0000817	558	325	748	19.34	43.87	1.18165	Up	1.05828e-37	1.60892e-36
BMSK0000316	2670	572.22	1316.27	6.72	15.23	1.18038	Up	5.69856e-65	1.39937e-63
BMSK0006647	396	175	402	15.12	34.25	1.17965	Up	6.21882e-21	5.74464e-20
BMSK0001195	1617	54	124	1.06	2.39	1.17295	Up	2.0122e-07	8.14672e-07
BMSK0005030	171	2558.41	5839.64	591.51	1331.62	1.17071	Up	2.16538e-277	2.12698e-275
BMSK0006935	994	1551.52	3538.77	50.19	112.84	1.16881	Up	1.14234e-168	6.78002e-167
BMSK0012121	843	81.6	185.91	3.14	7.04	1.16481	Up	2.55878e-10	1.36127e-09
BMSK0015959	2946	63.27	143	0.67	1.5	1.16273	Up	3.35854e-08	1.4857e-07
BMSK0010193	915	188.58	427.92	6.65	14.87	1.16098	Up	1.09889e-21	1.04613e-20
BMSK0005580	558	30.14	68.16	1.79	4	1.16004	Up	0.000151017	0.000408048
BMSK0000317	1896	113.33	257.17	1.89	4.22	1.15886	Up	1.11053e-13	7.28793e-13
BMSK0005647	1032	1669.07	3778.49	51.93	115.87	1.15787	Up	2.79838e-177	1.75221e-175
BMSK0000188	666	55.63	125.65	2.74	6.1	1.15463	Up	2.3834e-07	9.6122e-07
BMSK0006457	618	668.29	1508.11	35.65	79.3	1.15342	Up	1.58181e-71	4.25735e-70
BMSK0001256	3963	217.46	488.27	1.71	3.79	1.1482	Up	4.14896e-24	4.31373e-23
BMSK0006321	2061	1140	2559	17.42	38.54	1.14561	Up	9.8289e-119	4.1942e-117
BMSK0012082	1095	337.48	756.46	9.87	21.81	1.14387	Up	2.7639e-36	4.06465e-35
BMSK0009071	390	1283.01	2870.37	112.77	248.73	1.1412	Up	5.2339e-132	2.49325e-130
BMSK0004003	1305	53	118	1.29	2.84	1.13852	Up	8.83674e-07	3.35097e-06
BMSK0008791	1464	130.18	289.64	2.82	6.19	1.13424	Up	1.37721e-14	9.46233e-14
BMSK0005036	359	168	373	16.19	35.44	1.13028	Up	2.38282e-18	1.96503e-17
BMSK0014697	1401	114.43	254.72	2.6	5.69	1.12992	Up	4.7478e-13	3.02006e-12
BMSK0015292	654	66.92	148.03	3.36	7.33	1.12535	Up	2.85772e-08	1.27048e-07
BMSK0013551	1704	57.9	127.32	1.07	2.33	1.12272	Up	3.305e-07	1.31242e-06
BMSK0011987	1077	271.78	599.26	8.09	17.58	1.11972	Up	2.84824e-28	3.41883e-27
BMSK0001705	450	1734	3819	130.22	282.74	1.11852	Up	1.4944e-169	8.9866e-168
BMSK0010443	1503	103	226	2.17	4.7	1.11497	Up	1.90335e-11	1.09594e-10
BMSK0009500	1023	46.2	101.31	1.45	3.14	1.11471	Up	7.45484e-06	2.49765e-05
BMSK0008987	1380	124.1	272.73	2.86	6.19	1.11392	Up	1.77081e-13	1.14907e-12
BMSK0001211	348	677	1486	67.56	146.2	1.1137	Up	1.13423e-66	2.85058e-65
BMSK0012543	1209	41.83	91.27	1.1	2.38	1.11346	Up	1.71917e-05	5.48502e-05
BMSK0011672	3543	27.88	62.19	0.25	0.54	1.11103	Up	0.000249716	0.00065192
BMSK0003018	2097	338.5	740.6	5.08	10.96	1.10935	Up	6.80602e-34	9.48833e-33
BMSK0010202	1152	1274	2784	35.36	76.17	1.1071	Up	3.79184e-122	1.66284e-120
BMSK0014554	1287	2826	6174	69.96	150.65	1.1066	Up	2.72462e-268	2.56565e-266
BMSK0007593	2523	1509.17	3291.64	18.77	40.35	1.10414	Up	1.92814e-143	9.91046e-142
BMSK0009762	1128	52.15	113.61	1.48	3.18	1.10343	Up	2.73538e-06	9.74892e-06
BMSK0008030	717	85	185	3.87	8.31	1.10251	Up	1.74831e-09	8.65182e-09
BMSK0014234	2544	2157.15	4695	26.6	57.07	1.10131	Up	6.13658e-203	4.3935e-201
BMSK0011497	2145	739	1605	10.84	23.21	1.09838	Up	2.5719e-70	6.82631e-69
BMSK0008078	1479	430	934	9.23	19.75	1.09745	Up	1.15559e-41	1.92293e-40
BMSK0010402	354	38.06	82.61	3.73	7.97	1.0954	Up	7.5135e-05	0.000214062
BMSK0007485	651	238.65	516.59	12.04	25.7	1.09393	Up	1.15832e-23	1.18872e-22
BMSK0015355	1086	514.12	1112.54	15.17	32.36	1.09299	Up	7.16814e-49	1.35348e-47
BMSK0012103	2046	329	711	5.06	10.79	1.09249	Up	8.69034e-32	1.15371e-30
BMSK0011889	1701	261	563	4.85	10.32	1.08939	Up	2.05896e-25	2.2512e-24
BMSK0007500	405	164.66	354.52	13.88	29.46	1.08575	Up	1.4214e-16	1.07824e-15
BMSK0002454	1461	105.28	226.91	2.29	4.86	1.08561	Up	4.79118e-11	2.67095e-10
BMSK0010724	2727	1696	3640	19.49	41.23	1.08096	Up	3.72762e-153	2.02447e-151
BMSK0005752	537	325.27	697.61	20.17	42.64	1.08	Up	1.0398e-30	1.34657e-29
BMSK0000615	432	52.81	113.32	4.15	8.77	1.07947	Up	2.73538e-06	9.74987e-06
BMSK0014989	1050	56.51	121.33	1.73	3.65	1.07712	Up	1.4024e-06	5.19162e-06
BMSK0000970	1335	81.13	173.25	1.93	4.07	1.07643	Up	1.17676e-08	5.43104e-08
BMSK0006816	477	3152	6740	222.15	468.29	1.07587	Up	1.33399e-279	1.31744e-277
BMSK0007100	1731	189	404	3.45	7.27	1.07536	Up	2.42454e-18	1.99808e-17
BMSK0002207	1638	290.96	621.35	5.62	11.83	1.07381	Up	1.87552e-27	2.18923e-26
BMSK0003914	996	2057.53	4390.81	66.42	139.71	1.07275	Up	4.52566e-182	2.91901e-180
BMSK0012336	1152	85.17	181.21	2.36	4.96	1.07155	Up	6.06592e-09	2.86117e-08
BMSK0006942	1077	625.79	1329.6	18.62	39.01	1.06699	Up	5.43158e-56	1.1468e-54
BMSK0001075	2610	280.16	596.03	3.37	7.06	1.06692	Up	4.33574e-26	4.85715e-25
BMSK0008129	913	63.61	135.14	2.25	4.71	1.0658	Up	4.3602e-07	1.71057e-06
BMSK0010161	2403	33.55	71.15	0.44	0.92	1.06413	Up	0.000242986	0.000635762
BMSK0000825	516	46.29	97.93	3	6.25	1.05889	Up	2.6421e-05	8.2076e-05
BMSK0007796	1665	58.89	124.45	1.12	2.33	1.05683	Up	1.37363e-06	5.09339e-06
BMSK0000622	1056	41	87	1.25	2.6	1.05658	Up	6.187e-05	0.000179369
BMSK0007570	381	150.32	316.52	13.56	28.15	1.05378	Up	2.96032e-14	2.00483e-13
BMSK0004522	3780	104.34	218.5	0.86	1.78	1.04947	Up	3.53648e-10	1.85969e-09
BMSK0007490	942	881.73	1850.4	30.16	62.4	1.04891	Up	3.73224e-75	1.05027e-73
BMSK0010530	3654	327.64	686.14	2.8	5.78	1.04564	Up	6.88782e-29	8.41455e-28
BMSK0001499	789	1364.36	2853.11	56.19	115.83	1.04362	Up	7.01864e-114	2.90651e-112
BMSK0010296	969	1572	3287	52.22	107.63	1.04341	Up	8.187e-131	3.84472e-129
BMSK0000118	2854	75.17	156.43	0.82	1.69	1.04333	Up	1.47121e-07	6.05464e-07
BMSK0001230	1395	953	1992	21.71	44.73	1.04288	Up	5.78562e-80	1.71554e-78
BMSK0004594	405	297	620	25.04	51.53	1.04118	Up	5.43818e-26	6.05679e-25
BMSK0003257	285	109	227	13.64	28.02	1.03861	Up	2.08674e-10	1.11405e-09
BMSK0001901	690	47	98	2.23	4.58	1.0383	Up	3.03464e-05	9.28066e-05
BMSK0005901	987	1319	2745	42.98	88.17	1.03662	Up	2.0604e-108	8.05634e-107
BMSK0002993	1344	137.3	285.27	3.25	6.66	1.03508	Up	1.12417e-12	7.00171e-12
BMSK0011858	591	50.93	105.92	2.85	5.84	1.03501	Up	1.34025e-05	4.31079e-05
BMSK0006563	654	208	430	10.45	21.29	1.02667	Up	3.94224e-18	3.22187e-17
BMSK0008850	1761	245.54	507.66	4.41	8.98	1.02594	Up	3.79784e-21	3.53785e-20
BMSK0003679	1263	1847.59	3815.91	46.63	94.93	1.02561	Up	2.2795e-147	1.20391e-145
BMSK0006756	741	1518	3131	66.79	135.8	1.02378	Up	6.59966e-121	2.86657e-119
BMSK0008658	699	196.75	405.6	9.21	18.71	1.02254	Up	3.79118e-17	2.94832e-16
BMSK0003155	576	1981	4067	113.92	230.55	1.01706	Up	8.54516e-155	4.6898e-153
BMSK0000186	3606	72.66	148.51	0.63	1.27	1.0114	Up	4.4325e-07	1.73725e-06
BMSK0005181	1998	1409.8	2882.33	22.23	44.8	1.01099	Up	2.51208e-109	9.96139e-108
BMSK0004872	372	78.83	160.92	7.3	14.7	1.00985	Up	1.61916e-07	6.64399e-07
BMSK0015508	1224	256	522.16	6.67	13.42	1.00863	Up	4.82246e-21	4.47403e-20
BMSK0010705	696	997.78	2032.43	46.91	94.19	1.00568	Up	5.32886e-77	1.53635e-75
BMSK0008766	633	679.25	1378.22	35.32	70.64	1	Up	2.7731e-52	5.5283e-51
BMSK0002196	474	32001.4	0	2270.9	0.01	-17.7929	Down	0	0
BMSK0013917	843	2204.64	0	84.71	0.01	-13.0483	Down	0	0
BMSK0013927	843	2204.64	0	84.71	0.01	-13.0483	Down	0	0
BMSK0010050	636	1103.55	0	57.09	0.01	-12.479	Down	0	0
BMSK0012980	291	447.79	0	54.73	0.01	-12.4181	Down	8.5741e-137	4.2224e-135
BMSK0005817	1206	1177.53	0	31.17	0.01	-11.6059	Down	0	0
BMSK0007619	2349	2190.47	0	29.3	0.01	-11.5167	Down	0	0
BMSK0009059	606	443.23	0	24.14	0.01	-11.2372	Down	1.41501e-135	6.84803e-134
BMSK0010749	471	298.65	0	21.34	0.01	-11.0593	Down	1.93942e-91	6.56233e-90
BMSK0010055	525	292.04	0	18.55	0.01	-10.8572	Down	1.30025e-89	4.3076e-88
BMSK0009642	582	325.93	0	18.54	0.01	-10.8564	Down	1.17239e-99	4.25542e-98
BMSK0002133	828	460.74	0	18.04	0.01	-10.817	Down	9.46424e-141	4.80356e-139
BMSK0011847	1431	801.11	0	17.78	0.01	-10.796	Down	1.50745e-244	1.30485e-242
BMSK0007494	374	190.29	0	17.52	0.01	-10.7748	Down	1.45232e-58	3.22913e-57
BMSK0007808	3597	1761.29	0	15.29	0.01	-10.5784	Down	0	0
BMSK0015693	1455	700.48	0	15.28	0.01	-10.5774	Down	8.35382e-214	6.35553e-212
BMSK0015040	783	366	0	15.2	0.01	-10.5699	Down	3.88134e-112	1.5751e-110
BMSK0008406	909	423.72	0	15.05	0.01	-10.5555	Down	1.73224e-129	8.06212e-128
BMSK0016014	3087	1389.09	0	14.08	0.01	-10.4594	Down	0	0
BMSK0013406	546	230.74	0	14.05	0.01	-10.4564	Down	9.69084e-71	2.57965e-69
BMSK0005884	1353	547	0	12.86	0.01	-10.3287	Down	3.11844e-167	1.82999e-165
BMSK0006458	912	360.64	0	12.76	0.01	-10.3174	Down	2.60218e-110	1.04093e-108
BMSK0013436	693	263.36	0	12.44	0.01	-10.2808	Down	8.73794e-81	2.61865e-79
BMSK0013932	492	156.99	0	10.7	0.01	-10.0634	Down	3.24644e-48	6.05459e-47
BMSK0004526	939	305.83	0	10.5	0.01	-10.0362	Down	1.43524e-93	4.99074e-92
BMSK0013349	615	188.26	0	10.09	0.01	-9.97871	Down	5.89992e-58	1.29991e-56
BMSK0001029	213	961	1	169.47	0.17	-9.96128	Down	1.4515e-290	1.47342e-288
BMSK0011307	303	84.87	0	9.9	0.01	-9.95128	Down	2.67712e-26	3.01949e-25
BMSK0011599	582	173.52	0	9.87	0.01	-9.94691	Down	2.17138e-53	4.41078e-52
BMSK0011460	171	42.11	0	9.73	0.01	-9.9263	Down	1.62987e-13	1.06026e-12
BMSK0014660	1350	405.4	0	9.55	0.01	-9.89936	Down	5.22004e-124	2.31704e-122
BMSK0002124	738	202.26	0	8.94	0.01	-9.80413	Down	3.2311e-62	7.61136e-61
BMSK0010953	483	128.23	0	8.92	0.01	-9.8009	Down	1.08242e-39	1.73159e-38
BMSK0003542	945	239.86	0	8.18	0.01	-9.67596	Down	1.76534e-73	4.84797e-72
BMSK0013634	393	91.05	0	7.93	0.01	-9.63118	Down	1.98116e-28	2.39064e-27
BMSK0013638	1398	333.17	0	7.57	0.01	-9.56415	Down	4.3046e-102	1.59096e-100
BMSK0009955	383	83.48	0	7.49	0.01	-9.54882	Down	5.39584e-26	6.01331e-25
BMSK0010401	1740	397.15	0	7.21	0.01	-9.49386	Down	1.42172e-121	6.22719e-120
BMSK0010248	447	94	0	7.11	0.01	-9.47371	Down	2.4196e-29	3.00017e-28
BMSK0004514	186	34.06	0	7.09	0.01	-9.46964	Down	4.43908e-11	2.48112e-10
BMSK0009932	522	109	0	6.97	0.01	-9.44501	Down	6.57438e-34	9.16891e-33
BMSK0009980	606	124.29	0	6.77	0.01	-9.40301	Down	1.78635e-38	2.77841e-37
BMSK0007615	3189	671.8	1.07	6.59	0.01	-9.36413	Down	1.90644e-202	1.36225e-200
BMSK0010278	1269	258.92	0	6.5	0.01	-9.3443	Down	2.9065e-79	8.57641e-78
BMSK0001963	396	73.15	0	6.32	0.01	-9.30378	Down	5.97014e-23	5.95087e-22
BMSK0006880	498	90.16	0	6.06	0.01	-9.24317	Down	3.99312e-28	4.77419e-27
BMSK0008250	2181	418.08	0	6.03	0.01	-9.23601	Down	5.76196e-128	2.65458e-126
BMSK0000787	1125	210.81	0	6	0.01	-9.22882	Down	1.18635e-64	2.8957e-63
BMSK0007840	708	129.35	0	5.97	0.01	-9.22159	Down	5.37038e-40	8.64432e-39
BMSK0002945	258	41.75	0	5.87	0.01	-9.19722	Down	3.28508e-13	2.10506e-12
BMSK0008822	627	111.16	0	5.84	0.01	-9.18982	Down	1.61834e-34	2.28853e-33
BMSK0005136	408	67.1	0	5.61	0.01	-9.13186	Down	4.00258e-21	3.72572e-20
BMSK0012648	585	98.76	0	5.59	0.01	-9.1267	Down	1.46613e-30	1.88861e-29
BMSK0009690	849	141.35	0	5.39	0.01	-9.07414	Down	1.1948e-43	2.06257e-42
BMSK0005393	606	98.17	0	5.35	0.01	-9.0634	Down	1.46613e-30	1.88927e-29
BMSK0010713	384	58.93	0	5.27	0.01	-9.04166	Down	2.19722e-18	1.81444e-17
BMSK0014580	267	39	0	5.26	0.01	-9.03892	Down	1.33453e-12	8.2625e-12
BMSK0010255	417	63.65	0	5.2	0.01	-9.02237	Down	6.60556e-20	5.85693e-19
BMSK0005072	464	70.33	0	5.11	0.01	-8.99718	Down	4.88834e-22	4.72648e-21
BMSK0009382	1497	238.19	0	5.05	0.01	-8.98014	Down	3.55812e-73	9.73461e-72
BMSK0013904	843	3742.34	7.74	143.79	0.29	-8.95369	Down	0	0
BMSK0001727	4881	746.04	0	4.76	0.01	-8.89482	Down	8.31438e-228	6.67385e-226
BMSK0007565	288	38.32	0	4.74	0.01	-8.88874	Down	2.68982e-12	1.63126e-11
BMSK0014300	492	69	0	4.7	0.01	-8.87652	Down	9.85268e-22	9.40664e-21
BMSK0002983	960	3578	8	120.01	0.26	-8.85043	Down	0	0
BMSK0002153	1011	145.04	0	4.61	0.01	-8.84862	Down	7.23976e-45	1.27825e-43
BMSK0006729	1089	156.48	0	4.6	0.01	-8.84549	Down	3.24644e-48	6.0608e-47
BMSK0005951	1083	155.25	0	4.59	0.01	-8.84235	Down	6.54334e-48	1.21473e-46
BMSK0006084	1446	208.42	0	4.58	0.01	-8.8392	Down	4.81944e-64	1.16931e-62
BMSK0014464	513	70.08	0	4.56	0.01	-8.83289	Down	4.88834e-22	4.72899e-21
BMSK0006359	276	34.02	0	4.42	0.01	-8.7879	Down	4.43908e-11	2.47998e-10
BMSK0003811	1854	257.91	0	4.39	0.01	-8.77808	Down	5.8582e-79	1.72443e-77
BMSK0006966	342	41.28	0	4.2	0.01	-8.71425	Down	3.28508e-13	2.10469e-12
BMSK0007073	888	113	0	4.11	0.01	-8.68299	Down	3.98368e-35	5.69977e-34
BMSK0011083	957	117.63	0	3.96	0.01	-8.62936	Down	2.41388e-36	3.55564e-35
BMSK0013939	1407	173.84	0	3.93	0.01	-8.61839	Down	2.17138e-53	4.41324e-52
BMSK0011328	585	68.44	0	3.87	0.01	-8.59619	Down	1.98585e-21	1.87192e-20
BMSK0001289	399	45.18	0	3.87	0.01	-8.59619	Down	1.99056e-14	1.35868e-13
BMSK0007661	1311	156.01	0	3.79	0.01	-8.56605	Down	3.24644e-48	6.05769e-47
BMSK0002883	384	42.25	0	3.78	0.01	-8.56224	Down	1.62987e-13	1.06064e-12
BMSK0016051	282	29	0	3.67	0.01	-8.51964	Down	1.47657e-09	7.36507e-09
BMSK0012342	1473	170.17	0	3.67	0.01	-8.51964	Down	1.77792e-52	3.55408e-51
BMSK0007688	1407	162.47	0	3.67	0.01	-8.51964	Down	4.8423e-50	9.30222e-49
BMSK0000901	207	20.07	0	3.66	0.01	-8.5157	Down	8.10564e-07	3.08852e-06
BMSK0012894	1290	147	0	3.63	0.01	-8.50383	Down	1.78213e-45	3.18667e-44
BMSK0000413	795	87.21	0	3.56	0.01	-8.47573	Down	3.26956e-27	3.78853e-26
BMSK0011681	333	33.88	0	3.55	0.01	-8.47168	Down	8.94716e-11	4.9001e-10
BMSK0006436	1173	128.78	0	3.51	0.01	-8.45533	Down	1.08242e-39	1.73235e-38
BMSK0015968	543	57.08	0	3.5	0.01	-8.45121	Down	4.42858e-18	3.61043e-17
BMSK0001944	1990	216.8	0	3.43	0.01	-8.42206	Down	1.76952e-66	4.43196e-65
BMSK0002867	228	20.95	0	3.4	0.01	-8.40939	Down	8.10564e-07	3.09596e-06
BMSK0005295	1275	134.52	0	3.36	0.01	-8.39232	Down	1.61451e-41	2.68413e-40
BMSK0014713	792	81.78	0	3.35	0.01	-8.38802	Down	2.19202e-25	2.3931e-24
BMSK0002149	1386	143.43	0	3.29	0.01	-8.36194	Down	2.9411e-44	5.13066e-43
BMSK0005818	309	28.57	0	3.26	0.01	-8.34873	Down	2.9761e-09	1.44549e-08
BMSK0015000	375	35.45	0	3.25	0.01	-8.3443	Down	2.20242e-11	1.25879e-10
BMSK0003964	2880	2662.58	8.48	28.95	0.09	-8.32942	Down	0	0
BMSK0009341	1407	141.55	0	3.2	0.01	-8.32193	Down	1.1948e-43	2.06159e-42
BMSK0001298	2106	421.9	1.61	6.31	0.02	-8.3015	Down	1.50332e-126	6.84798e-125
BMSK0010644	2106	421.9	1.61	6.31	0.02	-8.3015	Down	1.50332e-126	6.83943e-125
BMSK0000481	177	13.93	0	3.08	0.01	-8.26679	Down	0.00010953	0.000304812
BMSK0007296	3705	363.75	0	3.07	0.01	-8.26209	Down	3.17804e-111	1.28255e-109
BMSK0013032	699	65.61	0	3.07	0.01	-8.26209	Down	1.62602e-20	1.47585e-19
BMSK0000566	372	32.77	0	3.04	0.01	-8.24793	Down	1.80334e-10	9.67141e-10
BMSK0005942	1920	181.95	0	2.99	0.01	-8.224	Down	7.9725e-56	1.67648e-54
BMSK0015951	402	35	0	2.97	0.01	-8.21432	Down	2.20242e-11	1.258e-10
BMSK0004608	2346	219.6	0	2.94	0.01	-8.19967	Down	2.16112e-67	5.51509e-66
BMSK0008799	795	72	0	2.94	0.01	-8.19967	Down	1.20331e-22	1.18709e-21
BMSK0006722	810	291.54	1.13	11.68	0.04	-8.18982	Down	3.88196e-87	1.2486e-85
BMSK0006824	195	14.75	0	2.9	0.01	-8.17991	Down	5.43428e-05	0.000159668
BMSK0014292	561	47.63	0	2.82	0.01	-8.13955	Down	4.89992e-15	3.43919e-14
BMSK0013261	726	62.53	0	2.81	0.01	-8.13443	Down	1.33138e-19	1.161e-18
BMSK0006870	342	27.43	0	2.79	0.01	-8.12412	Down	5.99846e-09	2.83891e-08
BMSK0010006	1455	122.12	0	2.66	0.01	-8.05528	Down	7.25692e-38	1.1093e-36
BMSK0002284	690	55.78	0	2.65	0.01	-8.04985	Down	1.79908e-17	1.42186e-16
BMSK0011536	789	63	0	2.59	0.01	-8.01681	Down	6.60556e-20	5.85408e-19
BMSK0010851	1314	104.75	0	2.54	0.01	-7.98868	Down	2.18684e-32	2.94178e-31
BMSK0013029	987	77.07	0	2.51	0.01	-7.97154	Down	3.61756e-24	3.77415e-23
BMSK0011900	510	38.28	0	2.51	0.01	-7.97154	Down	2.68982e-12	1.6299e-11
BMSK0015229	774	58.95	0	2.48	0.01	-7.9542	Down	2.19722e-18	1.81814e-17
BMSK0004557	351	25.12	0	2.48	0.01	-7.9542	Down	2.43682e-08	1.0896e-07
BMSK0010841	2679	210.99	0	2.47	0.01	-7.94837	Down	1.18635e-64	2.89376e-63
BMSK0005309	633	46.47	0	2.42	0.01	-7.91886	Down	9.87602e-15	6.83964e-14
BMSK0008011	195	12	0	2.36	0.01	-7.88264	Down	0.000220764	0.000583315
BMSK0006273	711	51.06	0	2.35	0.01	-7.87652	Down	2.96906e-16	2.22265e-15
BMSK0010699	675	48.39	0	2.35	0.01	-7.87652	Down	2.43106e-15	1.73609e-14
BMSK0001898	1119	80.76	0	2.31	0.01	-7.85175	Down	4.41812e-25	4.76488e-24
BMSK0011089	225	14	0	2.31	0.01	-7.85175	Down	5.43428e-05	0.00015853
BMSK0007266	357	23.68	0	2.3	0.01	-7.84549	Down	9.89942e-08	4.16816e-07
BMSK0010293	981	69.23	0	2.27	0.01	-7.82655	Down	9.85268e-22	9.4091e-21
BMSK0012493	444	29.82	0	2.27	0.01	-7.82655	Down	1.47657e-09	7.353e-09
BMSK0002432	215	13	0	2.27	0.01	-7.82655	Down	0.00010953	0.000303883
BMSK0000776	2688	192.53	0	2.25	0.01	-7.81378	Down	3.575e-59	8.02712e-58
BMSK0002814	981	68.36	0	2.24	0.01	-7.80735	Down	1.98585e-21	1.87144e-20
BMSK0014842	960	66.77	0	2.24	0.01	-7.80735	Down	8.06738e-21	7.41841e-20
BMSK0004453	513	33.83	0	2.2	0.01	-7.78136	Down	8.94716e-11	4.89642e-10
BMSK0008943	504	33	0	2.19	0.01	-7.77479	Down	8.94716e-11	4.91117e-10
BMSK0004197	282	17	0	2.15	0.01	-7.74819	Down	6.6369e-06	2.25302e-05
BMSK0003943	1419	93.63	0	2.1	0.01	-7.71425	Down	4.8768e-29	6.00407e-28
BMSK0012891	1515	99.28	0	2.08	0.01	-7.70044	Down	7.2741e-31	9.45711e-30
BMSK0015965	1455	95	0	2.07	0.01	-7.69349	Down	1.20047e-29	1.50283e-28
BMSK0003366	702	44.23	0	2.06	0.01	-7.6865	Down	4.01206e-14	2.69706e-13
BMSK0012141	2709	707.37	3.07	8.18	0.04	-7.67596	Down	4.73686e-209	3.5157e-207
BMSK0005613	2424	157.11	0	2.04	0.01	-7.67243	Down	1.6107e-48	3.01785e-47
BMSK0004209	1629	105	0	2.04	0.01	-7.67243	Down	1.08499e-32	1.47095e-31
BMSK0011626	1332	84.7	0	2.02	0.01	-7.65821	Down	2.67712e-26	3.01855e-25
BMSK0006028	264	14.63	0	2	0.01	-7.64386	Down	5.43428e-05	0.0001599
BMSK0012818	858	53.14	0	2	0.01	-7.64386	Down	7.30862e-17	5.6119e-16
BMSK0013538	1196	74	0	1.98	0.01	-7.62936	Down	2.96204e-23	2.99674e-22
BMSK0015544	333	18.82	0	1.97	0.01	-7.62205	Down	3.29286e-06	1.16345e-05
BMSK0010160	933	55.41	0	1.91	0.01	-7.57743	Down	1.79908e-17	1.4194e-16
BMSK0007609	396	22	0	1.9	0.01	-7.56986	Down	1.99527e-07	8.09528e-07
BMSK0005474	5637	344.88	0	1.9	0.01	-7.56986	Down	1.93026e-105	7.35801e-104
BMSK0011830	3549	214	0	1.88	0.01	-7.55459	Down	7.18856e-66	1.78572e-64
BMSK0014504	450	24.92	0	1.87	0.01	-7.54689	Down	4.91154e-08	2.13257e-07
BMSK0011555	921	369.43	2	12.94	0.07	-7.53027	Down	8.34852e-109	3.29261e-107
BMSK0004802	963	55	0	1.84	0.01	-7.52356	Down	1.79908e-17	1.42094e-16
BMSK0004130	483	26.43	0	1.84	0.01	-7.52356	Down	1.20902e-08	5.56441e-08
BMSK0007463	1596	92.67	0	1.84	0.01	-7.52356	Down	9.8294e-29	1.19401e-27
BMSK0012860	1179	67.45	0	1.83	0.01	-7.5157	Down	4.00258e-21	3.72382e-20
BMSK0009375	1104	63	0	1.83	0.01	-7.5157	Down	6.60556e-20	5.85124e-19
BMSK0006177	1035	58.08	0	1.8	0.01	-7.49185	Down	2.19722e-18	1.81526e-17
BMSK0000714	468	721.69	4.09	51.93	0.29	-7.48437	Down	2.51872e-211	1.89643e-209
BMSK0007820	1818	102.73	0	1.78	0.01	-7.47573	Down	8.88386e-32	1.17854e-30
BMSK0001093	264	13	0	1.78	0.01	-7.47573	Down	0.00010953	0.000304045
BMSK0013136	2781	154.45	0	1.74	0.01	-7.44294	Down	1.31884e-47	2.43594e-46
BMSK0004104	1791	98	0	1.73	0.01	-7.43463	Down	1.46613e-30	1.88994e-29
BMSK0013964	951	51.21	0	1.73	0.01	-7.43463	Down	2.96906e-16	2.22128e-15
BMSK0013501	1026	55.02	0	1.72	0.01	-7.42626	Down	1.79908e-17	1.42032e-16
BMSK0007966	276	13.13	0	1.71	0.01	-7.41785	Down	0.00010953	0.000305745
BMSK0010767	3627	197.18	0	1.7	0.01	-7.40939	Down	1.07477e-60	2.47577e-59
BMSK0003021	1041	55.29	0	1.7	0.01	-7.40939	Down	1.79908e-17	1.41971e-16
BMSK0014856	579	29	0	1.66	0.01	-7.37504	Down	1.47657e-09	7.35601e-09
BMSK0012770	1209	62.35	0	1.65	0.01	-7.36632	Down	1.33138e-19	1.16155e-18
BMSK0000685	1107	56.44	0	1.63	0.01	-7.34873	Down	8.926e-18	7.17269e-17
BMSK0009735	2022	101.03	0	1.57	0.01	-7.29462	Down	1.79058e-31	2.36508e-30
BMSK0001882	714	34.31	0	1.57	0.01	-7.29462	Down	4.43908e-11	2.4796e-10
BMSK0010888	1065	51.44	0	1.55	0.01	-7.27612	Down	2.96906e-16	2.22173e-15
BMSK0012169	384	17	0	1.52	0.01	-7.24793	Down	6.6369e-06	2.24737e-05
BMSK0015312	507	23	0	1.52	0.01	-7.24793	Down	9.89942e-08	4.16191e-07
BMSK0011775	816	38.33	0	1.52	0.01	-7.24793	Down	2.68982e-12	1.62936e-11
BMSK0014774	2799	133.21	0	1.49	0.01	-7.21917	Down	3.25412e-41	5.37808e-40
BMSK0015370	771	35.27	0	1.49	0.01	-7.21917	Down	2.20242e-11	1.25998e-10
BMSK0009090	330	14	0	1.48	0.01	-7.20945	Down	5.43428e-05	0.000158568
BMSK0011000	405	17.42	0	1.47	0.01	-7.19967	Down	6.6369e-06	2.23905e-05
BMSK0011170	1041	47.51	0	1.46	0.01	-7.18982	Down	4.89992e-15	3.44384e-14
BMSK0006314	363	15.36	0	1.46	0.01	-7.18982	Down	2.69618e-05	8.31887e-05
BMSK0009079	588	25.69	0	1.45	0.01	-7.17991	Down	2.43682e-08	1.09108e-07
BMSK0013480	315	13	0	1.45	0.01	-7.17991	Down	0.00010953	0.000304022
BMSK0000377	357	15	0	1.45	0.01	-7.17991	Down	2.69618e-05	8.29219e-05
BMSK0014036	1077	48.51	0	1.44	0.01	-7.16993	Down	2.43106e-15	1.73779e-14
BMSK0010110	5017	226.93	0	1.41	0.01	-7.13955	Down	1.59931e-69	4.20201e-68
BMSK0015786	933	40.79	0	1.41	0.01	-7.13955	Down	6.6212e-13	4.17312e-12
BMSK0015817	651	27.98	0	1.41	0.01	-7.13955	Down	5.99846e-09	2.83339e-08
BMSK0000784	933	40.79	0	1.41	0.01	-7.13955	Down	6.6212e-13	4.16807e-12
BMSK0010265	453	18.88	0	1.41	0.01	-7.13955	Down	3.29286e-06	1.15907e-05
BMSK0001954	1029	44.58	0	1.39	0.01	-7.11894	Down	4.01206e-14	2.69606e-13
BMSK0012294	486	19.92	0	1.38	0.01	-7.10852	Down	1.63373e-06	6.00043e-06
BMSK0003192	1311	56.29	0	1.37	0.01	-7.09803	Down	8.926e-18	7.1711e-17
BMSK0009638	405	16.06	0	1.35	0.01	-7.07682	Down	1.3377e-05	4.34051e-05
BMSK0001254	813	33.65	0	1.34	0.01	-7.06609	Down	8.94716e-11	4.90526e-10
BMSK0003089	933	38.64	0	1.34	0.01	-7.06609	Down	2.68982e-12	1.62963e-11
BMSK0001828	2985	126.64	0	1.33	0.01	-7.05528	Down	4.39726e-39	6.93101e-38
BMSK0004681	1830	77.39	0	1.33	0.01	-7.05528	Down	3.61756e-24	3.77307e-23
BMSK0014540	693	28	0	1.32	0.01	-7.04439	Down	2.9761e-09	1.44877e-08
BMSK0009914	804	32.62	0	1.32	0.01	-7.04439	Down	1.80334e-10	9.66857e-10
BMSK0014233	649	26.11	0	1.32	0.01	-7.04439	Down	1.20902e-08	5.5637e-08
BMSK0009097	531	21	0	1.32	0.01	-7.04439	Down	4.02156e-07	1.58402e-06
BMSK0015007	609	24.33	0	1.32	0.01	-7.04439	Down	4.91154e-08	2.12472e-07
BMSK0012012	882	35.67	0	1.31	0.01	-7.03342	Down	2.20242e-11	1.26057e-10
BMSK0001342	1455	59.45	0	1.3	0.01	-7.02237	Down	1.09013e-18	9.14729e-18
BMSK0002434	2241	93	0	1.3	0.01	-7.02237	Down	4.8768e-29	6.00609e-28
BMSK0002216	966	38.82	0	1.29	0.01	-7.01123	Down	2.68982e-12	1.63099e-11
BMSK0004214	1200	48.37	0	1.29	0.01	-7.01123	Down	2.43106e-15	1.73711e-14
BMSK0011819	2271	92.16	0	1.28	0.01	-7	Down	9.8294e-29	1.19481e-27
BMSK0005765	942	262	2	8.96	0.07	-7	Down	1.5757e-76	4.5072e-75
BMSK0015506	1344	52.62	0	1.25	0.01	-6.96578	Down	1.47308e-16	1.11513e-15
BMSK0011788	486	18	0	1.24	0.01	-6.9542	Down	3.29286e-06	1.15817e-05
BMSK0008010	489	17.87	0	1.23	0.01	-6.94251	Down	6.6369e-06	2.25323e-05
BMSK0013809	708	26.72	0	1.23	0.01	-6.94251	Down	1.20902e-08	5.55739e-08
BMSK0006709	1155	44	0	1.22	0.01	-6.93074	Down	4.01206e-14	2.69507e-13
BMSK0008838	801	29.94	0	1.21	0.01	-6.91886	Down	1.47657e-09	7.36205e-09
BMSK0005626	624	23	0	1.21	0.01	-6.91886	Down	9.89942e-08	4.15616e-07
BMSK0010387	600	21.88	0	1.2	0.01	-6.90689	Down	4.02156e-07	1.58745e-06
BMSK0004088	555	20	0	1.2	0.01	-6.90689	Down	8.10564e-07	3.09434e-06
BMSK0002100	1482	55.46	0	1.19	0.01	-6.89482	Down	1.79908e-17	1.42217e-16
BMSK0005978	609	22	0	1.19	0.01	-6.89482	Down	1.99527e-07	8.08627e-07
BMSK0006051	915	33.76	0	1.19	0.01	-6.89482	Down	8.94716e-11	4.89421e-10
BMSK0012513	3393	126.9	0	1.17	0.01	-6.87036	Down	4.39726e-39	6.93401e-38
BMSK0003921	939	33.16	0	1.14	0.01	-6.83289	Down	8.94716e-11	4.90747e-10
BMSK0014957	417	14	0	1.14	0.01	-6.83289	Down	5.43428e-05	0.000158759
BMSK0013178	3438	123.37	0	1.12	0.01	-6.80735	Down	3.60048e-38	5.54091e-37
BMSK0000809	1905	67.18	0	1.11	0.01	-6.79442	Down	4.00258e-21	3.72477e-20
BMSK0008522	2046	72	0	1.11	0.01	-6.79442	Down	1.20331e-22	1.18741e-21
BMSK0010364	762	25.91	0	1.11	0.01	-6.79442	Down	2.43682e-08	1.08947e-07
BMSK0001824	597	19.66	0	1.09	0.01	-6.76818	Down	1.63373e-06	6.0162e-06
BMSK0011091	717	24	0	1.09	0.01	-6.76818	Down	4.91154e-08	2.1275e-07
BMSK0001283	2322	80.33	0	1.09	0.01	-6.76818	Down	4.41812e-25	4.76347e-24
BMSK0009413	4896	169.42	0	1.08	0.01	-6.75489	Down	3.58348e-52	7.13212e-51
BMSK0001359	1407	47.62	0	1.08	0.01	-6.75489	Down	4.89992e-15	3.4445e-14
BMSK0007680	1527	52	0	1.08	0.01	-6.75489	Down	1.47308e-16	1.11628e-15
BMSK0008239	486	15.48	0	1.07	0.01	-6.74147	Down	2.69618e-05	8.31324e-05
BMSK0007267	8706	297.14	0	1.06	0.01	-6.72792	Down	3.90898e-91	1.31534e-89
BMSK0014078	1032	32.87	0	1.02	0.01	-6.67243	Down	1.80334e-10	9.66288e-10
BMSK0007599	912	28.51	0	1.01	0.01	-6.65821	Down	2.9761e-09	1.44645e-08
BMSK0011933	2199	70.06	0	1	0.01	-6.64386	Down	4.88834e-22	4.72773e-21
BMSK0010199	501	15	0	1	0.01	-6.64386	Down	2.69618e-05	8.34431e-05
BMSK0011241	642	19.57	0	1	0.01	-6.64386	Down	1.63373e-06	5.99017e-06
BMSK0004007	429	12.53	0	0.99	0.01	-6.62936	Down	0.000220764	0.000587147
BMSK0010015	789	24	0	0.99	0.01	-6.62936	Down	4.91154e-08	2.13308e-07
BMSK0010744	1278	39.54	0	0.99	0.01	-6.62936	Down	1.33453e-12	8.25829e-12
BMSK0008797	1755	55	0	0.99	0.01	-6.62936	Down	1.79908e-17	1.42063e-16
BMSK0004397	429	12.53	0	0.99	0.01	-6.62936	Down	0.000220764	0.000583823
BMSK0002356	600	18	0	0.99	0.01	-6.62936	Down	3.29286e-06	1.16187e-05
BMSK0001784	429	12.53	0	0.99	0.01	-6.62936	Down	0.000220764	0.000582766
BMSK0010409	429	12.53	0	0.99	0.01	-6.62936	Down	0.000220764	0.000580788
BMSK0015668	1923	534.66	5.54	8.77	0.09	-6.60651	Down	3.47774e-153	1.89158e-151
BMSK0003485	645	19	0	0.97	0.01	-6.59991	Down	1.63373e-06	5.98475e-06
BMSK0012660	1560	47.1	0	0.96	0.01	-6.58496	Down	4.89992e-15	3.44118e-14
BMSK0014573	489	4339.67	46.19	297.71	3.12	-6.57622	Down	0	0
BMSK0013636	3429	104.3	0	0.95	0.01	-6.56986	Down	2.18684e-32	2.94287e-31
BMSK0008541	2007	60.23	0	0.95	0.01	-6.56986	Down	5.40862e-19	4.60409e-18
BMSK0014781	5694	172.62	0	0.94	0.01	-6.55459	Down	4.3765e-53	8.83103e-52
BMSK0009170	450	12.22	0	0.92	0.01	-6.52356	Down	0.000220764	0.000587189
BMSK0006549	1752	50.88	0	0.92	0.01	-6.52356	Down	5.98428e-16	4.40742e-15
BMSK0011511	756	21	0	0.9	0.01	-6.49185	Down	4.02156e-07	1.58488e-06
BMSK0015380	1499	2126.64	24.14	45	0.5	-6.49185	Down	0	0
BMSK0011370	684	18.59	0	0.89	0.01	-6.47573	Down	3.29286e-06	1.1584e-05
BMSK0005160	1872	51.58	0	0.87	0.01	-6.44294	Down	2.96906e-16	2.21946e-15
BMSK0014536	606	15.53	0	0.85	0.01	-6.40939	Down	2.69618e-05	8.33652e-05
BMSK0009759	954	24.96	0	0.84	0.01	-6.39232	Down	4.91154e-08	2.13282e-07
BMSK0013828	957	25	0	0.84	0.01	-6.39232	Down	2.43682e-08	1.09282e-07
BMSK0004257	1281	33.65	0	0.84	0.01	-6.39232	Down	8.94716e-11	4.90673e-10
BMSK0014599	642	16.47	0	0.84	0.01	-6.39232	Down	1.3377e-05	4.31821e-05
BMSK0000846	1236	130.08	1.72	3.36	0.04	-6.39232	Down	1.78534e-38	2.77802e-37
BMSK0013038	858	22	0	0.83	0.01	-6.37504	Down	1.99527e-07	8.11244e-07
BMSK0012606	669	16.83	0	0.83	0.01	-6.37504	Down	1.3377e-05	4.32857e-05
BMSK0005276	1548	40.42	0	0.83	0.01	-6.37504	Down	6.6212e-13	4.16951e-12
BMSK0008495	1947	50.6	0	0.82	0.01	-6.35755	Down	5.98428e-16	4.40831e-15
BMSK0000842	699	17.53	0	0.82	0.01	-6.35755	Down	6.6369e-06	2.24507e-05
BMSK0009573	753	19	0	0.82	0.01	-6.35755	Down	1.63373e-06	5.99258e-06
BMSK0009795	633	15.7	0	0.82	0.01	-6.35755	Down	2.69618e-05	8.30341e-05
BMSK0015664	1902	49	0	0.81	0.01	-6.33985	Down	1.20616e-15	8.76643e-15
BMSK0009400	534	13	0	0.81	0.01	-6.33985	Down	0.00010953	0.000303999
BMSK0001501	2046	51.99	0	0.8	0.01	-6.32193	Down	2.96906e-16	2.22037e-15
BMSK0008417	2535	63.09	0	0.78	0.01	-6.2854	Down	6.60556e-20	5.85266e-19
BMSK0011712	1013	24.5	0	0.78	0.01	-6.2854	Down	4.91154e-08	2.12396e-07
BMSK0013722	805	19	0	0.77	0.01	-6.26679	Down	1.63373e-06	6.01742e-06
BMSK0011537	801	19	0	0.77	0.01	-6.26679	Down	1.63373e-06	6.01013e-06
BMSK0015954	672	15.82	0	0.77	0.01	-6.26679	Down	2.69618e-05	8.302e-05
BMSK0015532	1743	41.92	0	0.76	0.01	-6.24793	Down	3.28508e-13	2.10395e-12
BMSK0011640	3756	91.88	0	0.76	0.01	-6.24793	Down	1.98116e-28	2.39144e-27
BMSK0014038	2208	52.34	0	0.75	0.01	-6.22882	Down	1.47308e-16	1.11443e-15
BMSK0003004	741	68	1	2.99	0.04	-6.224	Down	7.10262e-20	6.27932e-19
BMSK0013926	921	84.73	1.24	2.97	0.04	-6.21432	Down	1.17332e-24	1.24369e-23
BMSK0013916	921	84.73	1.24	2.97	0.04	-6.21432	Down	1.17332e-24	1.24333e-23
BMSK0000849	2424	57.14	0.48	0.74	0.01	-6.20945	Down	4.42858e-18	3.60882e-17
BMSK0005406	579	13	0	0.74	0.01	-6.20945	Down	0.00010953	0.000303745
BMSK0009572	753	17	0	0.74	0.01	-6.20945	Down	6.6369e-06	2.23615e-05
BMSK0001423	1440	232	3	5.12	0.07	-6.19265	Down	6.68398e-66	1.66265e-64
BMSK0000968	1695	39.02	0	0.73	0.01	-6.18982	Down	1.33453e-12	8.2611e-12
BMSK0000808	1737	40.29	0	0.73	0.01	-6.18982	Down	6.6212e-13	4.17023e-12
BMSK0011039	3960	92.52	0	0.73	0.01	-6.18982	Down	9.8294e-29	1.19321e-27
BMSK0002028	1317	30	0	0.73	0.01	-6.18982	Down	7.32592e-10	3.74171e-09
BMSK0005049	833	18.46	0	0.72	0.01	-6.16993	Down	3.29286e-06	1.16719e-05
BMSK0000682	2296	51.91	0	0.71	0.01	-6.14975	Down	2.96906e-16	2.22082e-15
BMSK0001401	1947	43.74	0	0.71	0.01	-6.14975	Down	8.08648e-14	5.34241e-13
BMSK0012541	786	16.99	0	0.7	0.01	-6.12928	Down	1.3377e-05	4.3355e-05
BMSK0010637	675	14.46	0	0.7	0.01	-6.12928	Down	5.43428e-05	0.000159835
BMSK0014636	1500	33.25	0	0.7	0.01	-6.12928	Down	8.94716e-11	4.89789e-10
BMSK0015666	567	1170	17	68.43	0.98	-6.1257	Down	0	0
BMSK0001426	1284	56	1	1.39	0.02	-6.11894	Down	2.6528e-16	1.98957e-15
BMSK0000965	939	20.24	0	0.69	0.01	-6.10852	Down	8.10564e-07	3.08594e-06
BMSK0013151	2442	52.98	0	0.68	0.01	-6.08746	Down	1.47308e-16	1.11652e-15
BMSK0015321	1182	25	0	0.68	0.01	-6.08746	Down	2.43682e-08	1.09336e-07
BMSK0001335	1281	488.2	7.26	12.14	0.18	-6.07563	Down	3.33316e-136	1.62606e-134
BMSK0013903	1080	248.23	3.74	7.37	0.11	-6.06609	Down	1.09704e-70	2.91812e-69
BMSK0008143	387	82.73	1.25	7.33	0.11	-6.05824	Down	4.65692e-24	4.83497e-23
BMSK0015338	861	70.46	1.03	2.65	0.04	-6.04985	Down	1.79763e-20	1.62796e-19
BMSK0005551	59622	1269.5	0	0.66	0.01	-6.04439	Down	0	0
BMSK0014205	933	19	0	0.66	0.01	-6.04439	Down	1.63373e-06	6.00831e-06
BMSK0004944	978	20.07	0	0.66	0.01	-6.04439	Down	8.10564e-07	3.09337e-06
BMSK0003301	987	20	0	0.65	0.01	-6.02237	Down	8.10564e-07	3.09759e-06
BMSK0005407	1218	24.68	0	0.65	0.01	-6.02237	Down	4.91154e-08	2.12851e-07
BMSK0007633	705	14	0	0.65	0.01	-6.02237	Down	5.43428e-05	0.000158988
BMSK0015436	813	16	0	0.64	0.01	-6	Down	1.3377e-05	4.33395e-05
BMSK0006976	720	13.83	0	0.63	0.01	-5.97728	Down	0.00010953	0.000306591
BMSK0009087	720	13.83	0	0.63	0.01	-5.97728	Down	0.00010953	0.000305184
BMSK0009557	966	19	0	0.63	0.01	-5.97728	Down	1.63373e-06	5.99983e-06
BMSK0007677	3477	70.58	0	0.63	0.01	-5.97728	Down	4.88834e-22	4.72147e-21
BMSK0000893	720	13.83	0	0.63	0.01	-5.97728	Down	0.00010953	0.000303375
BMSK0015709	537	2269	37	140.68	2.26	-5.95995	Down	0	0
BMSK0011678	1341	26	0	0.62	0.01	-5.9542	Down	1.20902e-08	5.56863e-08
BMSK0003926	1959	38.66	0	0.62	0.01	-5.9542	Down	2.68982e-12	1.63017e-11
BMSK0005252	756	14.39	0	0.62	0.01	-5.9542	Down	5.43428e-05	0.000158861
BMSK0008033	1152	22	0	0.61	0.01	-5.93074	Down	1.99527e-07	8.09167e-07
BMSK0005816	1869	35.73	0	0.6	0.01	-5.90689	Down	2.20242e-11	1.25958e-10
BMSK0012604	669	12.14	0	0.6	0.01	-5.90689	Down	0.000220764	0.000583188
BMSK0010585	4149	79.69	0	0.6	0.01	-5.90689	Down	8.90492e-25	9.48037e-24
BMSK0014029	1497	28.3	0	0.6	0.01	-5.90689	Down	2.9761e-09	1.4451e-08
BMSK0006949	984	18.07	0	0.59	0.01	-5.88264	Down	3.29286e-06	1.16651e-05
BMSK0009907	1131	5036.52	89.19	142.49	2.49	-5.83857	Down	0	0
BMSK0013031	1545	28	0	0.57	0.01	-5.83289	Down	2.9761e-09	1.448e-08
BMSK0005759	1542	27.74	0	0.57	0.01	-5.83289	Down	5.99846e-09	2.83596e-08
BMSK0004434	1623	29	0	0.57	0.01	-5.83289	Down	1.47657e-09	7.35702e-09
BMSK0005079	1050	55.27	1	1.69	0.03	-5.81592	Down	5.25618e-16	3.88295e-15
BMSK0010007	1296	22.95	0	0.56	0.01	-5.80735	Down	1.99527e-07	8.11153e-07
BMSK0003760	2367	41.86	0	0.56	0.01	-5.80735	Down	3.28508e-13	2.10543e-12
BMSK0011734	816	14	0	0.56	0.01	-5.80735	Down	5.43428e-05	0.000159887
BMSK0009098	867	15	0	0.56	0.01	-5.80735	Down	2.69618e-05	8.30481e-05
BMSK0011907	1042	18	0	0.55	0.01	-5.78136	Down	3.29286e-06	1.16696e-05
BMSK0016011	1257	21.87	0	0.55	0.01	-5.78136	Down	4.02156e-07	1.58677e-06
BMSK0013803	825	14	0	0.55	0.01	-5.78136	Down	5.43428e-05	0.000159913
BMSK0001392	936	16	0	0.55	0.01	-5.78136	Down	1.3377e-05	4.31783e-05
BMSK0012079	1446	25.09	0	0.55	0.01	-5.78136	Down	2.43682e-08	1.09014e-07
BMSK0010014	789	13	0	0.54	0.01	-5.75489	Down	0.00010953	0.000305839
BMSK0005145	1527	25.79	0	0.54	0.01	-5.75489	Down	2.43682e-08	1.08974e-07
BMSK0015837	960	15.76	0	0.53	0.01	-5.72792	Down	2.69618e-05	8.31113e-05
BMSK0003096	1500	24.76	0	0.52	0.01	-5.70044	Down	4.91154e-08	2.13384e-07
BMSK0004418	1116	18	0	0.52	0.01	-5.70044	Down	3.29286e-06	1.16594e-05
BMSK0003786	1218	19.85	0	0.52	0.01	-5.70044	Down	1.63373e-06	6.00649e-06
BMSK0016002	3618	60.41	0	0.52	0.01	-5.70044	Down	5.40862e-19	4.60301e-18
BMSK0005281	5667	93.96	0	0.52	0.01	-5.70044	Down	4.8768e-29	6.00204e-28
BMSK0000677	2448	40.84	0	0.52	0.01	-5.70044	Down	6.6212e-13	4.16879e-12
BMSK0007841	936	14.99	0	0.52	0.01	-5.70044	Down	5.43428e-05	0.000158378
BMSK0008121	1314	21.17	0	0.51	0.01	-5.67243	Down	4.02156e-07	1.58351e-06
BMSK0015861	4371	70	0	0.5	0.01	-5.64386	Down	4.88834e-22	4.72272e-21
BMSK0001253	1304	20.31	0	0.5	0.01	-5.64386	Down	8.10564e-07	3.09013e-06
BMSK0011007	1701	53	1	0.99	0.02	-5.62936	Down	2.06164e-15	1.47778e-14
BMSK0009180	1668	25.59	0	0.49	0.01	-5.61471	Down	2.43682e-08	1.09067e-07
BMSK0007542	1932	30.16	0	0.49	0.01	-5.61471	Down	7.32592e-10	3.74381e-09
BMSK0005703	813	12	0	0.48	0.01	-5.58496	Down	0.000220764	0.000586163
BMSK0013427	4104	63	0	0.48	0.01	-5.58496	Down	6.60556e-20	5.84981e-19
BMSK0011270	8112	124.99	0	0.48	0.01	-5.58496	Down	1.78635e-38	2.77604e-37
BMSK0000612	4869	74.04	0	0.47	0.01	-5.55459	Down	2.96204e-23	2.99757e-22
BMSK0010057	1230	18	0	0.47	0.01	-5.55459	Down	3.29286e-06	1.15896e-05
BMSK0011088	2343	35	0	0.47	0.01	-5.55459	Down	2.20242e-11	1.25702e-10
BMSK0003687	474	5474.39	118.15	388.48	8.27	-5.55381	Down	0	0
BMSK0002544	5466	81.53	0	0.46	0.01	-5.52356	Down	2.19202e-25	2.39238e-24
BMSK0015107	927	13.12	0	0.46	0.01	-5.52356	Down	0.00010953	0.000304625
BMSK0006076	1242	17.51	0	0.45	0.01	-5.49185	Down	6.6369e-06	2.25218e-05
BMSK0013792	1914	27.32	0	0.45	0.01	-5.49185	Down	5.99846e-09	2.83523e-08
BMSK0008518	2111	30	0	0.45	0.01	-5.49185	Down	7.32592e-10	3.74907e-09
BMSK0010029	858	12	0	0.45	0.01	-5.49185	Down	0.000220764	0.000581839
BMSK0003219	1611	21.66	0	0.43	0.01	-5.42626	Down	4.02156e-07	1.58505e-06
BMSK0009233	1173	15.81	0	0.43	0.01	-5.42626	Down	2.69618e-05	8.29009e-05
BMSK0000422	2328	31.18	0	0.42	0.01	-5.39232	Down	3.63472e-10	1.90914e-09
BMSK0011216	2661	36.06	0	0.42	0.01	-5.39232	Down	1.09272e-11	6.38153e-11
BMSK0013063	993	13.09	0	0.42	0.01	-5.39232	Down	0.00010953	0.000304208
BMSK0008207	3105	41	0	0.41	0.01	-5.35755	Down	3.28508e-13	2.10211e-12
BMSK0000095	2364	30.73	0	0.41	0.01	-5.35755	Down	7.32592e-10	3.74486e-09
BMSK0011605	555	60.05	1.44	3.59	0.09	-5.31792	Down	1.71644e-17	1.3592e-16
BMSK0004531	4665	595.72	14.91	3.98	0.1	-5.3147	Down	5.18152e-158	2.90054e-156
BMSK0012765	1368	16.95	0	0.39	0.01	-5.2854	Down	1.3377e-05	4.31898e-05
BMSK0004441	2409	30	0	0.39	0.01	-5.2854	Down	7.32592e-10	3.74749e-09
BMSK0005880	2429	30.06	0	0.39	0.01	-5.2854	Down	7.32592e-10	3.74591e-09
BMSK0007157	1062	13	0	0.39	0.01	-5.2854	Down	0.00010953	0.00030303
BMSK0010061	1407	34	1	0.77	0.02	-5.26679	Down	8.2722e-10	4.21027e-09
BMSK0014883	1773	149.85	4.23	2.67	0.07	-5.25334	Down	6.54038e-40	1.05044e-38
BMSK0013617	3462	42	0	0.38	0.01	-5.24793	Down	1.62987e-13	1.06045e-12
BMSK0007695	1569	18.83	0	0.38	0.01	-5.24793	Down	3.29286e-06	1.16311e-05
BMSK0013971	1020	12	0	0.38	0.01	-5.24793	Down	0.000220764	0.000582597
BMSK0005762	1695	20	0	0.37	0.01	-5.20945	Down	8.10564e-07	3.0924e-06
BMSK0012699	5784	68.43	0	0.37	0.01	-5.20945	Down	1.98585e-21	1.87047e-20
BMSK0012674	1356	15.22	0	0.36	0.01	-5.16993	Down	2.69618e-05	8.34643e-05
BMSK0015854	1248	14.2	0	0.36	0.01	-5.16993	Down	5.43428e-05	0.000159797
BMSK0000058	1149	13	0	0.36	0.01	-5.16993	Down	0.00010953	0.000305044
BMSK0007766	1161	12.95	0	0.36	0.01	-5.16993	Down	0.000220764	0.000584035
BMSK0000293	3504	39.94	0	0.36	0.01	-5.16993	Down	1.33453e-12	8.25129e-12
BMSK0008115	1239	14	0	0.36	0.01	-5.16993	Down	5.43428e-05	0.000158848
BMSK0015804	1350	342	9.8	8.06	0.23	-5.13107	Down	3.4738e-90	1.15715e-88
BMSK0003758	2580	29	0	0.35	0.01	-5.12928	Down	1.47657e-09	7.36608e-09
BMSK0007382	2595	29.09	0	0.35	0.01	-5.12928	Down	1.47657e-09	7.35903e-09
BMSK0015695	1386	15.17	0	0.35	0.01	-5.12928	Down	2.69618e-05	8.32451e-05
BMSK0000208	1149	62	2	1.73	0.05	-5.1127	Down	7.25e-17	5.57158e-16
BMSK0001724	1077	115.48	3.37	3.44	0.1	-5.10434	Down	3.52284e-31	4.61962e-30
BMSK0008015	1632	317.51	9.31	6.16	0.18	-5.09686	Down	7.2461e-83	2.20052e-81
BMSK0015774	1233	13	0	0.34	0.01	-5.08746	Down	0.00010953	0.000306238
BMSK0005579	2223	24	1	0.34	0.01	-5.08746	Down	6.67792e-07	2.56949e-06
BMSK0006669	5340	58.29	0	0.34	0.01	-5.08746	Down	2.19722e-18	1.81691e-17
BMSK0008258	4530	49.2	0	0.34	0.01	-5.08746	Down	1.20616e-15	8.75421e-15
BMSK0015001	1635	16.86	0	0.33	0.01	-5.04439	Down	1.3377e-05	4.30943e-05
BMSK0001454	6600	409.42	13.09	1.93	0.06	-5.00749	Down	8.14812e-105	3.07703e-103
BMSK0014495	1701	17	0	0.32	0.01	-5	Down	6.6369e-06	2.25009e-05
BMSK0004164	1383	14	0	0.32	0.01	-5	Down	5.43428e-05	0.000159501
BMSK0013302	1206	12	0	0.32	0.01	-5	Down	0.000220764	0.000583611
BMSK0000887	1856	18.77	0	0.32	0.01	-5	Down	3.29286e-06	1.16053e-05
BMSK0003505	3645	36	0	0.31	0.01	-4.9542	Down	1.09272e-11	6.38562e-11
BMSK0007013	2634	26.39	0	0.31	0.01	-4.9542	Down	1.20902e-08	5.56511e-08
BMSK0001977	3885	38.46	0	0.31	0.01	-4.9542	Down	2.68982e-12	1.63072e-11
BMSK0013362	2307	22.45	0	0.31	0.01	-4.9542	Down	1.99527e-07	8.09708e-07
BMSK0013650	1959	19.39	0	0.31	0.01	-4.9542	Down	1.63373e-06	5.99923e-06
BMSK0015769	2004	20	0	0.31	0.01	-4.9542	Down	8.10564e-07	3.08949e-06
BMSK0000692	1446	14	0	0.31	0.01	-4.9542	Down	5.43428e-05	0.000158518
BMSK0005167	795	30	1	1.23	0.04	-4.94251	Down	1.21754e-08	5.59161e-08
BMSK0004658	3249	606.16	19.67	5.83	0.19	-4.93942	Down	6.63982e-155	3.6496e-153
BMSK0009091	840	229.6	7.52	8.85	0.29	-4.93155	Down	1.26464e-59	2.86605e-58
BMSK0004884	1662	15.81	0	0.3	0.01	-4.90689	Down	2.69618e-05	8.34076e-05
BMSK0006975	1485	14	0	0.3	0.01	-4.90689	Down	5.43428e-05	0.000158556
BMSK0007200	576	3117.32	105.5	179.26	5.98	-4.90576	Down	0	0
BMSK0006881	1545	880	30	18.05	0.61	-4.88705	Down	2.33052e-221	1.83829e-219
BMSK0011134	555	2076.77	71.82	124.28	4.24	-4.87339	Down	0	0
BMSK0012780	3432	31.84	0	0.29	0.01	-4.85798	Down	3.63472e-10	1.9075e-09
BMSK0005188	1371	512	18	11.88	0.41	-4.85677	Down	8.37976e-129	3.88518e-127
BMSK0014558	4176	37.39	0	0.28	0.01	-4.80735	Down	5.42144e-12	3.22982e-11
BMSK0006885	1782	15.84	0	0.28	0.01	-4.80735	Down	2.69618e-05	8.32733e-05
BMSK0013203	1485	13	0	0.28	0.01	-4.80735	Down	0.00010953	0.000303467
BMSK0015592	534	1386	52	86.45	3.2	-4.75572	Down	0	0
BMSK0008954	1662	14.19	0	0.27	0.01	-4.75489	Down	5.43428e-05	0.000160081
BMSK0015715	2778	24.12	0	0.27	0.01	-4.75489	Down	4.91154e-08	2.12699e-07
BMSK0006140	1047	102.93	3.91	3.15	0.12	-4.71425	Down	2.25574e-27	2.62968e-26
BMSK0009563	2082	17	0	0.26	0.01	-4.70044	Down	6.6369e-06	2.24091e-05
BMSK0015768	1200	994	39	26.45	1.02	-4.69663	Down	6.01252e-244	5.16765e-242
BMSK0003188	1068	33.54	1.36	1.01	0.04	-4.65821	Down	1.62222e-09	8.04968e-09
BMSK0004113	2022	16	0	0.25	0.01	-4.64386	Down	1.3377e-05	4.34013e-05
BMSK0007348	1689	13.09	0	0.25	0.01	-4.64386	Down	0.00010953	0.000306262
BMSK0003816	1509	12	0	0.25	0.01	-4.64386	Down	0.000220764	0.000586804
BMSK0006060	1635	13	0	0.25	0.01	-4.64386	Down	0.00010953	0.00030437
BMSK0000910	1614	13	0	0.25	0.01	-4.64386	Down	0.00010953	0.000303768
BMSK0010918	1596	12	0	0.24	0.01	-4.58496	Down	0.000220764	0.000582513
BMSK0014863	1350	90.2	3.78	2.13	0.09	-4.56478	Down	7.07122e-24	7.30619e-23
BMSK0015669	2055	14.94	0	0.23	0.01	-4.52356	Down	5.43428e-05	0.000160094
BMSK0003344	1803	13	0	0.23	0.01	-4.52356	Down	0.00010953	0.000305722
BMSK0003889	2700	20	0	0.23	0.01	-4.52356	Down	8.10564e-07	3.09499e-06
BMSK0002012	8043	58.72	0	0.23	0.01	-4.52356	Down	2.19722e-18	1.81732e-17
BMSK0005801	2784	20.06	0	0.23	0.01	-4.52356	Down	8.10564e-07	3.08819e-06
BMSK0015605	3747	27.02	0	0.23	0.01	-4.52356	Down	5.99846e-09	2.83009e-08
BMSK0012501	2454	17.55	0	0.22	0.01	-4.45943	Down	6.6369e-06	2.24758e-05
BMSK0003071	633	110	5	5.72	0.26	-4.45943	Down	1.77627e-27	2.07604e-26
BMSK0009709	1698	12	0	0.22	0.01	-4.45943	Down	0.000220764	0.000585523
BMSK0015049	444	212	10	16.16	0.75	-4.42939	Down	2.20406e-51	4.32761e-50
BMSK0009478	2623	1139.15	54.48	13.62	0.64	-4.41151	Down	3.20116e-269	3.03793e-267
BMSK0003314	1848	12.16	0	0.21	0.01	-4.39232	Down	0.000220764	0.000587833
BMSK0005227	4509	31	0	0.21	0.01	-4.39232	Down	3.63472e-10	1.91025e-09
BMSK0003909	1440	19	1	0.42	0.02	-4.39232	Down	1.8097e-05	5.71681e-05
BMSK0009881	6090	40.95	0	0.21	0.01	-4.39232	Down	6.6212e-13	4.17456e-12
BMSK0005002	5589	38	0	0.21	0.01	-4.39232	Down	2.68982e-12	1.63207e-11
BMSK0003091	498	834.09	40.99	56.1	2.72	-4.36632	Down	4.18854e-197	2.89089e-195
BMSK0006768	375	20	1	1.84	0.09	-4.35364	Down	9.38712e-06	3.09216e-05
BMSK0011325	561	811.31	40.88	47.99	2.38	-4.3337	Down	1.41311e-190	9.5364e-189
BMSK0000573	2496	15.71	0	0.2	0.01	-4.32193	Down	2.69618e-05	8.36135e-05
BMSK0010616	1905	12	0	0.2	0.01	-4.32193	Down	0.000220764	0.000585437
BMSK0000332	4923	31	0	0.2	0.01	-4.32193	Down	3.63472e-10	1.90804e-09
BMSK0015700	1380	1724.55	91.58	39.73	2.08	-4.25557	Down	0	0
BMSK0002495	2004	12	0	0.19	0.01	-4.24793	Down	0.000220764	0.00058247
BMSK0011947	420	11010.2	591.89	891.75	47.26	-4.23795	Down	0	0
BMSK0004581	381	20.16	1.07	1.82	0.1	-4.18587	Down	9.38712e-06	3.09244e-05
BMSK0002916	2238	13	0	0.18	0.01	-4.16993	Down	0.00010953	0.000305371
BMSK0012822	2202	12.39	0	0.18	0.01	-4.16993	Down	0.000220764	0.000583442
BMSK0004706	3795	22.07	0	0.18	0.01	-4.16993	Down	1.99527e-07	8.08358e-07
BMSK0007985	4899	26	0	0.17	0.01	-4.08746	Down	1.20902e-08	5.57074e-08
BMSK0015161	2376	13	0	0.17	0.01	-4.08746	Down	0.00010953	0.00030326
BMSK0015595	546	1700.72	104.65	103.58	6.28	-4.04384	Down	0	0
BMSK0011036	1284	33.19	2.14	0.82	0.05	-4.03562	Down	1.51372e-08	6.91006e-08
BMSK0006665	1500	74.67	4.8	1.58	0.1	-3.98185	Down	3.02286e-18	2.48386e-17
BMSK0001453	1389	123.83	8.1	2.83	0.18	-3.97473	Down	2.93752e-28	3.52367e-27
BMSK0003073	672	31	2	1.51	0.1	-3.91648	Down	5.4945e-08	2.36679e-07
BMSK0009297	2889	14.27	0	0.15	0.01	-3.90689	Down	5.43428e-05	0.000159952
BMSK0000946	4503	21.05	0	0.15	0.01	-3.90689	Down	4.02156e-07	1.58574e-06
BMSK0004098	1761	17	1	0.3	0.02	-3.90689	Down	6.68296e-05	0.000193255
BMSK0015711	636	1017	69	52.61	3.52	-3.90169	Down	1.68828e-220	1.32026e-218
BMSK0012537	672	30	2	1.46	0.1	-3.8679	Down	1.04423e-07	4.37754e-07
BMSK0005169	657	29	2	1.45	0.1	-3.85798	Down	1.98106e-07	8.06363e-07
BMSK0007177	1419	243.91	17.02	5.46	0.38	-3.84483	Down	1.9937e-53	4.05664e-52
BMSK0015594	561	7378.28	529.35	436.46	30.87	-3.82157	Down	0	0
BMSK0009192	1473	39	3	0.84	0.06	-3.80735	Down	2.26576e-09	1.11354e-08
BMSK0015733	2988	12.97	0	0.14	0.01	-3.80735	Down	0.000220764	0.000584459
BMSK0007380	2139	28.71	2.31	0.42	0.03	-3.80735	Down	3.75124e-07	1.48396e-06
BMSK0001189	1272	56	4	1.4	0.1	-3.80735	Down	3.21658e-13	2.06262e-12
BMSK0011642	3516	157.81	11.3	1.4	0.1	-3.80735	Down	5.2972e-35	7.5554e-34
BMSK0005490	324	24.43	1.75	2.64	0.19	-3.79647	Down	6.67792e-07	2.56841e-06
BMSK0006973	1170	120	9	3.28	0.24	-3.77259	Down	1.46383e-26	1.66599e-25
BMSK0008736	321	105.7	7.93	11.55	0.85	-3.76429	Down	3.6898e-24	3.84512e-23
BMSK0007411	894	45	3.5	1.63	0.12	-3.76377	Down	4.99834e-11	2.78346e-10
BMSK0011075	1473	106.62	8.18	2.3	0.17	-3.75803	Down	1.42552e-23	1.45883e-22
BMSK0003118	954	105	8	3.55	0.27	-3.71679	Down	2.67524e-23	2.7111e-22
BMSK0009641	414	157.17	12.26	12.93	0.99	-3.70715	Down	3.8062e-34	5.33483e-33
BMSK0014001	3237	13.74	0	0.13	0.01	-3.70044	Down	0.00010953	0.000304509
BMSK0002551	1548	31.33	2.62	0.64	0.05	-3.67807	Down	5.4945e-08	2.36651e-07
BMSK0015337	645	166.59	13.36	8.49	0.67	-3.66353	Down	9.18762e-36	1.33499e-34
BMSK0013310	1044	37	3	1.14	0.09	-3.66297	Down	7.9807e-09	3.73773e-08
BMSK0003402	1716	1319.28	106.49	24.3	1.93	-3.65428	Down	3.32864e-271	3.19217e-269
BMSK0005133	732	25	2	1.11	0.09	-3.62449	Down	2.51502e-06	8.99699e-06
BMSK0014124	4935	78.21	5.72	0.49	0.04	-3.61471	Down	1.91569e-18	1.58916e-17
BMSK0010684	3003	23.38	2.31	0.24	0.02	-3.58496	Down	8.83562e-06	2.92026e-05
BMSK0005196	1947	15	1	0.24	0.02	-3.58496	Down	0.00024432	0.000638519
BMSK0015857	6702	126.45	10.54	0.59	0.05	-3.56071	Down	2.30182e-27	2.68254e-26
BMSK0015955	585	1601.12	140.24	90.56	7.82	-3.53363	Down	0	0
BMSK0005631	1038	118.92	10.38	3.68	0.32	-3.52356	Down	3.38052e-25	3.66536e-24
BMSK0006721	708	350.22	31.2	16.17	1.42	-3.50936	Down	7.17222e-71	1.9134e-69
BMSK0011770	498	22	2	1.48	0.13	-3.50901	Down	1.64924e-05	5.26836e-05
BMSK0002525	822	69.29	6.09	2.73	0.24	-3.50779	Down	3.83884e-15	2.71009e-14
BMSK0002912	1203	255.02	23	6.77	0.6	-3.49612	Down	1.00236e-51	1.97983e-50
BMSK0007104	1767	94.61	8.32	1.69	0.15	-3.49399	Down	2.60058e-20	2.33943e-19
BMSK0012075	873	15	1.33	0.56	0.05	-3.48543	Down	0.00024432	0.000638931
BMSK0004945	3588	12.63	0	0.11	0.01	-3.45943	Down	0.000220764	0.000584757
BMSK0013671	2811	610.16	56.12	6.8	0.62	-3.45519	Down	9.01028e-121	3.90431e-119
BMSK0008724	1242	34	3	0.87	0.08	-3.44294	Down	5.20468e-08	2.2462e-07
BMSK0007351	1143	56.7	5.42	1.59	0.15	-3.40599	Down	2.04608e-12	1.25211e-11
BMSK0003635	522	439.82	43.13	28.12	2.72	-3.36992	Down	2.52898e-85	7.96552e-84
BMSK0011765	1236	51	5	1.32	0.13	-3.34395	Down	4.44098e-11	2.47914e-10
BMSK0003225	606	341.63	34.69	18.61	1.86	-3.3227	Down	3.46544e-66	8.64391e-65
BMSK0015626	4473	14.58	0	0.1	0.01	-3.32193	Down	5.43428e-05	0.000159257
BMSK0014773	3969	12.35	0	0.1	0.01	-3.32193	Down	0.000220764	0.00058125
BMSK0012877	4924	15.59	0	0.1	0.01	-3.32193	Down	2.69618e-05	8.2866e-05
BMSK0012131	1263	82.78	8.6	2.09	0.21	-3.31504	Down	4.23072e-17	3.28453e-16
BMSK0007259	888	60	6	2.18	0.22	-3.30875	Down	9.7432e-13	6.08816e-12
BMSK0012472	576	106	11	6.1	0.62	-3.29847	Down	3.03822e-21	2.84259e-20
BMSK0000007	2130	39.98	4.1	0.59	0.06	-3.29768	Down	1.28804e-08	5.90798e-08
BMSK0015616	552	535.22	55.43	32.22	3.29	-3.2918	Down	1.0636e-101	3.92304e-100
BMSK0001871	645	153.05	15.95	7.8	0.8	-3.2854	Down	1.06228e-30	1.3747e-29
BMSK0000608	11688	181.55	17.42	0.48	0.05	-3.26303	Down	1.27721e-36	1.89358e-35
BMSK0007749	1263	329.92	35	8.33	0.87	-3.25923	Down	2.5968e-62	6.12905e-61
BMSK0015729	684	28	3	1.34	0.14	-3.25873	Down	2.08632e-06	7.56138e-06
BMSK0010840	900	310	33	11.12	1.17	-3.24858	Down	8.66482e-59	1.9372e-57
BMSK0004698	507	84.36	9.13	5.57	0.59	-3.23889	Down	6.6343e-17	5.1038e-16
BMSK0012165	450	600.08	66.26	45.06	4.91	-3.19805	Down	9.4312e-111	3.78933e-109
BMSK0001835	10305	90.56	11.74	0.27	0.03	-3.16993	Down	4.27686e-17	3.31753e-16
BMSK0005234	5229	14.53	0	0.09	0.01	-3.16993	Down	5.43428e-05	0.000159514
BMSK0015979	372	44.31	4.99	4.1	0.46	-3.15592	Down	5.97852e-10	3.08204e-09
BMSK0007012	1575	39.71	4.68	0.8	0.09	-3.152	Down	1.28804e-08	5.90724e-08
BMSK0010237	1299	29	3.49	0.71	0.08	-3.14975	Down	1.13493e-06	4.22937e-06
BMSK0011074	2370	86.81	9.78	1.15	0.13	-3.14505	Down	1.98559e-17	1.56215e-16
BMSK0011094	909	445	52	15.8	1.82	-3.11791	Down	1.84266e-80	5.50863e-79
BMSK0002552	705	26	3	1.21	0.14	-3.11151	Down	6.98772e-06	2.34697e-05
BMSK0009630	1572	60	7	1.21	0.14	-3.11151	Down	4.85204e-12	2.89961e-11
BMSK0000743	2490	238.3	28.2	3	0.35	-3.09954	Down	1.22909e-43	2.11976e-42
BMSK0009302	411	23.7	2.78	1.97	0.23	-3.09849	Down	8.83562e-06	2.92052e-05
BMSK0003007	726	4196	508	188.66	22.51	-3.06715	Down	0	0
BMSK0012260	1011	487	59	15.48	1.85	-3.06481	Down	1.72956e-86	5.52881e-85
BMSK0006695	1056	33	4	1	0.12	-3.05889	Down	4.777e-07	1.86945e-06
BMSK0013264	1026	24	3	0.75	0.09	-3.05889	Down	2.30968e-05	7.21493e-05
BMSK0009306	717	162	20	7.38	0.9	-3.03562	Down	1.51833e-29	1.8923e-28
BMSK0000121	825	198.77	24.83	7.81	0.96	-3.02422	Down	4.42276e-36	6.47546e-35
BMSK0008263	3477	44.73	5.68	0.4	0.05	-3	Down	3.08228e-09	1.49348e-08
BMSK0007777	2991	23	3	0.24	0.03	-3	Down	4.1759e-05	0.000124757
BMSK0013155	1225	331.44	41.87	8.63	1.08	-2.99833	Down	1.04116e-58	2.32346e-57
BMSK0002962	389	194.41	24.76	17.14	2.15	-2.99496	Down	4.62596e-35	6.60577e-34
BMSK0007504	495	20	2.5	1.35	0.17	-2.98935	Down	5.6922e-05	0.000165577
BMSK0012093	615	146.48	18.65	7.85	0.99	-2.98719	Down	8.75752e-27	1.00517e-25
BMSK0005519	1044	31	4	0.95	0.12	-2.98489	Down	1.55974e-06	5.75421e-06
BMSK0004022	957	107	14	3.6	0.46	-2.96829	Down	1.77412e-19	1.53934e-18
BMSK0010150	1398	34.52	4.36	0.78	0.1	-2.96347	Down	2.63232e-07	1.05856e-06
BMSK0012474	474	1441.39	188.12	102.28	13.16	-2.95829	Down	1.1136e-243	9.54863e-242
BMSK0005155	1395	57.92	7.45	1.32	0.17	-2.95693	Down	2.8705e-11	1.62635e-10
BMSK0013494	2244	1046	138	14.66	1.91	-2.94024	Down	2.02758e-176	1.26306e-174
BMSK0005619	303	23	3	2.68	0.35	-2.93681	Down	4.1759e-05	0.000124767
BMSK0009027	717	982.29	130.28	44.75	5.85	-2.93538	Down	1.86427e-165	1.08354e-163
BMSK0002908	2082	71	9.55	1.07	0.14	-2.93411	Down	1.50388e-13	9.82158e-13
BMSK0008221	390	19.95	2.65	1.75	0.23	-2.92765	Down	0.000105196	0.00029507
BMSK0005128	5484	254.11	34.81	1.44	0.19	-2.922	Down	8.76258e-44	1.51699e-42
BMSK0011132	3675	137.69	18.54	1.17	0.16	-2.87036	Down	1.66777e-24	1.76012e-23
BMSK0010567	1929	489.51	68.24	8	1.1	-2.8625	Down	3.1375e-81	9.42595e-80
BMSK0002152	3024	118.83	16.64	1.23	0.17	-2.85505	Down	5.47864e-21	5.07119e-20
BMSK0003466	744	3439.11	482.67	150.68	20.85	-2.85337	Down	0	0
BMSK0005233	609	25.26	3.6	1.37	0.19	-2.8501	Down	1.27265e-05	4.14163e-05
BMSK0000443	489	205.68	28.97	14.11	1.96	-2.84779	Down	2.78974e-35	4.00724e-34
BMSK0001240	900	119.86	16.86	4.3	0.6	-2.8413	Down	3.07688e-21	2.87728e-20
BMSK0002744	537	20.63	3	1.28	0.18	-2.83007	Down	0.000240544	0.00062987
BMSK0008833	1653	141	20	2.7	0.38	-2.82889	Down	2.8855e-24	3.02165e-23
BMSK0008008	924	26.49	3.65	0.92	0.13	-2.82312	Down	6.98772e-06	2.34611e-05
BMSK0008979	978	696	100	22.9	3.24	-2.82128	Down	6.23338e-113	2.54946e-111
BMSK0014672	2358	275.58	39.35	3.67	0.52	-2.8192	Down	6.33406e-46	1.1444e-44
BMSK0014833	574	91.53	13.14	5.28	0.75	-2.81558	Down	4.3175e-16	3.19858e-15
BMSK0013002	1403	89	13	2.02	0.29	-2.80023	Down	1.34928e-15	9.74831e-15
BMSK0013300	711	21	3	0.97	0.14	-2.79256	Down	0.000134808	0.000369764
BMSK0001204	826	368.17	55.14	14.45	2.13	-2.76214	Down	3.06342e-59	6.88269e-58
BMSK0005943	861	184.81	27.91	6.95	1.03	-2.75437	Down	1.09709e-30	1.41924e-29
BMSK0011365	795	75.94	11.35	3.1	0.46	-2.75256	Down	2.5381e-13	1.63589e-12
BMSK0000251	171	482.23	72.57	111.49	16.55	-2.75201	Down	4.20944e-77	1.21553e-75
BMSK0010040	1203	1233.98	187.68	32.75	4.91	-2.7377	Down	7.87766e-193	5.37599e-191
BMSK0005000	3621	70	11	0.6	0.09	-2.73697	Down	4.2678e-12	2.55717e-11
BMSK0011485	4410	216.69	32.52	1.53	0.23	-2.73383	Down	1.39048e-35	2.01239e-34
BMSK0003438	222	715	109	119.97	18.04	-2.7334	Down	2.93516e-112	1.19245e-110
BMSK0004502	1530	31.83	4.85	0.66	0.1	-2.72247	Down	1.55974e-06	5.7548e-06
BMSK0002833	2313	33.82	5.53	0.46	0.07	-2.71621	Down	1.93608e-06	7.04421e-06
BMSK0005984	519	386.32	61.25	24.85	3.88	-2.67912	Down	3.7785e-60	8.6384e-59
BMSK0012754	861	20.34	3.3	0.76	0.12	-2.66297	Down	0.000240544	0.000629961
BMSK0011917	1173	44	7	1.2	0.19	-2.65896	Down	5.18078e-08	2.23615e-07
BMSK0013116	822	117.76	19.03	4.65	0.74	-2.65163	Down	5.54966e-19	4.71974e-18
BMSK0015053	609	117.97	19.36	6.39	1.03	-2.63317	Down	5.54966e-19	4.71864e-18
BMSK0010714	2163	280	46	4.07	0.66	-2.62449	Down	4.30444e-43	7.34375e-42
BMSK0008472	2250	65.89	11.21	0.92	0.15	-2.61667	Down	6.8607e-11	3.79389e-10
BMSK0010975	549	48	8	2.91	0.48	-2.59991	Down	1.97154e-08	8.89412e-08
BMSK0013655	7401	13.33	0	0.06	0.01	-2.58496	Down	0.00010953	0.00030444
BMSK0001042	1023	23	4	0.72	0.12	-2.58496	Down	0.000153732	0.000415139
BMSK0007179	552	518.31	88.37	31.2	5.24	-2.57391	Down	9.43424e-77	2.71138e-75
BMSK0014290	834	52	9	2.02	0.34	-2.57075	Down	7.44818e-09	3.49506e-08
BMSK0012552	465	313.58	53.7	22.72	3.84	-2.56478	Down	4.01966e-47	7.39074e-46
BMSK0011364	645	183.26	31.72	9.34	1.59	-2.5544	Down	3.51098e-28	4.2005e-27
BMSK0011301	1770	116.94	20.71	2.09	0.36	-2.53743	Down	3.36312e-18	2.75475e-17
BMSK0008130	660	30.19	5.37	1.5	0.26	-2.52838	Down	1.05284e-05	3.45312e-05
BMSK0004046	1206	34.61	6	0.92	0.16	-2.52356	Down	3.88112e-06	1.35397e-05
BMSK0011503	2469	72	13	0.92	0.16	-2.52356	Down	1.70192e-11	9.83375e-11
BMSK0013864	1239	261	46	6.72	1.17	-2.52195	Down	1.36016e-38	2.12278e-37
BMSK0002940	1533	101.6	18.34	2.1	0.37	-2.50479	Down	1.0268e-15	7.48072e-15
BMSK0005644	2829	259.81	46.42	2.88	0.51	-2.4975	Down	4.00232e-38	6.14375e-37
BMSK0015331	2496	79.99	14.21	1.01	0.18	-2.48829	Down	1.26689e-12	7.84906e-12
BMSK0000025	717	85.94	15.54	3.92	0.7	-2.48543	Down	1.62501e-13	1.05842e-12
BMSK0000268	1986	235	43	3.73	0.67	-2.47694	Down	4.41938e-34	6.18001e-33
BMSK0012039	693	1401	257	66.17	11.96	-2.46796	Down	1.53398e-194	1.05077e-192
BMSK0003600	663	409	77	20.24	3.76	-2.4284	Down	4.85216e-57	1.04753e-55
BMSK0005833	3687	51	10	0.43	0.08	-2.42626	Down	4.11126e-08	1.79881e-07
BMSK0006827	858	100.75	19.1	3.8	0.71	-2.42011	Down	5.67396e-15	3.97025e-14
BMSK0005421	5187	357.14	67.07	2.14	0.4	-2.41954	Down	4.20334e-50	8.08328e-49
BMSK0014278	303	37	7	4.32	0.81	-2.41504	Down	2.44668e-06	8.76543e-06
BMSK0012982	841	29	5.54	1.12	0.21	-2.41504	Down	1.83715e-05	5.79197e-05
BMSK0009397	1485	319.42	60.72	6.82	1.28	-2.41363	Down	7.09524e-45	1.25395e-43
BMSK0000936	1518	81.58	15.53	1.7	0.32	-2.40939	Down	1.40816e-12	8.69032e-12
BMSK0012517	1326	460	88	11.04	2.08	-2.40808	Down	3.01834e-63	7.23647e-62
BMSK0007839	3621	146.89	27.87	1.27	0.24	-2.40372	Down	1.36864e-21	1.29953e-20
BMSK0006071	1533	564	109	11.66	2.22	-2.39294	Down	1.29367e-76	3.70336e-75
BMSK0005732	609	37.52	7.4	2.03	0.39	-2.37993	Down	2.44668e-06	8.76801e-06
BMSK0013124	2247	40.67	7.63	0.57	0.11	-2.37346	Down	4.78046e-07	1.8702e-06
BMSK0013936	882	934.94	185.59	34.26	6.7	-2.35429	Down	1.61993e-123	7.14693e-122
BMSK0014432	438	402.29	80.88	31.12	6.17	-2.3345	Down	5.73796e-54	1.17407e-52
BMSK0011018	1230	29	6	0.75	0.15	-2.32193	Down	5.75868e-05	0.000167391
BMSK0015170	4614	29.98	5.83	0.2	0.04	-2.32193	Down	1.83715e-05	5.79147e-05
BMSK0011641	1314	88.74	18.19	2.15	0.43	-2.32193	Down	1.02297e-12	6.38777e-12
BMSK0004696	1452	124.98	25.49	2.73	0.55	-2.3114	Down	1.56435e-17	1.24119e-16
BMSK0009410	1506	1396	290	29.4	6.02	-2.28798	Down	2.82904e-177	1.76837e-175
BMSK0004846	594	4711.55	979.4	262.16	53.72	-2.28692	Down	0	0
BMSK0006474	2826	110	23	1.22	0.25	-2.28688	Down	2.53508e-15	1.80931e-14
BMSK0009178	3144	78.17	16.63	0.78	0.16	-2.2854	Down	2.11924e-11	1.21468e-10
BMSK0010678	1521	694	145	14.47	2.98	-2.27968	Down	1.14841e-88	3.74667e-87
BMSK0014228	1959	81.25	16.95	1.31	0.27	-2.27854	Down	4.40776e-12	2.6393e-11
BMSK0008763	1374	50.02	10.57	1.16	0.24	-2.27302	Down	6.97862e-08	2.98983e-07
BMSK0000545	591	186.81	39.34	10.45	2.17	-2.26774	Down	7.17998e-25	7.66636e-24
BMSK0000933	6027	46	9	0.24	0.05	-2.26303	Down	1.90879e-07	7.78687e-07
BMSK0006502	768	194.93	41.61	8.26	1.74	-2.24705	Down	9.99502e-26	1.10442e-24
BMSK0003218	720	56.51	12.14	2.56	0.54	-2.24511	Down	2.62954e-08	1.17261e-07
BMSK0001735	1662	49.54	10.75	0.94	0.2	-2.23266	Down	1.18105e-07	4.9318e-07
BMSK0006267	1167	501	108	13.72	2.92	-2.23224	Down	5.78436e-63	1.38135e-61
BMSK0008399	333	715	156	74.97	16.13	-2.21657	Down	2.83414e-88	9.21336e-87
BMSK0007077	881	101	22	3.71	0.8	-2.21335	Down	8.88896e-14	5.86089e-13
BMSK0000671	1404	40.48	8.9	0.92	0.2	-2.20163	Down	1.51589e-06	5.59925e-06
BMSK0006315	1419	41	9	0.92	0.2	-2.20163	Down	2.61354e-06	9.33568e-06
BMSK0009887	1368	49.62	10.85	1.15	0.25	-2.20163	Down	1.18105e-07	4.93237e-07
BMSK0000690	741	149.91	33.27	6.6	1.44	-2.1964	Down	2.04148e-19	1.7646e-18
BMSK0014534	2181	219.45	50.11	3.17	0.71	-2.15859	Down	3.47124e-27	4.02094e-26
BMSK0009536	2193	34	8	0.49	0.11	-2.15528	Down	3.38728e-05	0.000103064
BMSK0014202	1776	630.81	143.92	11.22	2.52	-2.15458	Down	1.54753e-75	4.36833e-74
BMSK0015195	996	62	14	2	0.45	-2.152	Down	9.62922e-09	4.47473e-08
BMSK0002866	2919	29	7	0.31	0.07	-2.14684	Down	0.000159204	0.000429375
BMSK0006460	666	286.59	65.76	14.12	3.19	-2.14611	Down	3.70308e-35	5.30246e-34
BMSK0014789	429	99	23	7.83	1.79	-2.12905	Down	6.68676e-13	4.20789e-12
BMSK0007761	5976	324.87	76.44	1.69	0.39	-2.11548	Down	1.33053e-38	2.07743e-37
BMSK0004553	1515	4220	995	88.33	20.53	-2.10517	Down	0	0
BMSK0015559	795	308	73	12.58	2.94	-2.09724	Down	1.85907e-36	2.74729e-35
BMSK0004879	774	117	28	4.92	1.16	-2.08453	Down	1.18942e-14	8.19373e-14
BMSK0012173	1326	826.51	197.9	19.84	4.68	-2.08383	Down	1.9891e-94	6.98331e-93
BMSK0010386	1875	175	42	2.94	0.7	-2.07039	Down	3.72328e-21	3.47106e-20
BMSK0010236	1575	171.26	41.21	3.44	0.82	-2.06871	Down	1.00966e-20	9.26104e-20
BMSK0015942	579	578.15	140.07	33.06	7.9	-2.06516	Down	1.02816e-65	2.54885e-64
BMSK0005970	654	130.68	31.76	6.56	1.57	-2.06293	Down	3.60286e-16	2.67677e-15
BMSK0008583	1836	99.42	23.94	1.71	0.41	-2.0603	Down	6.68676e-13	4.20862e-12
BMSK0005849	1182	81.84	20.01	2.21	0.53	-2.05998	Down	2.6421e-10	1.40416e-09
BMSK0005040	1368	57	14	1.33	0.32	-2.05528	Down	1.16492e-07	4.87058e-07
BMSK0011522	771	893	219	37.68	9.11	-2.04828	Down	1.87492e-99	6.79861e-98
BMSK0009402	399	1962	485	168.15	40.98	-2.03676	Down	1.11461e-214	8.53332e-213
BMSK0008607	1578	157.69	39.32	3.17	0.78	-2.02294	Down	1.37561e-18	1.1503e-17
BMSK0006680	1542	1363	342	28.02	6.93	-2.01553	Down	1.0871e-147	5.74978e-146
BMSK0001159	831	151	38	5.89	1.46	-2.0123	Down	9.79586e-18	7.85609e-17
BMSK0011354	936	173.89	43.85	5.99	1.49	-2.00724	Down	2.53096e-20	2.27793e-19
BMSK0014462	564	383.52	97.16	22.56	5.63	-2.00256	Down	2.13336e-42	3.59593e-41
BMSK0004988	873	44.22	11.27	1.64	0.41	-2	Down	4.11258e-06	1.43129e-05
BMSK0008560	5010	44.97	11	0.28	0.07	-2	Down	4.11258e-06	1.43102e-05
BMSK0011334	576	87.23	22.28	5.02	1.26	-1.99426	Down	9.24344e-11	5.04946e-10
BMSK0003395	3921	349.23	90.57	2.78	0.71	-1.96919	Down	3.8331e-38	5.89143e-37
BMSK0001312	2112	1386	361	20.66	5.3	-1.96278	Down	6.0841e-145	3.15387e-143
BMSK0009915	1320	159.25	41.79	3.84	0.99	-1.95561	Down	3.3033e-18	2.7088e-17
BMSK0011524	771	580	152	24.48	6.32	-1.95361	Down	2.41624e-61	5.6156e-60
BMSK0015025	2733	47.19	12.43	0.54	0.14	-1.94753	Down	2.39646e-06	8.60073e-06
BMSK0008663	3504	535.55	140.79	4.77	1.24	-1.94365	Down	8.50446e-57	1.8252e-55
BMSK0000917	537	890.88	237.1	55.24	14.49	-1.93066	Down	9.5124e-92	3.24579e-90
BMSK0011517	762	465	124	19.87	5.22	-1.92847	Down	1.06393e-48	2.00165e-47
BMSK0010201	951	203.11	54.33	6.88	1.81	-1.92642	Down	3.3712e-22	3.2726e-21
BMSK0002189	684	544.88	145.72	26.09	6.88	-1.92302	Down	1.03603e-56	2.21697e-55
BMSK0006468	877	55.97	15.01	2.06	0.55	-1.90514	Down	7.5364e-07	2.88732e-06
BMSK0007268	1350	295	80	6.95	1.86	-1.90171	Down	5.4989e-31	7.17732e-30
BMSK0011649	2172	126.19	34.09	1.83	0.49	-1.90099	Down	3.8241e-14	2.57403e-13
BMSK0004408	3453	256.67	71	2.32	0.63	-1.8807	Down	1.63801e-26	1.85958e-25
BMSK0005575	6708	4155.65	1146.26	19.25	5.23	-1.87998	Down	0	0
BMSK0014687	2049	181.66	50.16	2.79	0.76	-1.87619	Down	2.9287e-19	2.52013e-18
BMSK0003774	1038	170.45	47.21	5.27	1.44	-1.87173	Down	3.64984e-18	2.98625e-17
BMSK0006385	582	47	13	2.67	0.73	-1.87087	Down	5.81158e-06	1.98338e-05
BMSK0009424	885	64.19	17.82	2.34	0.64	-1.87036	Down	6.13774e-08	2.63888e-07
BMSK0007625	888	1903	528	69.24	18.94	-1.87017	Down	4.10582e-186	2.69593e-184
BMSK0011778	744	23939	6657	1048.86	287.51	-1.86714	Down	0	0
BMSK0013491	3333	54.34	15.09	0.51	0.14	-1.86507	Down	1.20505e-06	4.48473e-06
BMSK0009036	606	6988.02	1949.3	380.61	104.66	-1.8626	Down	0	0
BMSK0015352	789	110.35	30.75	4.54	1.25	-1.86076	Down	2.09818e-12	1.28313e-11
BMSK0004128	282	1046.57	293.17	132.61	36.63	-1.85609	Down	3.82358e-102	1.41461e-100
BMSK0003509	447	33.9	9.48	2.56	0.71	-1.85025	Down	0.000139473	0.000377837
BMSK0001948	861	59.36	16.74	2.23	0.62	-1.8467	Down	2.72272e-07	1.09359e-06
BMSK0006504	966	1335.37	377.14	44.5	12.39	-1.84463	Down	9.50958e-129	4.40341e-127
BMSK0003260	2077	44.83	12.91	0.68	0.19	-1.83954	Down	1.01102e-05	3.32194e-05
BMSK0015990	1188	81	23	2.18	0.61	-1.83745	Down	3.74628e-09	1.8037e-08
BMSK0010712	948	161.97	45.86	5.5	1.54	-1.8365	Down	4.22588e-17	3.28147e-16
BMSK0008743	2097	33.49	9.67	0.5	0.14	-1.8365	Down	0.000139473	0.000377781
BMSK0014985	636	404	116	20.9	5.92	-1.81983	Down	1.70402e-39	2.71289e-38
BMSK0000806	319	55.76	16.05	6.14	1.74	-1.81915	Down	1.74749e-06	6.37712e-06
BMSK0000290	3990	800.75	231.56	6.26	1.78	-1.81429	Down	4.4397e-76	1.264e-74
BMSK0000590	5970	40	11	0.21	0.06	-1.80735	Down	2.82908e-05	8.67604e-05
BMSK0001600	1194	1270.21	369.99	33.97	9.75	-1.80079	Down	6.76084e-119	2.88838e-117
BMSK0013423	1242	31.13	9.18	0.8	0.23	-1.79837	Down	0.000358554	0.000910425
BMSK0009756	1242	31.13	9.18	0.8	0.23	-1.79837	Down	0.000358554	0.000910299
BMSK0001599	1194	354.79	104.01	9.49	2.74	-1.79223	Down	5.56342e-34	7.76492e-33
BMSK0013188	627	58.57	17.26	3.08	0.89	-1.79105	Down	1.00243e-06	3.77578e-06
BMSK0003313	378	236.21	69.4	21.49	6.23	-1.78636	Down	2.72344e-23	2.75918e-22
BMSK0000600	348	187.91	55.26	18.75	5.44	-1.78521	Down	1.1847e-18	9.92711e-18
BMSK0015906	1011	390	115	12.4	3.6	-1.78427	Down	3.9912e-37	5.98302e-36
BMSK0000035	573	126.59	37.32	7.32	2.13	-1.78099	Down	4.68674e-13	2.98278e-12
BMSK0003371	435	216.52	64	16.87	4.92	-1.77773	Down	3.7566e-21	3.50033e-20
BMSK0000815	1002	940.17	278.46	30.16	8.81	-1.77542	Down	8.68752e-87	2.78689e-85
BMSK0001906	1194	76.56	22.57	2.05	0.6	-1.77259	Down	1.61707e-08	7.36154e-08
BMSK0014530	954	100.23	29.62	3.38	0.99	-1.77152	Down	8.99552e-11	4.91771e-10
BMSK0014371	828	34	10	1.33	0.39	-1.76988	Down	0.000202418	0.000540365
BMSK0005054	1236	186	55.27	4.8	1.41	-1.76734	Down	1.85122e-18	1.53812e-17
BMSK0014782	1272	38.03	11.54	0.95	0.28	-1.7625	Down	7.22058e-05	0.000205991
BMSK0009430	846	366	110	14.01	4.15	-1.75527	Down	3.14526e-34	4.41184e-33
BMSK0014813	2037	103.81	31.31	1.61	0.48	-1.74595	Down	1.15891e-10	6.29686e-10
BMSK0000710	1380	112	34	2.58	0.77	-1.74444	Down	2.239e-11	1.2767e-10
BMSK0008233	798	71.56	21.58	2.91	0.87	-1.74193	Down	6.94946e-08	2.97804e-07
BMSK0008397	696	85.99	26.01	4.04	1.21	-1.73935	Down	6.86532e-09	3.22904e-08
BMSK0014262	2334	1168.87	355.9	15.73	4.72	-1.73666	Down	3.84638e-104	1.44208e-102
BMSK0002487	1470	342	105	7.38	2.23	-1.72658	Down	2.40218e-31	3.15688e-30
BMSK0010351	1782	67.13	20.74	1.19	0.36	-1.72489	Down	1.89702e-07	7.74404e-07
BMSK0010071	630	1024	316	53.51	16.28	-1.71671	Down	6.05946e-90	2.01477e-88
BMSK0001630	885	71.76	22.35	2.62	0.8	-1.71149	Down	1.52353e-07	6.265e-07
BMSK0003245	441	74	23	5.68	1.74	-1.7068	Down	8.74006e-08	3.70097e-07
BMSK0002604	384	57.98	18	5.18	1.59	-1.70393	Down	3.43294e-06	1.20442e-05
BMSK0000450	1785	1148.58	357.62	20.32	6.24	-1.70328	Down	1.03044e-99	3.74764e-98
BMSK0003805	5841	538.14	170.42	2.87	0.89	-1.68917	Down	8.64154e-47	1.58011e-45
BMSK0008219	1137	54.63	17.21	1.54	0.48	-1.68182	Down	6.02216e-06	2.05198e-05
BMSK0008603	606	34.63	10.94	1.89	0.59	-1.6796	Down	0.000202418	0.000540404
BMSK0009292	1947	71.23	22.27	1.15	0.36	-1.67557	Down	1.52353e-07	6.26429e-07
BMSK0001502	657	325	104	16.24	5.12	-1.66534	Down	1.71466e-28	2.07181e-27
BMSK0007388	882	37	12	1.36	0.43	-1.6612	Down	0.000248408	0.000648645
BMSK0012502	2352	10566	3425	141.12	45.09	-1.64604	Down	0	0
BMSK0006329	7890	2028.44	665.91	7.98	2.58	-1.62902	Down	9.5932e-164	5.52283e-162
BMSK0008650	1398	3901.51	1283.55	88.69	28.76	-1.62471	Down	0	0
BMSK0005925	1788	340	113	6.01	1.97	-1.60917	Down	2.02314e-28	2.43968e-27
BMSK0005878	1062	481.71	161.22	14.55	4.8	-1.59991	Down	3.45944e-39	5.467e-38
BMSK0014521	969	335.73	112.69	11.15	3.69	-1.59535	Down	7.9985e-28	9.45141e-27
BMSK0011188	1836	843.16	283.94	14.5	4.81	-1.59194	Down	3.86524e-67	9.83639e-66
BMSK0011026	12462	13	0	0.03	0.01	-1.58496	Down	0.00010953	0.000306662
BMSK0006476	795	2005	678	81.92	27.31	-1.58479	Down	1.20275e-155	6.65109e-154
BMSK0011028	639	614	208	31.61	10.55	-1.58314	Down	8.27822e-49	1.56146e-47
BMSK0009764	822	131.53	44.66	5.19	1.74	-1.57665	Down	1.03353e-11	6.05235e-11
BMSK0009767	822	131.53	44.66	5.19	1.74	-1.57665	Down	1.03353e-11	6.05137e-11
BMSK0013945	1053	41	14	1.25	0.42	-1.57347	Down	0.000187357	0.000501738
BMSK0014035	1569	229.92	78.69	4.64	1.57	-1.56336	Down	4.51902e-19	3.85402e-18
BMSK0014327	1110	43.09	14.89	1.24	0.42	-1.56188	Down	7.91068e-05	0.000224816
BMSK0010400	1023	46.76	16.2	1.47	0.5	-1.55582	Down	9.13598e-05	0.000257968
BMSK0001425	1467	36.7	12.47	0.79	0.27	-1.54889	Down	0.000384404	0.000972674
BMSK0013320	591	60.97	21.38	3.41	1.18	-1.53098	Down	8.21798e-06	2.74349e-05
BMSK0012785	480	52.07	18.28	3.64	1.26	-1.53051	Down	2.93898e-05	9.00095e-05
BMSK0012333	1263	3511.43	1240.64	88.63	30.87	-1.52159	Down	1.33809e-255	1.19516e-253
BMSK0009862	2811	515	182	5.74	2	-1.52105	Down	5.31344e-39	8.35342e-38
BMSK0012186	2523	416.87	147.27	5.18	1.81	-1.51696	Down	8.00832e-32	1.06588e-30
BMSK0009272	912	189	67	6.69	2.34	-1.5155	Down	3.14914e-15	2.23184e-14
BMSK0003494	1254	509	182	12.94	4.56	-1.50473	Down	5.80582e-38	8.89347e-37
BMSK0003863	450	1766	632	132.62	46.79	-1.50303	Down	3.34748e-127	1.53252e-125
BMSK0007650	4047	719.89	258	5.55	1.96	-1.50163	Down	1.14055e-52	2.28751e-51
BMSK0014114	858	731	262	27.57	9.74	-1.50111	Down	1.32091e-53	2.69372e-52
BMSK0006766	2895	149.02	53.25	1.61	0.57	-1.49803	Down	2.95644e-12	1.78523e-11
BMSK0009235	495	150	54	10.16	3.6	-1.49683	Down	3.81446e-12	2.29119e-11
BMSK0010355	381	547	197	49.34	17.52	-1.49375	Down	2.83004e-40	4.58774e-39
BMSK0007210	1284	4840.99	1746.58	120.13	42.72	-1.49161	Down	0	0
BMSK0013598	1434	44.3	15.83	0.98	0.35	-1.48543	Down	0.000105833	0.00029665
BMSK0000735	1551	41	15	0.84	0.3	-1.48543	Down	0.000370202	0.000938497
BMSK0003787	3070	1491.63	541.33	15.2	5.44	-1.48239	Down	1.28399e-105	4.89961e-104
BMSK0003240	504	41	15	2.72	0.98	-1.47275	Down	0.000370202	0.000938628
BMSK0005385	2655	82.46	30.1	0.97	0.35	-1.47063	Down	4.14364e-07	1.62806e-06
BMSK0001938	1041	199.54	73.11	6.15	2.22	-1.47003	Down	2.88952e-15	2.05343e-14
BMSK0006841	46248	3930.92	1442.64	2.63	0.95	-1.46906	Down	9.5444e-271	9.12906e-269
BMSK0014715	1332	338.95	124.43	8.1	2.93	-1.46702	Down	7.13418e-25	7.61969e-24
BMSK0004091	420	114	42	9.23	3.35	-1.46217	Down	2.727e-09	1.33e-08
BMSK0012222	2742	15738.6	5838.1	179.88	65.77	-1.45153	Down	0	0
BMSK0015247	813	110	41	4.39	1.61	-1.44716	Down	6.99774e-09	3.2892e-08
BMSK0007383	987	70	26.29	2.28	0.84	-1.44057	Down	3.81626e-06	1.33236e-05
BMSK0001313	2091	860	322	12.95	4.78	-1.43787	Down	5.62186e-59	1.25843e-57
BMSK0002754	1611	855.27	320.79	16.81	6.21	-1.43665	Down	1.11757e-58	2.49092e-57
BMSK0013680	528	48.25	18.22	3.05	1.13	-1.43249	Down	0.000151505	0.000409336
BMSK0003829	402	95	36	8.07	3.02	-1.41802	Down	1.08777e-07	4.55584e-07
BMSK0005593	3774	48.04	17.96	0.4	0.15	-1.41504	Down	7.85686e-05	0.000223338
BMSK0004443	1161	402.59	153.38	11.09	4.16	-1.4146	Down	8.49464e-28	1.00182e-26
BMSK0012719	1176	189	72	5.14	1.93	-1.41317	Down	7.5255e-14	4.9908e-13
BMSK0002086	1221	72.28	27.55	1.89	0.71	-1.4125	Down	3.25468e-06	1.15388e-05
BMSK0013430	1026	1356	517	42.44	15.95	-1.41187	Down	1.71989e-89	5.67719e-88
BMSK0001536	1293	945	362	23.28	8.79	-1.40516	Down	1.79662e-62	4.25975e-61
BMSK0007715	1671	355	136	6.72	2.54	-1.40363	Down	1.68697e-24	1.77987e-23
BMSK0012947	1290	346	133	8.54	3.24	-1.39824	Down	8.4218e-24	8.67705e-23
BMSK0011891	1140	601.51	232.25	16.88	6.42	-1.39467	Down	6.74084e-40	1.08216e-38
BMSK0012495	747	175.88	68.14	7.67	2.93	-1.38833	Down	1.39767e-12	8.62846e-12
BMSK0004985	376	114.53	44.44	10.48	4.01	-1.38596	Down	9.43158e-09	4.3868e-08
BMSK0014334	453	521.46	203.58	38.88	14.96	-1.37792	Down	2.52402e-34	3.54589e-33
BMSK0004770	858	1259	492	47.49	18.29	-1.37657	Down	3.94366e-80	1.17318e-78
BMSK0002864	1137	2525	989	71.04	27.43	-1.37288	Down	3.1975e-158	1.79267e-156
BMSK0001685	837	169.14	66.59	6.55	2.54	-1.36667	Down	4.10892e-12	2.464e-11
BMSK0008462	1272	1075.05	423.53	26.94	10.46	-1.36487	Down	5.97756e-68	1.53729e-66
BMSK0011201	366	45.32	17.84	4.27	1.66	-1.36305	Down	0.000266662	0.000694419
BMSK0011745	366	45.32	17.84	4.27	1.66	-1.36305	Down	0.000266662	0.000694369
BMSK0005739	366	45.32	17.84	4.27	1.66	-1.36305	Down	0.000266662	0.00069432
BMSK0007072	1488	89	35	1.9	0.74	-1.3604	Down	5.96998e-07	2.30464e-06
BMSK0010850	2781	327.88	129.58	3.69	1.44	-1.35755	Down	9.86928e-22	9.41509e-21
BMSK0011072	843	1548	622	59.48	23.56	-1.33607	Down	7.73032e-94	2.6932e-92
BMSK0015154	504	791	319	52.52	20.88	-1.33075	Down	1.53943e-48	2.88581e-47
BMSK0002177	1299	67.62	27.49	1.66	0.66	-1.33065	Down	2.2433e-05	7.02081e-05
BMSK0001234	633	223	90	11.59	4.61	-1.33004	Down	8.6026e-15	5.97135e-14
BMSK0004585	975	718	290	23.7	9.43	-1.32956	Down	4.13156e-44	7.19018e-43
BMSK0008795	399	69.61	28.16	5.97	2.38	-1.32677	Down	1.88695e-05	5.94126e-05
BMSK0004519	1989	253.35	102.77	4.01	1.6	-1.32553	Down	1.3073e-16	9.93548e-16
BMSK0006377	678	96.36	39.03	4.66	1.86	-1.32503	Down	4.42266e-07	1.73395e-06
BMSK0012720	1062	1238	502	37.39	14.94	-1.32347	Down	2.6509e-74	7.37999e-73
BMSK0011523	792	239	97	9.8	3.92	-1.32193	Down	1.29336e-15	9.3647e-15
BMSK0001895	477	245.12	99.58	17.28	6.92	-1.32026	Down	4.4682e-16	3.30821e-15
BMSK0009920	1383	186.59	75.76	4.29	1.72	-1.31857	Down	1.35875e-12	8.39246e-12
BMSK0013150	654	9089	3720	456.45	184.16	-1.3095	Down	0	0
BMSK0012694	2928	53	22	0.57	0.23	-1.30933	Down	0.000241776	0.000632687
BMSK0006083	420	19779	8096	1601.96	646.46	-1.30921	Down	0	0
BMSK0005799	726	108.45	44.41	4.88	1.97	-1.30869	Down	8.99726e-08	3.80546e-07
BMSK0009114	489	1969	807	135.08	54.58	-1.30737	Down	5.24662e-115	2.18013e-113
BMSK0012776	597	955	392	52.85	21.39	-1.30497	Down	1.39462e-56	2.97557e-55
BMSK0003546	1239	49	20	1.26	0.51	-1.30485	Down	0.000345582	0.000879755
BMSK0007995	1026	119.19	48.83	3.73	1.51	-1.30463	Down	1.50698e-08	6.88099e-08
BMSK0004115	441	1366	563	104.87	42.61	-1.29934	Down	1.30197e-79	3.85429e-78
BMSK0012512	438	1380	570	106.74	43.47	-1.29601	Down	4.0675e-80	1.20805e-78
BMSK0005587	1407	60.88	25.31	1.37	0.56	-1.29068	Down	9.76084e-05	0.00027476
BMSK0011137	1131	104.77	43.43	2.96	1.21	-1.29059	Down	2.22436e-07	8.98273e-07
BMSK0003266	852	77	32	2.93	1.2	-1.28787	Down	9.38714e-06	3.09188e-05
BMSK0004606	2055	203.45	84.62	3.12	1.28	-1.2854	Down	4.30644e-13	2.7441e-12
BMSK0004346	2028	1511	630	23.47	9.64	-1.28371	Down	3.68736e-86	1.17153e-84
BMSK0001980	5319	88	37	0.51	0.21	-1.28011	Down	2.7079e-06	9.65665e-06
BMSK0010784	258	165.98	69.41	23.32	9.62	-1.27746	Down	9.834e-11	5.36563e-10
BMSK0009229	498	76.68	32.17	5.16	2.13	-1.27652	Down	1.35211e-05	4.34818e-05
BMSK0015615	1473	218.2	91.97	4.7	1.95	-1.26919	Down	9.15396e-14	6.03016e-13
BMSK0006970	3021	239.75	100.78	2.48	1.03	-1.2677	Down	6.7775e-15	4.72881e-14
BMSK0004942	1206	2864	1208	75.82	31.52	-1.26631	Down	2.26106e-158	1.26961e-156
BMSK0015730	1017	492.68	210.19	15.56	6.54	-1.25048	Down	4.37146e-28	5.21456e-27
BMSK0012433	1584	246.48	106.25	4.93	2.09	-1.23808	Down	1.40016e-14	9.61639e-14
BMSK0014217	171	78.42	33.82	18.13	7.71	-1.23358	Down	1.13218e-05	3.70466e-05
BMSK0010135	258	363.57	157.32	51.08	21.79	-1.22909	Down	1.14117e-20	1.04462e-19
BMSK0008095	3294	169.32	74.02	1.61	0.69	-1.22239	Down	3.3861e-10	1.7819e-09
BMSK0000335	438	82.58	35.95	6.39	2.74	-1.22164	Down	7.93054e-06	2.65045e-05
BMSK0001527	921	90.61	39.26	3.17	1.36	-1.22088	Down	3.87936e-06	1.35349e-05
BMSK0012083	1794	2361	1028	41.56	17.84	-1.22008	Down	1.18587e-123	5.24459e-122
BMSK0015994	549	454.83	198.61	27.54	11.85	-1.21664	Down	4.30488e-25	4.6455e-24
BMSK0000254	1161	441	193	12.14	5.24	-1.21213	Down	2.85118e-24	2.98657e-23
BMSK0011275	705	816	358	37.84	16.37	-1.20886	Down	2.53352e-43	4.34273e-42
BMSK0005452	1821	121.22	53.02	2.1	0.91	-1.20645	Down	1.11388e-07	4.66255e-07
BMSK0006418	2307	859	378	11.7	5.07	-1.20645	Down	2.87804e-45	5.12117e-44
BMSK0011010	1392	89.59	39.68	2.05	0.89	-1.20375	Down	5.51318e-06	1.88437e-05
BMSK0011092	384	236	104	21.1	9.17	-1.20225	Down	1.5646e-13	1.02071e-12
BMSK0007237	327	63.8	28.12	6.83	2.97	-1.20142	Down	0.000166372	0.000447315
BMSK0015296	1524	710	314	14.77	6.44	-1.19754	Down	2.27506e-37	3.42736e-36
BMSK0011493	450	273.63	121.5	20.55	8.99	-1.19275	Down	2.84502e-15	2.02338e-14
BMSK0015667	2151	51914	23066	759.38	332.56	-1.19121	Down	0	0
BMSK0002592	834	193.19	85.96	7.51	3.29	-1.19073	Down	2.44692e-11	1.3909e-10
BMSK0001373	4224	318.64	141.33	2.35	1.03	-1.19002	Down	1.56536e-17	1.24173e-16
BMSK0006652	2001	243.51	108.2	3.83	1.68	-1.18888	Down	1.08616e-13	7.13316e-13
BMSK0012732	480	110	49	7.7	3.38	-1.18784	Down	6.42264e-07	2.47336e-06
BMSK0013348	1119	331.52	147.81	9.48	4.17	-1.18484	Down	3.89824e-18	3.18734e-17
BMSK0003857	501	799	357	53.39	23.52	-1.18268	Down	4.64648e-41	7.63766e-40
BMSK0008474	1680	7264	3248	136.75	60.27	-1.18203	Down	0	0
BMSK0010122	603	100	45	5.48	2.43	-1.17322	Down	2.62556e-06	9.37678e-06
BMSK0008486	8841	1117.21	503.08	3.92	1.74	-1.17177	Down	7.01282e-56	1.47638e-54
BMSK0008197	4752	112.74	51.27	0.74	0.33	-1.16506	Down	8.81574e-07	3.34371e-06
BMSK0001883	1206	145	66	3.84	1.72	-1.1587	Down	2.13388e-08	9.61103e-08
BMSK0009388	474	91.77	41.78	6.51	2.92	-1.15669	Down	7.65526e-06	2.56174e-05
BMSK0007071	2442	708	323	9.1	4.09	-1.15377	Down	3.57372e-35	5.12125e-34
BMSK0013775	1176	407.83	186.04	11.08	4.98	-1.15374	Down	7.79044e-21	7.17461e-20
BMSK0001968	1248	484	221	12.37	5.57	-1.1511	Down	1.61151e-24	1.70173e-23
BMSK0004497	459	353.14	161.46	25.95	11.7	-1.14923	Down	2.42764e-18	2.00018e-17
BMSK0015583	5250	787.05	361.71	4.67	2.11	-1.14618	Down	1.66051e-38	2.58821e-37
BMSK0014720	2247	2471	1135	34.57	15.65	-1.14336	Down	9.26992e-117	3.88739e-115
BMSK0013168	2371	447.71	205.9	5.93	2.69	-1.14043	Down	1.40032e-22	1.37808e-21
BMSK0006974	1444	72	33	1.58	0.72	-1.13386	Down	9.28568e-05	0.000261992
BMSK0000279	411	457.75	211.76	37.97	17.32	-1.13242	Down	9.26092e-23	9.17332e-22
BMSK0007499	765	204.7	95.11	8.71	3.99	-1.12628	Down	8.23436e-11	4.52877e-10
BMSK0009618	654	948	441	47.61	21.83	-1.12495	Down	8.77112e-45	1.54713e-43
BMSK0014541	1002	309	144	9.91	4.55	-1.12302	Down	1.30081e-15	9.41676e-15
BMSK0002209	1776	1838.12	858.76	32.69	15.05	-1.11909	Down	1.49293e-84	4.65798e-83
BMSK0012562	1680	233.3	109.55	4.39	2.03	-1.11274	Down	4.79104e-12	2.86503e-11
BMSK0006592	1152	2391	1123	66.37	30.72	-1.11135	Down	4.64562e-108	1.81259e-106
BMSK0006408	1632	374	176	7.25	3.36	-1.10952	Down	3.08788e-18	2.53614e-17
BMSK0005669	771	319	150	13.46	6.24	-1.10906	Down	8.44416e-16	6.17048e-15
BMSK0004293	447	1405.56	661.59	106.33	49.34	-1.10772	Down	4.80334e-64	1.16618e-62
BMSK0010960	1215	1249	589	32.81	15.25	-1.10533	Down	7.3918e-57	1.58828e-55
BMSK0003246	681	68	32	3.27	1.52	-1.10522	Down	0.000219296	0.000584351
BMSK0004005	1095	89	42	2.6	1.21	-1.1035	Down	2.42916e-05	7.57064e-05
BMSK0009182	2013	93	44	1.46	0.68	-1.10236	Down	1.67532e-05	5.35075e-05
BMSK0002238	612	153.16	72.43	8.25	3.85	-1.09954	Down	2.6775e-08	1.19371e-07
BMSK0011636	2916	409	194	4.39	2.05	-1.0986	Down	1.69429e-19	1.47289e-18
BMSK0007470	966	1251	593	41.69	19.48	-1.09771	Down	2.4038e-56	5.10485e-55
BMSK0004970	1197	10650.3	5049.14	284.13	132.77	-1.09762	Down	0	0
BMSK0010245	1221	351.4	166.61	9.18	4.29	-1.09752	Down	4.80228e-17	3.71402e-16
BMSK0010715	543	103	49	6.31	2.96	-1.09204	Down	6.63102e-06	2.25166e-05
BMSK0007929	1068	67.12	32.06	2.02	0.95	-1.08836	Down	0.000305164	0.000781283
BMSK0001141	1806	2848	1359	49.79	23.42	-1.08811	Down	3.64882e-124	1.62555e-122
BMSK0000153	1869	902.61	432.27	15.24	7.19	-1.0838	Down	2.99608e-40	4.85258e-39
BMSK0011789	741	1801	867	79.25	37.6	-1.07568	Down	9.3853e-78	2.73397e-76
BMSK0006872	408	353.94	170.75	29.6	14.08	-1.07195	Down	1.5454e-16	1.16866e-15
BMSK0003222	381	204.16	98.53	18.41	8.76	-1.07149	Down	3.2617e-10	1.71842e-09
BMSK0003871	783	666	322	27.65	13.18	-1.06893	Down	1.41886e-29	1.77015e-28
BMSK0008420	801	223.56	108.11	9.06	4.32	-1.06848	Down	7.2679e-11	4.01298e-10
BMSK0008721	1098	113	55	3.3	1.58	-1.06254	Down	4.1359e-06	1.43872e-05
BMSK0005960	951	115	56	3.9	1.87	-1.06044	Down	3.43662e-06	1.2056e-05
BMSK0014507	2187	1244	605	17.89	8.58	-1.0601	Down	4.21956e-53	8.51907e-52
BMSK0014696	837	234.25	113.98	9.07	4.35	-1.06009	Down	2.14852e-11	1.23088e-10
BMSK0005656	2118	71	35	1.06	0.51	-1.0555	Down	0.000329564	0.000840505
BMSK0011205	627	77.03	37.65	4.05	1.95	-1.05445	Down	0.0001188	0.000327803
BMSK0007165	2472	132.31	65.05	1.68	0.81	-1.05247	Down	8.90356e-07	3.37526e-06
BMSK0015167	1932	106.75	52.39	1.74	0.84	-1.05063	Down	9.8891e-06	3.25281e-05
BMSK0002176	1656	99.6	49.09	1.9	0.92	-1.04629	Down	2.36534e-05	7.37931e-05
BMSK0006608	312	1425	700	160.85	77.91	-1.04584	Down	2.87854e-59	6.47529e-58
BMSK0005363	1026	705.67	346.95	22.09	10.7	-1.04578	Down	3.0479e-30	3.89042e-29
BMSK0004739	657	598	294	29.89	14.48	-1.0456	Down	8.37882e-26	9.28653e-25
BMSK0003264	351	183.4	90.32	18.13	8.8	-1.0428	Down	6.6544e-09	3.13267e-08
BMSK0008123	294	156	77	18.84	9.17	-1.03881	Down	9.78632e-08	4.12436e-07
[truncated: 1,405 more rows]
