# Supplementary material for: Comparative mRNA and LncRNA Analysis of the Molecular Mechanisms Associated With Low Silk Production in Bombyx mori
Source: Front Genet. 2021 Jan 21;11:592128. doi: 10.3389/fgene.2020.592128 (PMC7859555; doi:10.3389/fgene.2020.592128)
Supplement: Supplementary Table 7 — Differential expression of lncRNAs in Qiufeng vs. Nd-sD. [file Table_7.XLS]

## Sheet: Data S6
Table S7 Differential expression of lncRNAs in Qiufeng vs. Nd-sD
geneID	geneLength	Qiufeng-Expression	Nd_s-Expression	Qiufeng-FPKM	Nd_s-FPKM	log2 Ratio(Nd_s/Qiufeng)	Up-Down-Regulation(Nd_s/Qiufeng)	P-value	FDR
LXLOC_040365	345	0	6977.22	0.01	693.16	16.0809	Up	0	0
LXLOC_042367	252	0	3060.4	0.01	435.78	15.4113	Up	0	0
LXLOC_006135	251	0	669.72	0.01	95.81	13.226	Up	7.0227e-200	4.92156e-198
LXLOC_038055	209	0	468.95	0.01	83.45	13.0267	Up	4.81794e-140	2.43179e-138
LXLOC_016407	347	0	692.67	0.01	68.37	12.7391	Up	9.98982e-207	7.28098e-205
LXLOC_022259	235	0	426.02	0.01	65.87	12.6854	Up	1.53455e-127	7.03423e-126
LXLOC_014297	342	0	599.31	0.01	60.13	12.5539	Up	4.84214e-179	3.07417e-177
LXLOC_011643	263	0	399.57	0.01	54.13	12.4022	Up	1.67379e-119	7.20146e-118
LXLOC_041720	222	0	313.76	0.01	51.92	12.3421	Up	6.68848e-94	2.33246e-92
LXLOC_026807	259	0	374.96	0.01	51.71	12.3362	Up	4.63484e-112	1.8767e-110
LXLOC_031037	224	0	261.12	0.01	42.75	12.0617	Up	2.02014e-78	5.9226e-77
LXLOC_025653	267	0	277.88	0.01	36.99	11.8529	Up	3.48568e-83	1.06565e-81
LXLOC_026621	287	0	276	0.01	33.79	11.7224	Up	6.91798e-83	2.10263e-81
LXLOC_031885	244	0	218.55	0.01	32.32	11.6582	Up	1.277e-65	3.1636e-64
LXLOC_016258	287	0	220.16	0.01	26.96	11.3966	Up	3.24194e-66	8.09197e-65
LXLOC_004917	266	0	197.96	0.01	26.46	11.3696	Up	2.27904e-59	5.13305e-58
LXLOC_024732	204	0	142	0.01	26.02	11.3454	Up	5.38128e-43	9.15949e-42
LXLOC_033826	264	0	192.52	0.01	25.96	11.3421	Up	7.01808e-58	1.54347e-56
LXLOC_020621	606	0	465.97	0.01	25.02	11.2889	Up	3.76654e-139	1.89586e-137
LXLOC_043041	208	0	126.51	0.01	22.64	11.1447	Up	3.11874e-38	4.8097e-37
LXLOC_039763	305	0	189	0.01	21.58	11.0755	Up	5.48654e-57	1.18238e-55
LXLOC_010559	361	0	217.96	0.01	20.58	11.007	Up	2.53446e-65	6.24904e-64
LXLOC_034139	262	0	148.84	0.01	20.25	10.9837	Up	8.80492e-45	1.55159e-43
LXLOC_042946	203	0	108.21	0.01	19.95	10.9622	Up	7.11964e-33	9.70647e-32
LXLOC_020997	259	0	144.49	0.01	19.93	10.9607	Up	1.36615e-43	2.35503e-42
LXLOC_020463	270	0	147.97	0.01	19.44	10.9248	Up	1.7475e-44	3.06461e-43
LXLOC_011797	229	0	118.22	0.01	18.85	10.8803	Up	7.508e-36	1.09486e-34
LXLOC_020617	252	0	130	0.01	18.51	10.8541	Up	2.01004e-39	3.19311e-38
LXLOC_033821	240	0	122.34	0.01	18.45	10.8494	Up	4.83896e-37	7.236e-36
LXLOC_018918	332	0	166.07	0.01	17.23	10.7507	Up	3.85696e-50	7.425e-49
LXLOC_040734	220	0	102.02	0.01	17.07	10.7372	Up	4.35128e-31	5.69574e-30
LXLOC_011223	219	0	100.74	0.01	16.94	10.7262	Up	1.71398e-30	2.20631e-29
LXLOC_022234	230	0	101.5	0.01	16.1	10.6528	Up	8.63598e-31	1.11957e-29
LXLOC_015433	398	0	189.64	0.01	16.07	10.6502	Up	5.48654e-57	1.18308e-55
LXLOC_003212	378	0	174.56	0.01	15.66	10.6129	Up	1.60213e-52	3.20444e-51
LXLOC_042114	290	0	126.99	0.01	15.36	10.585	Up	3.11874e-38	4.81377e-37
LXLOC_017734	260	0	109.57	0.01	15.04	10.5546	Up	3.58728e-33	4.9294e-32
LXLOC_019363	360	0	158.79	0.01	15.04	10.5546	Up	9.28522e-48	1.71937e-46
LXLOC_043058	289.69	0	120.41	0.01	14.59	10.5108	Up	1.90607e-36	2.8156e-35
LXLOC_027593	212	0	82.59	0.01	14.44	10.4959	Up	3.91276e-25	4.22736e-24
LXLOC_015345	245	0	95.42	0.01	14.05	10.4564	Up	5.27802e-29	6.48707e-28
LXLOC_041295	215	0	81.57	0.01	14.03	10.4543	Up	7.76564e-25	8.28926e-24
LXLOC_022312	203	0	76.04	0.01	14.02	10.4533	Up	2.39136e-23	2.42814e-22
LXLOC_027789	203	0	75	0.01	13.83	10.4336	Up	4.7461e-23	4.76204e-22
LXLOC_037977	414	0	167	0.01	13.55	10.4041	Up	1.94335e-50	3.761e-49
LXLOC_008631	315	0	122.4	0.01	13.48	10.3966	Up	4.83896e-37	7.23303e-36
LXLOC_022309	625	0	255.14	0.01	13.25	10.3718	Up	1.23464e-76	3.54273e-75
LXLOC_033625	245	0	90	0.01	13.25	10.3718	Up	1.62532e-27	1.90205e-26
LXLOC_026918	203	0	71.04	0.01	13.1	10.3554	Up	7.36394e-22	7.06202e-21
LXLOC_000777	486	0	191.36	0.01	13.03	10.3476	Up	1.39288e-57	3.04129e-56
LXLOC_042875	235	0	82.42	0.01	12.74	10.3151	Up	3.91276e-25	4.22861e-24
LXLOC_040252	208	0	70.82	0.01	12.68	10.3083	Up	1.46152e-21	1.38627e-20
LXLOC_030726	400	0	146	0.01	12.3	10.2644	Up	3.46826e-44	6.03872e-43
LXLOC_039599	243	0	82.22	0.01	12.22	10.255	Up	3.91276e-25	4.23238e-24
LXLOC_021848	234	0	76.3	0.01	11.86	10.2119	Up	2.39136e-23	2.42679e-22
LXLOC_027165	1433	0	538.61	0.01	11.77	10.2009	Up	6.98762e-161	3.97259e-159
LXLOC_018476	253	0	82.69	0.01	11.72	10.1948	Up	3.91276e-25	4.23112e-24
LXLOC_019770	353	0	119.65	0.01	11.59	10.1787	Up	3.78296e-36	5.54763e-35
LXLOC_039463	244	0	75.24	0.01	11.13	10.1202	Up	4.7461e-23	4.7568e-22
LXLOC_011403	232	0	70.59	0.01	11.08	10.1137	Up	1.46152e-21	1.38519e-20
LXLOC_024606	251	0	77.34	0.01	11.06	10.1111	Up	1.2049e-23	1.23444e-22
LXLOC_015224	301	0	95.17	0.01	11.03	10.1072	Up	5.27802e-29	6.48926e-28
LXLOC_015027	236	0	71.3	0.01	10.97	10.0993	Up	7.36394e-22	7.0676e-21
LXLOC_029472	212	0	60.71	0.01	10.62	10.0526	Up	1.38592e-18	1.15785e-17
LXLOC_028764	509	0	163	0.01	10.56	10.0444	Up	3.01526e-49	5.72005e-48
LXLOC_026511	235	0	67.49	0.01	10.44	10.0279	Up	1.14257e-20	1.04538e-19
LXLOC_019722	216	0	60	0.01	10.26	10.0028	Up	1.38592e-18	1.15865e-17
LXLOC_006750	295	0	84	0.01	9.97	9.96145	Up	9.9334e-26	1.09861e-24
LXLOC_022834	228	0	62	0.01	9.94	9.9571	Up	3.51844e-19	3.01763e-18
LXLOC_016771	531	0	159.11	0.01	9.84	9.94251	Up	4.67842e-48	8.69852e-47
LXLOC_010399	231	0	61.01	0.01	9.63	9.91139	Up	6.98304e-19	5.91255e-18
LXLOC_016406	461	0	133	0.01	9.59	9.90539	Up	2.57114e-40	4.17547e-39
LXLOC_025529	227	0	59.18	0.01	9.53	9.89633	Up	2.75062e-18	2.2622e-17
LXLOC_026630	227	0	59	0.01	9.51	9.8933	Up	2.75062e-18	2.26169e-17
LXLOC_017700	285	0	77	0.01	9.5	9.89178	Up	1.2049e-23	1.23548e-22
LXLOC_018481	220	0	56.69	0.01	9.48	9.88874	Up	2.15036e-17	1.68814e-16
LXLOC_040367	232	0	60.14	0.01	9.44	9.88264	Up	1.38592e-18	1.15732e-17
LXLOC_013674	214	0	54.08	0.01	9.35	9.86882	Up	8.47028e-17	6.48202e-16
LXLOC_007948	221	0	56	0.01	9.32	9.86419	Up	2.15036e-17	1.6896e-16
LXLOC_027780	507	0	142.47	0.01	9.27	9.85643	Up	5.38128e-43	9.15521e-42
LXLOC_037799	239	0	61	0.01	9.25	9.85331	Up	6.98304e-19	5.91392e-18
LXLOC_013947	200	0	49.09	0.01	9.22	9.84862	Up	2.60834e-15	1.85759e-14
LXLOC_001078	532	0	148	0.01	9.14	9.83605	Up	8.80492e-45	1.55234e-43
LXLOC_007517	278	0	71.87	0.01	9.13	9.83447	Up	7.36394e-22	7.07692e-21
LXLOC_004991	215	0	52.89	0.01	9.1	9.82972	Up	3.33644e-16	2.48389e-15
LXLOC_027686	267	0	68	0.01	9.05	9.82177	Up	5.75692e-21	5.32336e-20
LXLOC_026631	232	0	56	0.01	8.79	9.77972	Up	2.15036e-17	1.68778e-16
LXLOC_005360	298.05	0	75	0.01	8.79	9.77972	Up	4.7461e-23	4.76073e-22
LXLOC_026344	210	0	49.57	0.01	8.77	9.77643	Up	2.60834e-15	1.85723e-14
LXLOC_025242	319	0	80.67	0.01	8.75	9.77314	Up	1.54124e-24	1.63036e-23
LXLOC_018482	218	0	51.66	0.01	8.74	9.77149	Up	6.62182e-16	4.8544e-15
LXLOC_030458	235	0	56.45	0.01	8.73	9.76984	Up	2.15036e-17	1.68996e-16
LXLOC_033550	303	0	75.06	0.01	8.64	9.75489	Up	4.7461e-23	4.75942e-22
LXLOC_008239	202	0	46.3	0.01	8.59	9.74651	Up	2.03912e-14	1.38974e-13
LXLOC_042379	231	0	52.25	0.01	8.25	9.68825	Up	3.33644e-16	2.48694e-15
LXLOC_031022	460	0	114.11	0.01	8.25	9.68825	Up	1.16493e-34	1.65184e-33
LXLOC_012125	344	0	81.74	0.01	8.15	9.67066	Up	7.76564e-25	8.28684e-24
LXLOC_041484	229	0	50.29	0.01	8.02	9.64746	Up	1.31423e-15	9.50826e-15
LXLOC_024785	256	0	57.24	0.01	8	9.64386	Up	1.08347e-17	8.65875e-17
LXLOC_004643	285	0	64.45	0.01	7.96	9.63662	Up	8.93232e-20	7.8588e-19
LXLOC_031066	360	0	83.01	0.01	7.86	9.61839	Up	1.97147e-25	2.15814e-24
LXLOC_019006	659	0	159.09	0.01	7.81	9.60918	Up	4.67842e-48	8.69408e-47
LXLOC_037688	424	0	98.26	0.01	7.76	9.59991	Up	6.75136e-30	8.53393e-29
LXLOC_041244	300	0	66	0.01	7.68	9.58496	Up	2.26766e-20	2.04651e-19
LXLOC_018097	1137	0	274.48	0.01	7.61	9.57175	Up	2.725e-82	8.24103e-81
LXLOC_007512	284	0	60	0.01	7.44	9.53916	Up	1.38592e-18	1.15653e-17
LXLOC_042767	272	0	56.92	0.01	7.41	9.53333	Up	2.15036e-17	1.68923e-16
LXLOC_041853	761	0	174	0.01	7.34	9.51964	Up	1.60213e-52	3.2062e-51
LXLOC_034038	423	0	92	0.01	7.29	9.50978	Up	4.1262e-28	4.92683e-27
LXLOC_002478	337	0	71.25	0.01	7.27	9.50581	Up	7.36394e-22	7.07505e-21
LXLOC_041163	203	0	38.6	0.01	7.12	9.47573	Up	4.90898e-12	2.93315e-11
LXLOC_005791	546	0	116.35	0.01	6.99	9.44915	Up	2.9574e-35	4.2464e-34
LXLOC_040971	320	0	64.56	0.01	6.98	9.44708	Up	8.93232e-20	7.8645e-19
LXLOC_031626	296	0	58.95	0.01	6.97	9.44501	Up	5.45914e-18	4.42881e-17
LXLOC_015028	955	0	208.92	0.01	6.95	9.44087	Up	1.21095e-62	2.87863e-61
LXLOC_043833	403	0	83	0.01	6.94	9.43879	Up	1.97147e-25	2.16009e-24
LXLOC_042754	307	0	60.91	0.01	6.9	9.43045	Up	1.38592e-18	1.15759e-17
LXLOC_035909	412	0	84	0.01	6.85	9.41996	Up	9.9334e-26	1.09828e-24
LXLOC_015683	542	0	111.79	0.01	6.77	9.40301	Up	9.10706e-34	1.26768e-32
LXLOC_021424	311	0	60	0.01	6.7	9.38802	Up	1.38592e-18	1.15706e-17
LXLOC_011898	264	0	49.06	0.01	6.62	9.37069	Up	2.60834e-15	1.85905e-14
LXLOC_026632	226	0	40	0.01	6.48	9.33985	Up	1.24625e-12	7.73165e-12
LXLOC_032185	281	0	51.51	0.01	6.46	9.33539	Up	6.62182e-16	4.85733e-15
LXLOC_002599	516	0	100.91	0.01	6.44	9.33092	Up	1.71398e-30	2.20553e-29
LXLOC_042829	223	0	38.99	0.01	6.42	9.32643	Up	4.90898e-12	2.93123e-11
LXLOC_017446	204	0	35	0.01	6.41	9.32418	Up	3.8377e-11	2.15823e-10
LXLOC_022868	375	0	70.25	0.01	6.36	9.31288	Up	1.46152e-21	1.38483e-20
LXLOC_012600	220	0	37.9	0.01	6.34	9.30834	Up	9.7428e-12	5.70999e-11
LXLOC_006469	267	0	47.3	0.01	6.3	9.29921	Up	1.02743e-14	7.09253e-14
LXLOC_026608	295	0	52.91	0.01	6.28	9.29462	Up	3.33644e-16	2.48643e-15
LXLOC_038373	266	0	47	0.01	6.28	9.29462	Up	1.02743e-14	7.09387e-14
LXLOC_027781	554	0	105.99	0.01	6.26	9.29002	Up	5.56594e-32	7.42438e-31
LXLOC_034921	229	0	39	0.01	6.22	9.28077	Up	2.47342e-12	1.50805e-11
LXLOC_021731	217	0	36.29	0.01	6.17	9.26913	Up	1.93365e-11	1.11233e-10
LXLOC_039844	296	0	52	0.01	6.15	9.26444	Up	3.33644e-16	2.48339e-15
LXLOC_040035	1344	0	261.82	0.01	6.11	9.25503	Up	2.02014e-78	5.92737e-77
LXLOC_027605	239	0	40.32	0.01	6.11	9.25503	Up	1.24625e-12	7.73296e-12
LXLOC_020131	200	0	32.3	0.01	6.06	9.24317	Up	3.0002e-10	1.58615e-09
LXLOC_004610	241	0	40	0.01	6	9.22882	Up	1.24625e-12	7.73823e-12
LXLOC_031150	500	0	89.39	0.01	5.9	9.20457	Up	3.22576e-27	3.74016e-26
LXLOC_011437	724	0	132.4	0.01	5.89	9.20212	Up	5.10292e-40	8.22471e-39
LXLOC_024325	293	0	48.73	0.01	5.83	9.18735	Up	5.17676e-15	3.62861e-14
LXLOC_042485	222	0	35.08	0.01	5.8	9.17991	Up	3.8377e-11	2.15657e-10
LXLOC_028415	206	0	32	0.01	5.79	9.17742	Up	3.0002e-10	1.58592e-09
LXLOC_036888	233	0	37	0.01	5.78	9.17493	Up	9.7428e-12	5.72103e-11
LXLOC_027790	233	0	36.98	0.01	5.78	9.17493	Up	1.93365e-11	1.11215e-10
LXLOC_033450	270	0	44	0.01	5.78	9.17493	Up	8.03212e-14	5.3171e-13
LXLOC_025925	364	0	61.63	0.01	5.77	9.17243	Up	6.98304e-19	5.91667e-18
LXLOC_030119	202	0	31	0.01	5.75	9.16742	Up	5.95448e-10	3.07312e-09
LXLOC_041282	249	0	39.82	0.01	5.75	9.16742	Up	2.47342e-12	1.50629e-11
LXLOC_033602	309	0	50.18	0.01	5.65	9.14211	Up	1.31423e-15	9.5026e-15
LXLOC_032355	1280	0	229.92	0.01	5.64	9.13955	Up	6.78526e-69	1.76494e-67
LXLOC_013630	499	0	85	0.01	5.62	9.13443	Up	5.005e-26	5.59142e-25
LXLOC_031362	203	0	30.12	0.01	5.55	9.11634	Up	1.18178e-09	5.95417e-09
LXLOC_042418	234	0	35.69	0.01	5.55	9.11634	Up	3.8377e-11	2.1589e-10
LXLOC_022867	315	0	50.05	0.01	5.51	9.10591	Up	1.31423e-15	9.50071e-15
LXLOC_008185	246	0	37.35	0.01	5.47	9.0954	Up	9.7428e-12	5.71458e-11
LXLOC_008632	514	0	85.15	0.01	5.46	9.09276	Up	5.005e-26	5.588e-25
LXLOC_011012	234	0	34.86	0.01	5.42	9.08215	Up	7.61664e-11	4.19854e-10
LXLOC_019436	223	0	32.94	0.01	5.42	9.08215	Up	3.0002e-10	1.58569e-09
LXLOC_029114	260	0	39.49	0.01	5.42	9.08215	Up	2.47342e-12	1.50604e-11
LXLOC_028592	266	0	40.49	0.01	5.41	9.07948	Up	1.24625e-12	7.73428e-12
LXLOC_043412	236	0	35	0.01	5.38	9.07146	Up	3.8377e-11	2.15957e-10
LXLOC_029148	229	0	33	0.01	5.26	9.03892	Up	1.51167e-10	8.17091e-10
LXLOC_040509	238	0	34	0.01	5.18	9.01681	Up	7.61664e-11	4.19727e-10
LXLOC_001060	209	0	29.04	0.01	5.17	9.01402	Up	2.34548e-09	1.15132e-08
LXLOC_018337	1040	0	169.01	0.01	5.14	9.00562	Up	4.93362e-51	9.64027e-50
LXLOC_011649	207	0	28.5	0.01	5.13	9.00282	Up	4.65504e-09	2.22565e-08
LXLOC_020470	238	0	33.49	0.01	5.1	8.99435	Up	1.51167e-10	8.14795e-10
LXLOC_027788	1350	0	219.35	0.01	5.09	8.99152	Up	6.43426e-66	1.60162e-64
LXLOC_016021	497	0	76.27	0.01	5.07	8.98584	Up	2.39136e-23	2.42746e-22
LXLOC_037975	202	0	27	0.01	5.01	8.96867	Up	9.23884e-09	4.31477e-08
LXLOC_017530	233	0	32	0.01	5	8.96578	Up	3.0002e-10	1.5873e-09
LXLOC_036193	245	0	33.85	0.01	4.98	8.96	Up	1.51167e-10	8.15881e-10
LXLOC_013879	218	0	29.41	0.01	4.97	8.9571	Up	2.34548e-09	1.14884e-08
LXLOC_036543	270	0	37.53	0.01	4.93	8.94544	Up	9.7428e-12	5.7155e-11
LXLOC_002617	726	0	111	0.01	4.92	8.94251	Up	9.10706e-34	1.26623e-32
LXLOC_028792	362	0	52	0.01	4.9	8.93664	Up	3.33644e-16	2.48796e-15
LXLOC_004611	232	0	31	0.01	4.87	8.92778	Up	5.95448e-10	3.07182e-09
LXLOC_021862	238	0	31.04	0.01	4.73	8.8857	Up	5.95448e-10	3.07748e-09
LXLOC_034700	252	0	33.2	0.01	4.73	8.8857	Up	1.51167e-10	8.14072e-10
LXLOC_002271	209	0	26	0.01	4.63	8.85487	Up	1.83362e-08	8.28735e-08
LXLOC_006869	336	0	45.17	0.01	4.62	8.85175	Up	4.04704e-14	2.71656e-13
LXLOC_025038	234	0	29.3	0.01	4.55	8.82972	Up	2.34548e-09	1.15024e-08
LXLOC_006018	394	0	53	0.01	4.54	8.82655	Up	1.68109e-16	1.26784e-15
LXLOC_013496	314	0	41	0.01	4.53	8.82337	Up	6.27928e-13	3.9631e-12
LXLOC_021705	200	0	24	0.01	4.51	8.81698	Up	7.22266e-08	3.0781e-07
LXLOC_040774	272	0	34.52	0.01	4.5	8.81378	Up	7.61664e-11	4.19918e-10
LXLOC_000031	233	0	28.66	0.01	4.48	8.80735	Up	4.65504e-09	2.22302e-08
LXLOC_013924	222	0	27	0.01	4.47	8.80413	Up	9.23884e-09	4.31256e-08
LXLOC_025316	354	0	46.29	0.01	4.47	8.80413	Up	2.03912e-14	1.38793e-13
LXLOC_022700	206	0	24.6	0.01	4.45	8.79766	Up	7.22266e-08	3.08495e-07
LXLOC_038775	202	0	24	0.01	4.45	8.79766	Up	7.22266e-08	3.07954e-07
LXLOC_042105	215	0	25.82	0.01	4.44	8.79442	Up	3.63918e-08	1.60207e-07
LXLOC_028127	231	0	28	0.01	4.42	8.7879	Up	4.65504e-09	2.2207e-08
LXLOC_041006	203	0	23.94	0.01	4.41	8.78463	Up	1.43348e-07	5.93285e-07
LXLOC_039558	330	0	42.08	0.01	4.39	8.77808	Up	3.16386e-13	2.0306e-12
LXLOC_039506	379	0	49	0.01	4.38	8.77479	Up	2.60834e-15	1.86087e-14
LXLOC_009142	354	0	45.34	0.01	4.38	8.77479	Up	4.04704e-14	2.71706e-13
LXLOC_027192	254	0	31	0.01	4.37	8.77149	Up	5.95448e-10	3.07617e-09
LXLOC_038869	422	0	55	0.01	4.37	8.77149	Up	4.2678e-17	3.31261e-16
LXLOC_014674	206	0	24	0.01	4.35	8.76487	Up	7.22266e-08	3.08134e-07
LXLOC_035106	201	0	23.22	0.01	4.33	8.75822	Up	1.43348e-07	5.93622e-07
LXLOC_007116	207	0	23.95	0.01	4.31	8.75154	Up	1.43348e-07	5.91538e-07
LXLOC_028766	544	0	71.36	0.01	4.3	8.74819	Up	7.36394e-22	7.06574e-21
LXLOC_027444	330	0	41	0.01	4.28	8.74147	Up	6.27928e-13	3.96585e-12
LXLOC_024002	318	0	39.34	0.01	4.28	8.74147	Up	2.47342e-12	1.50579e-11
LXLOC_013216	370	0	46.47	0.01	4.27	8.73809	Up	2.03912e-14	1.38871e-13
LXLOC_042434	509	0	65.96	0.01	4.27	8.73809	Up	4.5006e-20	4.01889e-19
LXLOC_039982	425	0	54	0.01	4.26	8.73471	Up	8.47028e-17	6.48611e-16
LXLOC_031403	303	0	37	0.01	4.26	8.73471	Up	9.7428e-12	5.70907e-11
LXLOC_003567	1035	0	138.57	0.01	4.24	8.72792	Up	8.34946e-42	1.39382e-40
LXLOC_023058	291	0	35.17	0.01	4.24	8.72792	Up	3.8377e-11	2.15723e-10
LXLOC_019506	203	0	22.78	0.01	4.2	8.71425	Up	2.845e-07	1.13781e-06
LXLOC_018507	229	0	26.17	0.01	4.17	8.7039	Up	1.83362e-08	8.31416e-08
LXLOC_007045	487	0	61.45	0.01	4.17	8.7039	Up	6.98304e-19	5.91529e-18
LXLOC_040224	516	0	65	0.01	4.15	8.69697	Up	4.5006e-20	4.01987e-19
LXLOC_006436	251	0	29	0.01	4.15	8.69697	Up	2.34548e-09	1.14854e-08
LXLOC_021448	1124	0	145	0.01	4.07	8.66888	Up	6.88344e-44	1.19337e-42
LXLOC_027164	233	0	26	0.01	4.06	8.66534	Up	1.83362e-08	8.2925e-08
LXLOC_021566	255	0	28.91	0.01	4.06	8.66534	Up	4.65504e-09	2.22186e-08
LXLOC_005643	777	0	98	0.01	4.04	8.65821	Up	6.75136e-30	8.53097e-29
LXLOC_003565	225	0	24.75	0.01	4.03	8.65464	Up	7.22266e-08	3.08315e-07
LXLOC_012649	282	0	32.24	0.01	4.03	8.65464	Up	3.0002e-10	1.58454e-09
LXLOC_040733	220	0	24	0.01	4.01	8.64746	Up	7.22266e-08	3.08531e-07
LXLOC_023218	527	0	64.09	0.01	4	8.64386	Up	8.93232e-20	7.8626e-19
LXLOC_007777	267	0	30	0.01	3.99	8.64024	Up	1.18178e-09	5.95252e-09
LXLOC_018891	260	0	29	0.01	3.98	8.63662	Up	2.34548e-09	1.14869e-08
LXLOC_028930	419	0	49.69	0.01	3.98	8.63662	Up	2.60834e-15	1.85687e-14
LXLOC_036857	238	0	26.06	0.01	3.97	8.633	Up	1.83362e-08	8.31727e-08
LXLOC_033247	476	0	56.9	0.01	3.96	8.62936	Up	2.15036e-17	1.6885e-16
LXLOC_039507	278	0	31	0.01	3.94	8.62205	Up	5.95448e-10	3.07661e-09
LXLOC_037135	228	0	24.46	0.01	3.92	8.61471	Up	7.22266e-08	3.08278e-07
LXLOC_031762	273	0	30	0.01	3.89	8.60363	Up	1.18178e-09	5.95499e-09
LXLOC_041824	200	0	20.74	0.01	3.89	8.60363	Up	1.12065e-06	4.18687e-06
LXLOC_001604	237	0	25.13	0.01	3.85	8.58871	Up	3.63918e-08	1.60323e-07
LXLOC_008329	244	0	26	0.01	3.85	8.58871	Up	1.83362e-08	8.29764e-08
LXLOC_014797	229	0	24	0.01	3.83	8.5812	Up	7.22266e-08	3.08712e-07
LXLOC_040570	235	0	24.66	0.01	3.81	8.57365	Up	7.22266e-08	3.07774e-07
LXLOC_022003	336	0	37	0.01	3.79	8.56605	Up	9.7428e-12	5.72195e-11
LXLOC_022051	251	0	26.52	0.01	3.79	8.56605	Up	1.83362e-08	8.2853e-08
LXLOC_024884	320	0	35	0.01	3.78	8.56224	Up	3.8377e-11	2.15624e-10
LXLOC_040254	201	0	20.08	0.01	3.75	8.55075	Up	1.12065e-06	4.17702e-06
LXLOC_013307	266	0	28	0.01	3.74	8.54689	Up	4.65504e-09	2.22507e-08
LXLOC_008919	201	0	20	0.01	3.73	8.54303	Up	1.12065e-06	4.20498e-06
LXLOC_016888	210	0	21	0.01	3.72	8.53916	Up	5.64646e-07	2.19346e-06
LXLOC_016933	243	0	25	0.01	3.72	8.53916	Up	3.63918e-08	1.6011e-07
LXLOC_013566	286	0	30	0.01	3.69	8.52748	Up	1.18178e-09	5.93529e-09
LXLOC_039864	229	0	23	0.01	3.67	8.51964	Up	1.43348e-07	5.92948e-07
LXLOC_018890	363	0	39	0.01	3.66	8.5157	Up	2.47342e-12	1.50553e-11
LXLOC_011014	217	0	21.42	0.01	3.64	8.50779	Up	5.64646e-07	2.19322e-06
LXLOC_034911	356	0	37.86	0.01	3.63	8.50383	Up	9.7428e-12	5.71091e-11
LXLOC_042011	208	0	20.15	0.01	3.61	8.49586	Up	1.12065e-06	4.18173e-06
LXLOC_027904	219	0	21.49	0.01	3.61	8.49586	Up	5.64646e-07	2.18763e-06
LXLOC_010302	258	0	26	0.01	3.6	8.49185	Up	1.83362e-08	8.30074e-08
LXLOC_005517	377	0	40	0.01	3.6	8.49185	Up	1.24625e-12	7.72902e-12
LXLOC_019292	303	0	31.12	0.01	3.58	8.48382	Up	5.95448e-10	3.07574e-09
LXLOC_003248	377	0	39.69	0.01	3.57	8.47978	Up	2.47342e-12	1.50755e-11
LXLOC_021503	210	0	20.08	0.01	3.55	8.47168	Up	1.12065e-06	4.19892e-06
LXLOC_015893	212	0	20.3	0.01	3.55	8.47168	Up	1.12065e-06	4.19031e-06
LXLOC_002626	365	0	38	0.01	3.54	8.46761	Up	4.90898e-12	2.93027e-11
LXLOC_029350	322	0	33	0.01	3.54	8.46761	Up	1.51167e-10	8.14554e-10
LXLOC_023371	324	0	33.11	0.01	3.53	8.46352	Up	1.51167e-10	8.16849e-10
LXLOC_002618	323	0	33	0.01	3.53	8.46352	Up	1.51167e-10	8.15277e-10
LXLOC_037198	348	0	35.79	0.01	3.52	8.45943	Up	3.8377e-11	2.16057e-10
LXLOC_016053	689	0	75.06	0.01	3.52	8.45943	Up	4.7461e-23	4.76335e-22
LXLOC_040251	221	0	21	0.01	3.49	8.44708	Up	5.64646e-07	2.18926e-06
LXLOC_026905	365	0	37.36	0.01	3.49	8.44708	Up	9.7428e-12	5.70724e-11
LXLOC_014660	204	0	19	0.01	3.48	8.44294	Up	2.22414e-06	8.01782e-06
LXLOC_005434	397	0	41	0.01	3.48	8.44294	Up	6.27928e-13	3.96379e-12
LXLOC_013993	231	0	22	0.01	3.47	8.43879	Up	2.845e-07	1.13582e-06
LXLOC_011378	222	0	21	0.01	3.47	8.43879	Up	5.64646e-07	2.18693e-06
LXLOC_041418	267	0	26	0.01	3.46	8.43463	Up	1.83362e-08	8.3059e-08
LXLOC_039865	267	0	26	0.01	3.46	8.43463	Up	1.83362e-08	8.30486e-08
LXLOC_021649	205	0	19	0.01	3.46	8.43463	Up	2.22414e-06	8.02496e-06
LXLOC_022145	225	0	21	0.01	3.42	8.41785	Up	5.64646e-07	2.19042e-06
LXLOC_002624	216	0	20	0.01	3.42	8.41785	Up	1.12065e-06	4.17745e-06
LXLOC_001543	244	0	23	0.01	3.4	8.40939	Up	1.43348e-07	5.94568e-07
LXLOC_014455	271	0	26	0.01	3.4	8.40939	Up	1.83362e-08	8.31106e-08
LXLOC_027738	316	0	31	0.01	3.4	8.40939	Up	5.95448e-10	3.07443e-09
LXLOC_030854	775	0	82.13	0.01	3.4	8.40939	Up	3.91276e-25	4.22987e-24
LXLOC_041510	208	0	19	0.01	3.4	8.40939	Up	2.22414e-06	8.0361e-06
LXLOC_022969	213	0	19.53	0.01	3.4	8.40939	Up	2.22414e-06	8.01385e-06
LXLOC_010197	245	0	23	0.01	3.39	8.40514	Up	1.43348e-07	5.9127e-07
LXLOC_012149	458	0	46.6	0.01	3.38	8.40088	Up	2.03912e-14	1.38845e-13
LXLOC_014454	309	0	30	0.01	3.38	8.40088	Up	1.18178e-09	5.94841e-09
LXLOC_022435	307	0	29.72	0.01	3.37	8.3966	Up	2.34548e-09	1.15085e-08
LXLOC_017991	255	0	24	0.01	3.37	8.3966	Up	7.22266e-08	3.08604e-07
LXLOC_031366	210	0	19	0.01	3.36	8.39232	Up	2.22414e-06	8.04009e-06
LXLOC_041385	292	0	28	0.01	3.36	8.39232	Up	4.65504e-09	2.22448e-08
LXLOC_004427	240	0	22.14	0.01	3.34	8.3837	Up	2.845e-07	1.14094e-06
LXLOC_016968	248	0	23	0.01	3.34	8.3837	Up	1.43348e-07	5.9342e-07
LXLOC_040213	255	0	23.8	0.01	3.34	8.3837	Up	1.43348e-07	5.92477e-07
LXLOC_010306	322	0	31	0.01	3.33	8.37938	Up	5.95448e-10	3.07051e-09
LXLOC_002620	928	0	97	0.01	3.32	8.37504	Up	1.33994e-29	1.67283e-28
LXLOC_028476	536	0	54	0.01	3.31	8.37069	Up	8.47028e-17	6.48066e-16
LXLOC_037972	232	0	21	0.01	3.3	8.36632	Up	5.64646e-07	2.18879e-06
LXLOC_010947	242	0	22	0.01	3.29	8.36194	Up	2.845e-07	1.13731e-06
LXLOC_030068	223	0	20	0.01	3.29	8.36194	Up	1.12065e-06	4.18344e-06
LXLOC_022955	214	0	19	0.01	3.29	8.36194	Up	2.22414e-06	8.0194e-06
LXLOC_039749	308	0	29	0.01	3.28	8.35755	Up	2.34548e-09	1.1507e-08
LXLOC_019947	312	0	29.5	0.01	3.28	8.35755	Up	2.34548e-09	1.14946e-08
LXLOC_017854	224	0	20	0.01	3.27	8.35315	Up	1.12065e-06	4.19849e-06
LXLOC_028809	355	0	34	0.01	3.27	8.35315	Up	7.61664e-11	4.19664e-10
LXLOC_001774	519	0	51.41	0.01	3.26	8.34873	Up	6.62182e-16	4.85831e-15
LXLOC_014781	206	0	18	0.01	3.26	8.34873	Up	4.41424e-06	1.5229e-05
LXLOC_043617	272	0	25.02	0.01	3.26	8.34873	Up	3.63918e-08	1.60013e-07
LXLOC_026641	225	0	20	0.01	3.26	8.34873	Up	1.12065e-06	4.17959e-06
LXLOC_002424	240	0	21.56	0.01	3.25	8.3443	Up	5.64646e-07	2.19463e-06
LXLOC_018473	587	0	57.94	0.01	3.22	8.33092	Up	1.08347e-17	8.66255e-17
LXLOC_008816	204	0	17.56	0.01	3.22	8.33092	Up	8.76092e-06	2.91168e-05
LXLOC_019805	265	0	24	0.01	3.22	8.33092	Up	7.22266e-08	3.08423e-07
LXLOC_029816	228	0	20	0.01	3.21	8.32643	Up	1.12065e-06	4.1873e-06
LXLOC_020746	440	0	42	0.01	3.19	8.31741	Up	3.16386e-13	2.03167e-12
LXLOC_039984	354	0	33	0.01	3.19	8.31741	Up	1.51167e-10	8.15398e-10
LXLOC_020745	219	0	18.91	0.01	3.18	8.31288	Up	4.41424e-06	1.52782e-05
LXLOC_009453	235	0	20.56	0.01	3.18	8.31288	Up	1.12065e-06	4.1916e-06
LXLOC_014894	286	0	25.88	0.01	3.18	8.31288	Up	3.63918e-08	1.60187e-07
LXLOC_011215	229	0	19.94	0.01	3.18	8.31288	Up	2.22414e-06	8.02576e-06
LXLOC_037213	278	0	25	0.01	3.18	8.31288	Up	3.63918e-08	1.59859e-07
LXLOC_005993	230	0	20	0.01	3.17	8.30834	Up	1.12065e-06	4.18945e-06
LXLOC_021203	347	0	32	0.01	3.16	8.30378	Up	3.0002e-10	1.58822e-09
LXLOC_013498	492	0	47	0.01	3.16	8.30378	Up	1.02743e-14	7.09522e-14
LXLOC_024826	206	0	17.34	0.01	3.14	8.29462	Up	8.76092e-06	2.91407e-05
LXLOC_031122	236	0	20.38	0.01	3.14	8.29462	Up	1.12065e-06	4.18258e-06
LXLOC_031034	237	0	20.4	0.01	3.12	8.2854	Up	1.12065e-06	4.19633e-06
LXLOC_042042	308	0	27.58	0.01	3.12	8.2854	Up	9.23884e-09	4.31035e-08
LXLOC_026304	233	0	20	0.01	3.12	8.2854	Up	1.12065e-06	4.18472e-06
LXLOC_032066	219	0	18.56	0.01	3.12	8.2854	Up	4.41424e-06	1.52232e-05
LXLOC_034739	312	0	27.91	0.01	3.11	8.28077	Up	9.23884e-09	4.30044e-08
LXLOC_012463	264	0	23	0.01	3.1	8.27612	Up	1.43348e-07	5.93892e-07
LXLOC_022947	1199	0	118	0.01	3.1	8.27612	Up	7.508e-36	1.09399e-34
LXLOC_028723	274	0	24	0.01	3.1	8.27612	Up	7.22266e-08	3.08098e-07
LXLOC_032090	258	0	22.34	0.01	3.09	8.27146	Up	2.845e-07	1.13706e-06
LXLOC_039482	321	0	28.69	0.01	3.09	8.27146	Up	4.65504e-09	2.2239e-08
LXLOC_041493	330	0	29.63	0.01	3.09	8.27146	Up	2.34548e-09	1.149e-08
LXLOC_031367	239	0	20.15	0.01	3.05	8.25267	Up	1.12065e-06	4.1783e-06
LXLOC_043361	205	0	16.7	0.01	3.04	8.24793	Up	1.73878e-05	5.52919e-05
LXLOC_004079	296	0	25.6	0.01	3.03	8.24317	Up	3.63918e-08	1.60614e-07
LXLOC_040986	259	0	22	0.01	3.03	8.24317	Up	2.845e-07	1.13906e-06
LXLOC_032619	324	0	28.46	0.01	3.03	8.24317	Up	4.65504e-09	2.22536e-08
LXLOC_037810	300	0	26	0.01	3.03	8.24317	Up	1.83362e-08	8.31209e-08
LXLOC_001665	370	0	33	0.01	3.03	8.24317	Up	1.51167e-10	8.1576e-10
LXLOC_005792	613	0	57	0.01	3.02	8.2384	Up	1.08347e-17	8.65305e-17
LXLOC_002634	1090	0	104	0.01	3.01	8.23362	Up	1.10467e-31	1.46386e-30
LXLOC_037333	343	0	30	0.01	3	8.22882	Up	1.18178e-09	5.94595e-09
LXLOC_001836	200	0	16	0.01	3	8.22882	Up	1.73878e-05	5.50039e-05
LXLOC_041111	323	0	27.86	0.01	2.98	8.21917	Up	9.23884e-09	4.30705e-08
LXLOC_008402	213	0	16.99	0.01	2.95	8.20457	Up	1.73878e-05	5.52581e-05
LXLOC_018086	228	0	18.38	0.01	2.95	8.20457	Up	4.41424e-06	1.52564e-05
LXLOC_009162	464	0	41	0.01	2.94	8.19967	Up	6.27928e-13	3.97136e-12
LXLOC_036478	280	0	23.34	0.01	2.94	8.19967	Up	1.43348e-07	5.94027e-07
LXLOC_004216	287	0	24	0.01	2.94	8.19967	Up	7.22266e-08	3.08676e-07
LXLOC_041616	267	0	22	0.01	2.93	8.19476	Up	2.845e-07	1.13881e-06
LXLOC_012053	309	0	25.93	0.01	2.92	8.18982	Up	3.63918e-08	1.60362e-07
LXLOC_023504	231	0	18.51	0.01	2.92	8.18982	Up	4.41424e-06	1.52593e-05
LXLOC_003497	278	0	23	0.01	2.92	8.18982	Up	1.43348e-07	5.92142e-07
LXLOC_023029	257	0	20.99	0.01	2.92	8.18982	Up	1.12065e-06	4.18301e-06
LXLOC_006763	321	0	27	0.01	2.91	8.18488	Up	9.23884e-09	4.3065e-08
LXLOC_001229	202	0	15.68	0.01	2.91	8.18488	Up	3.45094e-05	0.000104226
LXLOC_027855	541	0	48.04	0.01	2.91	8.18488	Up	5.17676e-15	3.62791e-14
LXLOC_010810	334	0	28.26	0.01	2.91	8.18488	Up	4.65504e-09	2.22244e-08
LXLOC_002914	459	0	40	0.01	2.9	8.17991	Up	1.24625e-12	7.73955e-12
LXLOC_004829	512	0	45	0.01	2.9	8.17991	Up	4.04704e-14	2.71406e-13
LXLOC_028052	207	0	16	0.01	2.88	8.16993	Up	1.73878e-05	5.54564e-05
LXLOC_022870	435	0	37.49	0.01	2.88	8.16993	Up	9.7428e-12	5.71919e-11
LXLOC_038094	377	0	32	0.01	2.88	8.16993	Up	3.0002e-10	1.58799e-09
LXLOC_039252	286	0	23.37	0.01	2.87	8.16491	Up	1.43348e-07	5.94297e-07
LXLOC_012210	655	0	58.12	0.01	2.87	8.16491	Up	5.45914e-18	4.42585e-17
LXLOC_013511	214	0	16.46	0.01	2.85	8.15482	Up	1.73878e-05	5.54467e-05
LXLOC_039284	209	0	16	0.01	2.85	8.15482	Up	1.73878e-05	5.51715e-05
LXLOC_010381	280	0	22.65	0.01	2.85	8.15482	Up	2.845e-07	1.13569e-06
LXLOC_014273	242	0	19	0.01	2.84	8.14975	Up	2.22414e-06	8.03132e-06
LXLOC_029141	225	0	17.41	0.01	2.84	8.14975	Up	8.76092e-06	2.90611e-05
LXLOC_039182	329	0	27	0.01	2.83	8.14466	Up	9.23884e-09	4.31422e-08
LXLOC_018914	307	0	25	0.01	2.83	8.14466	Up	3.63918e-08	1.60091e-07
LXLOC_014030	200	0	15	0.01	2.82	8.13955	Up	3.45094e-05	0.000103985
LXLOC_001465	391	0	32.61	0.01	2.82	8.13955	Up	3.0002e-10	1.58431e-09
LXLOC_039681	328	0	26.84	0.01	2.82	8.13955	Up	1.83362e-08	8.28633e-08
LXLOC_025104	472	0	40	0.01	2.81	8.13443	Up	1.24625e-12	7.73692e-12
LXLOC_014450	851	0	74.95	0.01	2.81	8.13443	Up	9.41956e-23	9.32033e-22
LXLOC_013854	223	0	17	0.01	2.8	8.12928	Up	8.76092e-06	2.91833e-05
LXLOC_043815	201	0	15	0.01	2.8	8.12928	Up	3.45094e-05	0.000104747
LXLOC_042377	2164	0	194.44	0.01	2.79	8.12412	Up	1.78169e-58	3.95182e-57
LXLOC_003084	279	0	22	0.01	2.78	8.11894	Up	2.845e-07	1.14032e-06
LXLOC_024131	586	0	49.94	0.01	2.78	8.11894	Up	2.60834e-15	1.85978e-14
LXLOC_021120	327	0	26.32	0.01	2.78	8.11894	Up	1.83362e-08	8.31003e-08
LXLOC_006998	235	0	18	0.01	2.78	8.11894	Up	4.41424e-06	1.52391e-05
LXLOC_018298	664	0	57.05	0.01	2.78	8.11894	Up	1.08347e-17	8.64548e-17
LXLOC_025525	217	0	16.27	0.01	2.77	8.11374	Up	1.73878e-05	5.54176e-05
LXLOC_003441	257	0	19.94	0.01	2.77	8.11374	Up	2.22414e-06	8.05127e-06
LXLOC_004252	368	0	30	0.01	2.77	8.11374	Up	1.18178e-09	5.94759e-09
LXLOC_007478	436	0	36	0.01	2.76	8.10852	Up	1.93365e-11	1.11127e-10
LXLOC_043225	439.94	0	36.33	0.01	2.76	8.10852	Up	1.93365e-11	1.11075e-10
LXLOC_036879	226	0	17	0.01	2.75	8.10329	Up	8.76092e-06	2.91301e-05
LXLOC_040633	204	0	15	0.01	2.75	8.10329	Up	3.45094e-05	0.000104642
LXLOC_041466	398	0	32.51	0.01	2.75	8.10329	Up	3.0002e-10	1.58776e-09
LXLOC_036187	215	0	16	0.01	2.75	8.10329	Up	1.73878e-05	5.53257e-05
LXLOC_018381	215	0	16	0.01	2.75	8.10329	Up	1.73878e-05	5.51859e-05
LXLOC_005320	214	0	15.87	0.01	2.74	8.09803	Up	3.45094e-05	0.000104555
LXLOC_020774	327	0	26	0.01	2.74	8.09803	Up	1.83362e-08	8.29558e-08
LXLOC_041628	239	0	18	0.01	2.73	8.09276	Up	4.41424e-06	1.52724e-05
LXLOC_042867	261	0	19.97	0.01	2.73	8.09276	Up	2.22414e-06	8.01861e-06
LXLOC_007286	251	0	19	0.01	2.72	8.08746	Up	2.22414e-06	8.04567e-06
LXLOC_004436	228	0	17	0.01	2.72	8.08746	Up	8.76092e-06	2.91115e-05
LXLOC_008989	335	0	26.46	0.01	2.72	8.08746	Up	1.83362e-08	8.3152e-08
LXLOC_037284	217	0	16	0.01	2.72	8.08746	Up	1.73878e-05	5.53015e-05
LXLOC_031158	217	0	16	0.01	2.72	8.08746	Up	1.73878e-05	5.5287e-05
LXLOC_010931	331	0	26	0.01	2.71	8.08215	Up	1.83362e-08	8.3183e-08
LXLOC_034868	383	0	30.6	0.01	2.71	8.08215	Up	1.18178e-09	5.95335e-09
LXLOC_015789	319	0	25	0.01	2.71	8.08215	Up	3.63918e-08	1.60303e-07
LXLOC_019783	280	0	21.51	0.01	2.71	8.08215	Up	5.64646e-07	2.18647e-06
LXLOC_021204	410	0	33	0.01	2.71	8.08215	Up	1.51167e-10	8.13952e-10
LXLOC_043226	320	0	25	0.01	2.7	8.07682	Up	3.63918e-08	1.60633e-07
LXLOC_037625	210	0	15.29	0.01	2.7	8.07682	Up	3.45094e-05	0.000104451
LXLOC_022871	260	0	19.6	0.01	2.69	8.07146	Up	2.22414e-06	8.05207e-06
LXLOC_025108	219	0	16	0.01	2.69	8.07146	Up	1.73878e-05	5.51379e-05
LXLOC_024262	341	0	26.73	0.01	2.69	8.07146	Up	1.83362e-08	8.28838e-08
LXLOC_002621	904	0	76	0.01	2.68	8.06609	Up	2.39136e-23	2.43017e-22
LXLOC_019255	254	0	19	0.01	2.68	8.06609	Up	2.22414e-06	8.0353e-06
LXLOC_005986	208	0	15	0.01	2.68	8.06609	Up	3.45094e-05	0.000104313
LXLOC_031444	228	0	16.74	0.01	2.68	8.06609	Up	1.73878e-05	5.51427e-05
LXLOC_009505	391	0	31	0.01	2.68	8.06609	Up	5.95448e-10	3.07269e-09
LXLOC_019345	208	0	15	0.01	2.68	8.06609	Up	3.45094e-05	0.000103899
LXLOC_025962	312	0	24	0.01	2.67	8.0607	Up	7.22266e-08	3.08568e-07
LXLOC_028840	209	0	15	0.01	2.67	8.0607	Up	3.45094e-05	0.00010439
LXLOC_040932	388	0	30.6	0.01	2.67	8.0607	Up	1.18178e-09	5.93939e-09
LXLOC_021786	255	0	19	0.01	2.67	8.0607	Up	2.22414e-06	8.02337e-06
LXLOC_038739	595	0	48.46	0.01	2.65	8.04985	Up	5.17676e-15	3.63001e-14
LXLOC_022103	303	0	23	0.01	2.65	8.04985	Up	1.43348e-07	5.92814e-07
LXLOC_034732	210	0	15	0.01	2.65	8.04985	Up	3.45094e-05	0.00010433
LXLOC_016973	275	0	20.61	0.01	2.65	8.04985	Up	1.12065e-06	4.18816e-06
LXLOC_041451	227	0	16.47	0.01	2.65	8.04985	Up	1.73878e-05	5.50708e-05
LXLOC_021637	234	0	17	0.01	2.64	8.04439	Up	8.76092e-06	2.91673e-05
LXLOC_012026	323	0	24.64	0.01	2.64	8.04439	Up	7.22266e-08	3.08351e-07
LXLOC_032696	339	0	26	0.01	2.63	8.03892	Up	1.83362e-08	8.29352e-08
LXLOC_006762	328	0	25	0.01	2.63	8.03892	Up	3.63918e-08	1.60129e-07
LXLOC_034272	368	0	28.4	0.01	2.63	8.03892	Up	4.65504e-09	2.22041e-08
LXLOC_026305	816	0	67	0.01	2.63	8.03892	Up	1.14257e-20	1.04407e-19
LXLOC_004349	304	0	22.82	0.01	2.62	8.03342	Up	2.845e-07	1.13944e-06
LXLOC_040022	1666	0	140.22	0.01	2.62	8.03342	Up	2.11968e-42	3.57783e-41
LXLOC_040893	224	0	16	0.01	2.62	8.03342	Up	1.73878e-05	5.50804e-05
LXLOC_031867	260	0	19.08	0.01	2.62	8.03342	Up	2.22414e-06	8.01148e-06
LXLOC_043411	213	0	15	0.01	2.61	8.02791	Up	3.45094e-05	0.000104764
LXLOC_007036	588	0	47	0.01	2.61	8.02791	Up	1.02743e-14	7.09791e-14
LXLOC_024675	318	0	24	0.01	2.61	8.02791	Up	7.22266e-08	3.0799e-07
LXLOC_009284	837	0	68.25	0.01	2.6	8.02237	Up	5.75692e-21	5.32606e-20
LXLOC_016825	284	0	21	0.01	2.6	8.02237	Up	5.64646e-07	2.18623e-06
LXLOC_011689	226	0	16	0.01	2.59	8.01681	Up	1.73878e-05	5.52196e-05
LXLOC_016588	306	0	22.72	0.01	2.59	8.01681	Up	2.845e-07	1.1347e-06
LXLOC_040116	310	0	23	0.01	2.58	8.01123	Up	1.43348e-07	5.93824e-07
LXLOC_020700	215	0	15	0.01	2.58	8.01123	Up	3.45094e-05	0.000104295
LXLOC_014419	286	0	21	0.01	2.58	8.01123	Up	5.64646e-07	2.18902e-06
LXLOC_022588	521	0	40.93	0.01	2.58	8.01123	Up	1.24625e-12	7.7277e-12
LXLOC_002636	299	0	22	0.01	2.57	8.00562	Up	2.845e-07	1.14044e-06
LXLOC_043601	441	0	33.82	0.01	2.56	8	Up	1.51167e-10	8.14193e-10
LXLOC_031776	228	0	16	0.01	2.56	8	Up	1.73878e-05	5.50134e-05
LXLOC_042384	205	0	14	0.01	2.55	7.99435	Up	6.84904e-05	0.000196716
LXLOC_016802	635	0	49.97	0.01	2.55	7.99435	Up	2.60834e-15	1.85796e-14
LXLOC_035192	468	0	36	0.01	2.55	7.99435	Up	1.93365e-11	1.1104e-10
LXLOC_036244	254	0	18	0.01	2.54	7.98868	Up	4.41424e-06	1.52579e-05
LXLOC_038356	243	0	17	0.01	2.53	7.98299	Up	8.76092e-06	2.91593e-05
LXLOC_027445	3104	0	255	0.01	2.53	7.98299	Up	1.23464e-76	3.54552e-75
LXLOC_033872	291	0	21.01	0.01	2.53	7.98299	Up	5.64646e-07	2.18949e-06
LXLOC_009374	215	0	14.69	0.01	2.53	7.98299	Up	6.84904e-05	0.000195882
LXLOC_036388	219	0	15	0.01	2.52	7.97728	Up	3.45094e-05	0.000104686
LXLOC_026481	207	0	14	0.01	2.52	7.97728	Up	6.84904e-05	0.000196979
LXLOC_043371	456	0	34.55	0.01	2.52	7.97728	Up	7.61664e-11	4.1941e-10
LXLOC_016806	332	0	24.17	0.01	2.51	7.97154	Up	7.22266e-08	3.08857e-07
LXLOC_015351	291	0	20.83	0.01	2.51	7.97154	Up	1.12065e-06	4.20238e-06
LXLOC_014352	232	0	16	0.01	2.51	7.97154	Up	1.73878e-05	5.53934e-05
LXLOC_011672	220	0	15	0.01	2.51	7.97154	Up	3.45094e-05	0.000104468
LXLOC_028180	317	0	23	0.01	2.51	7.97154	Up	1.43348e-07	5.9315e-07
LXLOC_029581	317	0	23	0.01	2.51	7.97154	Up	1.43348e-07	5.92881e-07
LXLOC_004936	1471	0	118	0.01	2.51	7.97154	Up	7.508e-36	1.09443e-34
LXLOC_017431	342	0	25	0.01	2.51	7.97154	Up	3.63918e-08	1.60226e-07
LXLOC_008172	245	0	17	0.01	2.5	7.96578	Up	8.76092e-06	2.9146e-05
LXLOC_036250	270	0	19	0.01	2.5	7.96578	Up	2.22414e-06	8.04727e-06
LXLOC_023769	378	0	27.87	0.01	2.5	7.96578	Up	9.23884e-09	4.30374e-08
LXLOC_017042	200	0	13.3	0.01	2.5	7.96578	Up	0.000135933	0.00036885
LXLOC_022389	247	0	17.03	0.01	2.48	7.9542	Up	8.76092e-06	2.90691e-05
LXLOC_020315	247	0	17	0.01	2.48	7.9542	Up	8.76092e-06	2.90558e-05
LXLOC_018262	247	0	17	0.01	2.48	7.9542	Up	8.76092e-06	2.90215e-05
LXLOC_021223	297	0	21	0.01	2.47	7.94837	Up	5.64646e-07	2.19556e-06
LXLOC_015455	311	0	22.15	0.01	2.47	7.94837	Up	2.845e-07	1.13532e-06
LXLOC_004705	211	0	14	0.01	2.46	7.94251	Up	6.84904e-05	0.000197713
LXLOC_037766	211	0	14	0.01	2.46	7.94251	Up	6.84904e-05	0.000197306
LXLOC_001738	411	0	30	0.01	2.45	7.93664	Up	1.18178e-09	5.95746e-09
LXLOC_008070	312	0	22	0.01	2.45	7.93664	Up	2.845e-07	1.13969e-06
LXLOC_040175	237	0	16	0.01	2.45	7.93664	Up	1.73878e-05	5.51667e-05
LXLOC_020769	411	0	30	0.01	2.45	7.93664	Up	1.18178e-09	5.94021e-09
LXLOC_030071	250	0	17	0.01	2.44	7.93074	Up	8.76092e-06	2.9162e-05
LXLOC_002983	200	0	13	0.01	2.44	7.93074	Up	0.000135933	0.000372036
LXLOC_030308	213	0	14	0.01	2.43	7.92481	Up	6.84904e-05	0.000197416
LXLOC_019651	219	0	14.42	0.01	2.43	7.92481	Up	6.84904e-05	0.000197042
LXLOC_029100	1283	0	99.36	0.01	2.43	7.92481	Up	3.40172e-30	4.33143e-29
LXLOC_037974	352	0	25	0.01	2.43	7.92481	Up	3.63918e-08	1.59975e-07
LXLOC_029338	213	0	13.99	0.01	2.43	7.92481	Up	0.000135933	0.000369125
LXLOC_040387	264	0	18	0.01	2.43	7.92481	Up	4.41424e-06	1.52131e-05
LXLOC_033584	252	0	17	0.01	2.42	7.91886	Up	8.76092e-06	2.91141e-05
LXLOC_034838	454	0	33.01	0.01	2.42	7.91886	Up	1.51167e-10	8.16244e-10
LXLOC_027836	364	0	25.85	0.01	2.42	7.91886	Up	3.63918e-08	1.60381e-07
LXLOC_031336	277	0	19	0.01	2.42	7.91886	Up	2.22414e-06	8.01623e-06
LXLOC_040258	215	0	14	0.01	2.41	7.91289	Up	6.84904e-05	0.000197556
LXLOC_031979	240	0	16	0.01	2.41	7.91289	Up	1.73878e-05	5.5316e-05
LXLOC_029343	367	0	26	0.01	2.41	7.91289	Up	1.83362e-08	8.3028e-08
LXLOC_023750	202	0	13	0.01	2.41	7.91289	Up	0.000135933	0.000369676
LXLOC_040651	203	0	13	0.01	2.4	7.90689	Up	0.000135933	0.000372511
LXLOC_030191	292	0	20	0.01	2.4	7.90689	Up	1.12065e-06	4.19289e-06
LXLOC_030621	214	0	13.85	0.01	2.4	7.90689	Up	0.000135933	0.000371394
LXLOC_009499	292	0	20	0.01	2.4	7.90689	Up	1.12065e-06	4.19203e-06
LXLOC_042443	381	0	27	0.01	2.4	7.90689	Up	9.23884e-09	4.30209e-08
LXLOC_028545	305	0	21	0.01	2.4	7.90689	Up	5.64646e-07	2.186e-06
LXLOC_034842	488	0	35.43	0.01	2.4	7.90689	Up	3.8377e-11	2.1569e-10
LXLOC_017741	332	0	23	0.01	2.39	7.90087	Up	1.43348e-07	5.94433e-07
LXLOC_008434	280	0	19	0.01	2.39	7.90087	Up	2.22414e-06	8.04647e-06
LXLOC_023490	228	0	14.84	0.01	2.38	7.89482	Up	6.84904e-05	0.000197682
LXLOC_007590	204	0	13	0.01	2.38	7.89482	Up	0.000135933	0.000369593
LXLOC_030711	339	0	23.5	0.01	2.38	7.89482	Up	1.43348e-07	5.91003e-07
LXLOC_041373	334	0	23	0.01	2.37	7.88874	Up	1.43348e-07	5.93689e-07
LXLOC_037590	399	0	28	0.01	2.37	7.88874	Up	4.65504e-09	2.22361e-08
LXLOC_038817	321	0	22	0.01	2.37	7.88874	Up	2.845e-07	1.13482e-06
LXLOC_031486	205	0	13	0.01	2.37	7.88874	Up	0.000135933	0.000368905
LXLOC_004184	283	0	19	0.01	2.36	7.88264	Up	2.22414e-06	8.02655e-06
LXLOC_008029	310	0	21	0.01	2.35	7.87652	Up	5.64646e-07	2.19299e-06
LXLOC_028174	217	0	13.81	0.01	2.35	7.87652	Up	0.000135933	0.000371478
LXLOC_016162	258	0	17	0.01	2.35	7.87652	Up	8.76092e-06	2.90505e-05
LXLOC_028634	219	0	14	0.01	2.35	7.87652	Up	6.84904e-05	0.000196344
LXLOC_012079	258	0	17	0.01	2.35	7.87652	Up	8.76092e-06	2.89899e-05
LXLOC_013882	207	0	13	0.01	2.34	7.87036	Up	0.000135933	0.000372371
LXLOC_038967	298.19	0	20	0.01	2.34	7.87036	Up	1.12065e-06	4.19332e-06
LXLOC_043318	207	0	13	0.01	2.34	7.87036	Up	0.000135933	0.000370838
LXLOC_004072	207	0	13	0.01	2.34	7.87036	Up	0.000135933	0.000370644
LXLOC_032834	234	0	15	0.01	2.33	7.86419	Up	3.45094e-05	0.000104843
LXLOC_037509	391	0	27	0.01	2.33	7.86419	Up	9.23884e-09	4.31146e-08
LXLOC_023568	260	0	17	0.01	2.33	7.86419	Up	8.76092e-06	2.91035e-05
LXLOC_038390	504	0	35.61	0.01	2.33	7.86419	Up	3.8377e-11	2.1579e-10
LXLOC_025306	241	0.09	15.45	0.01	2.32	7.85798	Up	3.45094e-05	0.000104573
LXLOC_019303	353	0	24	0.01	2.32	7.85798	Up	7.22266e-08	3.08387e-07
LXLOC_020439	213	0	13.32	0.01	2.32	7.85798	Up	0.000135933	0.000370145
LXLOC_013506	248	0	15.97	0.01	2.32	7.85798	Up	3.45094e-05	0.000104105
LXLOC_030084	277	0	18.15	0.01	2.32	7.85798	Up	4.41424e-06	1.52117e-05
LXLOC_000197	209	0	13	0.01	2.31	7.85175	Up	0.000135933	0.000372399
LXLOC_000839	271	0	17.63	0.01	2.31	7.85175	Up	8.76092e-06	2.91513e-05
LXLOC_043589	350	0	23.67	0.01	2.31	7.85175	Up	1.43348e-07	5.93555e-07
LXLOC_023360	234	0	14.86	0.01	2.31	7.85175	Up	6.84904e-05	0.000197151
LXLOC_041372	209	0	13	0.01	2.31	7.85175	Up	0.000135933	0.000369483
LXLOC_043142	236	0	15	0.01	2.31	7.85175	Up	3.45094e-05	0.000103933
LXLOC_011193	250	0	16	0.01	2.3	7.84549	Up	1.73878e-05	5.51331e-05
LXLOC_007872	396	0	27	0.01	2.3	7.84549	Up	9.23884e-09	4.30484e-08
LXLOC_032922	224	0	14	0.01	2.29	7.8392	Up	6.84904e-05	0.00019712
LXLOC_001260	225	0	14	0.01	2.28	7.83289	Up	6.84904e-05	0.000197744
LXLOC_032578	245	0	15.5	0.01	2.28	7.83289	Up	3.45094e-05	0.000104512
LXLOC_015203	210	0	12.9	0.01	2.28	7.83289	Up	0.000269784	0.000698804
LXLOC_009294	352	0	23.43	0.01	2.28	7.83289	Up	1.43348e-07	5.91404e-07
LXLOC_042019	253	0	16	0.01	2.27	7.82655	Up	1.73878e-05	5.50278e-05
LXLOC_015354	226	0	14	0.01	2.27	7.82655	Up	6.84904e-05	0.000195851
LXLOC_036075	282	0	18.1	0.01	2.26	7.82018	Up	4.41424e-06	1.53014e-05
LXLOC_014452	213	0	13	0.01	2.26	7.82018	Up	0.000135933	0.000371924
LXLOC_022237	213	0	13	0.01	2.26	7.82018	Up	0.000135933	0.000369538
LXLOC_028858	390	0	26	0.01	2.25	7.81378	Up	1.83362e-08	8.32245e-08
LXLOC_001998	364	0	24	0.01	2.25	7.81378	Up	7.22266e-08	3.08966e-07
LXLOC_008240	294	0	18.87	0.01	2.25	7.81378	Up	4.41424e-06	1.52883e-05
LXLOC_033855	336	0	22.02	0.01	2.25	7.81378	Up	2.845e-07	1.13744e-06
LXLOC_023563	269	0	17	0.01	2.24	7.80735	Up	8.76092e-06	2.91806e-05
LXLOC_014083	206	0	12.36	0.01	2.24	7.80735	Up	0.000269784	0.000701797
LXLOC_043791	536	0	36.65	0.01	2.24	7.80735	Up	1.93365e-11	1.11198e-10
LXLOC_008917	228	0	14	0.01	2.24	7.80735	Up	6.84904e-05	0.000197463
LXLOC_003806	215	0	13.03	0.01	2.24	7.80735	Up	0.000135933	0.000371199
LXLOC_019732	209	0	12.59	0.01	2.24	7.80735	Up	0.000269784	0.000697515
LXLOC_026357	201	0	12	0.01	2.24	7.80735	Up	0.000269784	0.000694951
LXLOC_027714	250	0	15.57	0.01	2.24	7.80735	Up	3.45094e-05	0.000103882
LXLOC_039861	311	0	20	0.01	2.23	7.8009	Up	1.12065e-06	4.20584e-06
LXLOC_040904	270	0	17	0.01	2.23	7.8009	Up	8.76092e-06	2.91221e-05
LXLOC_010851	352	0	23	0.01	2.23	7.8009	Up	1.43348e-07	5.91739e-07
LXLOC_008384	229	0	14	0.01	2.23	7.8009	Up	6.84904e-05	0.000196313
LXLOC_024452	250	0	15.51	0.01	2.23	7.8009	Up	3.45094e-05	0.000103796
LXLOC_025407	271	0	17	0.01	2.22	7.79442	Up	8.76092e-06	2.91009e-05
LXLOC_020327	216	0	13	0.01	2.22	7.79442	Up	0.000135933	0.000370672
LXLOC_006396	229	0	13.95	0.01	2.22	7.79442	Up	0.000135933	0.000369097
LXLOC_034135	286	0	18	0.01	2.21	7.7879	Up	4.41424e-06	1.53029e-05
LXLOC_031140	342	0	22	0.01	2.21	7.7879	Up	2.845e-07	1.13981e-06
LXLOC_031308	357	0	23	0.01	2.2	7.78136	Up	1.43348e-07	5.945e-07
LXLOC_011462	204	0	12	0.01	2.2	7.78136	Up	0.000269784	0.000697812
LXLOC_002043	246	0	15	0.01	2.2	7.78136	Up	3.45094e-05	0.000104338
LXLOC_033142	204	0	12	0.01	2.2	7.78136	Up	0.000269784	0.000695787
LXLOC_019507	344	0	22	0.01	2.19	7.77479	Up	2.845e-07	1.14082e-06
LXLOC_003554	226	0	13.53	0.01	2.19	7.77479	Up	0.000135933	0.000372008
LXLOC_015036	302	0	19	0.01	2.19	7.77479	Up	2.22414e-06	8.04328e-06
LXLOC_019233	248	0	15.07	0.01	2.19	7.77479	Up	3.45094e-05	0.000104529
LXLOC_025856	205	0	12.04	0.01	2.19	7.77479	Up	0.000269784	0.000698506
LXLOC_017663	251	0	15.31	0.01	2.19	7.77479	Up	3.45094e-05	0.000104114
LXLOC_031101	261	0	16	0.01	2.19	7.77479	Up	1.73878e-05	5.5066e-05
LXLOC_031439	1609	0	113	0.01	2.19	7.77479	Up	2.31202e-34	3.25433e-33
LXLOC_036511	262	0	16	0.01	2.18	7.76818	Up	1.73878e-05	5.51955e-05
LXLOC_019540	234	0	14	0.01	2.18	7.76818	Up	6.84904e-05	0.000196917
LXLOC_038873	598	0	40	0.01	2.18	7.76818	Up	1.24625e-12	7.73033e-12
LXLOC_002631	290	0	18	0.01	2.18	7.76818	Up	4.41424e-06	1.52492e-05
LXLOC_032137	248	0	15	0.01	2.18	7.76818	Up	3.45094e-05	0.000103959
LXLOC_020696	242	0	14.56	0.01	2.17	7.76155	Up	6.84904e-05	0.000197541
LXLOC_020367	221	0	13	0.01	2.16	7.75489	Up	0.000135933	0.000372231
LXLOC_035611	631	0	42	0.01	2.16	7.75489	Up	3.16386e-13	2.03239e-12
LXLOC_011789	207	0	12	0.01	2.16	7.75489	Up	0.000269784	0.000698258
LXLOC_038562	212	0	12.33	0.01	2.16	7.75489	Up	0.000269784	0.000698208
LXLOC_003767	237	0	14.09	0.01	2.16	7.75489	Up	6.84904e-05	0.000196623
LXLOC_036003	259	0	15.63	0.01	2.16	7.75489	Up	3.45094e-05	0.000104062
LXLOC_006376	208	0	12	0.01	2.15	7.74819	Up	0.000269784	0.000700696
LXLOC_034762	236	0	14	0.01	2.15	7.74819	Up	6.84904e-05	0.000197213
LXLOC_030120	222	0	13	0.01	2.15	7.74819	Up	0.000135933	0.000369869
LXLOC_020740	407	0	26	0.01	2.15	7.74819	Up	1.83362e-08	8.29147e-08
LXLOC_028942	251	0	15	0.01	2.15	7.74819	Up	3.45094e-05	0.000104045
LXLOC_039937	293	0	18	0.01	2.15	7.74819	Up	4.41424e-06	1.52261e-05
LXLOC_004750	290	0	17.72	0.01	2.14	7.74147	Up	8.76092e-06	2.9154e-05
LXLOC_038720	209	0	12	0.01	2.14	7.74147	Up	0.000269784	0.000696773
LXLOC_001484	237	0	14	0.01	2.14	7.74147	Up	6.84904e-05	0.000196298
LXLOC_040657	210	0	12.02	0.01	2.13	7.73471	Up	0.000269784	0.000699948
LXLOC_030622	239	0	14.03	0.01	2.13	7.73471	Up	6.84904e-05	0.000196205
LXLOC_013382	801	0	53	0.01	2.12	7.72792	Up	1.68109e-16	1.26837e-15
LXLOC_029935	254	0	15	0.01	2.12	7.72792	Up	3.45094e-05	0.000104521
LXLOC_008892	210	0	12	0.01	2.12	7.72792	Up	0.000269784	0.000697218
LXLOC_005123	225	0	13	0.01	2.12	7.72792	Up	0.000135933	0.000370339
LXLOC_019664	211	0	12	0.01	2.11	7.7211	Up	0.000269784	0.000700097
LXLOC_029151	557	0	35.98	0.01	2.11	7.7211	Up	3.8377e-11	2.15923e-10
LXLOC_037181	370	0	23	0.01	2.11	7.7211	Up	1.43348e-07	5.93487e-07
LXLOC_033953	328	0	20.11	0.01	2.11	7.7211	Up	1.12065e-06	4.19461e-06
LXLOC_015246	211	0	12	0.01	2.11	7.7211	Up	0.000269784	0.000698307
LXLOC_040608	296	0	17.83	0.01	2.11	7.7211	Up	8.76092e-06	2.90902e-05
LXLOC_017941	212	0	12	0.01	2.1	7.71425	Up	0.000269784	0.000700297
LXLOC_031129	212	0	12	0.01	2.1	7.71425	Up	0.000269784	0.000698605
LXLOC_039751	715	0	46.7	0.01	2.1	7.71425	Up	2.03912e-14	1.38819e-13
LXLOC_001355	241	0	14	0.01	2.1	7.71425	Up	6.84904e-05	0.000196762
LXLOC_015881	299	0	18	0.01	2.1	7.71425	Up	4.41424e-06	1.52362e-05
LXLOC_005019	385	0	23.85	0.01	2.1	7.71425	Up	1.43348e-07	5.91605e-07
LXLOC_042957	299	0	17.99	0.01	2.1	7.71425	Up	8.76092e-06	2.90057e-05
LXLOC_011451	380	0	23.48	0.01	2.09	7.70736	Up	1.43348e-07	5.94703e-07
LXLOC_037029	213	0	12	0.01	2.09	7.70736	Up	0.000269784	0.000701646
LXLOC_017459	227	0	13	0.01	2.09	7.70736	Up	0.000135933	0.000372427
LXLOC_030316	227	0	12.99	0.01	2.09	7.70736	Up	0.000269784	0.000698704
LXLOC_014073	331	0	20.05	0.01	2.09	7.70736	Up	1.12065e-06	4.18558e-06
LXLOC_020042	486	0	30.74	0.01	2.09	7.70736	Up	1.18178e-09	5.93448e-09
LXLOC_024588	296	0	17.61	0.01	2.08	7.70044	Up	8.76092e-06	2.90849e-05
LXLOC_014638	468	0	29.39	0.01	2.08	7.70044	Up	2.34548e-09	1.14838e-08
LXLOC_008084	288	0	17	0.01	2.07	7.69349	Up	8.76092e-06	2.91247e-05
LXLOC_029592	368	0	22.34	0.01	2.07	7.69349	Up	2.845e-07	1.13756e-06
LXLOC_007134	534	0	33.42	0.01	2.06	7.6865	Up	1.51167e-10	8.1697e-10
LXLOC_017951	287	0	16.86	0.01	2.06	7.6865	Up	1.73878e-05	5.52244e-05
LXLOC_009327	358	0.21	43.17	0.02	4.11	7.68299	Up	1.59413e-13	1.03942e-12
LXLOC_015735	316	0	18.73	0.01	2.05	7.67948	Up	4.41424e-06	1.52956e-05
LXLOC_039695	216	0	12	0.01	2.05	7.67948	Up	0.000269784	0.000699848
LXLOC_024167	246	0	14	0.01	2.05	7.67948	Up	6.84904e-05	0.000197572
LXLOC_009562	246	0	14	0.01	2.05	7.67948	Up	6.84904e-05	0.000196886
LXLOC_013065	380	0	23	0.01	2.05	7.67948	Up	1.43348e-07	5.92343e-07
LXLOC_006562	216	0	12	0.01	2.05	7.67948	Up	0.000269784	0.000695541
LXLOC_014059	321	0	19	0.01	2.05	7.67948	Up	2.22414e-06	8.00831e-06
LXLOC_040255	1400	0	91	0.01	2.04	7.67243	Up	8.18926e-28	9.66741e-27
LXLOC_038105	263	0	15.04	0.01	2.04	7.67243	Up	3.45094e-05	0.000104608
LXLOC_033380	725	0	46	0.01	2.04	7.67243	Up	2.03912e-14	1.38948e-13
LXLOC_030886	307	0	18	0.01	2.04	7.67243	Up	4.41424e-06	1.52434e-05
LXLOC_008600	217	0	12	0.01	2.04	7.67243	Up	0.000269784	0.000695147
LXLOC_037248	347	0.46	103.07	0.05	10.17	7.66818	Up	2.19242e-31	2.88747e-30
LXLOC_025372	229	0	12.75	0.01	2.03	7.66534	Up	0.000269784	0.000701446
LXLOC_017636	218	0	12	0.01	2.03	7.66534	Up	0.000269784	0.00069801
LXLOC_027056	218	0	12	0.01	2.03	7.66534	Up	0.000269784	0.000697267
LXLOC_031810	293	0	17	0.01	2.03	7.66534	Up	8.76092e-06	2.9077e-05
LXLOC_025146	228	0	12.68	0.01	2.03	7.66534	Up	0.000269784	0.000696526
LXLOC_014532	293	0	17	0.01	2.03	7.66534	Up	8.76092e-06	2.90373e-05
LXLOC_014451	657	0	41	0.01	2.02	7.65821	Up	6.27928e-13	3.96998e-12
LXLOC_038961	279	0	16	0.01	2.02	7.65821	Up	1.73878e-05	5.521e-05
LXLOC_007061	268	0	15.26	0.01	2.02	7.65821	Up	3.45094e-05	0.000104054
LXLOC_014689	959	0	61	0.01	2.02	7.65821	Up	6.98304e-19	5.91117e-18
LXLOC_022458	264	0	15	0.01	2.02	7.65821	Up	3.45094e-05	0.000103865
LXLOC_038418	220	0	12	0.01	2.01	7.65105	Up	0.000269784	0.000700447
LXLOC_017808	342	0	20	0.01	2.01	7.65105	Up	1.12065e-06	4.20152e-06
LXLOC_036163	1300	0	83.31	0.01	2.01	7.65105	Up	1.97147e-25	2.15944e-24
LXLOC_038216	389	0	23.09	0.01	2.01	7.65105	Up	1.43348e-07	5.91873e-07
LXLOC_031235	283	0	16.18	0.01	2.01	7.65105	Up	1.73878e-05	5.50373e-05
LXLOC_027394	692	0	43.14	0.01	2.01	7.65105	Up	1.59413e-13	1.03886e-12
LXLOC_001230	220	0	12	0.01	2.01	7.65105	Up	0.000269784	0.000694019
LXLOC_026470	236	0	13	0.01	2	7.64386	Up	0.000135933	0.000372679
LXLOC_027269	236	0	13	0.01	2	7.64386	Up	0.000135933	0.000372567
LXLOC_037970	221	0	12	0.01	2	7.64386	Up	0.000269784	0.000699251
LXLOC_002345	337	3.42	685.48	0.35	69.92	7.64221	Up	8.06816e-198	5.61107e-196
LXLOC_038406	376	0	22	0.01	1.99	7.63662	Up	2.845e-07	1.13956e-06
LXLOC_033913	242	0	13.31	0.01	1.99	7.63662	Up	0.000135933	0.00037106
LXLOC_002026	222	0	12	0.01	1.99	7.63662	Up	0.000269784	0.000695049
LXLOC_040724	646	0	39.42	0.01	1.98	7.62936	Up	2.47342e-12	1.50856e-11
LXLOC_002628	700	0	43	0.01	1.98	7.62936	Up	1.59413e-13	1.03924e-12
LXLOC_022354	306	0	17.38	0.01	1.98	7.62936	Up	8.76092e-06	2.9003e-05
LXLOC_018486	223	0	12	0.01	1.97	7.62205	Up	0.000269784	0.000699301
LXLOC_033731	301	0	17	0.01	1.97	7.62205	Up	8.76092e-06	2.90796e-05
LXLOC_005444	223	0	12	0.01	1.97	7.62205	Up	0.000269784	0.000695836
LXLOC_005108	271	0	15	0.01	1.96	7.61471	Up	3.45094e-05	0.000104434
LXLOC_031948	240	0	13	0.01	1.96	7.61471	Up	0.000135933	0.000371311
LXLOC_022116	240	0	13	0.01	1.96	7.61471	Up	0.000135933	0.000371172
LXLOC_025988	224	0	12	0.01	1.96	7.61471	Up	0.000269784	0.000695738
LXLOC_006346	288	0	16	0.01	1.95	7.60733	Up	1.73878e-05	5.53788e-05
LXLOC_042073	351	0	20	0.01	1.95	7.60733	Up	1.12065e-06	4.19806e-06
LXLOC_027496	238	0	12.78	0.01	1.95	7.60733	Up	0.000269784	0.000695984
LXLOC_031313	304	0	17	0.01	1.95	7.60733	Up	8.76092e-06	2.90241e-05
LXLOC_032767	272	0	15	0.01	1.95	7.60733	Up	3.45094e-05	0.00010383
LXLOC_017620	352	0	20	0.01	1.94	7.59991	Up	1.12065e-06	4.18515e-06
LXLOC_015964	258	0	14	0.01	1.94	7.59991	Up	6.84904e-05	0.000196391
LXLOC_026394	243	0	13	0.01	1.93	7.59246	Up	0.000135933	0.000372203
LXLOC_005259	306	0	17	0.01	1.93	7.59246	Up	8.76092e-06	2.91062e-05
LXLOC_004415	259	0	14	0.01	1.93	7.59246	Up	6.84904e-05	0.000195744
LXLOC_010170	966	0	58.3	0.01	1.92	7.58496	Up	5.45914e-18	4.42979e-17
LXLOC_008277	228	0	12	0.01	1.92	7.58496	Up	0.000269784	0.000701696
LXLOC_037863	293	0	16.08	0.01	1.92	7.58496	Up	1.73878e-05	5.50852e-05
LXLOC_006091	459	0	26.35	0.01	1.91	7.57743	Up	1.83362e-08	8.32037e-08
LXLOC_034024	309	0	17	0.01	1.91	7.57743	Up	8.76092e-06	2.90955e-05
LXLOC_031749	310	0	17	0.01	1.91	7.57743	Up	8.76092e-06	2.90744e-05
LXLOC_003762	774	0	46.21	0.01	1.91	7.57743	Up	2.03912e-14	1.38715e-13
LXLOC_022211	234	0	12.31	0.01	1.91	7.57743	Up	0.000269784	0.000694215
LXLOC_040569	263	0	14	0.01	1.9	7.56986	Up	6.84904e-05	0.000197244
LXLOC_042021	455	0	26	0.01	1.9	7.56986	Up	1.83362e-08	8.29971e-08
LXLOC_010558	918	0	54.98	0.01	1.9	7.56986	Up	8.47028e-17	6.48475e-16
LXLOC_042150	230	0	12	0.01	1.9	7.56986	Up	0.000269784	0.00069446
LXLOC_000405	791	0	47	0.01	1.9	7.56986	Up	1.02743e-14	7.08984e-14
LXLOC_034023	642	0	37.41	0.01	1.89	7.56224	Up	9.7428e-12	5.71734e-11
LXLOC_039654	458	0	26.02	0.01	1.89	7.56224	Up	1.83362e-08	8.30899e-08
LXLOC_005533	328	0	18	0.01	1.89	7.56224	Up	4.41424e-06	1.52304e-05
LXLOC_026396	264	0	14	0.01	1.89	7.56224	Up	6.84904e-05	0.000196159
LXLOC_005568	231	0	12	0.01	1.89	7.56224	Up	0.000269784	0.000693725
LXLOC_002218	232	0	12	0.01	1.88	7.55459	Up	0.000269784	0.000700397
LXLOC_037943	542	0	31	0.01	1.88	7.55459	Up	5.95448e-10	3.07486e-09
LXLOC_001391	265	0	14	0.01	1.88	7.55459	Up	6.84904e-05	0.000196948
LXLOC_020760	330	0	18	0.01	1.88	7.55459	Up	4.41424e-06	1.52146e-05
LXLOC_001660	245	0	12.75	0.01	1.88	7.55459	Up	0.000269784	0.000694362
LXLOC_026060	233	0	12	0.01	1.87	7.54689	Up	0.000269784	0.000701396
LXLOC_034393	841	0	49.18	0.01	1.87	7.54689	Up	2.60834e-15	1.8605e-14
LXLOC_030090	282	0	15	0.01	1.87	7.54689	Up	3.45094e-05	0.000104599
LXLOC_023239	266	0	14	0.01	1.87	7.54689	Up	6.84904e-05	0.000196236
LXLOC_001156	250	0	13	0.01	1.87	7.54689	Up	0.000135933	0.000369042
LXLOC_019007	234	0	12	0.01	1.86	7.53916	Up	0.000269784	0.000701046
LXLOC_041775	284	0	15	0.01	1.86	7.53916	Up	3.45094e-05	0.000104712
LXLOC_034507	235	0	12	0.01	1.86	7.53916	Up	0.000269784	0.000700347
LXLOC_039277	415	0	23	0.01	1.86	7.53916	Up	1.43348e-07	5.92679e-07
LXLOC_026598	382	0	21	0.01	1.86	7.53916	Up	5.64646e-07	2.18972e-06
LXLOC_003735	316	0	17	0.01	1.86	7.53916	Up	8.76092e-06	2.90479e-05
LXLOC_041386	547	0	31	0.01	1.86	7.53916	Up	5.95448e-10	3.07095e-09
LXLOC_005293	252	0	13	0.01	1.85	7.53138	Up	0.000135933	0.000372595
LXLOC_030913	847	0	49.16	0.01	1.85	7.53138	Up	2.60834e-15	1.86014e-14
LXLOC_040293	289	0	15.23	0.01	1.85	7.53138	Up	3.45094e-05	0.000104399
LXLOC_010702	813	0	47	0.01	1.85	7.53138	Up	1.02743e-14	7.10195e-14
LXLOC_021680	318	0	17	0.01	1.85	7.53138	Up	8.76092e-06	2.90585e-05
LXLOC_032244	385	0	21	0.01	1.85	7.53138	Up	5.64646e-07	2.18786e-06
LXLOC_003841	326	0	17.51	0.01	1.85	7.53138	Up	8.76092e-06	2.90136e-05
LXLOC_027040	237	0	12	0.01	1.84	7.52356	Up	0.000269784	0.000701596
LXLOC_031718	253	0	13	0.01	1.84	7.52356	Up	0.000135933	0.00037198
LXLOC_039009	270	0	14	0.01	1.84	7.52356	Up	6.84904e-05	0.000197431
LXLOC_011318	286	0	15	0.01	1.84	7.52356	Up	3.45094e-05	0.000104425
LXLOC_026007	931	0	53.77	0.01	1.84	7.52356	Up	1.68109e-16	1.26811e-15
LXLOC_022262	253	0	12.97	0.01	1.84	7.52356	Up	0.000269784	0.000693921
LXLOC_001361	238	0	12	0.01	1.83	7.5157	Up	0.000269784	0.000700796
LXLOC_004775	368	0	19.76	0.01	1.83	7.5157	Up	2.22414e-06	8.04487e-06
LXLOC_002616	255	0	13	0.01	1.83	7.5157	Up	0.000135933	0.000369373
LXLOC_017106	256	0	13	0.01	1.82	7.50779	Up	0.000135933	0.000371757
LXLOC_010374	340	0	18	0.01	1.82	7.50779	Up	4.41424e-06	1.52738e-05
LXLOC_002981	239	0	12	0.01	1.82	7.50779	Up	0.000269784	0.000698655
LXLOC_042745	416	0	22.5	0.01	1.82	7.50779	Up	2.845e-07	1.13794e-06
LXLOC_009678	256	0	13	0.01	1.82	7.50779	Up	0.000135933	0.000371116
LXLOC_037706	239	0	12	0.01	1.82	7.50779	Up	0.000269784	0.000697366
LXLOC_041384	272	0	14	0.01	1.82	7.50779	Up	6.84904e-05	0.000196483
LXLOC_033421	357	0	19	0.01	1.82	7.50779	Up	2.22414e-06	8.03053e-06
LXLOC_041997	272	0	14	0.01	1.82	7.50779	Up	6.84904e-05	0.000196267
LXLOC_008266	259	0	13.19	0.01	1.82	7.50779	Up	0.000135933	0.000369207
LXLOC_007082	425	0	23	0.01	1.81	7.49985	Up	1.43348e-07	5.94365e-07
LXLOC_002458	375	0	20	0.01	1.81	7.49985	Up	1.12065e-06	4.20022e-06
LXLOC_003848	240	0	12	0.01	1.81	7.49985	Up	0.000269784	0.000699599
LXLOC_020297	408	0	22	0.01	1.81	7.49985	Up	2.845e-07	1.13869e-06
LXLOC_030040	1013	0	58	0.01	1.81	7.49985	Up	5.45914e-18	4.42684e-17
LXLOC_037470	341	0	18	0.01	1.81	7.49985	Up	4.41424e-06	1.52175e-05
LXLOC_004318	274	0	14	0.01	1.81	7.49985	Up	6.84904e-05	0.000195897
LXLOC_017403	358	0	19	0.01	1.81	7.49985	Up	2.22414e-06	8.01068e-06
LXLOC_029642	495	0	27	0.01	1.8	7.49185	Up	9.23884e-09	4.31533e-08
LXLOC_003152	309	0	16	0.01	1.8	7.49185	Up	1.73878e-05	5.53982e-05
LXLOC_019690	309	0	16	0.01	1.8	7.49185	Up	1.73878e-05	5.5374e-05
LXLOC_033428	394	0	21	0.01	1.8	7.49185	Up	5.64646e-07	2.19136e-06
LXLOC_004338	554	0	30.51	0.01	1.8	7.49185	Up	1.18178e-09	5.94267e-09
LXLOC_042187	275	0	14	0.01	1.8	7.49185	Up	6.84904e-05	0.000196174
LXLOC_008883	241	0	12	0.01	1.8	7.49185	Up	0.000269784	0.000694558
LXLOC_028377	291	1.69	312.11	0.21	37.61	7.48458	Up	2.07472e-91	7.01363e-90
LXLOC_027737	263	0	13.18	0.01	1.79	7.48382	Up	0.000135933	0.000372539
LXLOC_029660	516	0	28	0.01	1.79	7.48382	Up	4.65504e-09	2.22477e-08
LXLOC_038816	438	0	23.46	0.01	1.79	7.48382	Up	1.43348e-07	5.92746e-07
LXLOC_036266	397	0	21	0.01	1.78	7.47573	Up	5.64646e-07	2.19229e-06
LXLOC_020182	330	0	17	0.01	1.78	7.47573	Up	8.76092e-06	2.91194e-05
LXLOC_015802	398	0	21	0.01	1.78	7.47573	Up	5.64646e-07	2.19066e-06
LXLOC_035086	261	0	13	0.01	1.78	7.47573	Up	0.000135933	0.000370035
LXLOC_006007	312	0	16	0.01	1.78	7.47573	Up	1.73878e-05	5.50756e-05
LXLOC_006751	314	0	16	0.01	1.77	7.46761	Up	1.73878e-05	5.54273e-05
LXLOC_002507	348	0	18	0.01	1.77	7.46761	Up	4.41424e-06	1.53e-05
LXLOC_000946	382	0	20	0.01	1.77	7.46761	Up	1.12065e-06	4.1959e-06
LXLOC_023878	356	0	18.49	0.01	1.77	7.46761	Up	4.41424e-06	1.52666e-05
LXLOC_030208	244	0	12	0.01	1.77	7.46761	Up	0.000269784	0.000697762
LXLOC_001740	349	0	18	0.01	1.77	7.46761	Up	4.41424e-06	1.52477e-05
LXLOC_040029	487	0	26	0.01	1.77	7.46761	Up	1.83362e-08	8.29661e-08
LXLOC_003134	852	0	47.23	0.01	1.77	7.46761	Up	1.02743e-14	7.09656e-14
LXLOC_025391	366	0	19	0.01	1.77	7.46761	Up	2.22414e-06	8.01465e-06
LXLOC_006783	399	0	21	0.01	1.77	7.46761	Up	5.64646e-07	2.18577e-06
LXLOC_041378	385	0	20	0.01	1.76	7.45943	Up	1.12065e-06	4.20065e-06
LXLOC_026365	281	0	14	0.01	1.76	7.45943	Up	6.84904e-05	0.000197635
LXLOC_011856	246	0	12	0.01	1.76	7.45943	Up	0.000269784	0.000698407
LXLOC_038138	280	0	14	0.01	1.76	7.45943	Up	6.84904e-05	0.000196933
LXLOC_040697	351	0	18	0.01	1.75	7.45121	Up	4.41424e-06	1.52319e-05
LXLOC_016289	352	0	18	0.01	1.75	7.45121	Up	4.41424e-06	1.52189e-05
LXLOC_030077	266	0	13	0.01	1.74	7.44294	Up	0.000135933	0.000372148
LXLOC_023088	388	0	20	0.01	1.74	7.44294	Up	1.12065e-06	4.19763e-06
LXLOC_002098	372	0	19	0.01	1.74	7.44294	Up	2.22414e-06	8.03371e-06
LXLOC_028859	284	0	14	0.01	1.74	7.44294	Up	6.84904e-05	0.00019653
LXLOC_042126	302	0	15	0.01	1.73	7.43463	Up	3.45094e-05	0.000104791
LXLOC_012155	435	0	22.54	0.01	1.73	7.43463	Up	2.845e-07	1.13856e-06
LXLOC_018029	1841	0	102.51	0.01	1.73	7.43463	Up	4.35128e-31	5.69369e-30
LXLOC_028633	303	0	15	0.01	1.73	7.43463	Up	3.45094e-05	0.000104243
LXLOC_030265	427	0	22	0.01	1.73	7.43463	Up	2.845e-07	1.13495e-06
LXLOC_036936	338	0	17	0.01	1.73	7.43463	Up	8.76092e-06	2.90109e-05
LXLOC_007597	302	0	15	0.01	1.73	7.43463	Up	3.45094e-05	0.000103805
LXLOC_014144	302	0	14.87	0.01	1.72	7.42626	Up	6.84904e-05	0.000197697
LXLOC_039968	357	0	18	0.01	1.72	7.42626	Up	4.41424e-06	1.52796e-05
LXLOC_023982	322	0	15.98	0.01	1.72	7.42626	Up	3.45094e-05	0.000104564
LXLOC_005096	269	0	13	0.01	1.72	7.42626	Up	0.000135933	0.000371088
LXLOC_012503	357	0	18	0.01	1.72	7.42626	Up	4.41424e-06	1.52608e-05
LXLOC_016906	269	0	13	0.01	1.72	7.42626	Up	0.000135933	0.000369814
LXLOC_042649	351	0	17.53	0.01	1.71	7.41785	Up	8.76092e-06	2.91434e-05
LXLOC_032114	696	0	37	0.01	1.71	7.41785	Up	9.7428e-12	5.71183e-11
LXLOC_023208	281	0	13.64	0.01	1.71	7.41785	Up	0.000135933	0.000370062
LXLOC_032138	270	0	13	0.01	1.71	7.41785	Up	0.000135933	0.00036918
LXLOC_002331	315	0	15.41	0.01	1.7	7.40939	Up	3.45094e-05	0.000104651
LXLOC_039058	450	0	23	0.01	1.7	7.40939	Up	1.43348e-07	5.92007e-07
LXLOC_018459	254	0	12	0.01	1.69	7.40088	Up	0.000269784	0.000701546
LXLOC_005101	291	0	14	0.01	1.69	7.40088	Up	6.84904e-05	0.000197353
LXLOC_013345	272	0	13	0.01	1.69	7.40088	Up	0.000135933	0.000371339
LXLOC_035538	290	0	14	0.01	1.69	7.40088	Up	6.84904e-05	0.000196067
LXLOC_043533	614	0	32	0.01	1.69	7.40088	Up	3.0002e-10	1.58408e-09
LXLOC_042279	345	0	17	0.01	1.69	7.40088	Up	8.76092e-06	2.89951e-05
LXLOC_005475	254	0	12	0.01	1.69	7.40088	Up	0.000269784	0.000693823
LXLOC_001733	292	0	14	0.01	1.68	7.39232	Up	6.84904e-05	0.000197088
LXLOC_022247	274	0	13	0.01	1.68	7.39232	Up	0.000135933	0.00037081
LXLOC_041958	292	0	14	0.01	1.68	7.39232	Up	6.84904e-05	0.000196685
LXLOC_001724	256	0	12	0.01	1.68	7.39232	Up	0.000269784	0.000695393
LXLOC_017576	313	0	15.1	0.01	1.67	7.3837	Up	3.45094e-05	0.000104756
LXLOC_043521	276	0	13	0.01	1.67	7.3837	Up	0.000135933	0.00037145
LXLOC_012257	312	0	15	0.01	1.67	7.3837	Up	3.45094e-05	0.000104477
LXLOC_042952	331	0	16	0.01	1.67	7.3837	Up	1.73878e-05	5.52485e-05
LXLOC_033215	312	0	15	0.01	1.67	7.3837	Up	3.45094e-05	0.000104304
LXLOC_029586	441	0	22	0.01	1.67	7.3837	Up	2.845e-07	1.13694e-06
LXLOC_014055	312	0	15	0.01	1.67	7.3837	Up	3.45094e-05	0.000104261
LXLOC_033143	512	0	26	0.01	1.67	7.3837	Up	1.83362e-08	8.30383e-08
LXLOC_009158	500	0	25.35	0.01	1.67	7.3837	Up	3.63918e-08	1.60168e-07
LXLOC_005099	275	0	13	0.01	1.67	7.3837	Up	0.000135933	0.00036896
LXLOC_033734	258	0	12	0.01	1.66	7.37504	Up	0.000269784	0.000700596
LXLOC_041805	277	0	13	0.01	1.66	7.37504	Up	0.000135933	0.000371366
LXLOC_029610	295	0	14	0.01	1.66	7.37504	Up	6.84904e-05	0.000196375
LXLOC_042486	297	0	14.06	0.01	1.65	7.36632	Up	6.84904e-05	0.000197901
LXLOC_029444	260	0	12	0.01	1.65	7.36632	Up	0.000269784	0.000697614
LXLOC_037960	575	0	29	0.01	1.65	7.36632	Up	2.34548e-09	1.14977e-08
LXLOC_015752	261	0	12.1	0.01	1.65	7.36632	Up	0.000269784	0.000696477
LXLOC_024076	261	0	12	0.01	1.64	7.35755	Up	0.000269784	0.000700497
LXLOC_010983	373	0	18	0.01	1.64	7.35755	Up	4.41424e-06	1.52651e-05
LXLOC_020606	651	0	33	0.01	1.64	7.35755	Up	1.51167e-10	8.16002e-10
LXLOC_004449	614	0	31	0.01	1.64	7.35755	Up	5.95448e-10	3.07399e-09
LXLOC_027089	539	0	27	0.01	1.64	7.35755	Up	9.23884e-09	4.30594e-08
LXLOC_035927	299	0	14	0.01	1.64	7.35755	Up	6.84904e-05	0.00019619
LXLOC_008285	299	0	14	0.01	1.64	7.35755	Up	6.84904e-05	0.000196144
LXLOC_015682	298	0	14	0.01	1.64	7.35755	Up	6.84904e-05	0.000195759
LXLOC_015231	601	0	30	0.01	1.63	7.34873	Up	1.18178e-09	5.95582e-09
LXLOC_041377	543	0	27	0.01	1.63	7.34873	Up	9.23884e-09	4.31091e-08
LXLOC_026824	432	0	21	0.01	1.63	7.34873	Up	5.64646e-07	2.19182e-06
LXLOC_012648	422	0	20.48	0.01	1.63	7.34873	Up	1.12065e-06	4.19117e-06
LXLOC_018382	281	0	13	0.01	1.63	7.34873	Up	0.000135933	0.000370007
LXLOC_005429	318	0	15	0.01	1.63	7.34873	Up	3.45094e-05	0.000103916
LXLOC_025986	357	0	17	0.01	1.63	7.34873	Up	8.76092e-06	2.90004e-05
LXLOC_041442	264	0	12	0.01	1.62	7.33985	Up	0.000269784	0.000701146
LXLOC_013936	432	0	20.96	0.01	1.62	7.33985	Up	1.12065e-06	4.20324e-06
LXLOC_037737	264	0	12	0.01	1.62	7.33985	Up	0.000269784	0.000700197
LXLOC_020280	338	0	15.92	0.01	1.62	7.33985	Up	3.45094e-05	0.00010459
LXLOC_002096	340	0	16	0.01	1.62	7.33985	Up	1.73878e-05	5.52967e-05
LXLOC_034099	282	0	13	0.01	1.62	7.33985	Up	0.000135933	0.000370616
LXLOC_033901	320	0	15	0.01	1.62	7.33985	Up	3.45094e-05	0.000104209
LXLOC_002622	340	0	16	0.01	1.62	7.33985	Up	1.73878e-05	5.51187e-05
LXLOC_043351	301	0	14	0.01	1.62	7.33985	Up	6.84904e-05	0.00019602
LXLOC_017699	303	0	14	0.01	1.61	7.33092	Up	6.84904e-05	0.000197666
LXLOC_032053	462	0	22.38	0.01	1.61	7.33092	Up	2.845e-07	1.13669e-06
LXLOC_008821	456	0	22	0.01	1.61	7.33092	Up	2.845e-07	1.13557e-06
LXLOC_018865	344	0	16.18	0.01	1.61	7.33092	Up	1.73878e-05	5.50325e-05
LXLOC_043067	473	0	23	0.01	1.61	7.33092	Up	1.43348e-07	5.90869e-07
LXLOC_039794	304	0	14	0.01	1.6	7.32193	Up	6.84904e-05	0.000197885
LXLOC_020636	1508	0	77	0.01	1.6	7.32193	Up	1.2049e-23	1.23479e-22
LXLOC_020250	273	0	12.33	0.01	1.6	7.32193	Up	0.000269784	0.000696724
LXLOC_043230	285	0	13	0.01	1.6	7.32193	Up	0.000135933	0.000368932
LXLOC_005488	287	0	13	0.01	1.59	7.31288	Up	0.000135933	0.000370977
LXLOC_041375	519	0	25	0.01	1.59	7.31288	Up	3.63918e-08	1.60284e-07
LXLOC_036057	365	0	17	0.01	1.59	7.31288	Up	8.76092e-06	2.89925e-05
LXLOC_026362	346	0	16	0.01	1.58	7.30378	Up	1.73878e-05	5.53643e-05
LXLOC_036465	270	0	12	0.01	1.58	7.30378	Up	0.000269784	0.000698159
LXLOC_011839	425	0	20	0.01	1.58	7.30378	Up	1.12065e-06	4.18087e-06
LXLOC_014259	405	0	19	0.01	1.58	7.30378	Up	2.22414e-06	8.01702e-06
LXLOC_020743	329	0	15	0.01	1.57	7.29462	Up	3.45094e-05	0.000104616
LXLOC_016254	453	0	21.3	0.01	1.57	7.29462	Up	5.64646e-07	2.19112e-06
LXLOC_025524	340	0	15.56	0.01	1.57	7.29462	Up	3.45094e-05	0.000104097
LXLOC_030169	487	0	23.11	0.01	1.57	7.29462	Up	1.43348e-07	5.90936e-07
LXLOC_027173	292	0	13	0.01	1.56	7.2854	Up	0.000135933	0.000372287
LXLOC_014023	273	0	12	0.01	1.56	7.2854	Up	0.000269784	0.000699102
LXLOC_042061	685	0	33.03	0.01	1.56	7.2854	Up	1.51167e-10	8.15519e-10
LXLOC_013081	370	0	17	0.01	1.56	7.2854	Up	8.76092e-06	2.90426e-05
LXLOC_015399	392	0	18	0.01	1.55	7.27612	Up	4.41424e-06	1.53043e-05
LXLOC_015569	313	0	14	0.01	1.55	7.27612	Up	6.84904e-05	0.000197229
LXLOC_009116	314	0	14	0.01	1.55	7.27612	Up	6.84904e-05	0.000197104
LXLOC_032873	294	0	13	0.01	1.55	7.27612	Up	0.000135933	0.000370284
LXLOC_041002	334	0	15	0.01	1.55	7.27612	Up	3.45094e-05	0.000103942
LXLOC_013184	276	0	12	0.01	1.54	7.26679	Up	0.000269784	0.000701947
LXLOC_028354	317	0	14.06	0.01	1.54	7.26679	Up	6.84904e-05	0.000197854
LXLOC_011963	475	0	22	0.01	1.54	7.26679	Up	2.845e-07	1.13994e-06
LXLOC_002085	354	0	16	0.01	1.54	7.26679	Up	1.73878e-05	5.53305e-05
LXLOC_026821	296	0	13	0.01	1.54	7.26679	Up	0.000135933	0.000370699
LXLOC_026324	414	0	19	0.01	1.54	7.26679	Up	2.22414e-06	8.02894e-06
LXLOC_036306	434	0	20	0.01	1.54	7.26679	Up	1.12065e-06	4.18044e-06
LXLOC_037005	275	0	12	0.01	1.54	7.26679	Up	0.000269784	0.000695344
LXLOC_039236	553	0	26	0.01	1.54	7.26679	Up	1.83362e-08	8.28941e-08
LXLOC_002050	315	0	14	0.01	1.54	7.26679	Up	6.84904e-05	0.000196036
LXLOC_000245	276	0	12	0.01	1.54	7.26679	Up	0.000269784	0.000694656
LXLOC_006008	534	0	25	0.01	1.54	7.26679	Up	3.63918e-08	1.5984e-07
LXLOC_009093	308	0	13.52	0.01	1.53	7.25739	Up	0.000135933	0.000370505
LXLOC_011590	277	0	12	0.01	1.53	7.25739	Up	0.000269784	0.00069707
LXLOC_006734	305	0	13.4	0.01	1.53	7.25739	Up	0.000135933	0.000369897
LXLOC_010871	317	0	14	0.01	1.53	7.25739	Up	6.84904e-05	0.000196128
LXLOC_004301	297	0	13	0.01	1.53	7.25739	Up	0.000135933	0.000369455
LXLOC_035606	298	0	13	0.01	1.52	7.24793	Up	0.000135933	0.000371227
LXLOC_034120	319	0	14	0.01	1.52	7.24793	Up	6.84904e-05	0.000197166
LXLOC_034861	318	0	14	0.01	1.52	7.24793	Up	6.84904e-05	0.000196561
LXLOC_008083	379	0	17	0.01	1.52	7.24793	Up	8.76092e-06	2.90268e-05
LXLOC_002661	341	0	15	0.01	1.51	7.2384	Up	3.45094e-05	0.00010446
LXLOC_037106	421	0	19	0.01	1.51	7.2384	Up	2.22414e-06	8.03451e-06
LXLOC_011587	402	0	18	0.01	1.51	7.2384	Up	4.41424e-06	1.52506e-05
LXLOC_028031	300	0	13	0.01	1.51	7.2384	Up	0.000135933	0.000370367
LXLOC_018840	512	0	23.47	0.01	1.51	7.2384	Up	1.43348e-07	5.91136e-07
LXLOC_000451	322	0	14	0.01	1.5	7.22882	Up	6.84904e-05	0.000197525
LXLOC_019435	378	0	16.73	0.01	1.5	7.22882	Up	1.73878e-05	5.53402e-05
LXLOC_022850	303	0	13	0.01	1.5	7.22882	Up	0.000135933	0.000371561
LXLOC_014637	587	0	27	0.01	1.5	7.22882	Up	9.23884e-09	4.3087e-08
LXLOC_028768	932	0	44	0.01	1.5	7.22882	Up	8.03212e-14	5.31517e-13
LXLOC_016016	322	0	14	0.01	1.5	7.22882	Up	6.84904e-05	0.00019599
LXLOC_023072	292	0	12.45	0.01	1.49	7.21917	Up	0.000269784	0.000701246
LXLOC_009822	406	0	18	0.01	1.49	7.21917	Up	4.41424e-06	1.52869e-05
LXLOC_042271	365	0	16	0.01	1.49	7.21917	Up	1.73878e-05	5.52677e-05
LXLOC_037510	510	0	23	0.01	1.49	7.21917	Up	1.43348e-07	5.93015e-07
LXLOC_030129	284	0	12	0.01	1.49	7.21917	Up	0.000269784	0.000697465
LXLOC_015993	343	0	14.89	0.01	1.49	7.21917	Up	6.84904e-05	0.0001967
LXLOC_029107	304	0	13	0.01	1.49	7.21917	Up	0.000135933	0.0003694
LXLOC_016298	409	0	18	0.01	1.48	7.20945	Up	4.41424e-06	1.5284e-05
LXLOC_036777	305	0	13	0.01	1.48	7.20945	Up	0.000135933	0.000371005
LXLOC_009604	306	0	13	0.01	1.48	7.20945	Up	0.000135933	0.000370201
LXLOC_000219	391	0	17	0.01	1.47	7.19967	Up	8.76092e-06	2.9138e-05
LXLOC_039188	308	0	13	0.01	1.47	7.19967	Up	0.000135933	0.000371506
LXLOC_034610	328	0	14	0.01	1.47	7.19967	Up	6.84904e-05	0.00019726
LXLOC_003994	369	0	16	0.01	1.47	7.19967	Up	1.73878e-05	5.52533e-05
LXLOC_029829	289	0	12	0.01	1.46	7.18982	Up	0.000269784	0.000700746
LXLOC_024553	434	0	19	0.01	1.46	7.18982	Up	2.22414e-06	8.05047e-06
LXLOC_035250	456	0	20	0.01	1.46	7.18982	Up	1.12065e-06	4.1972e-06
LXLOC_021502	372	0	16	0.01	1.46	7.18982	Up	1.73878e-05	5.51283e-05
LXLOC_008374	288	0	12	0.01	1.46	7.18982	Up	0.000269784	0.000695
LXLOC_039881	289	0	12	0.01	1.46	7.18982	Up	0.000269784	0.000694264
LXLOC_016447	312	0	13	0.01	1.45	7.17991	Up	0.000135933	0.000371617
LXLOC_021268	290	0	12.02	0.01	1.45	7.17991	Up	0.000269784	0.000698853
LXLOC_004784	439	0	19	0.01	1.45	7.17991	Up	2.22414e-06	8.03849e-06
LXLOC_019393	374	0	16	0.01	1.45	7.17991	Up	1.73878e-05	5.51763e-05
LXLOC_040327	374	0	16	0.01	1.45	7.17991	Up	1.73878e-05	5.50182e-05
LXLOC_007611	440	1	152.21	0.08	11.55	7.17368	Up	4.3645e-44	7.59194e-43
LXLOC_019340	610	0	27	0.01	1.44	7.16993	Up	9.23884e-09	4.31201e-08
LXLOC_034689	377	0	16	0.01	1.44	7.16993	Up	1.73878e-05	5.51811e-05
LXLOC_029709	398	0	17	0.01	1.44	7.16993	Up	8.76092e-06	2.90347e-05
LXLOC_001991	293	0	12	0.01	1.43	7.15987	Up	0.000269784	0.000701496
LXLOC_026486	358	0	15.03	0.01	1.43	7.15987	Up	3.45094e-05	0.000104773
LXLOC_021498	486	0	21	0.01	1.43	7.15987	Up	5.64646e-07	2.19486e-06
LXLOC_002627	506	0	22	0.01	1.43	7.15987	Up	2.845e-07	1.14019e-06
LXLOC_025393	302	0	12.4	0.01	1.43	7.15987	Up	0.000269784	0.000699649
LXLOC_024249	394	0	16.68	0.01	1.43	7.15987	Up	1.73878e-05	5.5234e-05
LXLOC_010970	337	0	14	0.01	1.43	7.15987	Up	6.84904e-05	0.000195943
LXLOC_003039	1081	0	49	0.01	1.43	7.15987	Up	2.60834e-15	1.85651e-14
LXLOC_005504	295	0	12	0.01	1.42	7.14975	Up	0.000269784	0.00069702
LXLOC_038401	747	0	33	0.01	1.42	7.14975	Up	1.51167e-10	8.14674e-10
LXLOC_034819	363	0	15	0.01	1.41	7.13955	Up	3.45094e-05	0.000104486
LXLOC_015386	298	0	12	0.01	1.41	7.13955	Up	0.000269784	0.000697663
LXLOC_022660	341	0	14	0.01	1.41	7.13955	Up	6.84904e-05	0.000196082
LXLOC_042774	599	0	25.81	0.01	1.4	7.12928	Up	3.63918e-08	1.60575e-07
LXLOC_005534	473	0	20	0.01	1.4	7.12928	Up	1.12065e-06	4.20195e-06
LXLOC_021591	364	0	15	0.01	1.4	7.12928	Up	3.45094e-05	0.000104373
LXLOC_014453	342	0	14	0.01	1.4	7.12928	Up	6.84904e-05	0.000196809
LXLOC_032111	646	0	28	0.01	1.4	7.12928	Up	4.65504e-09	2.22215e-08
LXLOC_017424	519	0	22.03	0.01	1.4	7.12928	Up	2.845e-07	1.13545e-06
LXLOC_039050	324	0	13	0.01	1.39	7.11894	Up	0.000135933	0.000372623
LXLOC_003303	500	0	21	0.01	1.39	7.11894	Up	5.64646e-07	2.19089e-06
LXLOC_029341	390	0	16	0.01	1.39	7.11894	Up	1.73878e-05	5.51571e-05
LXLOC_004966	346	0	14	0.01	1.39	7.11894	Up	6.84904e-05	0.000196514
LXLOC_005461	388	0	16	0.01	1.39	7.11894	Up	1.73878e-05	5.51139e-05
LXLOC_013756	322	0	12.84	0.01	1.38	7.10852	Up	0.000269784	0.000700896
LXLOC_002411	348	0	14	0.01	1.38	7.10852	Up	6.84904e-05	0.000197369
LXLOC_024143	304	0	12	0.01	1.38	7.10852	Up	0.000269784	0.000697317
LXLOC_026230	797	0	34	0.01	1.37	7.09803	Up	7.61664e-11	4.20108e-10
LXLOC_027719	864	0	37	0.01	1.37	7.09803	Up	9.7428e-12	5.71827e-11
LXLOC_012456	328	0	13	0.01	1.37	7.09803	Up	0.000135933	0.000371812
LXLOC_002006	350	0	14	0.01	1.37	7.09803	Up	6.84904e-05	0.000196654
LXLOC_022414	391	0	15.89	0.01	1.37	7.09803	Up	3.45094e-05	0.000104166
LXLOC_042742	438	0	18	0.01	1.37	7.09803	Up	4.41424e-06	1.52348e-05
LXLOC_002088	482	0	20	0.01	1.37	7.09803	Up	1.12065e-06	4.18215e-06
LXLOC_001250	305	0	12	0.01	1.37	7.09803	Up	0.000269784	0.000694117
LXLOC_002619	397	0	16	0.01	1.36	7.08746	Up	1.73878e-05	5.54127e-05
LXLOC_014347	523	0	21.61	0.01	1.36	7.08746	Up	5.64646e-07	2.1951e-06
LXLOC_009171	351	0	14	0.01	1.36	7.08746	Up	6.84904e-05	0.000196995
LXLOC_012737	487	0	20	0.01	1.36	7.08746	Up	1.12065e-06	4.18001e-06
LXLOC_038148	375	0	15	0.01	1.36	7.08746	Up	3.45094e-05	0.000103907
LXLOC_041202	307	0	12	0.01	1.36	7.08746	Up	0.000269784	0.000694705
LXLOC_028753	214	0.64	86.06	0.11	14.88	7.07973	Up	2.5218e-26	2.85048e-25
LXLOC_041379	871	0	37	0.01	1.35	7.07682	Up	9.7428e-12	5.72011e-11
LXLOC_007171	309	0	12.01	0.01	1.35	7.07682	Up	0.000269784	0.00069397
LXLOC_040449	380	0	15	0.01	1.34	7.06609	Up	3.45094e-05	0.000104834
LXLOC_002034	356	0	14	0.01	1.34	7.06609	Up	6.84904e-05	0.000196902
LXLOC_005114	560	0	23	0.01	1.34	7.06609	Up	1.43348e-07	5.92545e-07
LXLOC_005324	379	0	15	0.01	1.34	7.06609	Up	3.45094e-05	0.000104122
LXLOC_032112	447	0	18	0.01	1.34	7.06609	Up	4.41424e-06	1.5216e-05
LXLOC_005122	335	0	13	0.01	1.33	7.05528	Up	0.000135933	0.000369015
LXLOC_005110	339	0	13	0.01	1.32	7.04439	Up	0.000135933	0.000372343
LXLOC_001947	323	0	12.32	0.01	1.32	7.04439	Up	0.000269784	0.000700048
LXLOC_026636	520	0	20.89	0.01	1.32	7.04439	Up	1.12065e-06	4.19979e-06
LXLOC_043862	316	0	12	0.01	1.32	7.04439	Up	0.000269784	0.00069559
LXLOC_037936	569	0	23	0.01	1.32	7.04439	Up	1.43348e-07	5.91471e-07
LXLOC_029340	385	0	15	0.01	1.32	7.04439	Up	3.45094e-05	0.000103787
LXLOC_005691	457	0	18	0.01	1.31	7.03342	Up	4.41424e-06	1.52825e-05
LXLOC_038722	331	0	12.62	0.01	1.31	7.03342	Up	0.000269784	0.000699152
LXLOC_021099	322	0	12.17	0.01	1.31	7.03342	Up	0.000269784	0.000698059
LXLOC_022286	364	0	14	0.01	1.31	7.03342	Up	6.84904e-05	0.000196747
LXLOC_041069	340	0	13	0.01	1.31	7.03342	Up	0.000135933	0.000370228
LXLOC_007762	388	0	15	0.01	1.31	7.03342	Up	3.45094e-05	0.000104131
LXLOC_031081	364	0	14	0.01	1.31	7.03342	Up	6.84904e-05	0.000196406
LXLOC_043790	1526	0	64	0.01	1.31	7.03342	Up	8.93232e-20	7.8607e-19
LXLOC_009305	363	0	14	0.01	1.31	7.03342	Up	6.84904e-05	0.000195774
LXLOC_001343	691	0	28	0.01	1.31	7.03342	Up	4.65504e-09	2.21982e-08
LXLOC_002220	319	0	12	0.01	1.3	7.02237	Up	0.000269784	0.000699898
LXLOC_037969	414	0	16	0.01	1.3	7.02237	Up	1.73878e-05	5.53692e-05
LXLOC_026919	391	0	15	0.01	1.3	7.02237	Up	3.45094e-05	0.000104547
LXLOC_040547	379	0	14.48	0.01	1.3	7.02237	Up	6.84904e-05	0.0001974
LXLOC_037526	486	0	19	0.01	1.29	7.01123	Up	2.22414e-06	8.04408e-06
LXLOC_002385	440	0	17	0.01	1.29	7.01123	Up	8.76092e-06	2.90982e-05
LXLOC_001058	369	0	14	0.01	1.29	7.01123	Up	6.84904e-05	0.000196452
LXLOC_014803	323	0	12	0.01	1.28	7	Up	0.000269784	0.000701847
LXLOC_026226	325	0	12	0.01	1.28	7	Up	0.000269784	0.000701196
LXLOC_036534	634	0	25.07	0.01	1.28	7	Up	3.63918e-08	1.60536e-07
LXLOC_041230	399	0	15.2	0.01	1.28	7	Up	3.45094e-05	0.00010395
LXLOC_026822	519	0	20	0.01	1.27	6.98868	Up	1.12065e-06	4.19504e-06
LXLOC_042370	423	0	16	0.01	1.27	6.98868	Up	1.73878e-05	5.52003e-05
LXLOC_017684	375	0	14	0.01	1.27	6.98868	Up	6.84904e-05	0.000196964
LXLOC_040681	327	0	12	0.01	1.27	6.98868	Up	0.000269784	0.000696872
LXLOC_000296	399	0	15.07	0.01	1.27	6.98868	Up	3.45094e-05	0.000104217
LXLOC_025673	536	0	20.81	0.01	1.27	6.98868	Up	1.12065e-06	4.1843e-06
LXLOC_005344	350	0	13	0.01	1.27	6.98868	Up	0.000135933	0.000369952
LXLOC_013502	375	0	14	0.01	1.27	6.98868	Up	6.84904e-05	0.000196282
LXLOC_009024	327	0	12	0.01	1.27	6.98868	Up	0.000269784	0.000695492
LXLOC_013550	327	0	12.01	0.01	1.27	6.98868	Up	0.000269784	0.000695098
LXLOC_040541	350	0	13	0.01	1.27	6.98868	Up	0.000135933	0.000368795
LXLOC_023805	208	5.55	716.37	1.01	128.22	6.98812	Up	3.49552e-203	2.5125e-201
LXLOC_041435	475	0	18	0.01	1.26	6.97728	Up	4.41424e-06	1.52811e-05
LXLOC_031947	329	0	12	0.01	1.26	6.97728	Up	0.000269784	0.000695885
LXLOC_015340	353	0	13	0.01	1.26	6.97728	Up	0.000135933	0.000369428
LXLOC_027875	426	0	16	0.01	1.26	6.97728	Up	1.73878e-05	5.50565e-05
LXLOC_027506	427	0	16	0.01	1.25	6.96578	Up	1.73878e-05	5.54224e-05
LXLOC_037596	331	0	12	0.01	1.25	6.96578	Up	0.000269784	0.000701346
LXLOC_040344	355	0	13	0.01	1.25	6.96578	Up	0.000135933	0.000372175
LXLOC_024516	429	0	16	0.01	1.25	6.96578	Up	1.73878e-05	5.54031e-05
LXLOC_010190	369	0	13.52	0.01	1.25	6.96578	Up	0.000135933	0.000371896
LXLOC_023087	552	0	21	0.01	1.25	6.96578	Up	5.64646e-07	2.19276e-06
LXLOC_011440	427	0	16	0.01	1.25	6.96578	Up	1.73878e-05	5.53498e-05
LXLOC_034415	370	0	13.59	0.01	1.25	6.96578	Up	0.000135933	0.000371422
LXLOC_030042	355	0	13	0.01	1.25	6.96578	Up	0.000135933	0.000371255
LXLOC_029079	379	0	14.03	0.01	1.25	6.96578	Up	6.84904e-05	0.000196499
LXLOC_005620	354	0	13	0.01	1.25	6.96578	Up	0.000135933	0.000369924
LXLOC_001915	427	0	16	0.01	1.25	6.96578	Up	1.73878e-05	5.51043e-05
LXLOC_014257	408	0	15	0.01	1.24	6.9542	Up	3.45094e-05	0.000104721
LXLOC_043516	499	0	18.81	0.01	1.24	6.9542	Up	4.41424e-06	1.52709e-05
LXLOC_002016	358	0	13	0.01	1.24	6.9542	Up	0.000135933	0.000369565
LXLOC_014272	332	0	12	0.01	1.24	6.9542	Up	0.000269784	0.000694068
LXLOC_028417	359	0	12.91	0.01	1.23	6.94251	Up	0.000269784	0.000698456
LXLOC_004121	360	0	13	0.01	1.23	6.94251	Up	0.000135933	0.000370727
LXLOC_006900	335	0	12	0.01	1.23	6.94251	Up	0.000269784	0.000696971
LXLOC_031442	408	0	14.93	0.01	1.23	6.94251	Up	6.84904e-05	0.000196097
LXLOC_004217	631	0	24	0.01	1.23	6.94251	Up	7.22266e-08	3.07738e-07
LXLOC_007961	411	0	15	0.01	1.23	6.94251	Up	3.45094e-05	0.000103925
LXLOC_011026	361	0	13	0.01	1.23	6.94251	Up	0.000135933	0.000369235
LXLOC_037239	409	0	15	0.01	1.23	6.94251	Up	3.45094e-05	0.000103847
LXLOC_001452	221	19.18	2383.38	3.24	396.51	6.93522	Up	0	0
LXLOC_015481	412	0	15	0.01	1.22	6.93074	Up	3.45094e-05	0.000104192
LXLOC_029936	438	0	16	0.01	1.22	6.93074	Up	1.73878e-05	5.50087e-05
LXLOC_002632	886	0	34	0.01	1.22	6.93074	Up	7.61664e-11	4.19473e-10
LXLOC_017824	366	0	13	0.01	1.21	6.91886	Up	0.000135933	0.000371701
LXLOC_029981	438	0	15.85	0.01	1.21	6.91886	Up	3.45094e-05	0.000104503
LXLOC_012412	417	0	15	0.01	1.21	6.91886	Up	3.45094e-05	0.000104002
LXLOC_000100	595	0	22	0.01	1.2	6.90689	Up	2.845e-07	1.13919e-06
LXLOC_014921	599	0	22	0.01	1.2	6.90689	Up	2.845e-07	1.13819e-06
LXLOC_019079	344	0	12	0.01	1.2	6.90689	Up	0.000269784	0.00069623
LXLOC_041668	370	0	13	0.01	1.19	6.89482	Up	0.000135933	0.000372092
LXLOC_033525	882	0	33	0.01	1.19	6.89482	Up	1.51167e-10	8.16607e-10
LXLOC_033481	860	0	32	0.01	1.19	6.89482	Up	3.0002e-10	1.58477e-09
LXLOC_028348	372	0	13	0.01	1.19	6.89482	Up	0.000135933	0.00036929
LXLOC_001727	449	0	16	0.01	1.19	6.89482	Up	1.73878e-05	5.49991e-05
LXLOC_005120	348	0	12	0.01	1.18	6.88264	Up	0.000269784	0.000699749
LXLOC_022995	413	0	14.45	0.01	1.18	6.88264	Up	6.84904e-05	0.000197447
LXLOC_019271	555	0	20	0.01	1.18	6.88264	Up	1.12065e-06	4.19677e-06
LXLOC_015262	598	0	21.59	0.01	1.18	6.88264	Up	5.64646e-07	2.19159e-06
LXLOC_005103	373	0	13	0.01	1.18	6.88264	Up	0.000135933	0.000370422
LXLOC_026748	684	0	25	0.01	1.18	6.88264	Up	3.63918e-08	1.60245e-07
LXLOC_013676	400	0	14	0.01	1.18	6.88264	Up	6.84904e-05	0.00019582
LXLOC_008255	465	0	16.38	0.01	1.17	6.87036	Up	1.73878e-05	5.53885e-05
LXLOC_029667	439	0	15.22	0.01	1.16	6.85798	Up	3.45094e-05	0.000104808
LXLOC_041381	511	0	18	0.01	1.16	6.85798	Up	4.41424e-06	1.52275e-05
LXLOC_034341	698	0	25.15	0.01	1.16	6.85798	Up	3.63918e-08	1.5982e-07
LXLOC_038737	338	7.35	864.3	0.76	87.87	6.85323	Up	3.46604e-243	2.96501e-241
LXLOC_039233	675	0	24	0.01	1.15	6.84549	Up	7.22266e-08	3.08785e-07
LXLOC_017444	463	0	16	0.01	1.15	6.84549	Up	1.73878e-05	5.52388e-05
LXLOC_002396	383	0	13	0.01	1.15	6.84549	Up	0.000135933	0.000370783
LXLOC_042635	780	0	28	0.01	1.15	6.84549	Up	4.65504e-09	2.22419e-08
LXLOC_030816	387	0	13.17	0.01	1.15	6.84549	Up	0.000135933	0.000370478
LXLOC_019976	410	0	14	0.01	1.15	6.84549	Up	6.84904e-05	0.000195913
LXLOC_008587	578	0	20.12	0.01	1.14	6.83289	Up	1.12065e-06	4.20411e-06
LXLOC_009038	519	0	18	0.01	1.14	6.83289	Up	4.41424e-06	1.52898e-05
LXLOC_013197	359	0	12	0.01	1.14	6.83289	Up	0.000269784	0.000699002
LXLOC_040271	547	0	19	0.01	1.14	6.83289	Up	2.22414e-06	8.04088e-06
LXLOC_004086	467	0	16	0.01	1.14	6.83289	Up	1.73878e-05	5.53353e-05
LXLOC_036108	481	0	16.62	0.01	1.14	6.83289	Up	1.73878e-05	5.52774e-05
LXLOC_014568	861	0	30.7	0.01	1.14	6.83289	Up	1.18178e-09	5.93693e-09
LXLOC_006587	362	0	12	0.01	1.13	6.82018	Up	0.000269784	0.000701747
LXLOC_004816	578	0	20	0.01	1.13	6.82018	Up	1.12065e-06	4.20454e-06
LXLOC_027020	390	0	13	0.01	1.13	6.82018	Up	0.000135933	0.00037045
LXLOC_033222	468	0	16	0.01	1.13	6.82018	Up	1.73878e-05	5.50995e-05
LXLOC_006120	379	0	12.59	0.01	1.13	6.82018	Up	0.000269784	0.000694853
LXLOC_038772	442	0	15	0.01	1.13	6.82018	Up	3.45094e-05	0.00010389
LXLOC_020906	584	0	20	0.01	1.12	6.80735	Up	1.12065e-06	4.20108e-06
LXLOC_034571	662	0	23	0.01	1.12	6.80735	Up	1.43348e-07	5.92276e-07
LXLOC_032700	447	0	15	0.01	1.12	6.80735	Up	3.45094e-05	0.0001042
LXLOC_020791	507	0	17	0.01	1.11	6.79442	Up	8.76092e-06	2.917e-05
LXLOC_008415	507	0	17	0.01	1.11	6.79442	Up	8.76092e-06	2.91567e-05
LXLOC_000241	478	0	16	0.01	1.11	6.79442	Up	1.73878e-05	5.53112e-05
LXLOC_000025	423	0	14	0.01	1.11	6.79442	Up	6.84904e-05	0.00019636
LXLOC_043261	394	0	13	0.01	1.11	6.79442	Up	0.000135933	0.000369786
LXLOC_002002	562	0	19	0.01	1.11	6.79442	Up	2.22414e-06	8.01544e-06
LXLOC_001676	367	0	12	0.01	1.11	6.79442	Up	0.000269784	0.000693774
LXLOC_011439	399	0	13	0.01	1.1	6.78136	Up	0.000135933	0.000370949
LXLOC_006264	392	0	12.73	0.01	1.1	6.78136	Up	0.000269784	0.000695639
LXLOC_036300	616	0	20.79	0.01	1.1	6.78136	Up	1.12065e-06	4.17873e-06
LXLOC_006077	428	0	14	0.01	1.09	6.76818	Up	6.84904e-05	0.000197494
LXLOC_036249	373	0	12	0.01	1.09	6.76818	Up	0.000269784	0.000698555
LXLOC_022903	515	0	17	0.01	1.09	6.76818	Up	8.76092e-06	2.90532e-05
LXLOC_011357	428	0	14	0.01	1.09	6.76818	Up	6.84904e-05	0.000196051
LXLOC_038088	572	0	19	0.01	1.09	6.76818	Up	2.22414e-06	8.00989e-06
LXLOC_041728	377	0	12	0.01	1.08	6.75489	Up	0.000269784	0.000701897
LXLOC_027716	520	0	17	0.01	1.08	6.75489	Up	8.76092e-06	2.91274e-05
LXLOC_021509	775	0	26	0.01	1.08	6.75489	Up	1.83362e-08	8.31934e-08
LXLOC_019129	1229	0	42.11	0.01	1.08	6.75489	Up	3.16386e-13	2.03096e-12
LXLOC_041376	378	0	12	0.01	1.08	6.75489	Up	0.000269784	0.000698357
LXLOC_014421	714	0	24	0.01	1.08	6.75489	Up	7.22266e-08	3.0817e-07
LXLOC_043413	378	0	12	0.01	1.08	6.75489	Up	0.000269784	0.000696329
LXLOC_037129	377	0	12	0.01	1.08	6.75489	Up	0.000269784	0.000696181
LXLOC_016423	462	0	15	0.01	1.08	6.75489	Up	3.45094e-05	0.000103976
LXLOC_038400	408	0	13.07	0.01	1.08	6.75489	Up	0.000135933	0.000369345
LXLOC_015490	717	0	24	0.01	1.08	6.75489	Up	7.22266e-08	3.07522e-07
LXLOC_034774	1177	0	40	0.01	1.07	6.74147	Up	1.24625e-12	7.7356e-12
LXLOC_032875	634	0	21	0.01	1.07	6.74147	Up	5.64646e-07	2.18833e-06
LXLOC_001983	408	0	13	0.01	1.07	6.74147	Up	0.000135933	0.00036907
LXLOC_019348	498	0	16	0.01	1.06	6.72792	Up	1.73878e-05	5.50517e-05
LXLOC_009342	752	0	24.89	0.01	1.06	6.72792	Up	7.22266e-08	3.07666e-07
LXLOC_039983	384	0	12	0.01	1.06	6.72792	Up	0.000269784	0.000694607
LXLOC_022335	475	0	15	0.01	1.05	6.71425	Up	3.45094e-05	0.000104852
LXLOC_005115	626	0	20	0.01	1.04	6.70044	Up	1.12065e-06	4.19246e-06
LXLOC_036464	567	0	18	0.01	1.04	6.70044	Up	4.41424e-06	1.52449e-05
LXLOC_035027	447	0	14	0.01	1.04	6.70044	Up	6.84904e-05	0.000196607
LXLOC_043530	421	0	13	0.01	1.04	6.70044	Up	0.000135933	0.000369759
LXLOC_011335	479	0	15	0.01	1.04	6.70044	Up	3.45094e-05	0.000104071
LXLOC_021886	566	0	18	0.01	1.04	6.70044	Up	4.41424e-06	1.52247e-05
LXLOC_024760	513	0	16	0.01	1.03	6.6865	Up	1.73878e-05	5.52437e-05
LXLOC_012359	454	0	14	0.01	1.03	6.6865	Up	6.84904e-05	0.000197011
LXLOC_043730	395	0	12	0.01	1.03	6.6865	Up	0.000269784	0.000697713
LXLOC_028758	546	0	17	0.01	1.02	6.67243	Up	8.76092e-06	2.9178e-05
LXLOC_026188	428	0	13	0.01	1.02	6.67243	Up	0.000135933	0.000371729
LXLOC_020165	458	0	14	0.01	1.02	6.67243	Up	6.84904e-05	0.000197509
LXLOC_002209	488	0	15.1	0.01	1.02	6.67243	Up	3.45094e-05	0.000103968
LXLOC_015376	460	0	14.12	0.01	1.02	6.67243	Up	6.84904e-05	0.000195867
LXLOC_006254	485	0	14.78	0.01	1.01	6.65821	Up	6.84904e-05	0.000197182
LXLOC_017638	414	0	12.41	0.01	1.01	6.65821	Up	0.000269784	0.000697416
LXLOC_040266	580	0	18	0.01	1.01	6.65821	Up	4.41424e-06	1.5255e-05
LXLOC_018927	1187	0	37.77	0.01	1	6.64386	Up	9.7428e-12	5.71642e-11
LXLOC_011037	676	0	21	0.01	1	6.64386	Up	5.64646e-07	2.19369e-06
LXLOC_013735	709	0	22	0.01	1	6.64386	Up	2.845e-07	1.13844e-06
LXLOC_015896	526	0	16	0.01	1	6.64386	Up	1.73878e-05	5.52629e-05
LXLOC_007621	652	0	20.14	0.01	1	6.64386	Up	1.12065e-06	4.1813e-06
LXLOC_042012	541	0	16.51	0.01	1	6.64386	Up	1.73878e-05	5.5023e-05
LXLOC_028284	444	0	13	0.01	0.98	6.61471	Up	0.000135933	0.000368768
LXLOC_018556	373	3	300.12	0.28	27.33	6.60891	Up	2.8361e-84	8.81853e-83
LXLOC_018098	723	1.47	153.17	0.07	6.82	6.60627	Up	2.21326e-44	3.87209e-43
LXLOC_007813	543	0	16	0.01	0.97	6.59991	Up	1.73878e-05	5.54418e-05
LXLOC_029419	510	0	15.01	0.01	0.97	6.59991	Up	3.45094e-05	0.000104538
LXLOC_000782	479	0	14	0.01	0.97	6.59991	Up	6.84904e-05	0.000197197
LXLOC_035511	605	0	18	0.01	0.97	6.59991	Up	4.41424e-06	1.52535e-05
LXLOC_029270	542	0	16	0.01	0.97	6.59991	Up	1.73878e-05	5.51091e-05
LXLOC_040725	1102	0	33.76	0.01	0.97	6.59991	Up	1.51167e-10	8.14313e-10
LXLOC_031288	772	0	23	0.01	0.96	6.58496	Up	1.43348e-07	5.94162e-07
LXLOC_027733	522	0	15.21	0.01	0.96	6.58496	Up	3.45094e-05	0.000104625
LXLOC_020698	449	0	13	0.01	0.96	6.58496	Up	0.000135933	0.000370921
LXLOC_015148	1073	0	32.7	0.01	0.96	6.58496	Up	3.0002e-10	1.58661e-09
LXLOC_013195	449	0	13	0.01	0.96	6.58496	Up	0.000135933	0.000370561
LXLOC_035014	450	0	13	0.01	0.96	6.58496	Up	0.000135933	0.00037009
LXLOC_029859	419	0	12	0.01	0.96	6.58496	Up	0.000269784	0.000696428
LXLOC_017749	809	0	24	0.01	0.95	6.56986	Up	7.22266e-08	3.08821e-07
LXLOC_027529	673	0	19.8	0.01	0.95	6.56986	Up	2.22414e-06	8.03212e-06
LXLOC_029063	514	0	14.8	0.01	0.95	6.56986	Up	6.84904e-05	0.000196421
LXLOC_015790	520	0	15	0.01	0.95	6.56986	Up	3.45094e-05	0.000103993
LXLOC_019806	426	0	12	0.01	0.94	6.55459	Up	0.000269784	0.000697861
LXLOC_043231	494	0	14	0.01	0.94	6.55459	Up	6.84904e-05	0.000196855
LXLOC_003602	426	0	12	0.01	0.94	6.55459	Up	0.000269784	0.000697168
LXLOC_032187	592	0	16.98	0.01	0.93	6.53916	Up	1.73878e-05	5.54079e-05
LXLOC_042441	499	0	14	0.01	0.93	6.53916	Up	6.84904e-05	0.000197776
LXLOC_021597	433	0	12	0.01	0.93	6.53916	Up	0.000269784	0.000695688
LXLOC_030081	466	0	13	0.01	0.93	6.53916	Up	0.000135933	0.00036951
LXLOC_024146	453	0	12.71	0.01	0.93	6.53916	Up	0.000269784	0.000694803
LXLOC_036089	499	0	14.1	0.01	0.93	6.53916	Up	6.84904e-05	0.000195959
LXLOC_036905	497	0	14	0.01	0.93	6.53916	Up	6.84904e-05	0.000195836
LXLOC_034391	751	2.03	195.29	0.09	8.35	6.53571	Up	4.35444e-55	9.04701e-54
LXLOC_035929	255	0.55	52.74	0.08	7.41	6.53333	Up	3.33644e-16	2.48542e-15
LXLOC_020693	569	0	16	0.01	0.92	6.52356	Up	1.73878e-05	5.54321e-05
LXLOC_002064	501	0	14	0.01	0.92	6.52356	Up	6.84904e-05	0.000196824
LXLOC_023726	671	0	19	0.01	0.92	6.52356	Up	2.22414e-06	8.02178e-06
LXLOC_040144	434	0	12	0.01	0.92	6.52356	Up	0.000269784	0.000694166
LXLOC_013351	670	0	19	0.01	0.92	6.52356	Up	2.22414e-06	8.0091e-06
LXLOC_002846	439	0	12	0.01	0.91	6.50779	Up	0.000269784	0.000696033
LXLOC_035383	651	0	18	0.01	0.9	6.49185	Up	4.41424e-06	1.52695e-05
LXLOC_029596	679	0	19	0.01	0.9	6.49185	Up	2.22414e-06	8.02258e-06
LXLOC_029471	444	0	12	0.01	0.9	6.49185	Up	0.000269784	0.000695295
LXLOC_043860	553	0	15	0.01	0.89	6.47573	Up	3.45094e-05	0.000104817
LXLOC_041041	449	0	12	0.01	0.89	6.47573	Up	0.000269784	0.000701296
LXLOC_040985	520	0	14	0.01	0.89	6.47573	Up	6.84904e-05	0.000197275
LXLOC_042305	728	0	20.04	0.01	0.89	6.47573	Up	1.12065e-06	4.18644e-06
LXLOC_020691	295	6	536	0.72	63.59	6.46466	Up	1.43789e-148	7.6496e-147
LXLOC_038016	626	0	17	0.01	0.88	6.45943	Up	8.76092e-06	2.91327e-05
LXLOC_005441	455	0	12	0.01	0.88	6.45943	Up	0.000269784	0.000698953
LXLOC_007945	548	0	14.72	0.01	0.88	6.45943	Up	6.84904e-05	0.000197385
LXLOC_038123	909	0	25	0.01	0.88	6.45943	Up	3.63918e-08	1.59936e-07
LXLOC_012229	563	0	15	0.01	0.87	6.44294	Up	3.45094e-05	0.000104782
LXLOC_034280	464	0	12	0.01	0.86	6.42626	Up	0.000269784	0.000700646
LXLOC_038408	497	0	13	0.01	0.86	6.42626	Up	0.000135933	0.000371673
LXLOC_036606	500	0	13	0.01	0.86	6.42626	Up	0.000135933	0.000370755
LXLOC_019280	229	0.2	16.01	0.03	2.55	6.40939	Up	1.73878e-05	5.52052e-05
LXLOC_002015	542	0	14	0.01	0.85	6.40939	Up	6.84904e-05	0.000196468
LXLOC_003885	467	0	12	0.01	0.85	6.40939	Up	0.000269784	0.000694509
LXLOC_037776	831	0	22	0.01	0.85	6.40939	Up	2.845e-07	1.13445e-06
LXLOC_000148	506	3.27	286.45	0.22	18.67	6.40707	Up	3.6225e-80	1.07852e-78
LXLOC_016946	583	0	15	0.01	0.84	6.39232	Up	3.45094e-05	0.000104088
LXLOC_019099	804	0	21.11	0.01	0.84	6.39232	Up	5.64646e-07	2.1874e-06
LXLOC_035036	915	0	24.09	0.01	0.84	6.39232	Up	7.22266e-08	3.07594e-07
LXLOC_026781	716	1	93	0.05	4.18	6.38543	Up	9.90392e-27	1.13496e-25
LXLOC_024408	515	0	13.02	0.01	0.83	6.37504	Up	0.000135933	0.000372259
LXLOC_042034	514	0	13	0.01	0.83	6.37504	Up	0.000135933	0.000371033
LXLOC_005038	531	0	13.44	0.01	0.83	6.37504	Up	0.000135933	0.000370894
LXLOC_001287	610	0	15.65	0.01	0.83	6.37504	Up	3.45094e-05	0.000104079
LXLOC_021430	553	0	14	0.01	0.83	6.37504	Up	6.84904e-05	0.000196329
LXLOC_002068	560	0	14	0.01	0.82	6.35755	Up	6.84904e-05	0.000197823
LXLOC_009133	487	0	12	0.01	0.82	6.35755	Up	0.000269784	0.000698109
LXLOC_026462	709	0	18	0.01	0.82	6.35755	Up	4.41424e-06	1.52463e-05
LXLOC_008737	701	0	17.71	0.01	0.81	6.33985	Up	8.76092e-06	2.90823e-05
LXLOC_032581	494	0	12	0.01	0.8	6.32193	Up	0.000269784	0.000700546
LXLOC_033097	577	0	14	0.01	0.79	6.30378	Up	6.84904e-05	0.000196793
LXLOC_016369	500	0	12	0.01	0.79	6.30378	Up	0.000269784	0.000696674
LXLOC_040015	782	0	19.15	0.01	0.78	6.2854	Up	2.22414e-06	8.05287e-06
LXLOC_022638	625	0	15	0.01	0.78	6.2854	Up	3.45094e-05	0.000104416
LXLOC_006009	625	0	15	0.01	0.78	6.2854	Up	3.45094e-05	0.000104382
LXLOC_041267	818	0	20	0.01	0.78	6.2854	Up	1.12065e-06	4.18902e-06
LXLOC_007419	826	0	20	0.01	0.77	6.26679	Up	1.12065e-06	4.18859e-06
LXLOC_040498	811	0	19	0.01	0.75	6.22882	Up	2.22414e-06	8.05367e-06
LXLOC_034754	608	0	14	0.01	0.75	6.22882	Up	6.84904e-05	0.000197478
LXLOC_005471	606	0	14	0.01	0.75	6.22882	Up	6.84904e-05	0.000196669
LXLOC_004597	732	0	17	0.01	0.75	6.22882	Up	8.76092e-06	2.90083e-05
LXLOC_024594	241	5.48	411.87	0.83	61.81	6.21859	Up	1.39902e-113	5.7804e-112
LXLOC_038346	3029	5.62	438.06	0.06	4.46	6.21594	Up	1.7565e-121	7.67509e-120
LXLOC_007745	251	23.51	1762.26	3.41	252.11	6.20814	Up	0	0
LXLOC_038597	227	2.11	155.9	0.34	25.12	6.20716	Up	2.24508e-43	3.85194e-42
LXLOC_019784	926	3.48	256.87	0.12	8.82	6.19967	Up	2.22612e-71	5.98703e-70
LXLOC_017442	667	0	15	0.01	0.73	6.18982	Up	3.45094e-05	0.000104287
LXLOC_000108	747	0	17	0.01	0.73	6.18982	Up	8.76092e-06	2.90717e-05
LXLOC_033544	622	0	14	0.01	0.73	6.18982	Up	6.84904e-05	0.000195974
LXLOC_020780	543	0	12	0.01	0.72	6.16993	Up	0.000269784	0.000697119
LXLOC_020005	547	0	12.01	0.01	0.72	6.16993	Up	0.000269784	0.000696625
LXLOC_000113	848	0	19	0.01	0.72	6.16993	Up	2.22414e-06	8.02417e-06
LXLOC_020851	677	0	15	0.01	0.72	6.16993	Up	3.45094e-05	0.000104011
LXLOC_025791	595	64.61	4709.04	3.59	257.83	6.16629	Up	0	0
LXLOC_008911	386	2	146.17	0.18	12.81	6.15313	Up	9.54342e-41	1.56026e-39
LXLOC_036785	594	0	13	0.01	0.71	6.14975	Up	0.000135933	0.000370118
LXLOC_029227	782	0	17.37	0.01	0.71	6.14975	Up	8.76092e-06	2.90294e-05
LXLOC_002158	247	0.95	68.05	0.14	9.92	6.14684	Up	5.75692e-21	5.32201e-20
LXLOC_040955	612	1	66	0.05	3.51	6.1334	Up	7.76482e-19	6.55468e-18
LXLOC_005443	1083	0	24	0.01	0.7	6.12928	Up	7.22266e-08	3.08894e-07
LXLOC_010084	607	0	13	0.01	0.7	6.12928	Up	0.000135933	0.000371952
LXLOC_011244	775	0	16.88	0.01	0.7	6.12928	Up	1.73878e-05	5.50421e-05
LXLOC_012357	568	0	12	0.01	0.69	6.10852	Up	0.000269784	0.000696921
LXLOC_017855	200	1.95	135.79	0.37	25.49	6.10626	Up	4.46966e-39	7.03296e-38
LXLOC_011943	1063	0	22.78	0.01	0.68	6.08746	Up	2.845e-07	1.13931e-06
LXLOC_014441	809	0	17	0.01	0.67	6.06609	Up	8.76092e-06	2.91753e-05
LXLOC_041291	627	0	13	0.01	0.67	6.06609	Up	0.000135933	0.000372455
LXLOC_027707	1303	0	28	0.01	0.67	6.06609	Up	4.65504e-09	2.22332e-08
LXLOC_000985	244	0.19	13.51	0.03	2	6.05889	Up	0.000135933	0.000370311
LXLOC_037026	962	0	20	0.01	0.66	6.04439	Up	1.12065e-06	4.18387e-06
LXLOC_034479	1167	0	24	0.01	0.65	6.02237	Up	7.22266e-08	3.08206e-07
LXLOC_034034	492	1	67	0.07	4.5	6.00643	Up	3.96904e-19	3.3953e-18
LXLOC_034067	848	0	17	0.01	0.64	6	Up	8.76092e-06	2.91487e-05
LXLOC_017506	990	0	20	0.01	0.64	6	Up	1.12065e-06	4.17916e-06
LXLOC_039580	683	0	13.63	0.01	0.64	6	Up	0.000135933	0.000369262
LXLOC_009503	609	0	12	0.01	0.64	6	Up	0.000269784	0.000694411
LXLOC_032712	721	0	14	0.01	0.63	5.97728	Up	6.84904e-05	0.000195928
LXLOC_018536	764	0	15	0.01	0.63	5.97728	Up	3.45094e-05	0.000103822
LXLOC_005133	667	0	13	0.01	0.63	5.97728	Up	0.000135933	0.000368823
LXLOC_039512	228	0.22	15.63	0.04	2.5	5.96578	Up	3.45094e-05	0.000104019
LXLOC_012920	724	0	14	0.01	0.62	5.9542	Up	6.84904e-05	0.00019787
LXLOC_009331	696	0	13	0.01	0.6	5.90689	Up	0.000135933	0.000370866
LXLOC_012538	753	0	14	0.01	0.6	5.90689	Up	6.84904e-05	0.000196005
LXLOC_030939	334	3.32	203.06	0.35	20.92	5.90138	Up	6.7348e-56	1.41949e-54
LXLOC_005141	808	0	15	0.01	0.59	5.88264	Up	3.45094e-05	0.000104826
LXLOC_023984	819	0	15	0.01	0.59	5.88264	Up	3.45094e-05	0.000104495
LXLOC_041583	662	0	12	0.01	0.59	5.88264	Up	0.000269784	0.000696132
LXLOC_041083	238	0.42	26.35	0.07	4.01	5.8401	Up	1.83362e-08	8.31623e-08
LXLOC_037645	836	0	15	0.01	0.57	5.83289	Up	3.45094e-05	0.00010466
LXLOC_029996	892	0	16	0.01	0.57	5.83289	Up	1.73878e-05	5.52726e-05
LXLOC_022473	913	0	16.26	0.01	0.57	5.83289	Up	1.73878e-05	5.51619e-05
LXLOC_033524	783	0	14	0.01	0.57	5.83289	Up	6.84904e-05	0.000196638
LXLOC_007475	205	0.29	15.35	0.05	2.8	5.80735	Up	3.45094e-05	0.000104703
LXLOC_013281	1035	0	18	0.01	0.55	5.78136	Up	4.41424e-06	1.52203e-05
LXLOC_030390	651	1.27	65.29	0.06	3.25	5.75933	Up	1.51875e-18	1.26622e-17
LXLOC_037182	888	0	15	0.01	0.54	5.75489	Up	3.45094e-05	0.000103856
LXLOC_009825	748	0	12.58	0.01	0.54	5.75489	Up	0.000269784	0.000694313
LXLOC_032199	874	0	14.43	0.01	0.53	5.72792	Up	6.84904e-05	0.000197619
LXLOC_028754	539	0.64	34.69	0.04	2.11	5.7211	Up	7.61664e-11	4.19791e-10
LXLOC_041369	207	1.7	90.46	0.31	16.29	5.71557	Up	7.50068e-26	8.32591e-25
LXLOC_039308	910	1.1	60.11	0.04	2.1	5.71425	Up	4.33304e-17	3.35753e-16
LXLOC_022585	941	4.58	246.72	0.16	8.33	5.70217	Up	5.86686e-67	1.48472e-65
LXLOC_028933	1312	0	21.55	0.01	0.52	5.70044	Up	5.64646e-07	2.19019e-06
LXLOC_034724	531	1.33	66.68	0.08	4.13	5.69	Up	7.76482e-19	6.55316e-18
LXLOC_002363	296	1	52.02	0.12	6.15	5.67948	Up	9.10704e-15	6.31789e-14
LXLOC_026581	278	0.61	32.31	0.08	4.1	5.67948	Up	3.0002e-10	1.58546e-09
LXLOC_021150	896	2.36	129.3	0.09	4.59	5.67243	Up	8.62306e-36	1.25346e-34
LXLOC_019530	390	3.4	171.44	0.3	14.86	5.63033	Up	1.36695e-46	2.48699e-45
LXLOC_026523	1167	0	18	0.01	0.49	5.61471	Up	4.41424e-06	1.52376e-05
LXLOC_042270	286	3	147.03	0.37	18.08	5.61073	Up	1.22533e-39	1.95677e-38
LXLOC_008099	273	10.39	516.06	1.37	66.94	5.61062	Up	9.53396e-137	4.68875e-135
LXLOC_019022	215	1.12	56.78	0.2	9.76	5.60881	Up	6.29628e-16	4.62785e-15
LXLOC_015031	599	1	53	0.06	2.88	5.58496	Up	4.67204e-15	3.28748e-14
LXLOC_031489	395	18.1	873.23	1.57	74.61	5.57053	Up	7.45422e-229	6.03659e-227
LXLOC_031943	304	0.49	24.46	0.06	2.8	5.54432	Up	7.22266e-08	3.08062e-07
LXLOC_021501	1662	0.91	49.44	0.02	0.93	5.53916	Up	2.60834e-15	1.85832e-14
LXLOC_033405	314	1	46	0.11	5.08	5.52925	Up	4.9589e-13	3.1483e-12
LXLOC_024196	377	7.32	333.51	0.67	30.01	5.48514	Up	5.62252e-88	1.81968e-86
LXLOC_029828	248	3.14	140.17	0.46	20.34	5.46654	Up	1.28908e-37	1.9541e-36
LXLOC_032159	238	0.6	26.05	0.09	3.97	5.46307	Up	1.83362e-08	8.30796e-08
LXLOC_043509	247	0.51	23.92	0.08	3.49	5.44708	Up	1.43348e-07	5.93757e-07
LXLOC_003213	468	11.77	521.41	0.85	36.99	5.44353	Up	8.2014e-137	4.04432e-135
LXLOC_022932	231	1	44	0.16	6.94	5.43879	Up	1.87361e-12	1.15004e-11
LXLOC_000883	1235	0	17	0.01	0.43	5.42626	Up	8.76092e-06	2.91647e-05
LXLOC_027739	342	0.68	29.47	0.07	2.96	5.4021	Up	2.34548e-09	1.15039e-08
LXLOC_015225	1557	1	42	0.02	0.84	5.39232	Up	7.06622e-12	4.18507e-11
LXLOC_029677	303	0.52	21.72	0.06	2.5	5.38082	Up	5.64646e-07	2.1867e-06
LXLOC_039624	240	40.92	1715.15	6.26	258.66	5.36875	Up	0	0
LXLOC_011044	731	1	37	0.04	1.63	5.34873	Up	1.93428e-10	1.03463e-09
LXLOC_003049	389	3	121.01	0.26	10.52	5.33848	Up	3.82078e-32	5.11336e-31
LXLOC_012650	879	26.59	1047.41	0.98	37.97	5.27593	Up	3.043e-268	2.85807e-266
LXLOC_040118	754	2.42	90.6	0.1	3.86	5.27053	Up	1.74976e-24	1.84558e-23
LXLOC_036148	520	0.9	36.49	0.06	2.31	5.26679	Up	1.93365e-11	1.11057e-10
LXLOC_011200	836	1	40	0.04	1.53	5.25739	Up	2.65972e-11	1.5088e-10
LXLOC_015449	1308	0	16	0.01	0.38	5.24793	Up	1.73878e-05	5.5437e-05
LXLOC_007972	389	1	39.38	0.09	3.42	5.24793	Up	5.15602e-11	2.86995e-10
LXLOC_030216	290	2	78	0.25	9.44	5.23879	Up	4.9664e-21	4.60406e-20
LXLOC_012526	1118	0	13	0.01	0.37	5.20945	Up	0.000135933	0.000371533
LXLOC_019785	224	2.86	106.15	0.47	17.38	5.20862	Up	4.14044e-29	5.11131e-28
LXLOC_032831	651	15.54	576	0.78	28.65	5.19892	Up	2.33526e-147	1.23157e-145
LXLOC_020921	217	1	36	0.17	6.12	5.16993	Up	3.74302e-10	1.957e-09
LXLOC_021953	1115	0	12.72	0.01	0.36	5.16993	Up	0.000269784	0.000694902
LXLOC_016328	282	0.61	22.79	0.08	2.85	5.15482	Up	2.845e-07	1.13507e-06
LXLOC_031646	263	8.01	288.43	1.1	39.07	5.15049	Up	9.5511e-74	2.62886e-72
LXLOC_013381	515	1	33	0.06	2.11	5.13614	Up	2.70118e-09	1.31829e-08
LXLOC_031128	307	1	33.87	0.11	3.84	5.12553	Up	2.70118e-09	1.31793e-08
LXLOC_030641	324.88	7.01	144.41	0.44	15.34	5.12365	Up	3.43448e-34	4.81567e-33
LXLOC_018484	836	26.5	933.86	1.03	35.68	5.1144	Up	1.3765e-235	1.13489e-233
LXLOC_003755	767	1.02	32.77	0.04	1.37	5.09803	Up	5.21218e-09	2.47837e-08
LXLOC_010426	518	1.21	42.76	0.08	2.72	5.08746	Up	7.06622e-12	4.18643e-11
LXLOC_023511	383	20.1	675.61	1.8	59.73	5.05239	Up	2.14824e-169	1.28549e-167
LXLOC_023079	514	1	31	0.06	1.99	5.05166	Up	1.00491e-08	4.65917e-08
LXLOC_040995	321	5	169	0.55	18.21	5.04916	Up	1.97328e-43	3.39039e-42
LXLOC_026899	280	2.11	70.83	0.27	8.92	5.04601	Up	9.72506e-19	8.18099e-18
LXLOC_037946	330	0.37	12.54	0.04	1.31	5.03342	Up	0.000269784	0.000693872
LXLOC_028845	621	2.49	80.23	0.13	4.2	5.01381	Up	1.32343e-21	1.25759e-20
LXLOC_010940	307	1	31	0.11	3.51	4.9959	Up	1.00491e-08	4.65976e-08
LXLOC_019665	328	1.15	36.12	0.12	3.8	4.98489	Up	3.74302e-10	1.95728e-09
LXLOC_030879	863	1	34	0.04	1.26	4.97728	Up	1.3988e-09	6.9963e-09
LXLOC_039816	388	1	32	0.09	2.79	4.9542	Up	5.21218e-09	2.47869e-08
LXLOC_041681	1867	12.77	405.72	0.22	6.76	4.94145	Up	3.18102e-102	1.17808e-100
LXLOC_037980	393	1	32	0.09	2.75	4.93336	Up	5.21218e-09	2.47805e-08
LXLOC_006069	789	1	30	0.04	1.22	4.93074	Up	1.93581e-08	8.73837e-08
LXLOC_018839	698	2.34	71.78	0.11	3.32	4.91561	Up	5.0342e-19	4.29037e-18
LXLOC_041134	750	10	300	0.43	12.85	4.90129	Up	9.34476e-75	2.61352e-73
LXLOC_030251	292	3.02	91	0.37	10.92	4.8833	Up	1.4307e-23	1.46372e-22
LXLOC_037958	1951	3.25	92.24	0.05	1.47	4.87774	Up	7.43862e-24	7.67492e-23
LXLOC_040623	360	5	145.62	0.48	13.79	4.84444	Up	1.31114e-36	1.9423e-35
LXLOC_028846	516	1	27	0.06	1.72	4.8413	Up	1.37585e-07	5.71902e-07
LXLOC_022434	336	2.92	83.7	0.3	8.57	4.83626	Up	1.81664e-22	1.78346e-21
LXLOC_018483	233	8	232	1.27	36.24	4.83468	Up	8.28414e-58	1.81862e-56
LXLOC_029602	211	1.01	29.02	0.18	5.1	4.82443	Up	3.72562e-08	1.63557e-07
LXLOC_035079	2680	23.95	687.82	0.28	7.93	4.82382	Up	3.35942e-169	2.00695e-167
LXLOC_008487	241	96.34	2724.79	14.66	408.91	4.80183	Up	0	0
LXLOC_042413	550	2	56.05	0.12	3.34	4.79874	Up	9.37944e-15	6.50315e-14
LXLOC_037441	254	1.05	29.41	0.15	4.15	4.79008	Up	3.72562e-08	1.63498e-07
LXLOC_030221	243	1	27.86	0.15	4.14	4.7866	Up	1.37585e-07	5.71967e-07
LXLOC_023950	393	4.45	124.99	0.39	10.74	4.78338	Up	8.4658e-32	1.12595e-30
LXLOC_038087	659	2	56	0.1	2.75	4.78136	Up	9.37944e-15	6.50191e-14
LXLOC_005012	432.38	11.12	170.48	0.48	13.18	4.77917	Up	1.59187e-37	2.40809e-36
LXLOC_032730	247	1	28	0.15	4.08	4.76553	Up	7.16326e-08	3.06461e-07
LXLOC_015106	698	6.04	163.11	0.28	7.54	4.75107	Up	1.43161e-40	2.33531e-39
LXLOC_006017	511	1	29	0.07	1.87	4.73954	Up	3.72562e-08	1.63577e-07
LXLOC_008346	249	1.15	31.42	0.17	4.54	4.73909	Up	1.00491e-08	4.66036e-08
LXLOC_002466	287	1	26	0.12	3.18	4.72792	Up	2.63966e-07	1.06105e-06
LXLOC_036032	238	0.53	13.93	0.08	2.12	4.72792	Up	0.000135933	0.000369621
LXLOC_034602	1089	5.11	136.86	0.15	3.97	4.7261	Up	4.59816e-34	6.42508e-33
LXLOC_021737	266	5.04	134.25	0.68	17.95	4.72231	Up	1.68641e-33	2.3323e-32
LXLOC_002831	380	9.84	262.03	0.89	23.37	4.71471	Up	3.77278e-65	9.28343e-64
LXLOC_006255	843	2.51	69.11	0.1	2.62	4.71149	Up	1.87799e-18	1.55966e-17
LXLOC_001999	717	1	29	0.05	1.3	4.70044	Up	3.72562e-08	1.63518e-07
LXLOC_027779	793	5.03	133.83	0.21	5.4	4.6845	Up	3.22838e-33	4.43957e-32
LXLOC_040341	244	1	26	0.15	3.85	4.68182	Up	2.63966e-07	1.06093e-06
LXLOC_028693	279	1	26.02	0.13	3.29	4.6615	Up	2.63966e-07	1.0607e-06
LXLOC_016523	248	9.7	247.85	1.43	35.96	4.65231	Up	6.57418e-61	1.52112e-59
LXLOC_031269	291	3.48	89.39	0.43	10.77	4.64654	Up	5.28726e-23	5.28755e-22
LXLOC_014496	318	1	25	0.11	2.72	4.62803	Up	5.05836e-07	1.97638e-06
LXLOC_033486	464	1	24	0.07	1.72	4.61891	Up	9.68096e-07	3.65249e-06
LXLOC_009892	383	0.98	25.01	0.09	2.21	4.61798	Up	3.63918e-08	1.59801e-07
LXLOC_019512	222	1.2	29.64	0.2	4.9	4.61471	Up	3.72562e-08	1.63538e-07
LXLOC_006272	412	1	24	0.08	1.96	4.61471	Up	9.68096e-07	3.65324e-06
LXLOC_014479	243	1.73	42.59	0.26	6.33	4.60562	Up	7.06622e-12	4.18439e-11
LXLOC_021228	519	1	23	0.06	1.46	4.60486	Up	1.85025e-06	6.74471e-06
LXLOC_017333	397	0.99	25.71	0.09	2.18	4.59826	Up	3.63918e-08	1.60265e-07
LXLOC_038582	281	51.05	1246.18	6.5	156.34	4.5881	Up	5.32052e-295	5.44636e-293
LXLOC_009379	693	3.74	92.73	0.18	4.32	4.58496	Up	7.43862e-24	7.67709e-23
LXLOC_018501	1051	1	24	0.03	0.72	4.58496	Up	9.68096e-07	3.65286e-06
LXLOC_039139	282	8.5	206.59	1.08	25.81	4.57883	Up	1.8086e-50	3.50207e-49
LXLOC_039332	304	7.02	169.69	0.82	19.45	4.568	Up	3.64714e-41	6.01671e-40
LXLOC_010780	335	1	23	0.1	2.36	4.56071	Up	1.85025e-06	6.74404e-06
LXLOC_022310	236	3	72	0.47	11.08	4.55915	Up	3.32038e-18	2.72219e-17
LXLOC_035103	349	1	24	0.1	2.35	4.55459	Up	9.68096e-07	3.65362e-06
LXLOC_023190	416	1	23	0.08	1.86	4.53916	Up	1.85025e-06	6.74336e-06
LXLOC_008242	207	3.06	72.24	0.56	13	4.53694	Up	3.32038e-18	2.72158e-17
LXLOC_023374	411	2	48	0.17	3.93	4.53092	Up	1.69205e-12	1.04035e-11
LXLOC_025658	326	1	23.87	0.11	2.53	4.52356	Up	1.85025e-06	6.74067e-06
LXLOC_014721	874	1	25	0.04	0.91	4.50779	Up	5.05836e-07	1.97617e-06
LXLOC_014746	767	3	70	0.13	2.93	4.49432	Up	1.20742e-17	9.61976e-17
LXLOC_003435	282	1	23	0.13	2.87	4.46447	Up	1.85025e-06	6.74269e-06
LXLOC_006005	568	1	23	0.06	1.32	4.45943	Up	1.85025e-06	6.74539e-06
LXLOC_008720	1152	2.49	56.17	0.07	1.54	4.45943	Up	9.37944e-15	6.50439e-14
LXLOC_025636	209	1	22	0.18	3.91	4.4411	Up	3.53102e-06	1.2374e-05
LXLOC_020660	658	2.09	44.09	0.1	2.17	4.43962	Up	2.23374e-11	1.2741e-10
LXLOC_015404	329	0.55	12.43	0.06	1.3	4.43741	Up	0.000269784	0.00069628
LXLOC_039646	328	0.95	20.54	0.1	2.16	4.43296	Up	1.12065e-06	4.20281e-06
LXLOC_042974	509	16.12	353.34	1.06	22.88	4.43195	Up	4.95842e-83	1.51083e-81
LXLOC_005660	399	1	23	0.09	1.94	4.42999	Up	1.85025e-06	6.74134e-06
LXLOC_033896	423	1.94	43	0.16	3.41	4.41363	Up	3.63946e-12	2.18752e-11
LXLOC_029691	426	3	65	0.24	5.11	4.41222	Up	3.0148e-16	2.25319e-15
LXLOC_022156	402	1	20	0.08	1.68	4.39232	Up	1.27967e-05	4.15891e-05
LXLOC_018333	361	7.54	159.81	0.72	15.09	4.38945	Up	2.29128e-38	3.55617e-37
LXLOC_010618	236	1.08	22.93	0.17	3.53	4.37606	Up	3.53102e-06	1.23764e-05
LXLOC_015234	210	3	63	0.54	11.15	4.36794	Up	1.08733e-15	7.91066e-15
LXLOC_031828	2356	18	375	0.24	4.93	4.36048	Up	4.48938e-87	1.4427e-85
LXLOC_002239	424	1	20.68	0.08	1.63	4.34873	Up	1.27967e-05	4.16002e-05
LXLOC_022501	256	7.4	152.26	1.05	21.28	4.34104	Up	2.05212e-36	3.02767e-35
LXLOC_010173	302	1	21	0.12	2.43	4.33985	Up	6.72786e-06	2.26303e-05
LXLOC_025878	283	5.25	106.8	0.66	13.29	4.33173	Up	1.18627e-25	1.30723e-24
LXLOC_002001	325	1.02	20.77	0.11	2.21	4.32847	Up	1.27967e-05	4.15928e-05
LXLOC_034596	281	4	80.95	0.51	10.16	4.31626	Up	1.98815e-19	1.72177e-18
LXLOC_003340	499	1	21	0.07	1.39	4.31159	Up	6.72786e-06	2.26324e-05
LXLOC_021528	682	1	21.01	0.05	0.99	4.30743	Up	6.72786e-06	2.26345e-05
LXLOC_038357	380	1	20	0.09	1.78	4.30581	Up	1.27967e-05	4.15965e-05
LXLOC_002526	721	1	22	0.05	0.98	4.29278	Up	3.53102e-06	1.23716e-05
LXLOC_025979	388.89	66.85	1359.9	6.09	118.21	4.27877	Up	0	0
LXLOC_008946	203	16.02	315.81	3	58.22	4.27848	Up	1.73998e-72	4.72491e-71
LXLOC_031293	307	0.84	17.15	0.1	1.94	4.27798	Up	8.76092e-06	2.90453e-05
LXLOC_024506	257	0.97	19.42	0.14	2.7	4.26946	Up	2.22414e-06	8.02973e-06
LXLOC_003930	236	2.55	50	0.4	7.69	4.26491	Up	4.6354e-13	2.95114e-12
LXLOC_024396	408	11.75	228.51	0.98	18.84	4.26487	Up	1.91698e-53	3.90271e-52
LXLOC_033735	312	1	19	0.11	2.11	4.26167	Up	2.4294e-05	7.56815e-05
LXLOC_002646	450	48.06	935.29	3.61	69.24	4.26153	Up	1.36839e-211	1.03459e-209
LXLOC_042383	567	1	20	0.06	1.15	4.26053	Up	1.27967e-05	4.16039e-05
LXLOC_018387	1987	8	159	0.13	2.49	4.25956	Up	2.40302e-37	3.61714e-36
LXLOC_015643	223	2.57	49.94	0.43	8.22	4.25673	Up	8.85946e-13	5.54736e-12
LXLOC_024930	248	53.82	1042.27	7.92	151.23	4.2551	Up	4.17944e-236	3.46153e-234
LXLOC_020775	314	1	19	0.11	2.1	4.25481	Up	2.4294e-05	7.57009e-05
LXLOC_034912	445	2	38	0.15	2.85	4.24793	Up	1.04244e-09	5.27691e-09
LXLOC_007803	743	3	57	0.13	2.47	4.24793	Up	5.01674e-14	3.35142e-13
LXLOC_003045	256	1	19	0.14	2.66	4.24793	Up	2.4294e-05	7.56621e-05
LXLOC_005442	618	1	18	0.05	0.95	4.24793	Up	4.60262e-05	0.000136776
LXLOC_016440	2162	47.49	912.46	0.69	13.09	4.24572	Up	3.0255e-206	2.1876e-204
LXLOC_008211	200	1.01	19.17	0.19	3.6	4.24393	Up	2.4294e-05	7.56427e-05
LXLOC_033209	319	85.51	1641.62	9.41	178.16	4.24283	Up	0	0
LXLOC_004766	624	2	40	0.11	2.08	4.24101	Up	2.9073e-10	1.54039e-09
LXLOC_001759	583	1	20	0.06	1.12	4.22239	Up	1.27967e-05	4.16076e-05
LXLOC_017087	203	1	19.22	0.19	3.54	4.21968	Up	2.4294e-05	7.56685e-05
LXLOC_028950	367	1	18	0.09	1.67	4.21378	Up	4.60262e-05	0.000136787
LXLOC_011928	210	1.27	23.99	0.23	4.24	4.20436	Up	1.85025e-06	6.74201e-06
LXLOC_026401	539	1	18	0.06	1.1	4.1964	Up	4.60262e-05	0.000136877
LXLOC_042159	224	1	19	0.17	3.11	4.19331	Up	2.4294e-05	7.56556e-05
LXLOC_024000	407	3.01	55.34	0.25	4.57	4.19219	Up	1.78825e-13	1.15977e-12
LXLOC_039318	249	1	19	0.15	2.74	4.19114	Up	2.4294e-05	7.56491e-05
LXLOC_027059	316	1.75	31.63	0.19	3.47	4.19086	Up	1.00491e-08	4.65858e-08
LXLOC_043537	463	3.07	55.77	0.22	4	4.18442	Up	1.78825e-13	1.15998e-12
LXLOC_035090	616	14.73	271.3	0.79	14.31	4.17903	Up	2.50258e-62	5.9105e-61
LXLOC_019172	372	53.4	977.72	4.95	89.29	4.173	Up	3.38764e-218	2.62665e-216
LXLOC_008889	884	1	20	0.04	0.72	4.16993	Up	1.27967e-05	4.1615e-05
LXLOC_011110	455	8	145	0.59	10.61	4.16857	Up	1.74395e-33	2.41096e-32
LXLOC_040171	330	4.51	82.11	0.48	8.58	4.15987	Up	5.54196e-20	4.93067e-19
LXLOC_031758	448	4	72	0.3	5.36	4.1592	Up	3.2165e-17	2.5089e-16
LXLOC_034772	1377	2	39	0.05	0.89	4.15381	Up	5.5082e-10	2.85452e-09
LXLOC_022584	2203	14.31	252.18	0.2	3.55	4.14975	Up	4.24814e-57	9.19304e-56
LXLOC_002182	268	0.96	17.37	0.13	2.3	4.14505	Up	8.76092e-06	2.91088e-05
LXLOC_035263	323	1	18	0.11	1.93	4.13303	Up	4.60262e-05	0.000136843
LXLOC_040870	279	1	18	0.13	2.28	4.13245	Up	4.60262e-05	0.000136799
LXLOC_016901	395	6.89	123.02	0.6	10.51	4.13066	Up	2.2788e-29	2.82751e-28
LXLOC_009775	299	1	18	0.12	2.1	4.12928	Up	4.60262e-05	0.000136821
LXLOC_007963	234	1.97	34.67	0.31	5.39	4.11995	Up	1.3988e-09	6.99726e-09
LXLOC_012124	303	0.99	18.04	0.12	2.08	4.11548	Up	4.41424e-06	1.53058e-05
LXLOC_018569	290	1	17	0.12	2.06	4.10154	Up	8.70012e-05	0.000246214
LXLOC_006627	241	1	17	0.15	2.55	4.08746	Up	8.70012e-05	0.000246233
LXLOC_019344	546	1	17	0.06	1.02	4.08746	Up	8.70012e-05	0.000246138
LXLOC_009060	285	27.93	479.77	3.5	59.22	4.08066	Up	8.07708e-107	3.11476e-105
LXLOC_020050	613	2	35	0.11	1.86	4.07973	Up	7.01542e-09	3.29666e-08
LXLOC_039505	208	1	17	0.18	3.04	4.078	Up	8.70012e-05	0.000246118
LXLOC_020859	422	1	17	0.08	1.35	4.07682	Up	8.70012e-05	0.000246176
LXLOC_003175	478	3	51	0.21	3.54	4.07529	Up	2.24832e-12	1.37242e-11
LXLOC_038687	239	2.02	34.47	0.31	5.22	4.07371	Up	1.32107e-08	6.0526e-08
LXLOC_036350	244	2	34	0.3	5.03	4.06752	Up	1.32107e-08	6.05184e-08
LXLOC_013781	414	6.17	104.97	0.51	8.52	4.06228	Up	3.9558e-24	4.11525e-23
LXLOC_043547	435	2.06	34.77	0.16	2.67	4.0607	Up	1.32107e-08	6.05108e-08
LXLOC_014599	229.36	12.32	219.99	2.1	35.01	4.05931	Up	5.75666e-50	1.10239e-48
LXLOC_014675	360	3	51	0.29	4.83	4.0579	Up	2.24832e-12	1.37288e-11
LXLOC_020481	748	4	66	0.17	2.83	4.0572	Up	1.41847e-15	1.02421e-14
LXLOC_011431	375	2	33	0.18	2.99	4.05408	Up	2.48418e-08	1.10969e-07
LXLOC_019846	388	1.09	19.03	0.1	1.66	4.05311	Up	2.4294e-05	7.56879e-05
LXLOC_011787	511	1	18	0.07	1.16	4.05063	Up	4.60262e-05	0.000136854
LXLOC_022841	286	1	16	0.12	1.97	4.03709	Up	0.000164044	0.000441611
LXLOC_034763	850	2	35	0.08	1.31	4.03342	Up	7.01542e-09	3.29581e-08
LXLOC_021781	232	5	83	0.8	13.03	4.02569	Up	2.61428e-19	2.25437e-18
LXLOC_042748	252	1	16	0.14	2.28	4.02554	Up	0.000164044	0.000441448
LXLOC_003947	424	12.45	205.28	1	16.22	4.0197	Up	3.9535e-46	7.16783e-45
LXLOC_026733	215	1	16	0.17	2.75	4.01582	Up	0.000164044	0.000441317
LXLOC_001385	314	1	16	0.11	1.77	4.00817	Up	0.000164044	0.000441513
LXLOC_032590	255	1	16	0.14	2.25	4.00643	Up	0.000164044	0.000441545
LXLOC_005535	287	2.44	39.34	0.3	4.82	4.006	Up	5.5082e-10	2.85493e-09
LXLOC_022948	1596	21	344	0.42	6.73	4.00215	Up	1.2674e-75	3.58313e-74
LXLOC_016059	803	1	16	0.04	0.64	4	Up	0.000164044	0.00044148
LXLOC_018219	210	4	65	0.72	11.5	3.99749	Up	2.65906e-15	1.89224e-14
LXLOC_009959	488	2.09	32.83	0.14	2.23	3.99354	Up	4.66434e-08	2.03031e-07
LXLOC_028960	451	1	17.19	0.08	1.27	3.98868	Up	8.70012e-05	0.000246195
LXLOC_020453	299	382.39	6142.62	45.31	717.62	3.98532	Up	0	0
LXLOC_039504	276	1	16	0.13	2.05	3.97904	Up	0.000164044	0.000441252
LXLOC_002428	201	2.3	36.95	0.44	6.9	3.97102	Up	3.72046e-09	1.79221e-08
LXLOC_035053	211	1	16.06	0.18	2.82	3.96963	Up	0.000164044	0.000441578
LXLOC_002143	361	2.31	36.36	0.22	3.43	3.96263	Up	3.72046e-09	1.79198e-08
LXLOC_042550	484	1	16	0.07	1.09	3.96083	Up	0.000164044	0.00044122
LXLOC_040196	333	5.17	80.92	0.54	8.37	3.9542	Up	1.71867e-18	1.42897e-17
LXLOC_025649	314.78	58.15	957.5	6.81	105.49	3.95331	Up	6.19324e-208	4.55028e-206
LXLOC_014656	207	6	93.51	1.09	16.83	3.94864	Up	3.94674e-21	3.67468e-20
LXLOC_020199	536	1	15	0.06	0.92	3.9386	Up	0.000308454	0.000789207
LXLOC_040660	316	3.29	51.61	0.37	5.66	3.9352	Up	2.24832e-12	1.37265e-11
LXLOC_036195	531	1.22	19.73	0.08	1.22	3.93074	Up	2.4294e-05	7.56944e-05
LXLOC_042308	317	187.73	2901.92	20.81	317.19	3.93	Up	0	0
LXLOC_005276	712	4.78	73.97	0.22	3.35	3.92859	Up	1.70698e-17	1.352e-16
LXLOC_029007	367	4.62	70.31	0.43	6.52	3.92246	Up	1.13973e-16	8.67822e-16
LXLOC_029904	1230	3	47.38	0.08	1.21	3.91886	Up	2.78232e-11	1.57761e-10
LXLOC_018146	398	1	16	0.09	1.36	3.91754	Up	0.000164044	0.000441415
LXLOC_024247	286	12.06	183.41	1.5	22.55	3.91009	Up	3.79928e-40	6.14256e-39
LXLOC_018555	492	38.15	581.66	2.6	39.08	3.90985	Up	2.4887e-124	1.1128e-122
LXLOC_018255	496	1.25	18.01	0.08	1.2	3.90689	Up	4.60262e-05	0.000136866
LXLOC_034386	377	1	15	0.09	1.35	3.90689	Up	0.000308454	0.000789318
LXLOC_007477	502	1	16	0.07	1.05	3.90689	Up	0.000164044	0.000441187
LXLOC_018736	662	5.69	85.76	0.28	4.19	3.90345	Up	7.4253e-20	6.55983e-19
LXLOC_039005	405	3.38	50.36	0.28	4.19	3.90345	Up	4.22356e-12	2.5315e-11
LXLOC_031569	320	16.25	245.54	1.78	26.55	3.89876	Up	2.49372e-53	5.0571e-52
LXLOC_011208	637	5	76.04	0.26	3.87	3.89575	Up	2.09612e-17	1.64804e-16
LXLOC_030180	1603	68.7	1039.08	1.36	20.23	3.89482	Up	5.67166e-221	4.45445e-219
LXLOC_015335	358	2.15	32.71	0.21	3.12	3.89308	Up	4.66434e-08	2.02934e-07
LXLOC_031759	529	2	31	0.13	1.93	3.89202	Up	8.74406e-08	3.70223e-07
LXLOC_004228	337	73.19	1100.95	7.57	112.3	3.89092	Up	6.20686e-233	5.08293e-231
LXLOC_014569	496	5.06	74.81	0.34	4.98	3.87254	Up	7.28754e-17	5.59807e-16
LXLOC_016069	353	1.01	15.1	0.1	1.46	3.8679	Up	0.000308454	0.000789374
LXLOC_009335	257	2.17	32.37	0.31	4.5	3.85958	Up	4.66434e-08	2.02959e-07
LXLOC_042294	825	11	161	0.43	6.24	3.85914	Up	4.29936e-35	6.14662e-34
LXLOC_031850	263	6.5	95.33	0.89	12.91	3.85854	Up	1.13027e-21	1.07543e-20
LXLOC_015098	281	37.62	552.46	4.79	69.31	3.85497	Up	2.12154e-117	8.96904e-116
LXLOC_034604	367	12	176	1.13	16.32	3.85225	Up	2.9483e-38	4.56035e-37
LXLOC_005243	216	6.08	87.64	1.05	14.99	3.83554	Up	1.65501e-19	1.43977e-18
LXLOC_040769	690	13.86	200.58	0.66	9.38	3.82905	Up	7.52286e-44	1.3036e-42
LXLOC_042412	309	5	72	0.57	8.1	3.82889	Up	2.52556e-16	1.89649e-15
LXLOC_024499	247	21.68	311.45	3.21	45.4	3.82205	Up	1.10232e-66	2.77231e-65
LXLOC_040819	399	1	15	0.09	1.27	3.81876	Up	0.000308454	0.000789429
LXLOC_015186	217	9.07	129.36	1.56	22	3.81789	Up	3.19904e-28	3.83233e-27
LXLOC_017083	244	1.36	19.08	0.2	2.82	3.81762	Up	2.4294e-05	7.57074e-05
LXLOC_014719	377	2	28	0.18	2.52	3.80735	Up	5.7009e-07	2.2045e-06
LXLOC_003233	304	2	28	0.23	3.21	3.80287	Up	5.7009e-07	2.20403e-06
LXLOC_012962	698	2	27	0.09	1.25	3.79586	Up	1.06092e-06	3.98865e-06
LXLOC_019797	212	1.63	22.98	0.29	4.02	3.79307	Up	3.53102e-06	1.23752e-05
LXLOC_014232	953	7.89	112.27	0.27	3.74	3.79201	Up	2.153e-25	2.3512e-24
LXLOC_031285	735	4	57	0.18	2.49	3.79008	Up	3.92776e-13	2.50587e-12
LXLOC_029149	686	3	41	0.14	1.93	3.7851	Up	1.16896e-09	5.89526e-09
LXLOC_003255	348	2	28	0.2	2.75	3.78136	Up	5.7009e-07	2.20427e-06
LXLOC_009291	753	20	263.95	0.82	11.26	3.77944	Up	1.09502e-54	2.26731e-53
LXLOC_038584	1888	47.17	655.89	0.79	10.8	3.77303	Up	2.8291e-136	1.38201e-134
LXLOC_007158	348	0.92	12.52	0.09	1.23	3.77259	Up	0.000269784	0.000700147
LXLOC_005205	419	2.12	29.02	0.17	2.32	3.77052	Up	3.05728e-07	1.2171e-06
LXLOC_033799	485	2	28	0.14	1.91	3.77007	Up	5.7009e-07	2.20474e-06
LXLOC_018458	757	13.16	183.11	0.57	7.77	3.76888	Up	2.87324e-39	4.54851e-38
LXLOC_042281	708	1	15	0.05	0.68	3.76553	Up	0.000308454	0.000789263
LXLOC_012572	508	4.85	67.01	0.32	4.35	3.76487	Up	7.56074e-16	5.53492e-15
LXLOC_011135	244	4.52	62.48	0.68	9.24	3.76429	Up	1.74284e-14	1.19362e-13
LXLOC_040299	317	8.41	114.72	0.93	12.54	3.75316	Up	4.73322e-25	5.09115e-24
LXLOC_008922	622	4	54	0.21	2.82	3.74723	Up	2.51476e-12	1.52993e-11
LXLOC_032849	285	23.68	321	2.96	39.62	3.74256	Up	1.27919e-67	3.27821e-66
LXLOC_032869	530	3	41	0.19	2.54	3.74076	Up	1.16896e-09	5.89608e-09
LXLOC_014631	308	2	27.16	0.23	3.07	3.73853	Up	1.06092e-06	3.98824e-06
LXLOC_011942	3057	64.17	871.16	0.66	8.79	3.73533	Up	2.32176e-179	1.47661e-177
LXLOC_020868	338	0.99	13	0.1	1.32	3.72247	Up	0.000135933	0.000371144
LXLOC_008960	408	7.74	103.71	0.65	8.55	3.71741	Up	5.90608e-23	5.88863e-22
LXLOC_020622	270	7.07	94.08	0.94	12.36	3.71687	Up	1.5446e-20	1.4044e-19
LXLOC_009809	480	3.02	40.05	0.21	2.76	3.71621	Up	2.16908e-09	1.06761e-08
LXLOC_013633	308	1.23	16.27	0.14	1.84	3.71621	Up	0.000164044	0.000441154
LXLOC_033548	308	4.66	61.63	0.53	6.96	3.71502	Up	3.25588e-14	2.19887e-13
LXLOC_030661	1471	8	105	0.17	2.23	3.71344	Up	1.21602e-22	1.19931e-21
LXLOC_041808	733	7.8	104.64	0.35	4.59	3.71307	Up	3.17208e-23	3.20568e-22
LXLOC_008407	304	3.41	45.67	0.4	5.24	3.71149	Up	9.72212e-11	5.30538e-10
LXLOC_024942	437	3.23	42.84	0.25	3.27	3.70929	Up	6.29046e-10	3.23598e-09
LXLOC_008788	704	3.04	40	0.14	1.83	3.70834	Up	2.16908e-09	1.06746e-08
LXLOC_034223	291	2	26	0.24	3.13	3.70506	Up	1.97012e-06	7.16159e-06
LXLOC_019282	255	2	26	0.28	3.65	3.7044	Up	1.97012e-06	7.15945e-06
LXLOC_026778	748	4.54	60.62	0.2	2.6	3.70044	Up	6.07678e-14	4.04771e-13
LXLOC_021899	307	0.94	12.55	0.11	1.42	3.69032	Up	0.000269784	0.000697564
LXLOC_015522	541	7.56	100.01	0.47	6.06	3.68859	Up	3.79852e-22	3.6786e-21
LXLOC_038641	306	35	457	4.04	52	3.68608	Up	1.08956e-93	3.79233e-92
LXLOC_025736	204	1.48	19.66	0.28	3.6	3.6845	Up	2.4294e-05	7.5675e-05
LXLOC_036787	487	2.27	30.22	0.16	2.05	3.67948	Up	1.63647e-07	6.71278e-07
LXLOC_003831	204	2.12	27.25	0.39	4.99	3.67749	Up	1.06092e-06	3.98741e-06
LXLOC_008096	281	47.74	614.48	6.07	77.09	3.66678	Up	2.45142e-125	1.10426e-123
LXLOC_018996	414	2	25	0.16	2.03	3.66534	Up	3.65014e-06	1.27669e-05
LXLOC_013149	242	3	38.16	0.45	5.7	3.66297	Up	7.43346e-09	3.4895e-08
LXLOC_032519	215	93.85	1202.04	16.36	206.7	3.65929	Up	6.96574e-243	5.94486e-241
LXLOC_009995	337	2	26	0.21	2.65	3.65753	Up	1.97012e-06	7.16088e-06
LXLOC_023141	326	2	25	0.21	2.65	3.65753	Up	3.65014e-06	1.27694e-05
LXLOC_016112	939	236.47	3026.81	8.12	102.41	3.65673	Up	0	0
LXLOC_021122	267	3.05	38.77	0.41	5.16	3.65368	Up	7.43346e-09	3.48905e-08
LXLOC_034915	226	3	38	0.49	6.15	3.64973	Up	7.43346e-09	3.4886e-08
LXLOC_020359	228	2.51	32	0.41	5.13	3.64526	Up	4.66434e-08	2.03007e-07
LXLOC_036092	1431	5.22	68.47	0.12	1.5	3.64386	Up	3.0023e-15	2.13108e-14
LXLOC_020945	633	43	545	2.24	27.93	3.64024	Up	2.28572e-110	9.15343e-109
LXLOC_025232	390	5	63	0.44	5.46	3.63333	Up	6.48774e-14	4.31671e-13
LXLOC_032106	215	2	25.14	0.35	4.32	3.6256	Up	3.65014e-06	1.27632e-05
LXLOC_026325	200	2	25	0.38	4.69	3.62552	Up	3.65014e-06	1.27681e-05
LXLOC_032184	319	2	25	0.22	2.71	3.62272	Up	3.65014e-06	1.27657e-05
LXLOC_037593	288	1.74	22.16	0.22	2.7	3.61738	Up	3.53102e-06	1.23728e-05
LXLOC_041366	455	3.46	43.59	0.26	3.19	3.61697	Up	3.3803e-10	1.7791e-09
LXLOC_021697	452	4	50	0.3	3.68	3.61667	Up	2.9408e-11	1.66514e-10
LXLOC_020274	395	2.22	27.24	0.19	2.33	3.61626	Up	1.06092e-06	3.98906e-06
LXLOC_028002	474	52.05	646.49	3.69	45.23	3.61559	Up	1.15661e-129	5.40372e-128
LXLOC_002604	851	3	35.66	0.11	1.34	3.60666	Up	4.65548e-08	2.02743e-07
LXLOC_016347	279	7.93	98	1.02	12.4	3.6037	Up	1.30964e-21	1.2448e-20
LXLOC_019286	259	4	49	0.56	6.76	3.59352	Up	5.4207e-11	3.01544e-10
LXLOC_011685	511	13.27	162.45	0.87	10.48	3.59048	Up	1.13837e-33	1.57915e-32
LXLOC_012485	507	5.01	61.02	0.33	3.97	3.5886	Up	2.20174e-13	1.42262e-12
LXLOC_041823	261	4	48	0.55	6.56	3.57619	Up	9.97794e-11	5.44335e-10
LXLOC_028618	375	56.04	675.77	5.14	61.16	3.57275	Up	4.73656e-134	2.27118e-132
LXLOC_021969	228	5.89	71.23	0.96	11.42	3.57238	Up	4.69574e-16	3.47456e-15
LXLOC_038149	1120	13	155.84	0.37	4.39	3.56862	Up	8.02212e-32	1.06733e-30
LXLOC_036122	997	2.18	26.09	0.07	0.83	3.56768	Up	1.97012e-06	7.16016e-06
LXLOC_041391	267	2.01	24	0.27	3.19	3.56253	Up	6.74634e-06	2.26841e-05
LXLOC_029403	482	7.34	87.51	0.51	6.01	3.5588	Up	1.12799e-18	9.45621e-18
LXLOC_037893	541	7.97	94.89	0.49	5.75	3.55271	Up	1.5446e-20	1.40475e-19
LXLOC_004251	705	7	81.96	0.32	3.75	3.55075	Up	4.32502e-17	3.35203e-16
LXLOC_031912	284	1.29	15.12	0.16	1.87	3.54689	Up	0.000308454	0.000788986
LXLOC_018694	367	2	24	0.19	2.22	3.54649	Up	6.74634e-06	2.26799e-05
LXLOC_008343	310	2.21	25.99	0.25	2.91	3.54102	Up	3.65014e-06	1.27645e-05
LXLOC_034730	616	18.93	221.36	1.01	11.68	3.53161	Up	3.34658e-45	5.94618e-44
LXLOC_012415	208	14.65	171.64	2.66	30.72	3.52968	Up	3.07768e-35	4.41562e-34
LXLOC_037478	616	2	24	0.11	1.27	3.52925	Up	6.74634e-06	2.26862e-05
LXLOC_039939	443	2	23	0.15	1.73	3.52774	Up	1.24361e-05	4.05147e-05
LXLOC_009746	390	3.46	39.84	0.3	3.45	3.52356	Up	4.01868e-09	1.92975e-08
LXLOC_008286	202	1.37	16.11	0.26	2.99	3.52356	Up	0.000164044	0.00044135
LXLOC_031243	242	8.71	101.6	1.32	15.17	3.52261	Up	1.409e-21	1.33751e-20
LXLOC_021400	223	2	23	0.33	3.79	3.52166	Up	1.24361e-05	4.05183e-05
LXLOC_028746	295	10.36	120.49	1.25	14.3	3.51602	Up	5.41508e-25	5.80914e-24
LXLOC_038327	435	20.28	234.92	1.58	18.05	3.514	Up	5.08904e-47	9.34281e-46
LXLOC_024933	386	3	35	0.27	3.07	3.50721	Up	4.65548e-08	2.0267e-07
LXLOC_027890	200	2	23	0.38	4.32	3.50696	Up	1.24361e-05	4.0511e-05
LXLOC_019170	225	2.91	33.5	0.48	5.45	3.50515	Up	2.48418e-08	1.10983e-07
LXLOC_026898	317	2.79	32.04	0.31	3.5	3.49701	Up	4.66434e-08	2.02983e-07
LXLOC_040191	446	7	80	0.53	5.98	3.49608	Up	7.91748e-17	6.07173e-16
LXLOC_011008	335	5.03	56.96	0.52	5.85	3.49185	Up	4.57608e-12	2.73783e-11
LXLOC_039276	224	3.93	44.64	0.65	7.31	3.49136	Up	1.81401e-10	9.71576e-10
LXLOC_019208	402	2	22.82	0.17	1.91	3.48997	Up	2.286e-05	7.15076e-05
LXLOC_014367	1180	2	21.01	0.05	0.56	3.48543	Up	4.1893e-05	0.000125024
LXLOC_013373	442	4	46	0.31	3.47	3.4846	Up	3.36596e-10	1.77206e-09
LXLOC_011167	279	2	23	0.26	2.91	3.48444	Up	1.24361e-05	4.05219e-05
LXLOC_012795	257	4	45	0.56	6.26	3.48266	Up	6.16798e-10	3.17746e-09
LXLOC_015188	266	889.7	10082	120.62	1347.81	3.48208	Up	0	0
LXLOC_000824	201	3	34	0.57	6.34	3.47545	Up	8.54888e-08	3.62338e-07
LXLOC_032427	403	8.81	99.56	0.75	8.32	3.47162	Up	4.7766e-21	4.43375e-20
LXLOC_023496	322	3.19	36.08	0.35	3.87	3.46691	Up	2.53028e-08	1.12973e-07
LXLOC_029010	363	7.85	88	0.75	8.26	3.46118	Up	6.12472e-19	5.2003e-18
LXLOC_012603	500	2	21.61	0.13	1.43	3.45943	Up	4.1893e-05	0.000125034
LXLOC_014396	361	2	22	0.19	2.08	3.45251	Up	2.286e-05	7.14892e-05
LXLOC_022647	902	10	111	0.36	3.92	3.44478	Up	1.24515e-22	1.22737e-21
LXLOC_034752	1120	2	23.07	0.06	0.65	3.43741	Up	1.24361e-05	4.04966e-05
LXLOC_022580	425	17.14	187.54	1.37	14.78	3.4314	Up	4.50724e-37	6.7455e-36
LXLOC_016606	270	7	76	0.93	9.99	3.42518	Up	8.8062e-16	6.43117e-15
LXLOC_016707	360	33.27	362.69	3.2	34.36	3.42459	Up	2.65996e-70	7.0549e-69
LXLOC_043852	334	51.83	562.55	5.42	57.96	3.41869	Up	1.97572e-108	7.73354e-107
LXLOC_028547	327	23.54	255.1	2.52	26.92	3.41718	Up	3.65794e-50	7.04559e-49
LXLOC_022761	211	5.55	59.97	0.99	10.55	3.41367	Up	7.43802e-13	4.67338e-12
LXLOC_040482	586	2	21	0.11	1.17	3.41093	Up	4.1893e-05	0.000125054
LXLOC_021707	526	9	97	0.57	6.06	3.41028	Up	9.6303e-20	8.46268e-19
LXLOC_040618	355	2.04	22	0.2	2.12	3.40599	Up	2.286e-05	7.14954e-05
LXLOC_023014	378	6.27	67.17	0.57	6.03	3.40312	Up	3.45734e-14	2.3319e-13
LXLOC_031406	372	2	22	0.19	2.01	3.40312	Up	2.286e-05	7.15015e-05
LXLOC_025466	1713	46	492	0.85	8.95	3.39635	Up	4.29794e-94	1.50168e-92
LXLOC_040166	598	7.3	76.67	0.4	4.18	3.38543	Up	8.8062e-16	6.42988e-15
LXLOC_040086	220	22.69	239.68	3.85	40.09	3.38031	Up	9.07936e-47	1.65933e-45
LXLOC_041492	220	8.75	91.81	1.48	15.36	3.37551	Up	6.12356e-19	5.20053e-18
LXLOC_020318	805	6	62.51	0.24	2.48	3.36923	Up	6.93998e-13	4.36573e-12
LXLOC_039334	1392	8	82.64	0.18	1.86	3.36923	Up	1.34965e-16	1.02509e-15
LXLOC_017886	236	459.91	4816.88	71.75	741.03	3.36848	Up	0	0
LXLOC_022950	296	35	366	4.2	43.25	3.36424	Up	8.11826e-70	2.13761e-68
LXLOC_036637	421	3	31	0.24	2.47	3.3634	Up	5.2261e-07	2.03842e-06
LXLOC_016945	886	2	20	0.07	0.72	3.36257	Up	7.65198e-05	0.00021782
LXLOC_025619	926	2	21	0.07	0.72	3.36257	Up	4.1893e-05	0.000125044
LXLOC_035682	356	3	31	0.29	2.97	3.35634	Up	5.2261e-07	2.03886e-06
LXLOC_007257	338	51.14	527.48	5.27	53.62	3.3469	Up	2.29144e-99	8.30066e-98
LXLOC_025708	211	6.37	65.7	1.14	11.56	3.34204	Up	1.15178e-13	7.55318e-13
LXLOC_037427	358	5	51	0.48	4.86	3.33985	Up	9.19756e-11	5.02515e-10
LXLOC_013860	358	3.46	35.04	0.33	3.34	3.33931	Up	4.65548e-08	2.02718e-07
LXLOC_025411	708	11.67	120	0.54	5.46	3.33787	Up	3.25316e-24	3.40177e-23
LXLOC_021391	356	2	20	0.19	1.92	3.33703	Up	7.65198e-05	0.000217786
LXLOC_029654	745	10	103	0.44	4.44	3.33498	Up	1.49119e-20	1.35686e-19
LXLOC_031072	297	4.59	47.1	0.55	5.55	3.33498	Up	1.83401e-10	9.81999e-10
LXLOC_022314	572	4.49	45.95	0.26	2.62	3.33298	Up	6.16798e-10	3.17791e-09
LXLOC_033590	835	5	50	0.19	1.91	3.3295	Up	1.66854e-10	8.97358e-10
LXLOC_037501	598	30	306	1.66	16.66	3.32713	Up	4.4667e-58	9.85921e-57
LXLOC_011021	495	6.2	62.8	0.42	4.19	3.31849	Up	6.93998e-13	4.36498e-12
LXLOC_033915	214	9.31	94.04	1.63	16.26	3.31838	Up	5.78702e-19	4.91701e-18
LXLOC_005048	277	6	61	0.78	7.78	3.31822	Up	1.25962e-12	7.80663e-12
LXLOC_036688	386	3.32	34.01	0.3	2.98	3.31228	Up	8.54888e-08	3.62254e-07
LXLOC_002801	302	2.74	27.4	0.32	3.17	3.30834	Up	1.06092e-06	3.98783e-06
LXLOC_037226	210	58.38	586.12	10.47	103.69	3.30794	Up	2.40812e-109	9.56998e-108
LXLOC_010631	243	2	20	0.3	2.97	3.30743	Up	7.65198e-05	0.000217803
LXLOC_031760	239	3	30	0.46	4.55	3.30616	Up	9.51118e-07	3.59401e-06
LXLOC_011968	548	55.19	553.72	3.35	33.11	3.30503	Up	4.38018e-103	1.63213e-101
LXLOC_006840	358	8.46	84.95	0.82	8.1	3.30423	Up	4.09602e-17	3.18199e-16
LXLOC_016509	236	1.57	15.41	0.24	2.37	3.30378	Up	0.000308454	0.000789152
LXLOC_003250	585	4.09	40.63	0.23	2.27	3.30299	Up	1.24203e-08	5.70197e-08
LXLOC_040462	523	13.88	139.53	0.89	8.77	3.3007	Up	1.22516e-27	1.43885e-26
LXLOC_001041	274	3.45	34.19	0.45	4.42	3.29605	Up	8.54888e-08	3.62212e-07
LXLOC_018570	336	16.17	161.25	1.68	16.5	3.29593	Up	4.30636e-31	5.63896e-30
LXLOC_009325	215	2.11	21.11	0.37	3.63	3.29437	Up	4.1893e-05	0.000125065
LXLOC_021462	374	4	40	0.37	3.63	3.29437	Up	1.24203e-08	5.70268e-08
LXLOC_028406	470	3	29	0.21	2.05	3.28716	Up	1.72653e-06	6.3076e-06
LXLOC_035995	228	2	20	0.33	3.21	3.28204	Up	7.65198e-05	0.000217837
LXLOC_002522	224	7.23	70.82	1.2	11.59	3.27177	Up	3.1648e-14	2.13934e-13
LXLOC_002761	536	6.04	59.97	0.38	3.67	3.27171	Up	4.13264e-12	2.47782e-11
LXLOC_019107	715	3	30	0.14	1.35	3.26946	Up	9.51118e-07	3.59476e-06
LXLOC_003187	244	140.02	1364.69	21	201.83	3.26468	Up	1.62034e-248	1.41264e-246
LXLOC_030079	235	6.38	62.02	1	9.59	3.26153	Up	6.93998e-13	4.36648e-12
LXLOC_012864	236	3.02	29.28	0.47	4.5	3.25919	Up	1.72653e-06	6.30696e-06
LXLOC_030964	202	6	58	1.13	10.76	3.25128	Up	7.46958e-12	4.41535e-11
LXLOC_041779	316	2	19	0.22	2.08	3.24101	Up	0.000139268	0.000377394
LXLOC_000250	690	13	124.87	0.62	5.84	3.23563	Up	8.92798e-24	9.19337e-23
LXLOC_015534	374	21	200	1.93	18.16	3.23409	Up	1.82625e-37	2.75807e-36
LXLOC_029119	269	2	19.28	0.27	2.54	3.2338	Up	0.000139268	0.000377366
LXLOC_017723	214	2	19	0.35	3.29	3.23266	Up	0.000139268	0.000377422
LXLOC_041553	347	2	19	0.2	1.88	3.23266	Up	0.000139268	0.000377478
LXLOC_018944	1350	4.04	40.45	0.1	0.94	3.23266	Up	1.24203e-08	5.7034e-08
LXLOC_014664	1331	8.19	79.42	0.2	1.87	3.22497	Up	8.01078e-16	5.8585e-15
LXLOC_010963	213	14	132.14	2.47	22.98	3.2178	Up	4.16028e-25	4.49212e-24
LXLOC_018405	218	3	28	0.51	4.74	3.21632	Up	3.12558e-06	1.10984e-05
LXLOC_020839	221	2	19	0.34	3.16	3.21632	Up	0.000139268	0.000377338
LXLOC_005083	239	6.15	58	0.95	8.79	3.20986	Up	7.46958e-12	4.41607e-11
LXLOC_000748	829	5	48	0.2	1.85	3.20945	Up	5.4639e-10	2.83358e-09
LXLOC_015720	205	1.8	16.73	0.33	3.05	3.20827	Up	0.000164044	0.000441382
LXLOC_003690	277	1.97	18.78	0.26	2.4	3.20645	Up	4.60262e-05	0.00013681
LXLOC_002629	711	4.77	44.73	0.22	2.03	3.2059	Up	1.12842e-09	5.69792e-09
LXLOC_032346	657	8	75	0.4	3.69	3.20555	Up	8.4775e-15	5.88564e-14
LXLOC_028176	597	18.08	168.69	1	9.2	3.20163	Up	1.90837e-31	2.51883e-30
LXLOC_009439	671	2	19	0.1	0.92	3.20163	Up	0.000139268	0.000377309
LXLOC_023926	494	16	149	1.09	9.97	3.19327	Up	5.04288e-28	6.0076e-27
LXLOC_009390	324	18.67	173.26	2.02	18.47	3.19276	Up	1.01594e-32	1.37991e-31
LXLOC_019313	466	2	18.01	0.14	1.28	3.19265	Up	0.000252482	0.000658905
LXLOC_001315	790	2	18	0.08	0.73	3.18982	Up	0.000252482	0.000658763
LXLOC_032132	530	3.8	35.39	0.24	2.19	3.18982	Up	4.65548e-08	2.02694e-07
LXLOC_018087	761.15	14	103.99	0.48	4.38	3.18982	Up	7.23188e-18	5.83579e-17
LXLOC_007254	570	3	27	0.17	1.55	3.18866	Up	5.64198e-06	1.92713e-05
LXLOC_003395	329	5	46.01	0.53	4.82	3.18497	Up	1.77664e-09	8.79081e-09
LXLOC_043300	2668	25.6	235.21	0.3	2.72	3.18057	Up	1.56427e-43	2.69401e-42
LXLOC_030919	304	45.02	413.6	5.23	47.41	3.18031	Up	1.39333e-74	3.89086e-73
LXLOC_014062	1146	6.01	55.88	0.17	1.54	3.17932	Up	4.37092e-11	2.44866e-10
LXLOC_036135	573	102.77	942.32	5.94	53.72	3.17692	Up	2.1475e-168	1.27044e-166
LXLOC_011792	281	2	18	0.25	2.26	3.17632	Up	0.000252482	0.000658716
LXLOC_019332	1313	2	19	0.05	0.45	3.16993	Up	0.000139268	0.000377534
LXLOC_011034	419	2	18	0.16	1.44	3.16993	Up	0.000252482	0.000658811
LXLOC_006935	1305	41.5	376.01	1.01	9.04	3.16197	Up	5.05782e-68	1.30167e-66
LXLOC_004932	379	2	18	0.18	1.61	3.16099	Up	0.000252482	0.000658952
LXLOC_031324	591	17.42	156.97	0.97	8.66	3.15831	Up	4.22566e-29	5.21475e-28
LXLOC_038374	327	6	54.01	0.64	5.7	3.15482	Up	7.85142e-11	4.32142e-10
LXLOC_000792	825	5	46	0.2	1.78	3.15381	Up	1.77664e-09	8.78962e-09
LXLOC_041835	586	3.96	34.96	0.22	1.95	3.1479	Up	8.54888e-08	3.62296e-07
LXLOC_018480	2642	105.19	946.11	1.25	11.07	3.14666	Up	2.63658e-167	1.54971e-165
LXLOC_043553	219	7.73	69.43	1.32	11.68	3.14543	Up	5.72596e-14	3.81752e-13
LXLOC_030032	337	18.01	161.2	1.86	16.44	3.14384	Up	1.13167e-29	1.41964e-28
LXLOC_010296	225	7.06	63.31	1.17	10.31	3.13946	Up	1.95457e-12	1.19812e-11
LXLOC_020920	267	14	125	1.89	16.64	3.1382	Up	2.48178e-23	2.51715e-22
LXLOC_006936	419	16	142.68	1.3	11.42	3.13498	Up	2.98464e-26	3.36009e-25
LXLOC_001930	589	3	27	0.17	1.49	3.13171	Up	5.64198e-06	1.92731e-05
LXLOC_015612	253	58.69	521.9	8.44	73.97	3.13163	Up	8.4911e-93	2.93301e-91
LXLOC_017388	740	1068.82	9437.77	47.1	409.93	3.12158	Up	0	0
LXLOC_009311	234	5.76	50.95	0.91	7.92	3.12156	Up	1.66854e-10	8.97226e-10
LXLOC_035141	296	4.86	42.62	0.58	5.04	3.1193	Up	3.75748e-09	1.80861e-08
LXLOC_013214	361	15.04	132.23	1.44	12.49	3.11663	Up	2.05378e-24	2.15813e-23
LXLOC_009546	566	3	27	0.18	1.56	3.11548	Up	5.64198e-06	1.92749e-05
LXLOC_014013	673	3	27	0.15	1.3	3.11548	Up	5.64198e-06	1.92695e-05
LXLOC_029605	317	5	43.57	0.55	4.76	3.11346	Up	1.02671e-08	4.75299e-08
LXLOC_028844	618	2	18	0.11	0.95	3.11042	Up	0.000252482	0.000658575
LXLOC_007778	242	3	26	0.45	3.88	3.10806	Up	1.01529e-05	3.33476e-05
LXLOC_029945	409	5	44	0.42	3.62	3.10753	Up	5.73302e-09	2.71822e-08
LXLOC_011500	1928	33.41	293.96	0.55	4.74	3.10738	Up	1.26491e-52	2.53413e-51
LXLOC_024526	237	2.86	24.79	0.44	3.79	3.10662	Up	6.74634e-06	2.2682e-05
LXLOC_020767	708	7	60.53	0.32	2.75	3.10329	Up	1.12025e-11	6.52873e-11
LXLOC_031743	268	4.9	42.8	0.66	5.67	3.10281	Up	3.75748e-09	1.80885e-08
LXLOC_006663	232	5.59	48.64	0.89	7.64	3.1017	Up	5.4639e-10	2.83398e-09
LXLOC_019776	282	7.22	62.23	0.91	7.78	3.09583	Up	3.5032e-12	2.10701e-11
LXLOC_041927	884	3	26	0.11	0.94	3.09516	Up	1.01529e-05	3.33506e-05
LXLOC_020077	343	7.85	68.28	0.8	6.83	3.09381	Up	1.0347e-13	6.80008e-13
LXLOC_014047	476	2.15	18.32	0.15	1.28	3.09311	Up	0.000252482	0.000658622
LXLOC_025480	633	4	35	0.21	1.79	3.0915	Up	2.37822e-07	9.59344e-07
LXLOC_007696	526	12.54	107.69	0.79	6.73	3.09068	Up	3.7263e-20	3.33564e-19
LXLOC_042522	338	128.11	1099.4	13.21	111.77	3.08083	Up	6.05784e-190	4.05064e-188
LXLOC_014064	324	8.94	76.66	0.97	8.17	3.07428	Up	4.70836e-15	3.31176e-14
LXLOC_001359	916	6	50.57	0.21	1.76	3.06711	Up	8.03322e-10	4.09264e-09
LXLOC_019508	296	6.8	58.11	0.82	6.87	3.06661	Up	7.46958e-12	4.41464e-11
LXLOC_012355	853	2	18	0.08	0.67	3.06609	Up	0.000252482	0.000658858
LXLOC_002062	1195	4	35	0.11	0.92	3.06413	Up	2.37822e-07	9.5945e-07
LXLOC_032541	1083	6.02	50.92	0.18	1.49	3.04924	Up	8.03322e-10	4.09207e-09
LXLOC_009566	235	90.13	756.44	14.13	116.96	3.04918	Up	6.534e-130	3.05664e-128
LXLOC_007181	566	31.64	264.89	1.85	15.3	3.04793	Up	1.04378e-46	1.90377e-45
LXLOC_016318	435	25.23	212.05	1.97	16.29	3.04772	Up	9.85314e-38	1.49861e-36
LXLOC_007275	278	5.17	43.65	0.67	5.54	3.04765	Up	1.02671e-08	4.75419e-08
LXLOC_000639	668	4	34	0.2	1.65	3.04439	Up	4.26162e-07	1.67279e-06
LXLOC_040120	685	4	33	0.19	1.56	3.03747	Up	7.61622e-07	2.91575e-06
LXLOC_024908	353	4	33	0.39	3.2	3.03653	Up	7.61622e-07	2.91667e-06
LXLOC_019365	483	3.68	31.05	0.26	2.13	3.03427	Up	5.2261e-07	2.03864e-06
LXLOC_028466	622	4	33	0.21	1.72	3.03395	Up	7.61622e-07	2.91606e-06
LXLOC_006387	434	9.86	81.8	0.77	6.3	3.03242	Up	1.24371e-15	9.01419e-15
LXLOC_010255	225	4.5	37.14	0.74	6.05	3.03134	Up	7.3512e-08	3.12812e-07
LXLOC_001710	209	2.35	19.26	0.42	3.43	3.02975	Up	0.000139268	0.000377562
LXLOC_033490	601	33.04	274.35	1.82	14.86	3.02942	Up	7.20574e-48	1.33566e-46
LXLOC_018848	372	3	25.01	0.28	2.28	3.02554	Up	1.82104e-05	5.74467e-05
LXLOC_029606	591	3	25	0.17	1.38	3.02106	Up	1.82104e-05	5.74517e-05
LXLOC_034909	2211	113.41	930.5	1.61	13.05	3.01892	Up	6.94064e-158	3.87931e-156
LXLOC_026758	491	3	24	0.2	1.62	3.01792	Up	3.25478e-05	9.9148e-05
LXLOC_013888	291	3.6	29.51	0.44	3.56	3.0163	Up	1.72653e-06	6.30633e-06
LXLOC_027767	493	1.87	15.69	0.13	1.05	3.01381	Up	0.000308454	0.000789041
LXLOC_037718	500	6	49	0.4	3.23	3.01346	Up	1.43005e-09	7.14279e-09
LXLOC_043551	888	26.33	215.75	0.96	7.74	3.01123	Up	8.12376e-38	1.2392e-36
LXLOC_019955	278	9	73	1.16	9.27	2.99844	Up	1.27185e-13	8.32862e-13
LXLOC_001995	355	3	24	0.29	2.31	2.99377	Up	3.25478e-05	9.91728e-05
LXLOC_040770	1192	18.19	147.55	0.49	3.9	2.99262	Up	3.632e-26	4.08132e-25
LXLOC_015038	377	4.22	33.53	0.38	3.02	2.99048	Up	7.61622e-07	2.91636e-06
LXLOC_005428	400	4	32	0.34	2.7	2.98935	Up	1.35732e-06	5.03446e-06
LXLOC_033526	863	8.16	66.48	0.31	2.46	2.98832	Up	1.59142e-12	9.80135e-12
LXLOC_027774	477	4	32	0.28	2.22	2.98706	Up	1.35732e-06	5.03343e-06
LXLOC_040655	367	3	24	0.28	2.22	2.98706	Up	3.25478e-05	9.91148e-05
LXLOC_008330	518	1.97	16.22	0.13	1.03	2.98606	Up	0.000164044	0.000441285
LXLOC_006238	288	3	24	0.37	2.93	2.9853	Up	3.25478e-05	9.91231e-05
LXLOC_031765	352	77.6	619.67	7.64	60.19	2.97788	Up	1.67683e-104	6.29968e-103
LXLOC_018564	339	3	24	0.31	2.43	2.97062	Up	3.25478e-05	9.91397e-05
LXLOC_035567	305	3.08	24.68	0.36	2.82	2.96963	Up	3.25478e-05	9.91645e-05
LXLOC_027892	723	42.93	340.03	1.94	15.14	2.96424	Up	2.47624e-58	5.48566e-57
LXLOC_001580	215	2.9	23.14	0.51	3.98	2.9642	Up	1.24361e-05	4.05038e-05
LXLOC_014678	832	12	95	0.47	3.65	2.95716	Up	3.73814e-17	2.90769e-16
LXLOC_026030	558	5.65	44.96	0.34	2.64	2.95693	Up	5.73302e-09	2.71787e-08
LXLOC_021227	595	5.17	41.12	0.29	2.25	2.9558	Up	3.27146e-08	1.44858e-07
LXLOC_020870	516	44.42	349.81	2.88	22.32	2.9542	Up	2.93658e-59	6.60178e-58
LXLOC_034305	559	3.35	26.55	0.2	1.55	2.9542	Up	1.01529e-05	3.33446e-05
LXLOC_042831	568	5.46	43.18	0.32	2.48	2.9542	Up	1.02671e-08	4.75359e-08
LXLOC_010141	275	5.42	42.6	0.71	5.48	2.94828	Up	1.83477e-08	8.28844e-08
LXLOC_003714	204	5.09	39.93	0.95	7.32	2.94584	Up	1.03269e-07	4.33216e-07
LXLOC_010012	494	3	23	0.2	1.54	2.94486	Up	5.79544e-05	0.000168352
LXLOC_039307	422	4.05	32	0.33	2.54	2.94429	Up	1.35732e-06	5.03394e-06
LXLOC_023155	955	4	30	0.13	1	2.94342	Up	4.27206e-06	1.48396e-05
LXLOC_042986	545	6.42	49.91	0.39	3	2.94342	Up	1.43005e-09	7.14181e-09
LXLOC_022941	514	3.23	25.1	0.21	1.61	2.9386	Up	1.82104e-05	5.74567e-05
LXLOC_025550	646	22.46	173.79	1.14	8.72	2.93529	Up	5.15012e-30	6.53029e-29
LXLOC_003783	244	2.54	19.61	0.38	2.9	2.93198	Up	0.000139268	0.00037745
LXLOC_030651	200	1.96	15.02	0.37	2.82	2.9301	Up	0.000308454	0.000789097
LXLOC_000335	395	47.57	367.3	4.12	31.38	2.92913	Up	9.1815e-62	2.14758e-60
LXLOC_040330	801	3	22.73	0.12	0.91	2.92283	Up	0.000102776	0.000288527
LXLOC_030353	220	22.01	168.88	3.73	28.25	2.921	Up	8.72452e-29	1.06263e-27
LXLOC_003388	221	26.8	205.5	4.52	34.19	2.91918	Up	2.43192e-35	3.4974e-34
LXLOC_005016	748.05	46.68	349.09	1.99	14.99	2.91316	Up	5.49862e-58	1.21296e-56
LXLOC_014720	853	5.13	38.32	0.19	1.43	2.91194	Up	1.82788e-07	7.47436e-07
LXLOC_032416	624	3.91	30.44	0.21	1.58	2.91146	Up	9.51118e-07	3.59513e-06
LXLOC_041893	223	3.76	28.82	0.63	4.74	2.91146	Up	3.12558e-06	1.10962e-05
LXLOC_037964	214	3	23	0.53	3.98	2.9087	Up	5.79544e-05	0.000168379
LXLOC_016152	359	7.64	58.39	0.74	5.55	2.90689	Up	3.55954e-11	2.00707e-10
LXLOC_007278	649	13.6	103.6	0.69	5.17	2.9055	Up	1.71057e-18	1.42256e-17
LXLOC_033917	414	3	23	0.25	1.87	2.90304	Up	5.79544e-05	0.000168312
LXLOC_015523	583	36.12	272.66	2.05	15.26	2.89606	Up	1.90991e-45	3.41349e-44
LXLOC_026547	613	147.56	1111.44	7.94	58.95	2.89228	Up	1.56678e-180	1.0017e-178
LXLOC_040054	299	15.24	114.99	1.81	13.43	2.8914	Up	6.15014e-20	5.46376e-19
LXLOC_021198	332	4	30	0.42	3.11	2.88845	Up	4.27206e-06	1.4841e-05
LXLOC_022304	263	12.3	91.99	1.69	12.46	2.88221	Up	3.61692e-16	2.68667e-15
LXLOC_039961	554	33.56	249.05	2.01	14.72	2.87251	Up	1.05124e-41	1.75088e-40
LXLOC_042881	214	8.93	66.07	1.57	11.43	2.86399	Up	1.59142e-12	9.7997e-12
LXLOC_037845	331	8.64	63.31	0.91	6.59	2.85634	Up	8.87962e-12	5.22511e-11
LXLOC_017499	486	22.27	163.69	1.54	11.14	2.85475	Up	1.45353e-27	1.70156e-26
LXLOC_001419	382	3	22	0.27	1.95	2.85244	Up	0.000102776	0.000288571
LXLOC_027443	249	13	95	1.9	13.72	2.85221	Up	1.57355e-16	1.18847e-15
LXLOC_040594	1006	3	23	0.1	0.72	2.848	Up	5.79544e-05	0.000168325
LXLOC_009056	253	144.04	1050.82	20.7	148.94	2.84703	Up	1.42263e-167	8.37534e-166
LXLOC_012560	481	3	22	0.21	1.51	2.84609	Up	0.000102776	0.000288482
LXLOC_040323	462	3	22	0.22	1.58	2.84435	Up	0.000102776	0.000288593
LXLOC_008709	362	3	22	0.29	2.07	2.83551	Up	0.000102776	0.000288682
LXLOC_005138	430	3	22	0.24	1.71	2.83289	Up	0.000102776	0.000288549
LXLOC_000561	500	15	107.91	1	7.12	2.83188	Up	3.12358e-18	2.56488e-17
LXLOC_014125	309	6	43	0.68	4.84	2.8314	Up	4.35174e-08	1.89946e-07
LXLOC_040588	387	3	22	0.27	1.92	2.83007	Up	0.000102776	0.000288615
LXLOC_030834	308	8.44	61.04	0.97	6.89	2.82845	Up	2.77074e-11	1.57129e-10
LXLOC_028101	213	94.35	679.26	16.64	118.13	2.82765	Up	1.86048e-108	7.29027e-107
LXLOC_042204	604.16	207.64	1407.15	10.68	75.8	2.82729	Up	1.74761e-215	1.34077e-213
LXLOC_017681	247	5	36	0.74	5.25	2.82672	Up	5.68022e-07	2.19697e-06
LXLOC_038460	361	9.81	70.5	0.94	6.66	2.82479	Up	7.05418e-13	4.43451e-12
LXLOC_011308	432	3	22	0.24	1.7	2.82443	Up	0.000102776	0.000288638
LXLOC_012112	264	7.1	50.87	0.97	6.86	2.82215	Up	3.37468e-09	1.63104e-08
LXLOC_011262	667	4	29	0.2	1.41	2.81762	Up	7.54216e-06	2.52528e-05
LXLOC_040493	1066	7	50	0.21	1.48	2.81714	Up	3.37468e-09	1.63125e-08
LXLOC_026500	481	10.56	75.7	0.74	5.21	2.81569	Up	1.74533e-13	1.13274e-12
LXLOC_025467	534	19	136	1.19	8.36	2.81254	Up	7.70074e-23	7.65077e-22
LXLOC_042984	321	16.86	119.4	1.84	12.87	2.80623	Up	1.53751e-20	1.39865e-19
LXLOC_024714	310	3.05	21.74	0.35	2.44	2.80145	Up	0.000181469	0.000486435
LXLOC_042427	238	3	21	0.46	3.2	2.79837	Up	0.000181469	0.000486399
LXLOC_020831	745	4	29	0.18	1.25	2.79586	Up	7.54216e-06	2.52574e-05
LXLOC_016548	538	4.47	31.76	0.28	1.94	2.79256	Up	2.41178e-06	8.6506e-06
LXLOC_020852	262	4	28	0.55	3.81	2.79229	Up	1.32688e-05	4.30924e-05
LXLOC_000275	237	6	42	0.93	6.43	2.78952	Up	7.62586e-08	3.24121e-07
LXLOC_019717	265	10.25	71.86	1.4	9.65	2.7851	Up	1.64927e-12	1.01491e-11
LXLOC_041324	543	7	49	0.43	2.96	2.78319	Up	5.90666e-09	2.79837e-08
LXLOC_019685	250	77.39	540.05	11.28	77.62	2.78266	Up	2.9899e-85	9.40915e-84
LXLOC_001416	418	5.03	35.18	0.41	2.82	2.782	Up	9.96992e-07	3.75645e-06
LXLOC_009575	217	5.23	36.43	0.9	6.19	2.78194	Up	5.68022e-07	2.19744e-06
LXLOC_005346	266	3	21	0.41	2.81	2.77687	Up	0.000181469	0.000486507
LXLOC_035520	525	5	35	0.32	2.19	2.77479	Up	9.96992e-07	3.758e-06
LXLOC_041859	393	5	35	0.44	3.01	2.77419	Up	9.96992e-07	3.75762e-06
LXLOC_031695	241	7	48.58	1.07	7.29	2.76831	Up	1.03148e-08	4.77321e-08
LXLOC_037565	374	28.99	199.96	2.67	18.15	2.76506	Up	1.23692e-32	1.67381e-31
LXLOC_029598	594	3	21	0.17	1.15	2.75803	Up	0.000181469	0.000486543
LXLOC_033570	354	14.23	97.37	1.39	9.4	2.75758	Up	2.05422e-16	1.54478e-15
LXLOC_031418	227	9	61.67	1.47	9.94	2.75743	Up	1.10435e-10	6.00577e-10
LXLOC_005498	819	16.53	112.54	0.65	4.39	2.75571	Up	7.67286e-19	6.48306e-18
LXLOC_039955	1028	7	48	0.22	1.48	2.75002	Up	1.03148e-08	4.77443e-08
LXLOC_015346	741	4	28	0.18	1.21	2.74894	Up	1.32688e-05	4.30963e-05
LXLOC_027729	287	5	34	0.62	4.16	2.74624	Up	1.74454e-06	6.36765e-06
LXLOC_004737	348	11	75	1.1	7.38	2.74612	Up	6.95192e-13	4.37098e-12
LXLOC_016202	299	4	27	0.47	3.15	2.74462	Up	2.32566e-05	7.26111e-05
LXLOC_034037	649	21	142	1.06	7.09	2.74172	Up	4.26668e-23	4.2952e-22
LXLOC_034779	288	6.88	46.58	0.85	5.68	2.74036	Up	7.9687e-09	3.73307e-08
LXLOC_032347	331	5	34	0.53	3.54	2.73969	Up	1.74454e-06	6.36892e-06
LXLOC_031020	299	120.5	815.92	14.28	95.32	2.73878	Up	1.54984e-125	7.00734e-124
LXLOC_032403	338	8.08	54.45	0.83	5.54	2.7387	Up	1.4035e-09	7.01883e-09
LXLOC_040566	479	8	54	0.56	3.73	2.73568	Up	1.4035e-09	7.0169e-09
LXLOC_019897	542	46	310	2.82	18.76	2.73389	Up	1.42023e-48	2.66646e-47
LXLOC_029166	267	3	20	0.4	2.66	2.73335	Up	0.000318908	0.000814696
LXLOC_031402	894	6	41	0.22	1.46	2.73039	Up	1.33283e-07	5.54274e-07
LXLOC_033306	335	3	20	0.31	2.05	2.72528	Up	0.000318908	0.000814468
LXLOC_032210	331	6.97	47	0.74	4.89	2.72424	Up	4.50436e-09	2.15559e-08
LXLOC_023206	299	13	87	1.54	10.16	2.7219	Up	1.34055e-14	9.21919e-14
LXLOC_008841	318	22	147	2.43	16.01	2.71995	Up	1.04244e-23	1.07192e-22
LXLOC_036252	2060	7.99	52.27	0.12	0.79	2.71882	Up	1.09438e-09	5.53291e-09
LXLOC_011554	558	4	27	0.24	1.58	2.71882	Up	2.32566e-05	7.26049e-05
LXLOC_011599	2116	54.16	363.66	0.81	5.33	2.71814	Up	1.58297e-56	3.36955e-55
LXLOC_035902	234	11.58	77.05	1.82	11.97	2.71741	Up	2.29202e-13	1.48017e-12
LXLOC_002267	715	3.06	20.5	0.14	0.92	2.71621	Up	0.000318908	0.000814811
LXLOC_001244	604	4.64	30.51	0.25	1.64	2.7137	Up	4.27206e-06	1.48368e-05
LXLOC_038518	312	3	20	0.34	2.23	2.71344	Up	0.000318908	0.000814525
LXLOC_012851	303	85.08	565.64	9.93	65.09	2.71257	Up	1.64987e-86	5.27873e-85
LXLOC_027920	444	6	40	0.46	3.01	2.71006	Up	2.32312e-07	9.3774e-07
LXLOC_027302	777	4	27	0.17	1.11	2.70695	Up	2.32566e-05	7.26173e-05
LXLOC_009629	406	5	33	0.42	2.74	2.70571	Up	3.04274e-06	1.08169e-05
LXLOC_024757	360	3	20	0.29	1.89	2.70426	Up	0.000318908	0.000814582
LXLOC_022108	331	3	20	0.32	2.08	2.70044	Up	0.000318908	0.000814411
LXLOC_039981	256	5	33	0.71	4.61	2.69888	Up	3.04274e-06	1.08158e-05
[truncated: 4,610 more rows]
