# Supplementary material for: Comparative mRNA and LncRNA Analysis of the Molecular Mechanisms Associated With Low Silk Production in Bombyx mori
Source: Front Genet. 2021 Jan 21;11:592128. doi: 10.3389/fgene.2020.592128 (PMC7859555; doi:10.3389/fgene.2020.592128)
Supplement: Supplementary Table 8 — Differential expression of mRNAs in Qiufeng vs. Nd. [file Table_8.XLS]

## Sheet: Data S7 
Table S8 Differential expression of mRNAs in Qiufeng vs. Nd
geneID	geneLength	Qiufeng-Expression	Nd-Expression	Qiufeng-FPKM	Nd-FPKM	log2 Ratio(Nd/Qiufeng)	Up-Down-Regulation(Nd/Qiufeng)	P-value	FDR
BMSK0009564	339	0	18787.5	0.01	1883.89	17.5234	Up	0	0
BMSK0009901	1131	0	29925.7	0.01	820.37	16.324	Up	0	0
BMSK0008627	1047	0	10367	0.01	307.94	14.9104	Up	0	0
BMSK0008651	1242	0	9679.84	0.01	240.82	14.5557	Up	0	0
BMSK0015189	819	0	5165	0.01	198.41	14.2762	Up	0	0
BMSK0011125	1545	0	8539.4	0.01	169.63	14.0501	Up	0	0
BMSK0015518	1356	0	4816.61	0.01	109.44	13.4179	Up	0	0
BMSK0005870	450	0	1449.78	0.01	105.96	13.3712	Up	0	0
BMSK0000579	996	0.72	6371.96	0.02	199.39	13.2833	Up	0	0
BMSK0002728	624	0	1861	0.01	95.42	13.2201	Up	0	0
BMSK0001683	834	0	2216.05	0.01	83.52	13.0279	Up	0	0
BMSK0000554	3099	0	8003.38	0.01	78.17	12.9324	Up	0	0
BMSK0009039	1425	0	3210.74	0.01	69.31	12.7588	Up	0	0
BMSK0005545	1830	0	3199.36	0.01	53.42	12.3832	Up	0	0
BMSK0004148	3495	0	4933.79	0.01	42.66	12.0587	Up	0	0
BMSK0009062	1578	0	2184.22	0.01	42.46	12.0519	Up	0	0
BMSK0001101	1521	0	1960.23	0.01	39.57	11.9502	Up	0	0
BMSK0006871	1809	0	2329.63	0.01	39.36	11.9425	Up	0	0
BMSK0002387	504	11	43007	0.73	2776.65	11.8932	Up	0	0
BMSK0012740	457	0	465.65	0.01	33.46	11.7082	Up	7.64252e-137	1.37828e-135
BMSK0011373	648	0	665.49	0.01	32.77	11.6782	Up	2.16186e-195	5.29908e-194
BMSK0012792	759	0	782.03	0.01	32.55	11.6684	Up	1.21341e-229	3.45799e-228
BMSK0014298	855	0	823.41	0.01	30.23	11.5618	Up	1.20666e-241	3.58586e-240
BMSK0005304	465	0	423.97	0.01	29.89	11.5454	Up	1.508e-124	2.51549e-123
BMSK0012984	267	0	223	0.01	29.46	11.5245	Up	5.33104e-66	5.31737e-65
BMSK0001711	840	0	782.6	0.01	29.27	11.5152	Up	1.21341e-229	3.45546e-228
BMSK0001285	252	0	193	0.01	27.3	11.4147	Up	3.22904e-57	2.8909e-56
BMSK0008475	1311	0	1115.55	0.01	26.24	11.3576	Up	0	0
BMSK0009941	804	0	661.32	0.01	25.9	11.3387	Up	3.20476e-194	7.79645e-193
BMSK0007873	555	0	417.4	0.01	24.27	11.245	Up	8.60704e-123	1.41391e-121
BMSK0004152	486	0	356	0.01	23.91	11.2234	Up	6.19612e-105	8.81921e-104
BMSK0005687	2358	0	1785.09	0.01	23.01	11.168	Up	0	0
BMSK0003883	459	0	303.15	0.01	21.68	11.0821	Up	2.02978e-89	2.56692e-88
BMSK0006890	939	0	651.47	0.01	21.68	11.0821	Up	2.71154e-191	6.50302e-190
BMSK0002577	828	0	567	0.01	21.53	11.0721	Up	1.05572e-166	2.27772e-165
BMSK0009792	1065	0	733.79	0.01	21.41	11.0641	Up	2.68144e-215	7.14928e-214
BMSK0000813	1065	0	733.79	0.01	21.41	11.0641	Up	2.68144e-215	7.13949e-214
BMSK0008556	1437	0	985	0.01	21.08	11.0417	Up	4.5433e-289	1.62739e-287
BMSK0004932	1155	0	777.38	0.01	20.85	11.0258	Up	3.52954e-228	9.99993e-227
BMSK0004935	1155	0	777.38	0.01	20.85	11.0258	Up	3.52954e-228	9.99266e-227
BMSK0016046	1696	0	1140.12	0.01	20.58	11.007	Up	0	0
BMSK0001514	615	0.53	1145.65	0.03	59.66	10.9576	Up	0	0
BMSK0007271	1812	0	1125.01	0.01	18.98	10.8903	Up	0	0
BMSK0015090	3372	0	2085.42	0.01	18.7	10.8688	Up	0	0
BMSK0010507	471	0	256	0.01	17.8	10.7977	Up	1.16499e-75	1.29149e-74
BMSK0011029	537	0	293	0.01	17.66	10.7863	Up	1.71739e-86	2.10149e-85
BMSK0000548	1882	0	1080.61	0.01	17.53	10.7756	Up	0	0
BMSK0009565	891	0	479.99	0.01	16.88	10.7211	Up	6.09322e-141	1.13355e-139
BMSK0000093	1443	0	757.42	0.01	16.14	10.6564	Up	2.52672e-222	6.98078e-221
BMSK0003684	360	0	163	0.01	15.27	10.5765	Up	1.95584e-48	1.54733e-47
BMSK0009389	327	0	145	0.01	15.15	10.5651	Up	3.63656e-43	2.66006e-42
BMSK0001819	501	0	230	0.01	14.95	10.5459	Up	4.76012e-68	4.85752e-67
BMSK0013832	198	0	74.16	0.01	14.06	10.4574	Up	2.21502e-22	1.10879e-21
BMSK0003386	2263	0	1031.03	0.01	13.86	10.4367	Up	1.55324e-302	5.7271e-301
BMSK0004836	1194	0	523	0.01	13.55	10.4041	Up	8.02042e-154	1.61655e-152
BMSK0015820	480	0	196.43	0.01	13.38	10.3859	Up	4.27412e-58	3.87379e-57
BMSK0010207	687	0	272.43	0.01	12.61	10.3004	Up	2.41242e-80	2.79795e-79
BMSK0002016	351	0	128.96	0.01	12.43	10.2796	Up	3.44592e-38	2.34183e-37
BMSK0011280	2289	0	932.99	0.01	12.4	10.2761	Up	1.48833e-273	5.0257e-272
BMSK0009439	3627	0	1475	0.01	12.28	10.2621	Up	0	0
BMSK0005527	1929	0	774.22	0.01	12.25	10.2586	Up	2.66652e-227	7.51649e-226
BMSK0015613	1962	0	779.95	0.01	12.13	10.2444	Up	9.16712e-229	2.60103e-227
BMSK0004263	459	0	168.47	0.01	12.05	10.2348	Up	6.72394e-50	5.44126e-49
BMSK0008460	633	0	236	0.01	11.92	10.2192	Up	8.33998e-70	8.67911e-69
BMSK0004001	2295	0	877.94	0.01	11.63	10.1836	Up	1.87721e-257	5.95138e-256
BMSK0003624	1305	0	485	0.01	11.46	10.1624	Up	1.06757e-142	2.0033e-141
BMSK0001970	693	0	246	0.01	11.28	10.1396	Up	9.857e-73	1.05747e-71
BMSK0014121	759	0	265.35	0.01	11.05	10.1098	Up	2.70176e-78	3.07575e-77
BMSK0013705	981	0	346.95	0.01	11.03	10.1072	Up	5.24252e-102	7.27297e-101
BMSK0004033	930	0	325.64	0.01	10.95	10.0967	Up	7.36416e-96	9.78367e-95
BMSK0012403	165	0	45.81	0.01	10.95	10.0967	Up	6.83748e-14	2.65341e-13
BMSK0011416	3228	0	1135.73	0.01	10.64	10.0553	Up	0	0
BMSK0002389	372	0	115	0.01	10.38	10.0196	Up	2.20268e-34	1.40697e-33
BMSK0015009	4611	0	1586.09	0.01	10.36	10.0168	Up	0	0
BMSK0007270	342	0	103.54	0.01	10.28	10.0056	Up	7.17558e-31	4.29299e-30
BMSK0010377	309	0	92.15	0.01	10.27	10.0042	Up	1.1913e-27	6.71226e-27
BMSK0004510	378	0	111.03	0.01	9.85	9.94398	Up	3.26528e-33	2.03491e-32
BMSK0009377	486	0	145.24	0.01	9.76	9.93074	Up	3.63656e-43	2.66056e-42
BMSK0002865	2355	0	733.64	0.01	9.47	9.88722	Up	2.68144e-215	7.14438e-214
BMSK0002193	2241	0	687.26	0.01	9.33	9.86573	Up	7.84336e-202	1.9697e-200
BMSK0004535	1179	0	349.4	0.01	9.17	9.84078	Up	6.93926e-103	9.69602e-102
BMSK0012451	2547	0	757.93	0.01	9.03	9.81858	Up	2.52672e-222	6.97583e-221
BMSK0001137	840	0	238.31	0.01	8.91	9.79928	Up	2.16612e-70	2.26572e-69
BMSK0001397	477	0	128.22	0.01	8.79	9.77972	Up	3.44592e-38	2.34224e-37
BMSK0010076	1561	0	446	0.01	8.77	9.77643	Up	2.78828e-131	4.88137e-130
BMSK0000356	1344	0	381.22	0.01	8.74	9.77149	Up	2.97556e-112	4.49861e-111
BMSK0011360	1002	0	276.47	0.01	8.6	9.74819	Up	1.62736e-81	1.90389e-80
BMSK0006362	513	0	135.47	0.01	8.58	9.74483	Up	3.07688e-40	2.15659e-39
BMSK0000386	1629	0	450.9	0.01	8.48	9.72792	Up	1.8809e-132	3.30624e-131
BMSK0010692	252	0	59	0.01	8.35	9.70563	Up	5.45138e-18	2.41883e-17
BMSK0003597	1053	0	281.12	0.01	8.3	9.69697	Up	5.59464e-83	6.62702e-82
BMSK0004124	642	0	164.8	0.01	8.2	9.67948	Up	9.96764e-49	7.92117e-48
BMSK0001551	249	0	55	0.01	7.89	9.62388	Up	8.0812e-17	3.45221e-16
BMSK0000921	783	0	195	0.01	7.85	9.61655	Up	8.38666e-58	7.56413e-57
BMSK0001686	3459	0	898.79	0.01	7.85	9.61655	Up	1.33638e-263	4.34296e-262
BMSK0005523	2181	0	552.57	0.01	7.71	9.59059	Up	2.59824e-162	5.46037e-161
BMSK0001519	630	0	147.77	0.01	7.5	9.55075	Up	9.44512e-44	6.9705e-43
BMSK0008477	492	0	112.74	0.01	7.47	9.54496	Up	1.6641e-33	1.04358e-32
BMSK0011337	789	0	185.3	0.01	7.4	9.53138	Up	7.09592e-55	6.14495e-54
BMSK0007229	732	0	170.04	0.01	7.36	9.52356	Up	1.74638e-50	1.42659e-49
BMSK0004193	1293	0	305.6	0.01	7.29	9.50978	Up	5.27186e-90	6.69524e-89
BMSK0001492	330	0	70.16	0.01	7.25	9.50184	Up	3.28356e-21	1.59524e-20
BMSK0010518	3516	0	817.46	0.01	7.03	9.45738	Up	6.88708e-240	2.03732e-238
BMSK0012897	726	0	160.93	0.01	7.02	9.45533	Up	1.47761e-47	1.15281e-46
BMSK0013665	789	0	173.61	0.01	6.94	9.43879	Up	2.3116e-51	1.912e-50
BMSK0005238	366	0	73.46	0.01	6.76	9.40088	Up	4.34628e-22	2.15568e-21
BMSK0012786	285	0	54.97	0.01	6.73	9.39446	Up	1.58569e-16	6.71637e-16
BMSK0014132	873	0	185.54	0.01	6.66	9.37938	Up	7.09592e-55	6.14632e-54
BMSK0012554	243	0	45	0.01	6.65	9.37721	Up	6.83748e-14	2.66005e-13
BMSK0012778	735	0	151.98	0.01	6.55	9.35535	Up	6.37146e-45	4.77737e-44
BMSK0008038	2931	0	626.62	0.01	6.48	9.33985	Up	5.64634e-184	1.31838e-182
BMSK0007529	525	0	103.97	0.01	6.42	9.32643	Up	7.17558e-31	4.29167e-30
BMSK0006692	1452	0	298.91	0.01	6.33	9.30606	Up	5.90416e-88	7.3495e-87
BMSK0009817	879	0	176.3	0.01	6.29	9.29692	Up	3.05976e-52	2.55967e-51
BMSK0004789	2448	0	504.88	0.01	6.27	9.29232	Up	2.92614e-148	5.7257e-147
BMSK0008249	378	0	70.48	0.01	6.25	9.28771	Up	3.28356e-21	1.59583e-20
BMSK0007496	3471	0	713.7	0.01	6.21	9.27845	Up	1.91959e-209	4.98811e-208
BMSK0015829	1575	0	315.86	0.01	6.15	9.26444	Up	6.2308e-93	8.09817e-92
BMSK0008461	1833	0	368.48	0.01	6.14	9.26209	Up	1.90202e-108	2.79518e-107
BMSK0015894	351	0	63.67	0.01	6.14	9.26209	Up	3.67738e-19	1.68691e-18
BMSK0013371	969	0	187.41	0.01	6.04	9.2384	Up	1.843e-55	1.61143e-54
BMSK0007862	1294	0	248.59	0.01	5.93	9.21189	Up	2.56012e-73	2.76252e-72
BMSK0011956	1620	0	313	0.01	5.92	9.20945	Up	2.39898e-92	3.1024e-91
BMSK0014466	471	0	84.18	0.01	5.85	9.19229	Up	2.61792e-25	1.40098e-24
BMSK0010074	945	0	175.91	0.01	5.82	9.18488	Up	6.00384e-52	5.00106e-51
BMSK0008703	924	0	169.53	0.01	5.74	9.16491	Up	3.42674e-50	2.78405e-49
BMSK0014204	2049	0	379.01	0.01	5.64	9.13955	Up	1.14565e-111	1.72135e-110
BMSK0001161	1431	0	260.48	0.01	5.6	9.12928	Up	7.8588e-77	8.83037e-76
BMSK0012108	1578	2	1146.68	0.04	22.29	9.12218	Up	0	0
BMSK0002918	987	0	173.57	0.01	5.48	9.09803	Up	2.3116e-51	1.91159e-50
BMSK0013044	957	0	165.81	0.01	5.41	9.07948	Up	5.07984e-49	4.05845e-48
BMSK0015872	3666	0	647.49	0.01	5.33	9.05799	Up	4.0196e-190	9.59868e-189
BMSK0000387	761	0.45	253.59	0.02	10.53	9.04029	Up	8.80136e-75	9.66882e-74
BMSK0011756	2124	0	366.03	0.01	5.25	9.03617	Up	7.32316e-108	1.06853e-106
BMSK0015175	255	0	37.41	0.01	5.22	9.02791	Up	1.50256e-11	5.303e-11
BMSK0012420	1806	0	300.25	0.01	5.08	8.98868	Up	1.53346e-88	1.92115e-87
BMSK0013070	1608	0	266	0.01	5.07	8.98584	Up	1.3769e-78	1.57395e-77
BMSK0007678	3864	0	646.91	0.01	5.05	8.98014	Up	7.88724e-190	1.88229e-188
BMSK0015807	1224	0	199	0.01	5.03	8.97441	Up	5.65744e-59	5.18066e-58
BMSK0007705	1431	0	234.25	0.01	5.03	8.97441	Up	3.21106e-69	3.3212e-68
BMSK0005461	159	0	20	0.01	5.02	8.97154	Up	1.42379e-06	3.78912e-06
BMSK0010546	789	0	125	0.01	4.99	8.9629	Up	2.60334e-37	1.74423e-36
BMSK0015062	1077	0	172.6	0.01	4.98	8.96	Up	4.53582e-51	3.73188e-50
BMSK0004660	2521	0	410.54	0.01	4.94	8.94837	Up	9.63938e-121	1.55332e-119
BMSK0002670	609	0	92.81	0.01	4.88	8.93074	Up	1.1913e-27	6.71517e-27
BMSK0008482	276	0	38.27	0.01	4.86	8.92481	Up	7.65756e-12	2.74013e-11
BMSK0001868	4017	0	637.92	0.01	4.79	8.90388	Up	3.40098e-187	8.02293e-186
BMSK0003433	2880	0	447.79	0.01	4.71	8.87958	Up	1.421e-131	2.48882e-130
BMSK0014489	642	0	92.56	0.01	4.6	8.84549	Up	1.1913e-27	6.71323e-27
BMSK0004382	552	0	77.94	0.01	4.56	8.83289	Up	2.9319e-23	1.49575e-22
BMSK0002915	2238	8	3667.99	0.11	49.87	8.82452	Up	0	0
BMSK0007639	555	2	919	0.12	53.45	8.79901	Up	9.73484e-265	3.17423e-263
BMSK0005025	1191	0	169.76	0.01	4.41	8.78463	Up	3.42674e-50	2.78347e-49
BMSK0004919	4521	0	659.46	0.01	4.4	8.78136	Up	1.2339e-193	2.98871e-192
BMSK0004804	1554	0	213.77	0.01	4.22	8.7211	Up	4.51058e-63	4.33989e-62
BMSK0014163	1614	0	222.23	0.01	4.22	8.7211	Up	1.04605e-65	1.0407e-64
BMSK0003244	240	0	28	0.01	4.2	8.71425	Up	6.47904e-09	2.00425e-08
BMSK0006057	4428	0	617.69	0.01	4.2	8.71425	Up	2.4347e-181	5.6141e-180
BMSK0006215	2172	0	298.14	0.01	4.18	8.70736	Up	5.90416e-88	7.3448e-87
BMSK0000195	438	0	55.32	0.01	4.17	8.7039	Up	8.0812e-17	3.45563e-16
BMSK0005429	213	0	24	0.01	4.16	8.70044	Up	9.60458e-08	2.76304e-07
BMSK0015509	342	0	41.8	0.01	4.15	8.69697	Up	1.01359e-12	3.76768e-12
BMSK0014804	3732	0	512.18	0.01	4.14	8.69349	Up	1.33156e-150	2.64814e-149
BMSK0008526	828	0	108.7	0.01	4.13	8.69	Up	2.46688e-32	1.51455e-31
BMSK0008863	1380	0	185	0.01	4.13	8.69	Up	7.09592e-55	6.14359e-54
BMSK0008984	669	0	86.28	0.01	4.11	8.68299	Up	6.79942e-26	3.6874e-25
BMSK0006283	1131	0	149.41	0.01	4.1	8.67948	Up	2.45314e-44	1.82601e-43
BMSK0012285	3537	0	473.41	0.01	4.04	8.65821	Up	3.47776e-139	6.37535e-138
BMSK0001267	315	0	37	0.01	4.03	8.65464	Up	1.50256e-11	5.30444e-11
BMSK0013666	309	0	35.81	0.01	3.99	8.64024	Up	5.78518e-11	1.99224e-10
BMSK0003935	537	0	65	0.01	3.92	8.61471	Up	9.55114e-20	4.44851e-19
BMSK0001715	1875	0	238.03	0.01	3.88	8.59991	Up	2.16612e-70	2.26511e-69
BMSK0009441	399	0	46.11	0.01	3.85	8.58871	Up	3.4846e-14	1.36823e-13
BMSK0008119	534	0	62.92	0.01	3.82	8.57743	Up	7.21574e-19	3.28756e-18
BMSK0003541	4599	0	582.26	0.01	3.81	8.57365	Up	4.2896e-171	9.43809e-170
BMSK0009358	1020	0	123.49	0.01	3.77	8.55842	Up	1.00234e-36	6.66173e-36
BMSK0007343	564	0	65.59	0.01	3.75	8.55075	Up	9.55114e-20	4.45171e-19
BMSK0004520	1239	0	149.2	0.01	3.72	8.53916	Up	2.45314e-44	1.82706e-43
BMSK0005139	3912	0	479.56	0.01	3.7	8.53138	Up	6.09322e-141	1.1341e-139
BMSK0005112	624	0	72.1	0.01	3.7	8.53138	Up	8.52826e-22	4.20149e-21
BMSK0001689	1281	1.01	454.06	0.03	10.94	8.51043	Up	2.84362e-131	4.97602e-130
BMSK0014471	873	0	99.27	0.01	3.57	8.47978	Up	1.06372e-29	6.22234e-29
BMSK0009964	1236	0	142.31	0.01	3.56	8.47573	Up	2.74738e-42	1.98908e-41
BMSK0009916	357	0	37	0.01	3.5	8.45121	Up	1.50256e-11	5.30541e-11
BMSK0004367	915	0	102.42	0.01	3.5	8.45121	Up	1.40799e-30	8.36833e-30
BMSK0014959	2232	0	253	0.01	3.45	8.43045	Up	8.80136e-75	9.67155e-74
BMSK0006043	1983	0	223.92	0.01	3.44	8.42626	Up	5.33104e-66	5.31601e-65
BMSK0006702	444	0	46.42	0.01	3.44	8.42626	Up	3.4846e-14	1.36699e-13
BMSK0002289	2061	0	229.8	0.01	3.4	8.40939	Up	9.34026e-68	9.50893e-67
BMSK0005880	2429	30.06	10583.1	0.39	132.37	8.40689	Up	0	0
BMSK0003252	270	0	26	0.01	3.39	8.40514	Up	2.49456e-08	7.45131e-08
BMSK0001177	540	0	56	0.01	3.35	8.38802	Up	4.11844e-17	1.78147e-16
BMSK0001099	642	0	67	0.01	3.33	8.37938	Up	2.48068e-20	1.17681e-19
BMSK0008787	702	0	73	0.01	3.3	8.36632	Up	4.34628e-22	2.15541e-21
BMSK0005047	276	0	25.61	0.01	3.25	8.3443	Up	4.89482e-08	1.43813e-07
BMSK0011624	855	0	87.76	0.01	3.22	8.33092	Up	3.46522e-26	1.89109e-25
BMSK0002655	2988	0	316.27	0.01	3.21	8.32643	Up	3.17542e-93	4.13954e-92
BMSK0015772	1068	0	110	0.01	3.2	8.32193	Up	6.40712e-33	3.96495e-32
BMSK0004384	1299	0	132.55	0.01	3.15	8.29921	Up	2.32454e-39	1.60812e-38
BMSK0001530	321	0	29.12	0.01	3.11	8.28077	Up	3.30194e-09	1.03878e-08
BMSK0013112	2301	0	235.64	0.01	3.11	8.28077	Up	1.63647e-69	1.69711e-68
BMSK0011872	1467	0	147.59	0.01	3.09	8.27146	Up	9.44512e-44	6.97182e-43
BMSK0001297	2256	0	226	0.01	3.05	8.25267	Up	7.05644e-67	7.10392e-66
BMSK0012386	378	0	34.31	0.01	3.04	8.24793	Up	1.13516e-10	3.85221e-10
BMSK0012948	609	0	57.34	0.01	3.02	8.2384	Up	2.0989e-17	9.17797e-17
BMSK0014014	1092	0	105.81	0.01	3.01	8.23362	Up	1.86369e-31	1.12679e-30
BMSK0002156	837	0	79.95	0.01	3	8.22882	Up	7.61494e-24	3.94488e-23
BMSK0005317	534	0	49.23	0.01	2.99	8.224	Up	4.6124e-15	1.86587e-14
BMSK0004428	1200	5.52	1729.75	0.15	44.59	8.21561	Up	0	0
BMSK0012556	1158	1.38	443.91	0.04	11.87	8.2131	Up	4.6074e-128	7.89202e-127
BMSK0013077	477	0	43.12	0.01	2.96	8.20945	Up	2.63256e-13	1.00124e-12
BMSK0013135	285	0	24.01	0.01	2.94	8.19967	Up	9.60458e-08	2.77329e-07
BMSK0002543	1191	0	112.9	0.01	2.93	8.19476	Up	1.6641e-33	1.04257e-32
BMSK0000953	1650	0	155.74	0.01	2.89	8.17493	Up	4.29804e-46	3.27446e-45
BMSK0007734	966	0	89.24	0.01	2.88	8.16993	Up	9.00006e-27	4.97941e-26
BMSK0011477	717	0	64.9	0.01	2.87	8.16491	Up	1.87412e-19	8.66554e-19
BMSK0001441	1041	0	95.61	0.01	2.86	8.15987	Up	1.57686e-28	9.02456e-28
BMSK0009885	459	0	40.06	0.01	2.86	8.15987	Up	1.98887e-12	7.30566e-12
BMSK0011207	465	0	40.39	0.01	2.85	8.15482	Up	1.98887e-12	7.30635e-12
BMSK0005820	1383	0	127.99	0.01	2.85	8.15482	Up	6.76158e-38	4.56721e-37
BMSK0006591	1155	0	106.27	0.01	2.85	8.15482	Up	9.49798e-32	5.76309e-31
BMSK0000294	1935	0	180.3	0.01	2.84	8.14975	Up	2.06404e-53	1.75807e-52
BMSK0012929	1293	0	119.07	0.01	2.84	8.14975	Up	1.48588e-35	9.66407e-35
BMSK0016029	1017	0	91.33	0.01	2.8	8.12928	Up	2.33756e-27	1.3093e-26
BMSK0002869	303	0	24.22	0.01	2.76	8.10852	Up	9.60458e-08	2.77247e-07
BMSK0014216	630	0	54.15	0.01	2.75	8.10329	Up	1.58569e-16	6.71491e-16
BMSK0013073	570	0	48.63	0.01	2.75	8.10329	Up	9.05044e-15	3.631e-14
BMSK0010077	825	0	72.1	0.01	2.75	8.10329	Up	8.52826e-22	4.20095e-21
BMSK0005546	2091	0	188	0.01	2.74	8.09803	Up	9.39254e-56	8.26255e-55
BMSK0011739	810	0	70.42	0.01	2.74	8.09803	Up	3.28356e-21	1.59504e-20
BMSK0013590	1425	0	126.12	0.01	2.72	8.08746	Up	1.32675e-37	8.93691e-37
BMSK0015827	228	0	17	0.01	2.71	8.08215	Up	1.07566e-05	2.65704e-05
BMSK0010094	1488	0	130.74	0.01	2.7	8.07682	Up	8.94998e-39	6.12948e-38
BMSK0002759	1182	0	103	0.01	2.7	8.07682	Up	7.17558e-31	4.29101e-30
BMSK0007955	738	0	63	0.01	2.7	8.07682	Up	3.67738e-19	1.68671e-18
BMSK0014890	1131	0	98.07	0.01	2.69	8.07146	Up	2.08722e-29	1.21346e-28
BMSK0002889	1110	0	96.13	0.01	2.69	8.07146	Up	8.03622e-29	4.62576e-28
BMSK0000890	7401	0	659.43	0.01	2.68	8.06609	Up	1.2339e-193	2.98685e-192
BMSK0014516	210	0	15.16	0.01	2.67	8.0607	Up	4.1415e-05	9.64928e-05
BMSK0009440	546	0	45	0.01	2.66	8.05528	Up	6.83748e-14	2.65421e-13
BMSK0010021	825	0	69.48	0.01	2.65	8.04985	Up	6.44298e-21	3.10726e-20
BMSK0014165	471	0	37.98	0.01	2.64	8.04439	Up	1.50256e-11	5.30637e-11
BMSK0012362	348	0	27	0.01	2.63	8.03892	Up	1.27131e-08	3.8748e-08
BMSK0009362	1517	0	129.89	0.01	2.63	8.03892	Up	1.75616e-38	1.19766e-37
BMSK0014490	519	0	42.01	0.01	2.63	8.03892	Up	5.16562e-13	1.94335e-12
BMSK0008378	303	0	22.96	0.01	2.62	8.03342	Up	3.69796e-07	1.02597e-06
BMSK0005095	903	0	75.59	0.01	2.62	8.03342	Up	1.12885e-22	5.68368e-22
BMSK0009752	3681	0	318	0.01	2.61	8.02791	Up	8.2474e-94	1.07804e-92
BMSK0006125	993	0	83	0.01	2.61	8.02791	Up	5.13686e-25	2.72834e-24
BMSK0004228	3264	0	280.58	0.01	2.6	8.02237	Up	1.09778e-82	1.2968e-81
BMSK0002837	1503	0	126.1	0.01	2.58	8.01123	Up	1.32675e-37	8.93382e-37
BMSK0000298	1269	0	104.84	0.01	2.55	7.99435	Up	3.65692e-31	2.19867e-30
BMSK0010314	989	0	81	0.01	2.55	7.99435	Up	1.9778e-24	1.03856e-23
BMSK0009221	771	0	62.3	0.01	2.55	7.99435	Up	7.21574e-19	3.28718e-18
BMSK0006102	1137	0	92.8	0.01	2.53	7.98299	Up	1.1913e-27	6.71031e-27
BMSK0002396	1722	0	141.04	0.01	2.51	7.97154	Up	5.39088e-42	3.88775e-41
BMSK0007122	3423	0	282.7	0.01	2.5	7.96578	Up	2.85122e-83	3.39078e-82
BMSK0001054	352	0	26	0.01	2.5	7.96578	Up	2.49456e-08	7.45245e-08
BMSK0006355	288	0	20.6	0.01	2.49	7.96	Up	1.42379e-06	3.77646e-06
BMSK0006222	390	0	29.05	0.01	2.49	7.96	Up	3.30194e-09	1.03677e-08
BMSK0002627	1080	0	86.15	0.01	2.48	7.9542	Up	6.79942e-26	3.68689e-25
BMSK0001055	660	0	51.05	0.01	2.47	7.94837	Up	1.19796e-15	4.93026e-15
BMSK0003106	225	0	15.18	0.01	2.46	7.94251	Up	4.1415e-05	9.71386e-05
BMSK0001058	393	0	29	0.01	2.46	7.94251	Up	3.30194e-09	1.0392e-08
BMSK0001305	1620	0	128.95	0.01	2.44	7.93074	Up	3.44592e-38	2.34306e-37
BMSK0010038	1719	0	136.48	0.01	2.43	7.92481	Up	1.56808e-40	1.10205e-39
BMSK0001690	537	0	40.21	0.01	2.42	7.91886	Up	1.98887e-12	7.30773e-12
BMSK0011888	1515	0	119	0.01	2.41	7.91289	Up	1.48588e-35	9.6673e-35
BMSK0008653	1701	0	132	0.01	2.38	7.89482	Up	2.32454e-39	1.60869e-38
BMSK0006842	702	0	52.27	0.01	2.36	7.88264	Up	6.10522e-16	2.53624e-15
BMSK0004956	900	0	67.43	0.01	2.35	7.87652	Up	2.48068e-20	1.1771e-19
BMSK0006593	4599	0	356.44	0.01	2.34	7.87036	Up	6.19612e-105	8.82244e-104
BMSK0005336	855	0	63.7	0.01	2.34	7.87036	Up	3.67738e-19	1.6883e-18
BMSK0008585	2205	0	168.8	0.01	2.33	7.86419	Up	6.72394e-50	5.44013e-49
BMSK0014629	1500	0	114	0.01	2.33	7.86419	Up	4.3221e-34	2.74184e-33
BMSK0002624	195	0	12	0.01	2.32	7.85798	Up	0.000312884	0.000652961
BMSK0011714	1113	0	82.49	0.01	2.3	7.84549	Up	1.00795e-24	5.32374e-24
BMSK0013484	627	0	45.04	0.01	2.3	7.84549	Up	6.83748e-14	2.65394e-13
BMSK0011461	432	0	30	0.01	2.29	7.8392	Up	1.68278e-09	5.37438e-09
BMSK0005755	2523	0	189.15	0.01	2.28	7.83289	Up	4.78676e-56	4.22233e-55
BMSK0000164	639	0	45.42	0.01	2.27	7.82655	Up	6.83748e-14	2.65633e-13
BMSK0007221	699	0	50	0.01	2.27	7.82655	Up	2.35064e-15	9.5859e-15
BMSK0010933	537	0	37.69	0.01	2.27	7.82655	Up	1.50256e-11	5.30396e-11
BMSK0004815	1059	0	77.1	0.01	2.26	7.82018	Up	2.9319e-23	1.49653e-22
BMSK0007240	1440	0	105.44	0.01	2.25	7.81378	Up	1.86369e-31	1.12661e-30
BMSK0014299	492	0	33.61	0.01	2.23	7.8009	Up	2.22742e-10	7.45091e-10
BMSK0011076	804	0	56.58	0.01	2.22	7.79442	Up	4.11844e-17	1.77909e-16
BMSK0006606	1434	0	102.85	0.01	2.21	7.7879	Up	1.40799e-30	8.37345e-30
BMSK0002004	216	0	13	0.01	2.21	7.7879	Up	0.000159456	0.000347518
BMSK0013852	870	0	60.65	0.01	2.19	7.77479	Up	2.77822e-18	1.24465e-17
BMSK0013544	1980	0	140.96	0.01	2.17	7.76155	Up	1.05779e-41	7.58492e-41
BMSK0007988	1920	0	135.91	0.01	2.16	7.75489	Up	3.07688e-40	2.1562e-39
BMSK0015580	833	0	57	0.01	2.15	7.74819	Up	2.0989e-17	9.16355e-17
BMSK0010019	1035	0	71.5	0.01	2.15	7.74819	Up	1.67341e-21	8.18916e-21
BMSK0006397	1359	0	94.37	0.01	2.14	7.74147	Up	3.0941e-28	1.76327e-27
BMSK0000961	1650	0	115.26	0.01	2.14	7.74147	Up	2.20268e-34	1.40674e-33
BMSK0009225	504	0	33.02	0.01	2.13	7.73471	Up	2.22742e-10	7.45861e-10
BMSK0005387	1320	0	90.58	0.01	2.12	7.72792	Up	4.58674e-27	2.55402e-26
BMSK0004674	210	0	12.04	0.01	2.12	7.72792	Up	0.000312884	0.000655316
BMSK0001520	801	0	54.03	0.01	2.12	7.72792	Up	1.58569e-16	6.71126e-16
BMSK0004654	1233	0	84	0.01	2.11	7.7211	Up	2.61792e-25	1.39982e-24
BMSK0005676	753	0	50	0.01	2.1	7.71425	Up	2.35064e-15	9.59596e-15
BMSK0007892	240	0	14	0.01	2.1	7.71425	Up	8.12642e-05	0.000183821
BMSK0009582	1038	0	69.61	0.01	2.09	7.70736	Up	6.44298e-21	3.10688e-20
BMSK0006153	1017	0	68.06	0.01	2.08	7.70044	Up	1.26424e-20	6.0498e-20
BMSK0014425	1509	0	101.98	0.01	2.08	7.70044	Up	2.76274e-30	1.6323e-29
BMSK0005552	2112	0	143.3	0.01	2.07	7.69349	Up	1.40015e-42	1.01786e-41
BMSK0002199	906	4.33	882.87	0.15	30.5	7.6677	Up	9.60444e-250	2.9558e-248
BMSK0009670	501	0	31.27	0.01	2.03	7.66534	Up	8.576e-10	2.78191e-09
BMSK0008920	4104	0	272.05	0.01	2	7.64386	Up	2.41242e-80	2.79878e-79
BMSK0011831	357	0	21	0.01	1.99	7.63662	Up	7.25612e-07	1.97497e-06
BMSK0004902	675	0	42	0.01	1.98	7.62936	Up	5.16562e-13	1.94241e-12
BMSK0015943	1188	0	75.54	0.01	1.97	7.62205	Up	1.12885e-22	5.68442e-22
BMSK0006678	603	0	37	0.01	1.97	7.62205	Up	1.50256e-11	5.30685e-11
BMSK0001811	444	0	26.4	0.01	1.96	7.61471	Up	2.49456e-08	7.46392e-08
BMSK0008315	501	0	30.09	0.01	1.96	7.61471	Up	1.68278e-09	5.36425e-09
BMSK0000810	633	0	38.84	0.01	1.96	7.61471	Up	7.65756e-12	2.73962e-11
BMSK0013218	1764	0	111.73	0.01	1.94	7.59991	Up	3.26528e-33	2.03426e-32
BMSK0007290	864	0	53.27	0.01	1.93	7.59246	Up	3.11142e-16	1.30537e-15
BMSK0005165	357	0	20.42	0.01	1.93	7.59246	Up	1.42379e-06	3.78808e-06
BMSK0005828	1905	0	120.22	0.01	1.93	7.59246	Up	7.57256e-36	4.95413e-35
BMSK0013784	2946	0	187.96	0.01	1.93	7.59246	Up	1.843e-55	1.6118e-54
BMSK0010730	1689	66.28	13065.4	1.24	236.84	7.57743	Up	0	0
BMSK0005052	1521	1.27	282.92	0.03	5.71	7.57238	Up	3.98526e-81	4.65406e-80
BMSK0006196	1521	1.27	282.92	0.03	5.71	7.57238	Up	3.98526e-81	4.65266e-80
BMSK0001071	1521	1.27	282.92	0.03	5.71	7.57238	Up	3.98526e-81	4.65126e-80
BMSK0011102	1521	1.27	282.92	0.03	5.71	7.57238	Up	3.98526e-81	4.64987e-80
BMSK0005245	1521	1.27	282.92	0.03	5.71	7.57238	Up	3.98526e-81	4.64847e-80
BMSK0010432	334	0	18.66	0.01	1.9	7.56986	Up	5.4819e-06	1.3914e-05
BMSK0002094	4818	0	301.84	0.01	1.89	7.56224	Up	7.81506e-89	9.81614e-88
BMSK0012489	1021	0	62	0.01	1.89	7.56224	Up	7.21574e-19	3.28872e-18
BMSK0009425	1026	0	62.01	0.01	1.88	7.55459	Up	7.21574e-19	3.28834e-18
BMSK0010493	567	0	33	0.01	1.88	7.55459	Up	2.22742e-10	7.45604e-10
BMSK0000421	2865	0	178.13	0.01	1.88	7.55459	Up	7.947e-53	6.7131e-52
BMSK0000365	1464	0	88.36	0.01	1.86	7.53916	Up	1.76599e-26	9.69611e-26
BMSK0002178	1260	0	74.49	0.01	1.83	7.5157	Up	2.21502e-22	1.10851e-21
BMSK0000299	441	0	24.39	0.01	1.82	7.50779	Up	9.60458e-08	2.77103e-07
BMSK0009127	1479	0	87.56	0.01	1.82	7.50779	Up	3.46522e-26	1.89269e-25
BMSK0011759	453	0	25	0.01	1.81	7.49985	Up	4.89482e-08	1.43965e-07
BMSK0013969	344	0	18.25	0.01	1.8	7.49185	Up	5.4819e-06	1.38823e-05
BMSK0004318	846	0	48.54	0.01	1.8	7.49185	Up	9.05044e-15	3.62801e-14
BMSK0014079	4026	0	239.26	0.01	1.79	7.48382	Up	1.10392e-70	1.15967e-69
BMSK0005601	3096	0	183.3	0.01	1.79	7.48382	Up	2.73208e-54	2.35232e-53
BMSK0002192	2610	0	153.94	0.01	1.79	7.48382	Up	1.65484e-45	1.25094e-44
BMSK0000957	549	0	30.25	0.01	1.78	7.47573	Up	1.68278e-09	5.37968e-09
BMSK0002614	594	0	33	0.01	1.78	7.47573	Up	2.22742e-10	7.44899e-10
BMSK0014925	750	0	42	0.01	1.77	7.46761	Up	5.16562e-13	1.94185e-12
BMSK0004484	4287	0	251.73	0.01	1.77	7.46761	Up	3.3887e-74	3.6997e-73
BMSK0010373	924	0	52	0.01	1.76	7.45943	Up	6.10522e-16	2.5338e-15
BMSK0014982	1566	0	89.12	0.01	1.75	7.45121	Up	9.00006e-27	4.98154e-26
BMSK0009032	1137	0	64.22	0.01	1.75	7.45121	Up	1.87412e-19	8.66657e-19
BMSK0009171	1107	0	62	0.01	1.74	7.44294	Up	7.21574e-19	3.28911e-18
BMSK0007263	807	0	44.58	0.01	1.74	7.44294	Up	1.34165e-13	5.1561e-13
BMSK0001050	1176	0	65.63	0.01	1.73	7.43463	Up	9.55114e-20	4.45011e-19
BMSK0014384	345	0	17.5	0.01	1.72	7.42626	Up	1.07566e-05	2.65991e-05
BMSK0012656	366	0	18.47	0.01	1.7	7.40939	Up	5.4819e-06	1.38977e-05
BMSK0003434	2160	0	120.8	0.01	1.7	7.40939	Up	7.57256e-36	4.95163e-35
BMSK0001375	369	0	18.59	0.01	1.69	7.40088	Up	5.4819e-06	1.39167e-05
BMSK0010172	2787	0	155.03	0.01	1.69	7.40088	Up	4.29804e-46	3.27317e-45
BMSK0005512	1611	0	88.37	0.01	1.68	7.39232	Up	1.76599e-26	9.70022e-26
BMSK0015909	276	0	13.15	0.01	1.67	7.3837	Up	0.000159456	0.000348808
BMSK0005134	1125	0	60.06	0.01	1.66	7.37504	Up	2.77822e-18	1.24436e-17
BMSK0009125	996	0	52.57	0.01	1.65	7.36632	Up	6.10522e-16	2.53488e-15
BMSK0003638	588	0	30.21	0.01	1.65	7.36632	Up	1.68278e-09	5.36953e-09
BMSK0001121	450	0	22.5	0.01	1.64	7.35755	Up	3.69796e-07	1.02765e-06
BMSK0006755	387	0	19	0.01	1.64	7.35755	Up	2.79376e-06	7.25773e-06
BMSK0011457	1647	0	86.86	0.01	1.62	7.33985	Up	6.79942e-26	3.68895e-25
BMSK0002304	1476	0	77.66	0.01	1.62	7.33985	Up	2.9319e-23	1.49516e-22
BMSK0014879	1374	0	71.83	0.01	1.61	7.33092	Up	1.67341e-21	8.19432e-21
BMSK0014415	1617	0	84.98	0.01	1.61	7.33092	Up	2.61792e-25	1.4004e-24
BMSK0010810	1305	0	68	0.01	1.61	7.33092	Up	1.26424e-20	6.04906e-20
BMSK0011013	477	0	23.25	0.01	1.59	7.31288	Up	1.88461e-07	5.33794e-07
BMSK0010895	306	0	14	0.01	1.58	7.30378	Up	8.12642e-05	0.000183843
BMSK0004620	1029	0	52	0.01	1.57	7.29462	Up	6.10522e-16	2.53786e-15
BMSK0006765	381	0	17.89	0.01	1.57	7.29462	Up	1.07566e-05	2.66042e-05
BMSK0013260	3729	0	192.23	0.01	1.56	7.2854	Up	6.336e-57	5.65169e-56
BMSK0008009	426	0	20.13	0.01	1.56	7.2854	Up	1.42379e-06	3.78239e-06
BMSK0005902	1245	0	62.56	0.01	1.55	7.27612	Up	7.21574e-19	3.28949e-18
BMSK0006073	4347	0	222.99	0.01	1.55	7.27612	Up	1.04605e-65	1.04097e-64
BMSK0003487	600	0	29.07	0.01	1.55	7.27612	Up	3.30194e-09	1.03744e-08
BMSK0001957	11172	0	578.69	0.01	1.55	7.27612	Up	6.35894e-170	1.39359e-168
BMSK0002573	1082	0	53.89	0.01	1.55	7.27612	Up	3.11142e-16	1.30355e-15
BMSK0013140	2595	0	131.66	0.01	1.54	7.26679	Up	4.5612e-39	3.13981e-38
BMSK0001840	675	0	32.53	0.01	1.53	7.25739	Up	4.37062e-10	1.44058e-09
BMSK0001991	1329	0	66.16	0.01	1.53	7.25739	Up	4.86758e-20	2.2871e-19
BMSK0015434	276	0	12	0.01	1.52	7.24793	Up	0.000312884	0.00065705
BMSK0012899	351	0	15.61	0.01	1.5	7.22882	Up	4.1415e-05	9.70918e-05
BMSK0013195	2256	0	111.11	0.01	1.5	7.22882	Up	3.26528e-33	2.03394e-32
BMSK0015169	2283	0.65	112.88	0.01	1.5	7.22882	Up	1.6641e-33	1.04291e-32
BMSK0002808	2259	0	111.47	0.01	1.5	7.22882	Up	3.26528e-33	2.03296e-32
BMSK0010003	1446	0	70	0.01	1.49	7.21917	Up	3.28356e-21	1.59563e-20
BMSK0006677	480	0	21.87	0.01	1.49	7.21917	Up	7.25612e-07	1.96726e-06
BMSK0011327	333	0	14.58	0.01	1.49	7.21917	Up	8.12642e-05	0.000182411
BMSK0010667	609	0	28.03	0.01	1.48	7.20945	Up	6.47904e-09	2.00521e-08
BMSK0015271	651	0	30.27	0.01	1.48	7.20945	Up	1.68278e-09	5.37571e-09
BMSK0006764	6750	0	333.08	0.01	1.48	7.20945	Up	3.3511e-98	4.52474e-97
BMSK0005274	957	0	45	0.01	1.47	7.19967	Up	6.83748e-14	2.65606e-13
BMSK0000374	1386	0	65.59	0.01	1.46	7.18982	Up	9.55114e-20	4.45224e-19
BMSK0004424	1425	0	67.65	0.01	1.46	7.18982	Up	2.48068e-20	1.17667e-19
BMSK0000234	792	0	36.14	0.01	1.44	7.16993	Up	2.94832e-11	1.02842e-10
BMSK0012927	1074	0	49.26	0.01	1.43	7.15987	Up	4.6124e-15	1.86626e-14
BMSK0010572	1536	0	71	0.01	1.42	7.14975	Up	1.67341e-21	8.19122e-21
BMSK0009674	519	0	22.56	0.01	1.41	7.13955	Up	3.69796e-07	1.02817e-06
BMSK0008353	708	0	31.51	0.01	1.41	7.13955	Up	8.576e-10	2.78493e-09
BMSK0001114	990	0	44.87	0.01	1.41	7.13955	Up	1.34165e-13	5.15661e-13
BMSK0008118	651	0	28.35	0.01	1.39	7.11894	Up	6.47904e-09	2.00457e-08
BMSK0008968	2634	0	120.8	0.01	1.39	7.11894	Up	7.57256e-36	4.95246e-35
BMSK0013434	4146	0	189.38	0.01	1.38	7.10852	Up	4.78676e-56	4.22138e-55
BMSK0006912	1410	13.88	1957.84	0.31	42.73	7.10684	Up	0	0
BMSK0008069	4845	0	218.93	0.01	1.36	7.08746	Up	1.55068e-64	1.51905e-63
BMSK0011751	414	0	17	0.01	1.36	7.08746	Up	1.07566e-05	2.65586e-05
BMSK0005733	1770	0	78.3	0.01	1.35	7.07682	Up	1.4942e-23	7.68129e-23
BMSK0011631	2268	0	100.58	0.01	1.35	7.07682	Up	5.42104e-30	3.18451e-29
BMSK0003605	1983	0	87.99	0.01	1.35	7.07682	Up	3.46522e-26	1.89215e-25
BMSK0007428	315	0	12.39	0.01	1.35	7.07682	Up	0.000312884	0.000654576
BMSK0000344	4659	0	208.21	0.01	1.35	7.07682	Up	1.31203e-61	1.23938e-60
BMSK0008139	2031	0	89.41	0.01	1.34	7.06609	Up	9.00006e-27	4.98224e-26
BMSK0009978	900	0	38.29	0.01	1.33	7.05528	Up	7.65756e-12	2.74442e-11
BMSK0011177	1854	1.99	238.24	0.03	3.93	7.03342	Up	2.5603e-68	2.62439e-67
BMSK0000245	2049	0	88	0.01	1.31	7.03342	Up	1.76599e-26	9.69885e-26
BMSK0013409	1659	0	71	0.01	1.31	7.03342	Up	1.67341e-21	8.18813e-21
BMSK0000368	468	0	18.5	0.01	1.3	7.02237	Up	5.4819e-06	1.39204e-05
BMSK0012156	1998	3.04	426.05	0.05	6.5	7.02237	Up	3.11978e-119	4.97579e-118
BMSK0015181	1449	0	61.24	0.01	1.3	7.02237	Up	1.41587e-18	6.39319e-18
BMSK0000370	468	0	18.5	0.01	1.3	7.02237	Up	5.4819e-06	1.38588e-05
BMSK0005952	1131	4	518	0.11	14.2	7.01224	Up	4.19056e-144	7.95572e-143
BMSK0013594	1425	0	59.76	0.01	1.29	7.01123	Up	5.45138e-18	2.42131e-17
BMSK0013635	831	0	34.03	0.01	1.29	7.01123	Up	1.13516e-10	3.85288e-10
BMSK0013789	1521	0	63.82	0.01	1.29	7.01123	Up	3.67738e-19	1.68612e-18
BMSK0002800	1806	0	75.39	0.01	1.28	7	Up	1.12885e-22	5.68589e-22
BMSK0012296	1605	0	66.84	0.01	1.28	7	Up	4.86758e-20	2.28765e-19
BMSK0002385	3087	0	130.93	0.01	1.28	7	Up	8.94998e-39	6.1284e-38
BMSK0002780	330	0	12.3	0.01	1.27	6.98868	Up	0.000312884	0.000656731
BMSK0000339	6009	0	252.62	0.01	1.26	6.97728	Up	1.727e-74	1.8908e-73
BMSK0013481	1851	0	74.95	0.01	1.24	6.9542	Up	2.21502e-22	1.10865e-21
BMSK0007086	1131	0	44.71	0.01	1.23	6.94251	Up	1.34165e-13	5.16018e-13
BMSK0012259	911	0	35.7	0.01	1.23	6.94251	Up	5.78518e-11	1.99648e-10
BMSK0013383	2058	0	82.86	0.01	1.23	6.94251	Up	1.00795e-24	5.32229e-24
BMSK0011412	1296	0	51.17	0.01	1.22	6.93074	Up	1.19796e-15	4.92661e-15
BMSK0012753	1566	23.73	2986.4	0.48	58.5	6.92926	Up	0	0
BMSK0003537	384	0	13.87	0.01	1.21	6.91886	Up	0.000159456	0.000347498
BMSK0002643	672	0	25.53	0.01	1.21	6.91886	Up	4.89482e-08	1.43477e-07
BMSK0014009	3300	0	131.02	0.01	1.2	6.90689	Up	4.5612e-39	3.1387e-38
BMSK0001381	990	0	38.06	0.01	1.2	6.90689	Up	7.65756e-12	2.73987e-11
BMSK0008535	762	0	28.8	0.01	1.19	6.89482	Up	6.47904e-09	2.00409e-08
BMSK0012302	1203	0	45.86	0.01	1.18	6.88264	Up	6.83748e-14	2.65686e-13
BMSK0014884	2220	0	85.72	0.01	1.18	6.88264	Up	1.33418e-25	7.18631e-25
BMSK0003613	738	0	27.52	0.01	1.18	6.88264	Up	1.27131e-08	3.86844e-08
BMSK0005773	777	0	29	0.01	1.18	6.88264	Up	3.30194e-09	1.03769e-08
BMSK0013843	1212	0	45.82	0.01	1.17	6.87036	Up	6.83748e-14	2.65659e-13
BMSK0015589	1710	0	65.38	0.01	1.17	6.87036	Up	9.55114e-20	4.44744e-19
BMSK0011638	546	0	19.83	0.01	1.17	6.87036	Up	2.79376e-06	7.23888e-06
BMSK0014642	1569	0	59.26	0.01	1.16	6.85798	Up	5.45138e-18	2.41966e-17
BMSK0002026	1501	0	56.19	0.01	1.15	6.84549	Up	4.11844e-17	1.78127e-16
BMSK0008248	2640	0	98.93	0.01	1.14	6.83289	Up	2.08722e-29	1.21365e-28
BMSK0013231	873	0	31.84	0.01	1.14	6.83289	Up	8.576e-10	2.78469e-09
BMSK0015644	570	0	20.11	0.01	1.14	6.83289	Up	1.42379e-06	3.77904e-06
BMSK0001439	1488	0	55	0.01	1.14	6.83289	Up	8.0812e-17	3.45297e-16
BMSK0006492	1356	0	50.27	0.01	1.14	6.83289	Up	2.35064e-15	9.58389e-15
BMSK0010336	402	0	13.64	0.01	1.13	6.82018	Up	0.000159456	0.000347245
BMSK0006015	495	0	17.12	0.01	1.13	6.82018	Up	1.07566e-05	2.65384e-05
BMSK0006258	2217	0	81.55	0.01	1.12	6.80735	Up	1.9778e-24	1.0394e-23
BMSK0004827	441	0	14.97	0.01	1.12	6.80735	Up	8.12642e-05	0.000183886
BMSK0009589	1305	0	47.36	0.01	1.12	6.80735	Up	1.77587e-14	7.05344e-14
BMSK0003462	4746	0	176.75	0.01	1.12	6.80735	Up	3.05976e-52	2.56022e-51
BMSK0004718	11079	0	415.36	0.01	1.12	6.80735	Up	3.3139e-122	5.41414e-121
BMSK0006019	804	0	28.45	0.01	1.11	6.79442	Up	6.47904e-09	2.00617e-08
BMSK0010098	579	0	20.02	0.01	1.11	6.79442	Up	1.42379e-06	3.79249e-06
BMSK0005658	1746	0	63.61	0.01	1.11	6.79442	Up	3.67738e-19	1.68771e-18
BMSK0008814	2094	0	76.62	0.01	1.11	6.79442	Up	5.75298e-23	2.92003e-22
BMSK0001293	1329	0	47.93	0.01	1.11	6.79442	Up	1.77587e-14	7.05056e-14
BMSK0008136	621	0	21.32	0.01	1.1	6.78136	Up	7.25612e-07	1.97387e-06
BMSK0008163	1425	0	50.98	0.01	1.1	6.78136	Up	2.35064e-15	9.58892e-15
BMSK0005277	576	0	19.73	0.01	1.1	6.78136	Up	2.79376e-06	7.24225e-06
BMSK0015711	636	1017	114877	52.61	5771.1	6.77737	Up	0	0
BMSK0003274	2154	0	77.28	0.01	1.09	6.76818	Up	2.9319e-23	1.49536e-22
BMSK0010549	999	0	35	0.01	1.09	6.76818	Up	5.78518e-11	1.99295e-10
BMSK0009490	1227	32.21	3631.63	0.84	91.49	6.76708	Up	0	0
BMSK0006607	1623	19	2124	0.37	40.11	6.76029	Up	0	0
BMSK0002720	1092	0	38	0.01	1.08	6.75489	Up	7.65756e-12	2.74391e-11
BMSK0006335	1092	0	37.92	0.01	1.08	6.75489	Up	1.50256e-11	5.30348e-11
BMSK0014652	573	31.08	3448.41	1.8	193.76	6.75013	Up	0	0
BMSK0001318	957	0	32.86	0.01	1.07	6.74147	Up	4.37062e-10	1.44192e-09
BMSK0006413	1071	0	36.94	0.01	1.07	6.74147	Up	2.94832e-11	1.02907e-10
BMSK0015818	549	0	18	0.01	1.06	6.72792	Up	5.4819e-06	1.39331e-05
BMSK0015900	610	0	20.23	0.01	1.06	6.72792	Up	1.42379e-06	3.78964e-06
BMSK0005454	636	0	21.04	0.01	1.06	6.72792	Up	7.25612e-07	1.96974e-06
BMSK0008377	456	0	14.75	0.01	1.06	6.72792	Up	8.12642e-05	0.000182886
BMSK0000197	1002	1.25	135.67	0.04	4.22	6.7211	Up	2.08274e-38	1.41889e-37
BMSK0007031	1236	0.39	41.97	0.01	1.05	6.71425	Up	1.01359e-12	3.77418e-12
BMSK0010130	1902	0	65.24	0.01	1.05	6.71425	Up	9.55114e-20	4.45064e-19
BMSK0000564	1521	4	415	0.08	8.38	6.71081	Up	2.47358e-114	3.81532e-113
BMSK0011741	1896	0	64.43	0.01	1.04	6.70044	Up	1.87412e-19	8.66142e-19
BMSK0004848	588	0	19	0.01	1.04	6.70044	Up	2.79376e-06	7.23743e-06
BMSK0000320	1692	0	57	0.01	1.03	6.6865	Up	2.0989e-17	9.17487e-17
BMSK0001681	534	0	16.78	0.01	1.02	6.67243	Up	2.11064e-05	5.10057e-05
BMSK0010560	1596	0	53	0.01	1.02	6.67243	Up	3.11142e-16	1.30523e-15
BMSK0007774	777	0	25	0.01	1.02	6.67243	Up	4.89482e-08	1.43791e-07
BMSK0008764	2169	0	72.05	0.01	1.01	6.65821	Up	8.52826e-22	4.20362e-21
BMSK0010588	579	0	18	0.01	1	6.64386	Up	5.4819e-06	1.39158e-05
BMSK0014874	3357	0	111.38	0.01	1	6.64386	Up	3.26528e-33	2.03199e-32
BMSK0008330	492	0	15	0.01	0.99	6.62936	Up	4.1415e-05	9.69457e-05
BMSK0007969	462	0	13.94	0.01	0.99	6.62936	Up	0.000159456	0.000347284
BMSK0001422	1524	0	49.39	0.01	0.99	6.62936	Up	4.6124e-15	1.86684e-14
BMSK0005341	537	0	16.37	0.01	0.99	6.62936	Up	2.11064e-05	5.07754e-05
BMSK0000399	1590	0	51.12	0.01	0.99	6.62936	Up	1.19796e-15	4.92713e-15
BMSK0008329	1785	0	57	0.01	0.98	6.61471	Up	2.0989e-17	9.17281e-17
BMSK0002287	1920	0	61.74	0.01	0.98	6.61471	Up	1.41587e-18	6.39245e-18
BMSK0011603	696	0	21.42	0.01	0.98	6.61471	Up	7.25612e-07	1.97001e-06
BMSK0001706	540	0	16.28	0.01	0.98	6.61471	Up	2.11064e-05	5.07472e-05
BMSK0011965	1893	0	60.49	0.01	0.98	6.61471	Up	2.77822e-18	1.24365e-17
BMSK0014508	2703	2	174	0.02	1.95	6.60733	Up	4.46476e-48	3.51648e-47
BMSK0006328	600	0	17.95	0.01	0.96	6.58496	Up	1.07566e-05	2.65687e-05
BMSK0009339	2499	1.33	156.98	0.02	1.91	6.57743	Up	1.70826e-44	1.27472e-43
BMSK0007979	1110	0	33.88	0.01	0.95	6.56986	Up	2.22742e-10	7.45155e-10
BMSK0012855	1020	0	30.88	0.01	0.94	6.55459	Up	1.68278e-09	5.37792e-09
BMSK0000510	2076	0	64.32	0.01	0.94	6.55459	Up	1.87412e-19	8.66348e-19
BMSK0014144	558	0	16	0.01	0.93	6.53916	Up	2.11064e-05	5.08982e-05
BMSK0004058	687	0	20	0.01	0.93	6.53916	Up	1.42379e-06	3.78472e-06
BMSK0004828	816	0	24	0.01	0.93	6.53916	Up	9.60458e-08	2.76283e-07
BMSK0006005	462	0	13	0.01	0.92	6.52356	Up	0.000159456	0.000347421
BMSK0010048	522	0	14.86	0.01	0.92	6.52356	Up	8.12642e-05	0.000183427
BMSK0010857	1152	0	33.94	0.01	0.91	6.50779	Up	2.22742e-10	7.46761e-10
BMSK0007001	795	0	23	0.01	0.91	6.50779	Up	1.88461e-07	5.34066e-07
BMSK0002591	1839	284.96	26529.8	4.89	440.77	6.49405	Up	0	0
BMSK0006324	1527	0	44.73	0.01	0.9	6.49185	Up	1.34165e-13	5.16069e-13
BMSK0009241	675	0	19	0.01	0.9	6.49185	Up	2.79376e-06	7.27571e-06
BMSK0015623	2763	0	81.85	0.01	0.9	6.49185	Up	1.9778e-24	1.03926e-23
BMSK0013571	1566	0	46	0.01	0.9	6.49185	Up	3.4846e-14	1.36768e-13
BMSK0005638	1626	0	47	0.01	0.89	6.47573	Up	1.77587e-14	7.052e-14
BMSK0010635	684	0	19.03	0.01	0.88	6.45943	Up	2.79376e-06	7.27279e-06
BMSK0001080	822	0	22.87	0.01	0.88	6.45943	Up	3.69796e-07	1.02633e-06
BMSK0013662	3129	0	89.58	0.01	0.87	6.44294	Up	9.00006e-27	4.98083e-26
BMSK0004483	3075	0	88.48	0.01	0.87	6.44294	Up	1.76599e-26	9.70159e-26
BMSK0002355	525	0	14.1	0.01	0.87	6.44294	Up	8.12642e-05	0.000183289
BMSK0012602	609	0	16.45	0.01	0.87	6.44294	Up	2.11064e-05	5.06689e-05
BMSK0000516	1122	0	31.51	0.01	0.87	6.44294	Up	8.576e-10	2.78121e-09
BMSK0011119	840	0	23	0.01	0.86	6.42626	Up	1.88461e-07	5.34611e-07
BMSK0003783	1758	1	99	0.02	1.72	6.42626	Up	5.32248e-28	3.02255e-27
BMSK0010101	1626	0	45	0.01	0.85	6.40939	Up	6.83748e-14	2.65925e-13
BMSK0004187	1848	0	51.7	0.01	0.85	6.40939	Up	1.19796e-15	4.92765e-15
BMSK0015648	675	0	18.03	0.01	0.85	6.40939	Up	5.4819e-06	1.39031e-05
BMSK0013672	795	0	21.07	0.01	0.84	6.39232	Up	7.25612e-07	1.97705e-06
BMSK0014388	789	0	21.08	0.01	0.84	6.39232	Up	7.25612e-07	1.96713e-06
BMSK0002298	579	0	15	0.01	0.83	6.37504	Up	4.1415e-05	9.69282e-05
BMSK0006578	1374	0	36.94	0.01	0.83	6.37504	Up	2.94832e-11	1.02879e-10
BMSK0007963	1188	0	32	0.01	0.83	6.37504	Up	4.37062e-10	1.4407e-09
BMSK0001051	1524	0	40.14	0.01	0.81	6.33985	Up	1.98887e-12	7.30497e-12
BMSK0004303	1851	0	48.55	0.01	0.8	6.32193	Up	9.05044e-15	3.63288e-14
BMSK0006410	2490	0	65.75	0.01	0.8	6.32193	Up	9.55114e-20	4.45117e-19
BMSK0006067	2121	2.07	166.9	0.03	2.4	6.32193	Up	8.94724e-46	6.78588e-45
BMSK0006079	1302	0	33.66	0.01	0.8	6.32193	Up	2.22742e-10	7.45347e-10
BMSK0005166	525	0	12.83	0.01	0.79	6.30378	Up	0.000312884	0.000658899
BMSK0015133	4692	0	123	0.01	0.79	6.30378	Up	1.00234e-36	6.66059e-36
BMSK0012418	534	0	13	0.01	0.79	6.30378	Up	0.000159456	0.00034616
BMSK0013967	648	0	16	0.01	0.79	6.30378	Up	2.11064e-05	5.06533e-05
BMSK0000219	1635	0	41.66	0.01	0.78	6.2854	Up	1.01359e-12	3.77562e-12
BMSK0013664	570	0	13.77	0.01	0.78	6.2854	Up	0.000159456	0.000348279
BMSK0011234	1416	0	35.89	0.01	0.78	6.2854	Up	5.78518e-11	1.99542e-10
BMSK0000902	786	0	19.43	0.01	0.78	6.2854	Up	2.79376e-06	7.26307e-06
BMSK0005929	996	0	25	0.01	0.78	6.2854	Up	4.89482e-08	1.43705e-07
BMSK0012220	8592	6.99	666.66	0.03	2.33	6.27922	Up	1.95132e-183	4.53985e-182
BMSK0000493	1227	0	30.59	0.01	0.77	6.26679	Up	1.68278e-09	5.37836e-09
BMSK0001961	624	0	15	0.01	0.77	6.26679	Up	4.1415e-05	9.69049e-05
BMSK0004952	1563	12.3	972.51	0.25	19.09	6.25475	Up	9.25854e-262	2.9839e-260
BMSK0001229	465	18	1407	1.3	99.19	6.25361	Up	0	0
BMSK0000285	792	0	19	0.01	0.76	6.24793	Up	2.79376e-06	7.27473e-06
BMSK0004432	3564	0	89.71	0.01	0.76	6.24793	Up	9.00006e-27	4.98012e-26
BMSK0013911	819	0	19.89	0.01	0.76	6.24793	Up	2.79376e-06	7.24902e-06
BMSK0011297	1176	0	28.46	0.01	0.75	6.22882	Up	6.47904e-09	2.00234e-08
BMSK0002660	876	0	21	0.01	0.75	6.22882	Up	7.25612e-07	1.96877e-06
BMSK0004055	606	0	14	0.01	0.74	6.20945	Up	8.12642e-05	0.00018425
BMSK0000423	606	0	14	0.01	0.74	6.20945	Up	8.12642e-05	0.000184143
BMSK0001981	5967	0	146.53	0.01	0.74	6.20945	Up	1.85331e-43	1.36129e-42
BMSK0008293	3930	1.7	95.72	0.01	0.74	6.20945	Up	7.58078e-27	4.20374e-26
BMSK0004745	891	2.87	210.2	0.1	7.39	6.2075	Up	1.86828e-58	1.70162e-57
BMSK0013834	891	0	20.68	0.01	0.73	6.18982	Up	1.42379e-06	3.79327e-06
BMSK0000096	2229	0	53.77	0.01	0.73	6.18982	Up	3.11142e-16	1.30551e-15
BMSK0005069	1770	0	42.15	0.01	0.73	6.18982	Up	5.16562e-13	1.94298e-12
BMSK0015260	3048	0	73.97	0.01	0.73	6.18982	Up	4.34628e-22	2.15623e-21
BMSK0003965	1275	0	30	0.01	0.73	6.18982	Up	1.68278e-09	5.36469e-09
BMSK0014484	534	5.62	411.16	0.35	24.93	6.15438	Up	1.44691e-111	2.17316e-110
BMSK0006941	669	0	15	0.01	0.71	6.14975	Up	4.1415e-05	9.67419e-05
BMSK0011261	993	0	22.72	0.01	0.71	6.14975	Up	3.69796e-07	1.02626e-06
BMSK0012879	5352	0	126.03	0.01	0.71	6.14975	Up	1.32675e-37	8.93536e-37
BMSK0012873	1796	0	41.84	0.01	0.71	6.14975	Up	1.01359e-12	3.76984e-12
BMSK0003812	1377	41	2986	0.95	66.78	6.13534	Up	0	0
BMSK0015030	858	0	19	0.01	0.7	6.12928	Up	2.79376e-06	7.26501e-06
BMSK0006358	624	0	13.64	0.01	0.7	6.12928	Up	0.000159456	0.000346954
BMSK0010045	561	0	12	0.01	0.69	6.10852	Up	0.000312884	0.000659328
BMSK0011743	2124	0	47.85	0.01	0.69	6.10852	Up	1.77587e-14	7.04912e-14
BMSK0005807	1887	0	42.51	0.01	0.69	6.10852	Up	5.16562e-13	1.94147e-12
BMSK0015316	1407	0	30.88	0.01	0.68	6.08746	Up	1.68278e-09	5.37924e-09
BMSK0012486	5823	0	131	0.01	0.68	6.08746	Up	4.5612e-39	3.13925e-38
BMSK0014876	1143	22.43	1562.24	0.63	42.36	6.07121	Up	0	0
BMSK0014609	681	0	14.19	0.01	0.66	6.04439	Up	8.12642e-05	0.000183832
BMSK0008674	813	0	16.99	0.01	0.66	6.04439	Up	2.11064e-05	5.08919e-05
BMSK0001493	731	0	15.28	0.01	0.66	6.04439	Up	4.1415e-05	9.66201e-05
BMSK0000812	609	0	12.54	0.01	0.66	6.04439	Up	0.000312884	0.000654682
BMSK0009676	909	0.88	57.21	0.03	1.97	6.03709	Up	2.0989e-17	9.16149e-17
BMSK0000307	3786	0	81.9	0.01	0.65	6.02237	Up	1.9778e-24	1.03912e-23
BMSK0010139	4473	0	96.57	0.01	0.65	6.02237	Up	8.03622e-29	4.62439e-28
BMSK0003424	696	0	14.16	0.01	0.65	6.02237	Up	8.12642e-05	0.000182442
BMSK0013779	2502	2.98	212.12	0.04	2.57	6.00562	Up	4.94374e-59	4.53031e-58
BMSK0007284	1614	0	33.77	0.01	0.64	6	Up	2.22742e-10	7.46825e-10
BMSK0000881	1200	0	25	0.01	0.64	6	Up	4.89482e-08	1.44031e-07
BMSK0005605	702	0	14.12	0.01	0.64	6	Up	8.12642e-05	0.000183619
BMSK0005457	3291	0	69.33	0.01	0.64	6	Up	6.44298e-21	3.10611e-20
BMSK0005484	2055	0	43.16	0.01	0.64	6	Up	2.63256e-13	1.00046e-12
BMSK0008013	1143	0	23.58	0.01	0.64	6	Up	1.88461e-07	5.32747e-07
BMSK0006027	3441	0	71.9	0.01	0.63	5.97728	Up	1.67341e-21	8.19535e-21
BMSK0015627	1368	0	28	0.01	0.63	5.97728	Up	6.47904e-09	2.00123e-08
BMSK0004812	747	0	14.83	0.01	0.63	5.97728	Up	8.12642e-05	0.000182759
BMSK0002873	753	0	15	0.01	0.63	5.97728	Up	4.1415e-05	9.63889e-05
BMSK0008093	1800	32.82	2150.68	0.58	36.52	5.97649	Up	0	0
BMSK0003727	1398	0	28	0.01	0.62	5.9542	Up	6.47904e-09	2.00441e-08
BMSK0013599	1029	0	20.59	0.01	0.62	5.9542	Up	1.42379e-06	3.79042e-06
BMSK0007123	1614	0	32.58	0.01	0.62	5.9542	Up	4.37062e-10	1.44156e-09
BMSK0002902	1443	0	29	0.01	0.62	5.9542	Up	3.30194e-09	1.0387e-08
BMSK0015275	2685	0	54.55	0.01	0.62	5.9542	Up	1.58569e-16	6.71272e-16
BMSK0001444	2703	0	55	0.01	0.62	5.9542	Up	8.0812e-17	3.45259e-16
BMSK0004713	726	0	14.29	0.01	0.62	5.9542	Up	8.12642e-05	0.000182348
BMSK0008247	633	1	61	0.05	3.08	5.94486	Up	4.44622e-17	1.91877e-16
BMSK0008912	3492	4	283.87	0.04	2.46	5.94251	Up	2.39334e-76	2.66918e-75
BMSK0006016	723	0	13.85	0.01	0.61	5.93074	Up	0.000159456	0.000346412
BMSK0004180	1518	0	30	0.01	0.61	5.93074	Up	1.68278e-09	5.36733e-09
BMSK0005698	594	22.78	1428.44	1.27	77.21	5.92589	Up	0	0
BMSK0010452	786	0	15.01	0.01	0.6	5.90689	Up	4.1415e-05	9.70625e-05
BMSK0012042	741	0	14	0.01	0.6	5.90689	Up	8.12642e-05	0.000183204
BMSK0000693	1494	0	29.04	0.01	0.6	5.90689	Up	3.30194e-09	1.03702e-08
BMSK0001438	1251	0	24	0.01	0.59	5.88264	Up	9.60458e-08	2.77144e-07
BMSK0004053	795	0	15	0.01	0.59	5.88264	Up	4.1415e-05	9.69224e-05
BMSK0015165	3555	0	69.52	0.01	0.59	5.88264	Up	6.44298e-21	3.10649e-20
BMSK0010469	1782	0	34.43	0.01	0.59	5.88264	Up	1.13516e-10	3.84818e-10
BMSK0015586	1056	0	20.09	0.01	0.59	5.88264	Up	1.42379e-06	3.77595e-06
BMSK0003557	1020	0	19.09	0.01	0.58	5.85798	Up	2.79376e-06	7.24467e-06
BMSK0007759	2463	0	46.8	0.01	0.58	5.85798	Up	3.4846e-14	1.36672e-13
BMSK0014456	933	0	17.01	0.01	0.57	5.83289	Up	1.07566e-05	2.66414e-05
BMSK0000282	888	0	16.15	0.01	0.57	5.83289	Up	2.11064e-05	5.08572e-05
BMSK0014252	2880	0	53.77	0.01	0.57	5.83289	Up	3.11142e-16	1.30481e-15
BMSK0000641	933	0	17	0.01	0.57	5.83289	Up	1.07566e-05	2.65552e-05
BMSK0011542	828	0	15	0.01	0.57	5.83289	Up	4.1415e-05	9.6314e-05
BMSK0010940	498	5.06	293.72	0.34	19.21	5.82018	Up	9.54418e-78	1.08084e-76
BMSK0001395	2205	12	691	0.17	9.54	5.81038	Up	2.9326e-181	6.75818e-180
BMSK0010357	411	2	118	0.17	9.53	5.80887	Up	5.17876e-32	3.15412e-31
BMSK0013742	825	0	14.76	0.01	0.56	5.80735	Up	8.12642e-05	0.000183523
BMSK0014661	1329	0	24.14	0.01	0.56	5.80735	Up	9.60458e-08	2.7657e-07
BMSK0006379	783	0	14	0.01	0.56	5.80735	Up	8.12642e-05	0.000182907
BMSK0014733	1707	0	31	0.01	0.56	5.80735	Up	8.576e-10	2.7826e-09
BMSK0004529	1593	0	29	0.01	0.56	5.80735	Up	3.30194e-09	1.03736e-08
BMSK0015481	7782	0	145.35	0.01	0.56	5.80735	Up	3.63656e-43	2.65956e-42
BMSK0006069	1905	0	35	0.01	0.56	5.80735	Up	5.78518e-11	1.99277e-10
BMSK0012507	1887	3	173	0.05	2.8	5.80735	Up	2.5212e-46	1.92871e-45
BMSK0011526	744	0	13	0.01	0.55	5.78136	Up	0.000159456	0.000347869
BMSK0001443	5889	0	107	0.01	0.55	5.78136	Up	4.84048e-32	2.94948e-31
BMSK0014387	774	0	13.45	0.01	0.55	5.78136	Up	0.000159456	0.00034618
BMSK0007057	1755	0	31.34	0.01	0.55	5.78136	Up	8.576e-10	2.78098e-09
BMSK0011178	2991	0	52.95	0.01	0.54	5.75489	Up	6.10522e-16	2.53813e-15
BMSK0012017	1194	0	21	0.01	0.54	5.75489	Up	7.25612e-07	1.97677e-06
BMSK0000213	762	0	13	0.01	0.54	5.75489	Up	0.000159456	0.000345794
BMSK0010793	5877	40.36	2189.08	0.21	11.2	5.73697	Up	0	0
BMSK0000620	861	0	14.51	0.01	0.53	5.72792	Up	8.12642e-05	0.000183267
BMSK0002502	1347	0	23	0.01	0.53	5.72792	Up	1.88461e-07	5.33056e-07
BMSK0006611	1166	0	19.89	0.01	0.53	5.72792	Up	2.79376e-06	7.24708e-06
BMSK0015733	2988	12.97	728.17	0.14	7.38	5.72012	Up	8.02412e-192	1.92559e-190
BMSK0002722	954	0	16	0.01	0.52	5.70044	Up	2.11064e-05	5.10152e-05
BMSK0012774	2424	0	41.61	0.01	0.52	5.70044	Up	1.01359e-12	3.7749e-12
BMSK0013450	2208	0	38	0.01	0.52	5.70044	Up	7.65756e-12	2.74315e-11
BMSK0005522	1986	0	33.72	0.01	0.52	5.70044	Up	2.22742e-10	7.46246e-10
BMSK0011100	957	0	15.9	0.01	0.52	5.70044	Up	4.1415e-05	9.67303e-05
BMSK0009258	3096	0	53.32	0.01	0.52	5.70044	Up	3.11142e-16	1.30397e-15
BMSK0007517	2535	0	42.65	0.01	0.51	5.67243	Up	5.16562e-13	1.94166e-12
BMSK0002428	1182	0	19.55	0.01	0.51	5.67243	Up	2.79376e-06	7.23695e-06
BMSK0015907	2202	0	36.4	0.01	0.5	5.64386	Up	2.94832e-11	1.02888e-10
BMSK0002206	3828	0	63.96	0.01	0.5	5.64386	Up	3.67738e-19	1.68751e-18
BMSK0011938	2091	0	34	0.01	0.5	5.64386	Up	1.13516e-10	3.8512e-10
BMSK0012270	1308	0	21	0.01	0.5	5.64386	Up	7.25612e-07	1.97015e-06
BMSK0007508	885	0	14	0.01	0.5	5.64386	Up	8.12642e-05	0.0001824
BMSK0000811	1332	8.25	426.25	0.2	9.86	5.62352	Up	2.02824e-111	3.0451e-110
BMSK0006280	2527	0	41.02	0.01	0.49	5.61471	Up	1.01359e-12	3.77165e-12
BMSK0014060	1281	0	20.17	0.01	0.49	5.61471	Up	1.42379e-06	3.77492e-06
BMSK0006817	1206	0	19	0.01	0.49	5.61471	Up	2.79376e-06	7.2384e-06
BMSK0005216	918	0	14.34	0.01	0.49	5.61471	Up	8.12642e-05	0.000182495
BMSK0013276	1665	9.24	471.51	0.18	8.67	5.58996	Up	7.88806e-123	1.29635e-121
BMSK0013459	1539	0	23.99	0.01	0.48	5.58496	Up	1.88461e-07	5.34455e-07
BMSK0008150	972	0	15	0.01	0.48	5.58496	Up	4.1415e-05	9.66607e-05
BMSK0015724	1154	0	18	0.01	0.48	5.58496	Up	5.4819e-06	1.38733e-05
BMSK0000742	1317	1	41	0.02	0.96	5.58496	Up	2.1889e-11	7.68139e-11
BMSK0012253	1353	0	21	0.01	0.48	5.58496	Up	7.25612e-07	1.96795e-06
BMSK0003452	1482	0	22.76	0.01	0.47	5.55459	Up	3.69796e-07	1.02809e-06
BMSK0000238	1296	0	19.55	0.01	0.47	5.55459	Up	2.79376e-06	7.25628e-06
BMSK0006254	1482	0	22.76	0.01	0.47	5.55459	Up	3.69796e-07	1.02545e-06
BMSK0000586	1320	39	1888	0.94	44.1	5.55197	Up	0	0
BMSK0005536	9381	648.09	31281.8	2.14	100.01	5.54639	Up	0	0
BMSK0009829	480	314.32	14942.1	22	1017.44	5.5313	Up	0	0
BMSK0007143	1086	0	16	0.01	0.46	5.52356	Up	2.11064e-05	5.08257e-05
BMSK0015360	1746	0	26.5	0.01	0.46	5.52356	Up	2.49456e-08	7.44388e-08
BMSK0014946	4529	13	613	0.09	4.08	5.5025	Up	1.14715e-157	2.35982e-156
BMSK0006648	1989	16.88	795.58	0.27	12.2	5.49778	Up	3.18802e-205	8.1161e-204
BMSK0002704	2178	0	32.2	0.01	0.45	5.49185	Up	4.37062e-10	1.44143e-09
BMSK0002450	1173	0	17.05	0.01	0.45	5.49185	Up	1.07566e-05	2.66109e-05
BMSK0005889	1770	0	26	0.01	0.45	5.49185	Up	2.49456e-08	7.44845e-08
BMSK0013505	765	1	43	0.04	1.78	5.47573	Up	5.94332e-12	2.14169e-11
BMSK0008506	11703	0	173.53	0.01	0.44	5.45943	Up	2.3116e-51	1.9124e-50
BMSK0011413	2877	0	41.31	0.01	0.44	5.45943	Up	1.01359e-12	3.77381e-12
BMSK0011086	1257	0	18	0.01	0.44	5.45943	Up	5.4819e-06	1.39022e-05
BMSK0011321	3963	10.09	458.74	0.08	3.49	5.44708	Up	9.06882e-118	1.4294e-116
BMSK0005758	648	1	44	0.05	2.17	5.43962	Up	3.0947e-12	1.12793e-11
BMSK0000851	936	0	12.75	0.01	0.43	5.42626	Up	0.000312884	0.000659149
BMSK0005871	879	0	12.1	0.01	0.43	5.42626	Up	0.000312884	0.000657121
BMSK0011292	6297	0	90.4	0.01	0.43	5.42626	Up	4.58674e-27	2.55366e-26
BMSK0010627	1977	0	28.14	0.01	0.43	5.42626	Up	6.47904e-09	2.00139e-08
BMSK0005777	951	0	13.1	0.01	0.43	5.42626	Up	0.000159456	0.000346334
BMSK0008597	1101	0	15	0.01	0.42	5.39232	Up	4.1415e-05	9.7045e-05
BMSK0011213	1107	0	15	0.01	0.42	5.39232	Up	4.1415e-05	9.69107e-05
BMSK0002922	4368	0	60.56	0.01	0.42	5.39232	Up	2.77822e-18	1.24393e-17
BMSK0015439	957	0	13	0.01	0.42	5.39232	Up	0.000159456	0.000346431
BMSK0008384	1080	13	561	0.39	16.13	5.37013	Up	6.15682e-143	1.15757e-141
BMSK0007028	7605	85.16	3642.96	0.35	14.38	5.36056	Up	0	0
BMSK0012438	1521	0	20.09	0.01	0.41	5.35755	Up	1.42379e-06	3.79223e-06
BMSK0013003	1509	0	20	0.01	0.41	5.35755	Up	1.42379e-06	3.79146e-06
BMSK0006863	1146	0	15	0.01	0.41	5.35755	Up	4.1415e-05	9.66491e-05
BMSK0004722	1074	0	14	0.01	0.4	5.32193	Up	8.12642e-05	0.000183651
BMSK0004878	1551	0	20	0.01	0.4	5.32193	Up	1.42379e-06	3.78162e-06
BMSK0012207	1914	0	24.89	0.01	0.4	5.32193	Up	9.60458e-08	2.76222e-07
BMSK0007396	1149	0	15	0.01	0.4	5.32193	Up	4.1415e-05	9.62967e-05
BMSK0001089	2412	18.35	754.55	0.24	9.51	5.30834	Up	6.5358e-191	1.56553e-189
BMSK0008095	3294	169.32	6913.47	1.61	63.47	5.30094	Up	0	0
BMSK0012164	1095	9	358.57	0.26	10.17	5.28966	Up	8.3709e-91	1.06903e-89
BMSK0015300	4416	0	56.74	0.01	0.39	5.2854	Up	4.11844e-17	1.78186e-16
BMSK0001937	2640	0	34.21	0.01	0.39	5.2854	Up	1.13516e-10	3.84986e-10
BMSK0011129	1014	2.82	113.99	0.09	3.5	5.28129	Up	1.38501e-30	8.23806e-30
BMSK0016069	3399	4	174.12	0.04	1.55	5.27612	Up	2.88482e-45	2.17269e-44
BMSK0011979	3519	3	134.96	0.03	1.16	5.27302	Up	3.12174e-35	2.0209e-34
BMSK0008154	1533	2	76.56	0.04	1.53	5.25739	Up	4.3772e-20	2.06017e-19
BMSK0000860	1089	21	830	0.62	23.67	5.25465	Up	1.8528e-208	4.79854e-207
BMSK0013884	1176	0	14.53	0.01	0.38	5.24793	Up	8.12642e-05	0.000184132
BMSK0007740	1620	0	20.32	0.01	0.38	5.24793	Up	1.42379e-06	3.79301e-06
BMSK0012644	1455	0	18.11	0.01	0.38	5.24793	Up	5.4819e-06	1.38968e-05
BMSK0009754	1860	2.89	115.4	0.05	1.9	5.24793	Up	3.72174e-31	2.23523e-30
BMSK0001209	2622	7.32	289.81	0.09	3.35	5.21809	Up	6.7045e-74	7.29117e-73
BMSK0015671	2031	0	24.49	0.01	0.37	5.20945	Up	9.60458e-08	2.77124e-07
BMSK0008320	3294	0	39.82	0.01	0.37	5.20945	Up	3.90254e-12	1.41626e-11
BMSK0001351	1320	0	15.66	0.01	0.37	5.20945	Up	4.1415e-05	9.65217e-05
BMSK0008105	3801	0	46.42	0.01	0.37	5.20945	Up	3.4846e-14	1.36713e-13
BMSK0006761	420	1.15	42.04	0.09	3.32	5.20511	Up	1.14087e-11	4.0559e-11
BMSK0004184	1710	0	20	0.01	0.36	5.16993	Up	1.42379e-06	3.78446e-06
BMSK0000580	1920	0	22.88	0.01	0.36	5.16993	Up	3.69796e-07	1.02655e-06
BMSK0011262	1911	0	22.48	0.01	0.36	5.16993	Up	3.69796e-07	1.02443e-06
BMSK0004901	1317	0	15.57	0.01	0.36	5.16993	Up	4.1415e-05	9.63024e-05
BMSK0009738	2760	0	31.98	0.01	0.35	5.12928	Up	8.576e-10	2.78632e-09
BMSK0010106	1242	0	14	0.01	0.35	5.12928	Up	8.12642e-05	0.00018364
BMSK0008760	6861	0	80.97	0.01	0.35	5.12928	Up	3.88082e-24	2.025e-23
BMSK0013118	1821	0	20.9	0.01	0.35	5.12928	Up	1.42379e-06	3.77801e-06
BMSK0007722	2094	0	24.22	0.01	0.35	5.12928	Up	9.60458e-08	2.76243e-07
BMSK0008004	627	8	285.62	0.42	14.57	5.11647	Up	1.63392e-71	1.73139e-70
BMSK0011961	354	1.97	67.72	0.19	6.47	5.08969	Up	8.51988e-19	3.87494e-18
BMSK0002408	1167	0	13	0.01	0.34	5.08746	Up	0.000159456	0.000348612
BMSK0006053	7200	0	82.25	0.01	0.34	5.08746	Up	1.00795e-24	5.32446e-24
BMSK0001191	1341	0	14.98	0.01	0.34	5.08746	Up	8.12642e-05	0.00018314
BMSK0006164	5994	0	67	0.01	0.34	5.08746	Up	2.48068e-20	1.17638e-19
BMSK0001219	1521	0	16.63	0.01	0.34	5.08746	Up	2.11064e-05	5.0672e-05
BMSK0013768	795	15	516	0.61	20.45	5.06715	Up	1.02357e-127	1.74865e-126
BMSK0013654	501	0.47	15.36	0.03	1	5.05889	Up	4.1415e-05	9.6337e-05
BMSK0010065	1560	0	16.95	0.01	0.33	5.04439	Up	2.11064e-05	5.08037e-05
BMSK0001468	3276	1.57	35.55	0.01	0.33	5.04439	Up	1.07912e-09	3.48074e-09
BMSK0007595	1877	0	20	0.01	0.33	5.04439	Up	1.42379e-06	3.77955e-06
BMSK0002278	1129	0	12	0.01	0.33	5.04439	Up	0.000312884	0.000653522
BMSK0011220	1056	4	133	0.12	3.92	5.02975	Up	1.02191e-33	6.43555e-33
BMSK0009161	681	1.27	41.44	0.06	1.94	5.01495	Up	2.1889e-11	7.68347e-11
BMSK0001096	780	1	32	0.04	1.29	5.01123	Up	7.50964e-09	2.31185e-08
BMSK0000519	1512	0	16	0.01	0.32	5	Up	2.11064e-05	5.10311e-05
BMSK0002726	2523	0	26.64	0.01	0.32	5	Up	2.49456e-08	7.46449e-08
BMSK0000568	1812	0	18.76	0.01	0.32	5	Up	5.4819e-06	1.38769e-05
BMSK0000931	1437	0	15	0.01	0.32	5	Up	4.1415e-05	9.64177e-05
BMSK0008548	1344	0	14.15	0.01	0.32	5	Up	8.12642e-05	0.000182474
BMSK0008188	3618	47	1539	0.41	12.85	4.97	Up	0	0
BMSK0013531	1617	6.3	198.42	0.12	3.76	4.96963	Up	1.52508e-49	1.22777e-48
BMSK0001425	1467	36.7	1181.35	0.79	24.75	4.96943	Up	2.745e-288	9.76949e-287
BMSK0013172	1278	0	13	0.01	0.31	4.9542	Up	0.000159456	0.000348259
BMSK0004311	1614	0	16.38	0.01	0.31	4.9542	Up	2.11064e-05	5.08415e-05
BMSK0013035	1632	26	814	0.5	15.28	4.93357	Up	8.99356e-198	2.22409e-196
BMSK0015437	678	11.14	347.31	0.54	16.3	4.91577	Up	2.98286e-85	3.61362e-84
BMSK0013808	2568	4.66	153.27	0.06	1.81	4.91488	Up	2.45676e-39	1.69778e-38
BMSK0012303	1413	0	14	0.01	0.3	4.90689	Up	8.12642e-05	0.000184014
BMSK0012494	1971	0	19.17	0.01	0.3	4.90689	Up	2.79376e-06	7.2689e-06
BMSK0013956	1746	0	17	0.01	0.3	4.90689	Up	1.07566e-05	2.66312e-05
BMSK0010566	1581	0	15.34	0.01	0.3	4.90689	Up	4.1415e-05	9.65738e-05
BMSK0008751	1902	7.69	242.82	0.13	3.9	4.90689	Up	1.14233e-60	1.06614e-59
BMSK0004702	723	8.83	272.86	0.4	11.96	4.90207	Up	7.25122e-68	7.3899e-67
BMSK0010517	1086	3.77	114.29	0.11	3.27	4.89372	Up	1.39751e-29	8.15405e-29
BMSK0003442	1815	1	35	0.02	0.59	4.88264	Up	1.07912e-09	3.48017e-09
BMSK0001086	4317	5.16	168.31	0.04	1.18	4.88264	Up	2.4661e-42	1.7871e-41
BMSK0009557	966	19	573	0.63	18.51	4.87681	Up	7.56004e-139	1.37939e-137
BMSK0002397	2616	0	25	0.01	0.29	4.85798	Up	4.89482e-08	1.43954e-07
BMSK0007250	1272	0	12	0.01	0.29	4.85798	Up	0.000312884	0.000658864
BMSK0013488	3963	0	37.76	0.01	0.29	4.85798	Up	1.50256e-11	5.3083e-11
BMSK0013451	1512	0	14.26	0.01	0.29	4.85798	Up	8.12642e-05	0.00018395
BMSK0013489	3963	0	37.76	0.01	0.29	4.85798	Up	1.50256e-11	5.30733e-11
BMSK0003119	1773	0	16.73	0.01	0.29	4.85798	Up	2.11064e-05	5.08824e-05
BMSK0007511	2739	0	26.51	0.01	0.29	4.85798	Up	2.49456e-08	7.45302e-08
BMSK0012546	1290	0	12.05	0.01	0.29	4.85798	Up	0.000312884	0.000652331
BMSK0012379	978	163	4840	5.36	154.36	4.84792	Up	0	0
BMSK0008393	1968	10038	290812	160.76	4508.05	4.80952	Up	0	0
BMSK0005641	1770	0	16.07	0.01	0.28	4.80735	Up	2.11064e-05	5.09867e-05
BMSK0008304	1345	0	12.33	0.01	0.28	4.80735	Up	0.000312884	0.000659256
BMSK0007886	3294	0	30.7	0.01	0.28	4.80735	Up	1.68278e-09	5.38145e-09
BMSK0011406	1644	0	15	0.01	0.28	4.80735	Up	4.1415e-05	9.68233e-05
BMSK0014950	3531	0	32.61	0.01	0.28	4.80735	Up	4.37062e-10	1.44082e-09
BMSK0015061	2097	0	19	0.01	0.28	4.80735	Up	2.79376e-06	7.26016e-06
BMSK0002708	1563	0	14.5	0.01	0.28	4.80735	Up	8.12642e-05	0.000182991
BMSK0012549	1458	0	13.19	0.01	0.28	4.80735	Up	0.000159456	0.000346257
BMSK0007336	1725	0	16	0.01	0.28	4.80735	Up	2.11064e-05	5.07159e-05
BMSK0007443	1527	0	14	0.01	0.28	4.80735	Up	8.12642e-05	0.000182653
BMSK0002761	4932	13	363	0.08	2.22	4.79442	Up	2.20454e-87	2.71812e-86
BMSK0013381	1062	4	113	0.12	3.31	4.78572	Up	3.90274e-28	2.22019e-27
BMSK0001634	234	0.79	21.19	0.12	3.27	4.76818	Up	7.25612e-07	1.97111e-06
BMSK0000348	4317	0	38.34	0.01	0.27	4.75489	Up	7.65756e-12	2.74492e-11
BMSK0007651	6597	0	58.77	0.01	0.27	4.75489	Up	1.06967e-17	4.71663e-17
BMSK0004793	1704	0	14.87	0.01	0.27	4.75489	Up	8.12642e-05	0.000183661
BMSK0012105	1974	0	17.7	0.01	0.27	4.75489	Up	1.07566e-05	2.65889e-05
BMSK0000185	1434	0	12.54	0.01	0.27	4.75489	Up	0.000312884	0.00065447
BMSK0002916	2238	13	353.01	0.18	4.8	4.73697	Up	1.30895e-84	1.5769e-83
BMSK0007339	747	49	1347	2.14	57.03	4.73604	Up	0	0
BMSK0002882	804	1	27	0.04	1.06	4.72792	Up	1.87268e-07	5.31421e-07
BMSK0002492	2004	7	190.11	0.11	2.89	4.71549	Up	3.67514e-46	2.80265e-45
BMSK0014964	1641	0	14	0.01	0.26	4.70044	Up	8.12642e-05	0.000184121
BMSK0010909	1893	0	16	0.01	0.26	4.70044	Up	2.11064e-05	5.08194e-05
BMSK0006505	1677	0	14	0.01	0.26	4.70044	Up	8.12642e-05	0.000183013
BMSK0006934	1548	0	13	0.01	0.26	4.70044	Up	0.000159456	0.000346644
BMSK0000454	1515	0	13	0.01	0.26	4.70044	Up	0.000159456	0.000346064
BMSK0013069	1530	0	13	0.01	0.26	4.70044	Up	0.000159456	0.000346006
BMSK0004251	1590	0	13.25	0.01	0.26	4.70044	Up	0.000159456	0.000345524
BMSK0002211	1443	1.75	48	0.04	1.02	4.67243	Up	2.26514e-13	8.63608e-13
BMSK0004528	369	8.42	218.05	0.79	19.87	4.6526	Up	8.31478e-53	7.02073e-52
BMSK0007794	2016	0	16.41	0.01	0.25	4.64386	Up	2.11064e-05	5.09709e-05
BMSK0000726	1854	0	15.26	0.01	0.25	4.64386	Up	4.1415e-05	9.67361e-05
BMSK0002725	1623	0	13	0.01	0.25	4.64386	Up	0.000159456	0.000347032
BMSK0004619	2829	0	23.48	0.01	0.25	4.64386	Up	1.88461e-07	5.33522e-07
BMSK0014479	2967	0	24.75	0.01	0.25	4.64386	Up	9.60458e-08	2.76345e-07
BMSK0014892	1425	19	482	0.42	10.4	4.63005	Up	1.32755e-113	2.02835e-112
BMSK0007106	1947	17	439	0.28	6.88	4.61891	Up	6.13444e-104	8.63662e-103
BMSK0003930	2202	3	71	0.04	0.98	4.61471	Up	1.39091e-17	6.11096e-17
BMSK0006315	1419	41	1035	0.92	22.44	4.6083	Up	6.47672e-242	1.92913e-240
BMSK0005104	2355	0	18.37	0.01	0.24	4.58496	Up	5.4819e-06	1.39313e-05
BMSK0012717	3162	0	25	0.01	0.24	4.58496	Up	4.89482e-08	1.43944e-07
BMSK0007887	2265	0	18	0.01	0.24	4.58496	Up	5.4819e-06	1.38895e-05
BMSK0007824	9114	2	73	0.01	0.24	4.58496	Up	3.06222e-19	1.40771e-18
BMSK0011052	1152	8.43	200.93	0.23	5.4	4.55325	Up	7.92418e-48	6.21222e-47
BMSK0004712	660	8.6	207.07	0.43	10	4.53952	Up	9.23708e-50	7.45482e-49
BMSK0012332	810	1.3	29.53	0.05	1.15	4.52356	Up	5.18766e-08	1.51855e-07
BMSK0009750	969	1.06	28.36	0.04	0.91	4.50779	Up	9.8615e-08	2.83422e-07
BMSK0008106	717	3	72	0.14	3.18	4.50553	Up	7.37556e-18	3.26553e-17
BMSK0000892	1863	3	69	0.05	1.13	4.49825	Up	4.93868e-17	2.12704e-16
BMSK0007933	905	1	26	0.04	0.9	4.49185	Up	3.55224e-07	9.89064e-07
BMSK0013581	1869	22	509	0.37	8.32	4.49099	Up	8.74984e-118	1.38025e-116
BMSK0004581	381	20.16	463.27	1.82	40.72	4.48373	Up	2.73468e-107	3.97233e-106
BMSK0008885	2490	0	18.09	0.01	0.22	4.45943	Up	5.4819e-06	1.39104e-05
BMSK0000264	1686	0	12	0.01	0.22	4.45943	Up	0.000312884	0.000656306
BMSK0005939	2010	0	14.39	0.01	0.22	4.45943	Up	8.12642e-05	0.000182928
BMSK0001236	1776	0	12.95	0.01	0.22	4.45943	Up	0.000312884	0.000652436
BMSK0003601	1092	9.44	215.71	0.28	6.13	4.45239	Up	6.94978e-51	5.70592e-50
BMSK0003583	504	10.57	237.06	0.7	15.31	4.45098	Up	7.20728e-56	6.34449e-55
BMSK0015545	393	0.88	20.34	0.08	1.73	4.43463	Up	1.42379e-06	3.78291e-06
BMSK0015550	393	0.88	20.34	0.08	1.73	4.43463	Up	1.42379e-06	3.77981e-06
BMSK0015785	2831	18.19	400.19	0.2	4.28	4.41954	Up	3.92782e-92	5.0711e-91
BMSK0011441	1890	0	13	0.01	0.21	4.39232	Up	0.000159456	0.000349024
BMSK0015611	3525	0	24.75	0.01	0.21	4.39232	Up	9.60458e-08	2.77391e-07
BMSK0015071	2403	0	17	0.01	0.21	4.39232	Up	1.07566e-05	2.65974e-05
BMSK0012380	2205	0	15	0.01	0.21	4.39232	Up	4.1415e-05	9.67477e-05
BMSK0015569	2574	0	18.1	0.01	0.21	4.39232	Up	5.4819e-06	1.38931e-05
BMSK0008036	3300	0	23	0.01	0.21	4.39232	Up	1.88461e-07	5.33677e-07
BMSK0006667	5241	0	36	0.01	0.21	4.39232	Up	2.94832e-11	1.02833e-10
BMSK0010536	3714	0	25.29	0.01	0.21	4.39232	Up	4.89482e-08	1.43672e-07
BMSK0006432	2763	0	19.17	0.01	0.21	4.39232	Up	2.79376e-06	7.25676e-06
BMSK0006170	3300	0	23	0.01	0.21	4.39232	Up	1.88461e-07	5.33173e-07
BMSK0015753	5253	1	37	0.01	0.21	4.39232	Up	2.95012e-10	9.80014e-10
BMSK0002415	1758	0	12.31	0.01	0.21	4.39232	Up	0.000312884	0.000654893
BMSK0001692	1518	4.06	81.59	0.08	1.65	4.36632	Up	2.5547e-19	1.17718e-18
BMSK0010890	882	10.61	226.32	0.39	8.04	4.36565	Up	7.55246e-53	6.38675e-52
BMSK0001742	372	8	167	0.74	15.08	4.34897	Up	9.01112e-39	6.16918e-38
BMSK0001578	1161	5.81	121.63	0.16	3.24	4.33985	Up	2.90342e-29	1.68421e-28
BMSK0007326	2379	0	15.42	0.01	0.2	4.32193	Up	4.1415e-05	9.67245e-05
BMSK0009259	2604	0	17	0.01	0.2	4.32193	Up	1.07566e-05	2.65468e-05
BMSK0006135	3423	0	23.11	0.01	0.2	4.32193	Up	1.88461e-07	5.32514e-07
BMSK0015756	495	56	1151	3.79	75.78	4.32155	Up	8.61738e-258	2.73869e-256
BMSK0001456	7068	14.41	277.85	0.06	1.18	4.29768	Up	1.11344e-62	1.06577e-61
BMSK0000469	2127	1.73	41.17	0.03	0.59	4.29768	Up	2.1889e-11	7.6807e-11
BMSK0001186	2067	46.49	947.05	0.71	13.96	4.29734	Up	1.76962e-212	4.67017e-211
BMSK0002108	1440	56	1129	1.23	24.11	4.2929	Up	8.2898e-252	2.56951e-250
BMSK0007755	1514	7.39	142.57	0.15	2.89	4.26804	Up	5.79972e-33	3.59536e-32
BMSK0001806	6315	9	161	0.04	0.77	4.26679	Up	3.64086e-36	2.39563e-35
BMSK0000599	1263	25	494	0.63	12.08	4.26112	Up	1.36428e-110	2.03569e-109
BMSK0006958	4041	0	25.72	0.01	0.19	4.24793	Up	4.89482e-08	1.43889e-07
BMSK0002971	2256	0	14	0.01	0.19	4.24793	Up	8.12642e-05	0.000183512
BMSK0012221	2532	0	15.62	0.01	0.19	4.24793	Up	4.1415e-05	9.66259e-05
BMSK0014183	2517	0	16	0.01	0.19	4.24793	Up	2.11064e-05	5.07284e-05
BMSK0008317	1938	0	12	0.01	0.19	4.24793	Up	0.000312884	0.000653241
BMSK0001587	3381	5	106	0.05	0.95	4.24793	Up	3.7934e-25	2.01975e-24
BMSK0007566	444	1.23	23.11	0.09	1.71	4.24793	Up	2.40642e-06	6.30878e-06
BMSK0011343	1713	2.9	52.89	0.05	0.94	4.23266	Up	2.26556e-13	8.63599e-13
BMSK0005196	1947	15	287	0.24	4.5	4.22882	Up	2.11494e-64	2.06867e-63
BMSK0007269	696	4.75	90.37	0.22	4.12	4.22707	Up	8.8376e-22	4.35003e-21
BMSK0011672	3543	27.88	541.6	0.25	4.62	4.20789	Up	2.40316e-121	3.89188e-120
BMSK0014778	927	12.58	240.12	0.44	8.1	4.20235	Up	1.26291e-54	1.09123e-53
BMSK0007522	1824	3.02	54.75	0.05	0.92	4.20163	Up	6.10238e-13	2.28802e-12
BMSK0014533	969	2.89	56.68	0.1	1.83	4.19377	Up	1.75623e-14	6.98042e-14
BMSK0000333	1458	2.15	43.14	0.05	0.91	4.18587	Up	6.86128e-11	2.3522e-10
BMSK0014026	576	2	39	0.12	2.18	4.18322	Up	8.4994e-10	2.76374e-09
BMSK0006340	4629	811.7	15202.5	5.46	98.95	4.17973	Up	0	0
BMSK0005114	1620	7.37	133.71	0.14	2.53	4.17564	Up	1.61249e-30	9.57208e-30
BMSK0004550	2160	0	12.75	0.01	0.18	4.16993	Up	0.000312884	0.000659685
BMSK0003062	2034	0	12.11	0.01	0.18	4.16993	Up	0.000312884	0.000659435
BMSK0012370	2208	0	13	0.01	0.18	4.16993	Up	0.000159456	0.000347596
BMSK0007440	4764	0	28.14	0.01	0.18	4.16993	Up	6.47904e-09	2.00186e-08
BMSK0008425	1155	42.1	783.02	1.17	21	4.16581	Up	5.28394e-172	1.16986e-170
BMSK0001652	1755	88.99	1636.38	1.6	28.52	4.15583	Up	0	0
BMSK0014430	681	22.98	422.54	1.11	19.73	4.15176	Up	4.68382e-94	6.1347e-93
BMSK0002666	1272	37	681	0.93	16.53	4.15171	Up	2.37854e-149	4.67772e-148
BMSK0009673	2775	11	194.96	0.12	2.13	4.14975	Up	3.72746e-43	2.72553e-42
BMSK0001917	1143	6	111	0.17	3.01	4.14616	Up	1.58242e-25	8.50808e-25
BMSK0014439	1440	59	1077	1.3	23	4.14505	Up	9.41906e-235	2.73026e-233
BMSK0013793	771	4	73	0.17	2.99	4.13654	Up	3.79176e-17	1.64308e-16
BMSK0011266	1572	1	18	0.02	0.35	4.12928	Up	5.65566e-05	0.000129583
BMSK0010966	1077	4	72	0.12	2.08	4.11548	Up	7.06404e-17	3.029e-16
BMSK0006471	372	8.86	156.06	0.82	14.09	4.1029	Up	8.86156e-36	5.78574e-35
BMSK0010083	636	12	211	0.62	10.6	4.09565	Up	8.79942e-47	6.7822e-46
BMSK0013626	2607	20	350	0.24	4.07	4.08392	Up	1.44633e-76	1.61953e-75
BMSK0004926	1353	16.31	279.73	0.38	6.37	4.06722	Up	2.81058e-61	2.63958e-60
BMSK0004214	1200	48.37	836	1.29	21.55	4.06224	Up	1.75066e-180	4.01773e-179
BMSK0003035	1056	8.21	141.47	0.25	4.16	4.05658	Up	1.0055e-31	6.10013e-31
BMSK0005930	606	7.03	118.99	0.38	6.3	4.05128	Up	1.78555e-26	9.7952e-26
BMSK0011615	705	6	103	0.28	4.64	4.05063	Up	2.2702e-23	1.16244e-22
BMSK0005670	690	6.08	104	0.29	4.79	4.0459	Up	1.22238e-23	6.29807e-23
BMSK0001679	579	3.16	53.47	0.18	2.97	4.04439	Up	1.13664e-12	4.21781e-12
BMSK0000594	1068	6.19	107.33	0.19	3.12	4.03747	Up	1.90255e-24	1.00053e-23
BMSK0009174	1194	1	19.04	0.03	0.49	4.02975	Up	3.0193e-05	7.13336e-05
BMSK0002424	810	44.17	743.33	1.77	28.89	4.02875	Up	2.52722e-159	5.23198e-158
BMSK0002950	1416	6234	103867	139.86	2256.87	4.01227	Up	0	0
BMSK0006140	1047	102.93	1707.88	3.15	50.73	4.00942	Up	0	0
BMSK0001447	3870	0	20.19	0.01	0.16	4	Up	1.42379e-06	3.79379e-06
BMSK0014643	6147	0	32.87	0.01	0.16	4	Up	4.37062e-10	1.4418e-09
BMSK0010376	2568	0	13.2	0.01	0.16	4	Up	0.000159456	0.000346721
BMSK0004648	3624	0	18.69	0.01	0.16	4	Up	5.4819e-06	1.38742e-05
BMSK0000053	2781	0	15	0.01	0.16	4	Up	4.1415e-05	9.64581e-05
BMSK0005654	3870	0	21.06	0.01	0.16	4	Up	7.25612e-07	1.96781e-06
BMSK0010229	2046	4.62	74.74	0.07	1.11	3.98706	Up	2.03394e-17	8.89491e-17
BMSK0008991	161	1	16	0.25	3.95	3.98185	Up	0.000197055	0.000421965
BMSK0005709	1444	95.67	1544.66	2.1	32.89	3.96919	Up	0	0
BMSK0006344	4293	279.32	4521.93	2.03	31.76	3.96766	Up	0	0
BMSK0013113	1257	13	209	0.33	5.14	3.96123	Up	2.56686e-45	1.93509e-44
BMSK0004659	684	1.99	33.22	0.1	1.54	3.94486	Up	3.93638e-09	1.2316e-08
BMSK0008279	3423	148.01	2347.28	1.35	20.73	3.94069	Up	0	0
BMSK0012534	627	126	1991	6.62	101.56	3.93936	Up	0	0
BMSK0012885	1614	8	129	0.16	2.45	3.93664	Up	1.66228e-28	9.50781e-28
BMSK0001257	873	1	17	0.04	0.61	3.93074	Up	0.0001057	0.000234287
BMSK0003546	1239	49	766	1.26	19.1	3.92208	Up	7.6416e-161	1.5973e-159
BMSK0002633	693	880	13732	41.56	629.52	3.92098	Up	0	0
BMSK0001676	2874	0	13.97	0.01	0.15	3.90689	Up	0.000159456	0.000348044
BMSK0005060	2454	0	12.43	0.01	0.15	3.90689	Up	0.000312884	0.000658044
BMSK0012570	2472	0	12.5	0.01	0.15	3.90689	Up	0.000312884	0.000656943
BMSK0014532	2859	0	14.37	0.01	0.15	3.90689	Up	8.12642e-05	0.000183246
BMSK0014445	6879	0	33.56	0.01	0.15	3.90689	Up	2.22742e-10	7.4554e-10
BMSK0011908	474	18	274	1.28	18.92	3.8857	Up	4.19304e-58	3.80208e-57
BMSK0001448	840	38.4	581.09	1.48	21.74	3.87668	Up	1.2163e-121	1.97553e-120
BMSK0010508	1569	6	90	0.12	1.76	3.87447	Up	6.75384e-20	3.15926e-19
BMSK0004500	2334	17.34	256.81	0.23	3.35	3.86446	Up	3.21002e-54	2.76077e-53
BMSK0014924	498	7.95	120.04	0.54	7.85	3.86166	Up	5.18662e-27	2.88351e-26
BMSK0002143	3405	11.06	162.33	0.1	1.44	3.848	Up	1.30532e-34	8.36246e-34
BMSK0005562	711	10.17	150.85	0.47	6.73	3.83987	Up	2.61428e-32	1.60352e-31
BMSK0015127	1419	274.69	4029.06	6.15	87.35	3.82815	Up	0	0
BMSK0006427	744	13	190	0.57	8.08	3.82532	Up	2.86364e-40	2.00821e-39
BMSK0003642	567	2	30	0.12	1.7	3.82443	Up	2.27964e-07	6.41339e-07
BMSK0008503	543	27.29	396.98	1.67	23.64	3.82331	Up	1.96243e-82	2.31469e-81
BMSK0003720	5481	14.25	205.1	0.08	1.13	3.82018	Up	2.31742e-43	1.70058e-42
BMSK0014620	621	5	74	0.27	3.81	3.81876	Up	1.61882e-16	6.83958e-16
BMSK0008108	847	30.1	434.77	1.15	16.12	3.80915	Up	7.77632e-90	9.86946e-89
BMSK0014403	2853	0	13.18	0.01	0.14	3.80735	Up	0.000159456	0.000347986
BMSK0012338	2844	60.87	849.2	0.67	9.05	3.75568	Up	4.9327e-173	1.09772e-171
BMSK0015330	5214	10.74	138.16	0.06	0.8	3.73697	Up	3.85796e-29	2.23425e-28
BMSK0002493	2004	2.05	26.37	0.03	0.4	3.73697	Up	2.62262e-06	6.86171e-06
BMSK0004232	1611	3.01	41.85	0.06	0.8	3.73697	Up	1.82485e-09	5.81095e-09
BMSK0010724	2727	1696	23297	19.49	259.06	3.73248	Up	0	0
BMSK0011356	1017	7.21	99.56	0.23	3.05	3.7291	Up	2.03606e-21	9.9426e-21
BMSK0014518	2226	101.17	1379.36	1.43	18.86	3.72124	Up	6.76206e-277	2.32577e-275
BMSK0001041	729	9	121	0.4	5.26	3.71699	Up	1.61755e-25	8.69581e-25
BMSK0013518	1515	49.76	670.55	1.04	13.59	3.70789	Up	1.73841e-135	3.11488e-134
BMSK0006763	2826	0	12	0.01	0.13	3.70044	Up	0.000312884	0.000655775
BMSK0008684	2187	33	439	0.47	6.11	3.70044	Up	1.41976e-88	1.77927e-87
BMSK0005774	903	4	52	0.14	1.8	3.6845	Up	1.50808e-11	5.32055e-11
BMSK0012922	1674	3	42	0.06	0.77	3.68182	Up	9.93218e-10	3.21352e-09
BMSK0000783	1290	3	37	0.07	0.89	3.66838	Up	2.04768e-08	6.15142e-08
BMSK0012509	1197	8991	117856	239.86	3046.27	3.66678	Up	0	0
BMSK0008918	762	5.16	67.31	0.22	2.79	3.66469	Up	1.14097e-14	4.56152e-14
BMSK0008204	862	1.69	20.76	0.06	0.76	3.66297	Up	1.60856e-05	3.91448e-05
BMSK0009900	1131	1258.28	16421.8	35.6	450.18	3.66055	Up	0	0
BMSK0009905	1035	6.15	79.67	0.19	2.4	3.65896	Up	5.3865e-17	2.31709e-16
BMSK0014961	372	3	39	0.28	3.52	3.65208	Up	6.1326e-09	1.90056e-08
BMSK0001398	1086	2.22	30.74	0.07	0.88	3.65208	Up	2.27964e-07	6.41293e-07
BMSK0007964	2478	41	532	0.52	6.52	3.64829	Up	3.73518e-106	5.37148e-105
BMSK0011897	1344	1013.28	13069	23.99	299.67	3.64287	Up	0	0
BMSK0009103	1317	24.97	319.51	0.6	7.48	3.64	Up	9.10126e-65	8.96074e-64
BMSK0009031	588	2076	26449	116.78	1445.36	3.62956	Up	0	0
BMSK0014203	1812	56.72	722.46	0.99	12.19	3.62213	Up	3.53634e-143	6.65845e-142
BMSK0015709	537	2269	28684	140.68	1728.7	3.6192	Up	0	0
BMSK0009547	189	2	25	0.41	5.02	3.61399	Up	4.8043e-06	1.22774e-05
BMSK0008833	1653	141	1780	2.7	32.99	3.611	Up	0	0
BMSK0013491	3333	54.34	687.21	0.51	6.23	3.61066	Up	9.98832e-136	1.79136e-134
BMSK0006917	1909	97.02	1220.3	1.6	19.51	3.60807	Up	9.04562e-239	2.66572e-237
BMSK0010141	5151	27.01	332.94	0.16	1.95	3.60733	Up	1.11922e-65	1.11264e-64
BMSK0006841	46248	3930.92	49198.7	2.63	31.79	3.59544	Up	0	0
BMSK0003039	2565	50	622	0.61	7.36	3.59282	Up	3.92198e-122	6.39686e-121
BMSK0012216	5943	2	24	0.01	0.12	3.58496	Up	8.7794e-06	2.19077e-05
BMSK0005711	3093	69.51	846.08	0.7	8.28	3.5642	Up	1.06942e-164	2.27449e-163
BMSK0009364	2211	48	584	0.68	8.04	3.56359	Up	6.4555e-114	9.90998e-113
BMSK0004964	939	22	268	0.76	8.92	3.55297	Up	3.84094e-53	3.26157e-52
BMSK0012886	1449	3	38.85	0.07	0.82	3.5502	Up	1.12155e-08	3.42345e-08
BMSK0015578	834	4.24	49.58	0.16	1.87	3.54689	Up	9.16454e-11	3.12172e-10
BMSK0000745	2526	18.74	221.4	0.23	2.66	3.53172	Up	3.41288e-44	2.53506e-43
BMSK0004057	2583	11.76	137.09	0.14	1.61	3.52356	Up	4.73126e-28	2.68877e-27
BMSK0015710	1524	17.22	205.07	0.36	4.13	3.52007	Up	7.44732e-41	5.27304e-40
BMSK0002536	447	1.48	16.97	0.11	1.25	3.50635	Up	0.000197055	0.000421849
BMSK0000575	651	6.77	78.83	0.34	3.86	3.50499	Up	9.8419e-17	4.1947e-16
BMSK0005583	8172	25	276.48	0.09	1.02	3.5025	Up	7.63598e-53	6.45598e-52
BMSK0006299	1572	9	104	0.18	2.03	3.49541	Up	4.2574e-21	2.06217e-20
BMSK0007891	1332	53	618	1.27	14.3	3.49311	Up	1.08785e-118	1.72795e-117
BMSK0011143	3075	2669	31009	27.16	305.25	3.49044	Up	0	0
BMSK0006970	3021	239.75	2771.4	2.48	27.78	3.48563	Up	0	0
BMSK0014213	1044	5	56	0.15	1.67	3.47681	Up	8.28356e-12	2.95787e-11
BMSK0006612	1320	4.62	52.4	0.11	1.22	3.47131	Up	1.50808e-11	5.32152e-11
BMSK0008990	1929	121	1383	1.98	21.88	3.46604	Up	1.44819e-261	4.66346e-260
BMSK0013396	325	147.86	1669.23	15.94	175.61	3.46165	Up	0	0
BMSK0008767	3783	273.77	3118.56	2.26	24.89	3.46117	Up	0	0
BMSK0009854	3173	0	12	0.01	0.11	3.45943	Up	0.000312884	0.000659078
BMSK0010477	8667	0	32.06	0.01	0.11	3.45943	Up	4.37062e-10	1.44107e-09
BMSK0015708	2967	1.96	21.57	0.02	0.22	3.45943	Up	8.55358e-06	2.13675e-05
BMSK0008816	5394	0	20.06	0.01	0.11	3.45943	Up	1.42379e-06	3.78033e-06
BMSK0000962	1173	6.15	70.76	0.17	1.87	3.45943	Up	1.18321e-14	4.7246e-14
BMSK0002756	3630	0	13	0.01	0.11	3.45943	Up	0.000159456	0.000346044
BMSK0007054	3048	36.46	408.25	0.37	4.05	3.45232	Up	4.05746e-78	4.61102e-77
BMSK0009806	351	5.8	64.55	0.57	6.22	3.44788	Up	6.9705e-14	2.70422e-13
BMSK0008153	600	6.96	77.34	0.38	4.14	3.44556	Up	1.79671e-16	7.58132e-16
BMSK0014704	1848	5	59	0.09	0.98	3.44478	Up	1.39311e-12	5.15772e-12
BMSK0000317	1896	113.33	1261.21	1.89	20.31	3.42573	Up	1.43176e-236	4.18134e-235
BMSK0013642	225	5	54.76	0.83	8.87	3.41775	Up	2.70086e-11	9.44985e-11
BMSK0014031	525	31	340	1.97	21	3.41412	Up	1.37534e-64	1.34966e-63
BMSK0007861	633	10.49	116.08	0.55	5.86	3.4134	Up	2.06746e-23	1.05975e-22
BMSK0005593	3774	48.04	533.11	0.4	4.26	3.41278	Up	8.33622e-101	1.1483e-99
BMSK0010889	1305	8	90	0.2	2.13	3.41278	Up	2.8824e-18	1.28984e-17
BMSK0006050	819	12	133	0.48	5.11	3.41222	Up	3.10278e-26	1.69639e-25
BMSK0004289	2640	47.34	518.58	0.56	5.96	3.41181	Up	9.58674e-98	1.2895e-96
BMSK0009457	974	4	43	0.13	1.38	3.40808	Up	3.25484e-09	1.02488e-08
BMSK0015929	636	296.96	3216.41	15.36	161.58	3.395	Up	0	0
BMSK0008662	2697	15.13	168.07	0.18	1.89	3.39232	Up	6.73056e-33	4.16312e-32
BMSK0005833	3687	51	549	0.43	4.5	3.38752	Up	1.37073e-102	1.90979e-101
BMSK0003004	741	68	731	2.99	31.21	3.38379	Up	5.70032e-136	1.02469e-134
BMSK0014122	1437	79	853	1.75	18.26	3.38326	Up	1.22209e-158	2.52197e-157
BMSK0007084	1662	10	107	0.19	1.97	3.37412	Up	4.18708e-21	2.02887e-20
BMSK0003848	1689	1.39	16.99	0.03	0.31	3.36923	Up	0.000197055	0.000421896
BMSK0010958	435	11	116.69	0.86	8.85	3.36327	Up	1.19107e-22	5.99308e-22
BMSK0008255	1521	113	1188	2.36	23.98	3.34497	Up	5.40552e-218	1.45418e-216
BMSK0001739	303	6.76	70.38	0.79	8.02	3.34368	Up	1.18321e-14	4.72557e-14
BMSK0006650	972	30	313	0.99	10.05	3.34362	Up	1.77106e-58	1.6142e-57
BMSK0007626	861	13.38	138.25	0.5	5.04	3.33342	Up	9.34926e-27	5.17114e-26
BMSK0003391	300	14	144	1.65	16.61	3.33151	Up	1.54581e-27	8.68206e-27
BMSK0010942	2334	15	154	0.2	2.01	3.32912	Up	2.47282e-29	1.4355e-28
BMSK0006575	618	12	124	0.64	6.42	3.32643	Up	6.08556e-24	3.15848e-23
BMSK0007008	1653	240	2482	4.59	46	3.32507	Up	0	0
BMSK0008410	795	1.54	15.06	0.06	0.6	3.32193	Up	0.000366352	0.000759856
BMSK0008368	4914	0	16.78	0.01	0.1	3.32193	Up	2.11064e-05	5.09424e-05
BMSK0015608	6618	0	23	0.01	0.1	3.32193	Up	1.88461e-07	5.3263e-07
BMSK0010491	3636	0	12	0.01	0.1	3.32193	Up	0.000312884	0.000652016
BMSK0006566	1530	17.7	184.03	0.37	3.69	3.31802	Up	1.84016e-35	1.19543e-34
BMSK0012260	1011	487	4980	15.48	153.42	3.30901	Up	0	0
BMSK0014363	3225	47.86	484.1	0.46	4.54	3.30299	Up	4.14292e-89	5.22228e-88
BMSK0010413	468	3	31	0.22	2.17	3.30212	Up	7.28314e-07	1.97404e-06
BMSK0002305	1536	58	591	1.2	11.81	3.2989	Up	5.41584e-108	7.91421e-107
BMSK0005062	1461	55	556	1.19	11.7	3.29748	Up	2.24012e-101	3.09558e-100
BMSK0000809	1905	67.18	679.97	1.11	10.9	3.2957	Up	1.49017e-123	2.46566e-122
BMSK0006753	960	3	30	0.1	0.98	3.29278	Up	1.31055e-06	3.50044e-06
BMSK0013715	1599	45	454	0.89	8.71	3.2908	Up	5.1632e-83	6.1197e-82
BMSK0006664	1494	5.45	56.74	0.12	1.17	3.2854	Up	8.28356e-12	2.95814e-11
BMSK0004636	675	9239	92604	448.68	4365.87	3.28251	Up	0	0
BMSK0015844	837	3	31	0.12	1.16	3.27302	Up	7.28314e-07	1.9739e-06
BMSK0007332	747	24.9	248.71	1.09	10.53	3.27211	Up	1.77471e-46	1.3614e-45
BMSK0002578	507	128	1262	8.44	80.95	3.26172	Up	1.39137e-225	3.88546e-224
BMSK0007799	393	2.65	25.91	0.23	2.2	3.2578	Up	4.8043e-06	1.22783e-05
BMSK0002518	1692	34	338	0.64	6.12	3.25739	Up	7.60184e-62	7.20194e-61
BMSK0001290	489	20	194	1.37	12.94	3.23959	Up	8.74568e-36	5.71105e-35
BMSK0002861	3252	46.66	455.02	0.45	4.23	3.23266	Up	1.55062e-82	1.83007e-81
BMSK0012894	1290	147	1425.53	3.63	34.1	3.23173	Up	1.0692e-252	3.33534e-251
BMSK0004231	690	5.09	48.86	0.24	2.25	3.22882	Up	9.03178e-10	2.92585e-09
BMSK0000642	1551	13	128	0.27	2.53	3.22811	Up	3.16842e-24	1.65616e-23
BMSK0000252	159	19.58	185.57	4.97	46.53	3.22684	Up	3.0449e-34	1.93825e-33
BMSK0010127	4062	48	466	0.37	3.46	3.22517	Up	7.50304e-84	8.98886e-83
BMSK0003096	1500	24.76	237.28	0.52	4.86	3.22437	Up	1.05493e-43	7.77945e-43
BMSK0002817	1509	4.1	41.3	0.09	0.84	3.22239	Up	1.0557e-08	3.22597e-08
BMSK0000202	5796	18	179	0.1	0.93	3.21723	Up	1.8688e-33	1.16969e-32
BMSK0010932	729	31.02	297.13	1.39	12.91	3.21533	Up	1.00848e-53	8.62767e-53
BMSK0003893	456	3.35	32.21	0.25	2.32	3.21412	Up	4.03766e-07	1.11599e-06
BMSK0001188	1455	39.26	377.13	0.86	7.97	3.21217	Up	5.04514e-68	5.14567e-67
BMSK0010486	1821	283	2698	4.91	45.28	3.20508	Up	0	0
BMSK0013639	957	19.56	186.38	0.66	6.08	3.20353	Up	1.7084e-34	1.0925e-33
BMSK0014218	360	21	198	2.02	18.55	3.19899	Up	4.47316e-36	2.9373e-35
BMSK0015129	1023	2	18	0.06	0.55	3.1964	Up	0.00030701	0.000648284
BMSK0007739	375	14	132	1.29	11.81	3.19457	Up	1.61291e-24	8.48671e-24
BMSK0000451	687	10.91	102.69	0.52	4.75	3.19134	Up	7.79792e-20	3.64328e-19
BMSK0012861	345	47.46	442.56	4.78	43.5	3.18593	Up	1.43831e-78	1.64366e-77
BMSK0007932	996	12	113	0.39	3.54	3.1822	Up	3.5755e-21	1.73468e-20
BMSK0008510	1956	84	785	1.35	12.25	3.18175	Up	7.26198e-138	1.31943e-136
BMSK0002787	432	207	1917	16.26	146.55	3.17199	Up	0	0
BMSK0007053	981	50	464.93	1.64	14.78	3.17188	Up	6.20422e-82	7.28256e-81
BMSK0010550	3007	3	27	0.03	0.27	3.16993	Up	7.51454e-06	1.8836e-05
BMSK0003495	5526	0	16	0.01	0.09	3.16993	Up	2.11064e-05	5.09614e-05
BMSK0005109	4845	188	1706	1.21	10.6	3.13099	Up	1.12843e-293	4.09859e-292
BMSK0007871	9240	11.8	107.97	0.04	0.35	3.12928	Up	2.2445e-20	1.06581e-19
BMSK0014725	966	73	658	2.43	21.26	3.12911	Up	4.9043e-114	7.5406e-113
BMSK0002110	684	72	649	3.45	30.17	3.12845	Up	1.68228e-112	2.54633e-111
BMSK0009345	2874	29.67	264.79	0.32	2.79	3.12412	Up	6.55944e-47	5.06576e-46
BMSK0008592	4122	194	1749	1.47	12.8	3.12226	Up	3.72934e-300	1.36602e-298
BMSK0014857	3732	55.7	505.44	0.47	4.09	3.12137	Up	1.27214e-88	1.59479e-87
BMSK0010047	552	36	322	2.17	18.84	3.11803	Up	1.91185e-56	1.69256e-55
BMSK0000322	2061	76.08	680.02	1.16	10.06	3.11643	Up	2.0902e-117	3.28388e-116
BMSK0003258	807	8	71	0.32	2.77	3.11374	Up	1.82622e-13	6.98663e-13
BMSK0000186	3606	72.66	650.58	0.63	5.45	3.11283	Up	9.51978e-113	1.44262e-111
BMSK0000118	2854	75.17	668	0.82	7.09	3.11209	Up	3.943e-115	6.10357e-114
BMSK0006957	555	4	35.47	0.24	2.06	3.10154	Up	3.43022e-07	9.56322e-07
BMSK0007998	1752	6.7	58.89	0.12	1.03	3.10154	Up	1.36774e-11	4.84695e-11
BMSK0015991	1029	139	1228	4.34	37.14	3.09721	Up	2.17526e-209	5.64871e-208
BMSK0006007	1410	6.64	58.51	0.15	1.28	3.09311	Up	1.36774e-11	4.84606e-11
BMSK0006549	1752	50.88	448.5	0.92	7.83	3.08931	Up	5.72406e-78	6.48983e-77
BMSK0003874	1632	2	18	0.04	0.34	3.08746	Up	0.00030701	0.000648319
BMSK0010039	4083	78.72	688.9	0.6	5.09	3.08463	Up	5.19822e-118	8.21661e-117
BMSK0013651	4404	50	432	0.35	2.96	3.08017	Up	4.99e-74	5.43576e-73
BMSK0004928	717	15	130	0.68	5.75	3.07996	Up	2.45034e-23	1.25369e-22
BMSK0000513	1581	39.66	343.57	0.79	6.66	3.0756	Up	1.40412e-59	1.29463e-58
BMSK0000191	630	7.61	66.38	0.4	3.37	3.07468	Up	6.67336e-13	2.49922e-12
BMSK0011957	1362	7.47	63.41	0.17	1.43	3.07241	Up	3.74562e-12	1.36071e-11
BMSK0010612	936	62.36	535.8	2.15	17.89	3.05674	Up	3.11558e-91	3.98934e-90
BMSK0003443	743	52.97	452.51	2.32	19.27	3.05416	Up	1.36184e-77	1.53999e-76
BMSK0009737	2508	797	6820	9.97	82.57	3.04995	Up	0	0
BMSK0000952	1176	82.91	703.04	2.25	18.51	3.04031	Up	5.43114e-119	8.65511e-118
BMSK0008014	915	470	3974	16.57	135.88	3.03569	Up	0	0
BMSK0000184	435	24.24	203.9	1.89	15.47	3.03302	Up	2.90448e-35	1.88182e-34
BMSK0015073	1290	38.29	322.49	0.95	7.71	3.02073	Up	4.2802e-55	3.719e-54
BMSK0000563	1263	4.3	36.51	0.11	0.89	3.0163	Up	1.93116e-07	5.4535e-07
BMSK0006633	3051	102	855	1.05	8.48	3.01367	Up	7.91234e-143	1.48619e-141
BMSK0015228	522	84.03	697.02	5.37	43.32	3.01204	Up	3.37906e-116	5.26413e-115
BMSK0011260	2022	14.68	122.64	0.23	1.85	3.00782	Up	4.89668e-22	2.42527e-21
BMSK0013887	5286	0	14.73	0.01	0.08	3	Up	8.12642e-05	0.000184229
BMSK0013870	9909	0	26	0.01	0.08	3	Up	2.49456e-08	7.45474e-08
BMSK0008754	762	15	123	0.64	5.1	2.99435	Up	1.2725e-21	6.24532e-21
BMSK0002648	1050	20	164	0.61	4.86	2.99408	Up	2.29798e-28	1.31226e-27
BMSK0000201	14445	805.11	6646.82	1.73	13.78	2.99373	Up	0	0
BMSK0014054	1109	7	57	0.2	1.59	2.99095	Up	1.13302e-10	3.8466e-10
BMSK0007444	4503	39.98	332.34	0.28	2.22	2.98706	Up	7.0665e-57	6.29752e-56
BMSK0006596	2625	602	4918	7.19	56.85	2.9831	Up	0	0
BMSK0000900	984	3	25	0.1	0.79	2.98185	Up	2.37122e-05	5.6468e-05
BMSK0012518	1701	430	3491	7.99	62.82	2.97496	Up	0	0
BMSK0003892	558	65	526	3.87	30.41	2.97414	Up	4.66822e-87	5.73756e-86
BMSK0015558	4659	62.06	510.4	0.42	3.3	2.974	Up	3.98668e-85	4.8237e-84
BMSK0005574	3003	45	366	0.47	3.69	2.97289	Up	3.20764e-61	3.00885e-60
BMSK0008736	321	105.7	848.65	11.55	90.56	2.97098	Up	3.66624e-139	6.71454e-138
BMSK0001858	348	6.84	54.78	0.68	5.33	2.97053	Up	1.37383e-10	4.63985e-10
BMSK0012197	1545	10.31	82.41	0.21	1.64	2.96523	Up	7.45532e-15	2.99847e-14
BMSK0001763	4371	180	1438	1.28	9.92	2.9542	Up	1.86262e-233	5.38705e-232
BMSK0015846	1590	27	216	0.54	4.17	2.94902	Up	1.79222e-36	1.18648e-35
BMSK0008332	606	203	1614	11.06	85.39	2.94872	Up	3.57346e-261	1.14977e-259
BMSK0004340	1548	167	1331	3.42	26.39	2.94792	Up	5.68154e-216	1.51794e-214
BMSK0005324	2478	8	63	0.1	0.77	2.94486	Up	1.68257e-11	5.92917e-11
BMSK0015298	1500	191	1518	4.04	31.08	2.94356	Up	1.05122e-245	3.16995e-244
BMSK0014022	1977	4	30	0.06	0.46	2.9386	Up	5.8229e-06	1.46961e-05
BMSK0005072	464	70.33	554.23	5.11	39.17	2.93835	Up	1.30488e-90	1.66371e-89
BMSK0001661	762	19.04	149.24	0.81	6.19	2.93395	Up	2.28172e-25	1.22257e-24
BMSK0007564	1098	3.65	29.89	0.11	0.84	2.93289	Up	2.35222e-06	6.1721e-06
BMSK0000944	3234	11.05	89.44	0.11	0.84	2.93289	Up	6.43636e-16	2.6681e-15
BMSK0012365	1422	51	402	1.14	8.7	2.93198	Up	4.51892e-66	4.50965e-65
BMSK0004105	603	92	722	5.04	38.4	2.92961	Up	4.4714e-117	7.01644e-116
BMSK0008960	3146	111.52	877.31	1.11	8.44	2.92668	Up	2.60728e-142	4.88081e-141
BMSK0005730	1926	6.26	47.68	0.1	0.76	2.926	Up	7.28014e-09	2.24279e-08
BMSK0010345	3958	131.34	1029.89	1.04	7.85	2.91611	Up	3.54556e-166	7.61161e-165
BMSK0015001	1635	16.86	132.29	0.33	2.48	2.9098	Up	3.6259e-23	1.84569e-22
BMSK0008107	2340	3	23	0.04	0.3	2.90689	Up	7.37788e-05	0.000167601
BMSK0016045	2001	5	39.51	0.08	0.6	2.90689	Up	1.54147e-07	4.38647e-07
BMSK0011189	951	18.16	141.49	0.62	4.65	2.90689	Up	4.54804e-24	2.36839e-23
BMSK0013398	1302	5	38.17	0.12	0.9	2.90689	Up	2.6977e-07	7.56219e-07
BMSK0012733	1029	22.55	173.14	0.7	5.24	2.90414	Up	2.90332e-29	1.6844e-28
BMSK0007782	501	33.3	256.62	2.23	16.68	2.903	Up	2.5914e-42	1.87685e-41
BMSK0010147	378	156.44	1199.16	14.23	106.35	2.90181	Up	3.34644e-191	8.02073e-190
BMSK0011825	270	2.48	18.86	0.33	2.46	2.89812	Up	0.00030701	0.00064839
BMSK0015762	2028	4.38	34.67	0.07	0.52	2.89308	Up	6.07752e-07	1.66443e-06
BMSK0014777	2229	128	981	1.81	13.39	2.88709	Up	1.52698e-156	3.123e-155
BMSK0015032	798	4	30	0.16	1.18	2.88264	Up	5.8229e-06	1.4697e-05
BMSK0008799	795	72	546.33	2.94	21.66	2.88115	Up	1.99669e-87	2.46497e-86
BMSK0008772	543	9.31	70.29	0.57	4.19	2.87792	Up	1.43096e-12	5.29483e-12
BMSK0000796	444	110	828	8.38	61.41	2.87345	Up	3.50296e-131	6.12152e-130
BMSK0005367	990	22.76	172.25	0.74	5.42	2.8727	Up	5.06172e-29	2.92181e-28
BMSK0002519	582	1299.77	9770.58	73.92	539.86	2.86855	Up	0	0
BMSK0012981	1590	151.47	1140.65	3.02	22	2.86488	Up	3.28102e-180	7.51659e-179
BMSK0003188	1068	33.54	250.49	1.01	7.29	2.85156	Up	7.14236e-41	5.05803e-40
BMSK0007807	1899	745	5529	12.37	88.89	2.84518	Up	0	0
BMSK0013871	2373	4.46	33.36	0.06	0.43	2.8413	Up	1.07393e-06	2.88646e-06
BMSK0009721	501	27	198	1.8	12.87	2.83794	Up	3.76722e-32	2.30199e-31
BMSK0009763	360	21.31	156.08	2.05	14.62	2.83425	Up	8.36874e-26	4.52899e-25
BMSK0009766	360	21.31	156.08	2.05	14.62	2.83425	Up	8.36874e-26	4.52836e-25
BMSK0001221	957	59	435	1.99	14.19	2.83403	Up	5.58832e-69	5.76467e-68
BMSK0016036	2547	52.6	388.39	0.65	4.63	2.8325	Up	4.36808e-62	4.15144e-61
BMSK0009261	864	83	605	3.11	21.97	2.82055	Up	1.04457e-94	1.37462e-93
BMSK0014125	1944	100	729	1.62	11.44	2.82002	Up	9.02466e-114	1.38267e-112
BMSK0002234	1473	50	365	1.08	7.62	2.81876	Up	7.73154e-58	6.9765e-57
BMSK0005159	1905	209	1522	3.46	24.39	2.81745	Up	2.0486e-235	5.9515e-234
BMSK0010893	504	6.4	46.96	0.43	3.03	2.81691	Up	1.27342e-08	3.87153e-08
BMSK0011707	1113	72	523	2.07	14.58	2.81629	Up	5.9871e-82	7.03195e-81
BMSK0009971	1065	23.34	168.68	0.7	4.92	2.81323	Up	1.91536e-27	1.07437e-26
BMSK0012501	2454	17.55	124.69	0.22	1.54	2.80735	Up	1.30849e-20	6.25695e-20
BMSK0012516	2472	36.58	262.08	0.46	3.22	2.80735	Up	6.83366e-42	4.92459e-41
BMSK0012769	1917	895	6456	14.72	102.8	2.80399	Up	0	0
BMSK0006946	1011	14.85	106	0.47	3.27	2.79856	Up	3.8552e-18	1.7204e-17
BMSK0008862	675	841	5999	40.84	282.83	2.79188	Up	0	0
BMSK0001235	831	3	22	0.12	0.83	2.79008	Up	0.000129372	0.000284598
BMSK0015539	1908	6	43	0.1	0.69	2.7866	Up	6.72194e-08	1.95824e-07
BMSK0007426	1410	19	135.68	0.43	2.96	2.78319	Up	5.0896e-22	2.51922e-21
BMSK0010947	1020	476	3378	14.99	103.11	2.78211	Up	0	0
BMSK0011895	1344	9574.11	67969.3	226.65	1558.52	2.78164	Up	0	0
BMSK0008846	1056	203	1441	6.17	42.42	2.7814	Up	6.76374e-220	1.84509e-218
BMSK0005271	771	527.03	3728.82	22.24	152.67	2.77919	Up	0	0
BMSK0011753	4230	10	68	0.07	0.48	2.77761	Up	1.71391e-11	6.03742e-11
BMSK0005307	693	83	582	3.92	26.68	2.76683	Up	2.8203e-89	3.562e-88
BMSK0001534	561	58.19	406.79	3.44	23.38	2.76479	Up	1.0087e-62	9.66468e-62
BMSK0000155	900	60.26	421.69	2.16	14.67	2.76377	Up	4.59182e-65	4.53816e-64
BMSK0011892	612	359.46	2509.09	19.37	131.35	2.76152	Up	0	0
BMSK0008407	990	16.46	113.89	0.53	3.59	2.75992	Up	1.34394e-18	6.07617e-18
BMSK0004430	435	820	5695	63.91	432.06	2.75712	Up	0	0
BMSK0012058	1809	14.37	99.91	0.25	1.69	2.75702	Up	1.80196e-16	7.60017e-16
BMSK0000057	546	35	243	2.13	14.38	2.75514	Up	5.30372e-38	3.5912e-37
BMSK0013045	765	141	980	6	40.46	2.75346	Up	2.16068e-148	4.23428e-147
BMSK0000919	531	51.18	354.57	3.21	21.63	2.75239	Up	1.213e-54	1.04904e-53
BMSK0003927	1023	11.33	79.53	0.36	2.42	2.74894	Up	1.64975e-13	6.31958e-13
BMSK0002665	624	68.71	475.4	3.63	24.37	2.74706	Up	5.10562e-73	5.49249e-72
BMSK0014613	1158	11	75	0.3	2.01	2.74416	Up	1.45918e-12	5.3982e-12
BMSK0009759	954	24.96	171.57	0.84	5.62	2.74211	Up	1.4887e-27	8.36613e-27
BMSK0005087	2517	136.3	941.37	1.7	11.36	2.74036	Up	3.37442e-142	6.31385e-141
BMSK0013400	848	269.38	1851.6	10.29	68.57	2.73633	Up	4.98274e-277	1.7153e-275
BMSK0014571	3480	45	306	0.4	2.66	2.73335	Up	6.51618e-47	5.03335e-46
BMSK0006314	363	15.36	104.46	1.46	9.7	2.73202	Up	4.61298e-17	1.98919e-16
BMSK0005210	1974	5	34	0.08	0.53	2.72792	Up	2.46086e-06	6.44803e-06
BMSK0012768	1266	285	1948	7.18	47.51	2.72618	Up	2.49712e-290	8.97763e-289
BMSK0015025	2733	47.19	322.1	0.54	3.57	2.72489	Up	1.7285e-49	1.3898e-48
BMSK0004696	1452	124.98	852.19	2.73	18.04	2.72423	Up	2.06116e-128	3.54618e-127
BMSK0010673	2985	38.68	266.15	0.41	2.7	2.71926	Up	1.22365e-41	8.7645e-41
BMSK0002735	1773	31	209.76	0.55	3.62	2.71849	Up	2.26242e-32	1.39033e-31
BMSK0015799	1263	1592.95	10813.3	40.21	264.39	2.71704	Up	0	0
BMSK0015576	1521	608	4081	12.67	82.38	2.70088	Up	0	0
BMSK0009830	522	8484	56638	542.33	3519.86	2.69828	Up	0	0
BMSK0006823	969	86.6	579.24	2.88	18.65	2.69503	Up	8.12412e-87	9.96306e-86
BMSK0002159	2142	376.46	2509.34	5.53	35.68	2.68976	Up	0	0
BMSK0013904	843	3742.34	24807.9	143.79	924.46	2.68465	Up	0	0
BMSK0004381	4119	189	1255	1.43	9.19	2.68405	Up	1.31477e-184	3.07544e-183
BMSK0010418	954	946.42	6262.37	31.95	204.98	2.6816	Up	0	0
BMSK0002644	1395	14	93	0.32	2.05	2.67948	Up	4.64484e-15	1.8788e-14
BMSK0015761	1527	5	32	0.1	0.64	2.67807	Up	7.29406e-06	1.83105e-05
BMSK0001576	2346	59.05	389.81	0.79	5.05	2.67636	Up	3.5871e-58	3.25795e-57
BMSK0009859	3567	148.76	979.33	1.3	8.29	2.67286	Up	4.31818e-144	8.19001e-143
BMSK0013657	264	4.65	30.13	0.64	4.03	2.65464	Up	5.8229e-06	1.46951e-05
BMSK0002801	732	12	77	0.53	3.33	2.65146	Up	1.83749e-12	6.76751e-12
BMSK0012638	558	23.99	155.21	1.43	8.97	2.64909	Up	2.22908e-24	1.16909e-23
BMSK0006341	1047	83	536	2.54	15.92	2.64794	Up	1.45467e-78	1.66187e-77
BMSK0003559	477	12.95	83.02	0.91	5.69	2.64449	Up	7.25018e-14	2.8102e-13
BMSK0015743	1131	10	64	0.28	1.75	2.64386	Up	1.47675e-10	4.9814e-10
BMSK0008970	2124	1541	9897	22.83	141.92	2.63608	Up	0	0
BMSK0013189	3828	17	110	0.14	0.87	2.63559	Up	2.5582e-17	1.11388e-16
BMSK0002549	1443	6.25	40.75	0.14	0.87	2.63559	Up	3.4687e-07	9.66426e-07
BMSK0011007	1701	53	342	0.99	6.15	2.63509	Up	1.06567e-50	8.73276e-50
BMSK0010150	1398	34.52	219.65	0.78	4.84	2.63346	Up	5.5006e-33	3.41211e-32
BMSK0013578	1500	11.7	75.77	0.25	1.55	2.63227	Up	1.45918e-12	5.39718e-12
BMSK0005447	2460	4	25	0.05	0.31	2.63227	Up	9.09328e-05	0.000203421
BMSK0008360	471	152.43	970.9	10.89	67.49	2.63167	Up	9.38128e-140	1.732e-138
BMSK0015734	174	5.27	33.04	1.19	7.37	2.6307	Up	4.24392e-06	1.08897e-05
BMSK0000256	1791	929	5939	16.38	101.38	2.62977	Up	0	0
BMSK0015041	810	27	172	1.08	6.68	2.62882	Up	4.66638e-26	2.5409e-25
BMSK0008078	1479	430	2746	9.23	57.05	2.62782	Up	0	0
BMSK0009376	351	8.85	55.69	0.87	5.37	2.62583	Up	1.39467e-09	4.47443e-09
BMSK0010716	3627	100.99	644.85	0.87	5.37	2.62583	Up	6.80346e-94	8.89894e-93
BMSK0006886	1905	13.09	84.46	0.22	1.35	2.61738	Up	1.5775e-13	6.04819e-13
BMSK0003007	726	4196	26469	188.66	1154.94	2.61396	Up	0	0
BMSK0014018	912	5	32.14	0.18	1.1	2.61143	Up	7.29406e-06	1.83116e-05
BMSK0010161	2403	33.55	211.96	0.44	2.68	2.60666	Up	1.06189e-31	6.4392e-31
BMSK0012536	468	59.4	371.39	4.27	26	2.6062	Up	5.05444e-54	4.33652e-53
BMSK0005750	975	37.51	236.01	1.24	7.55	2.60614	Up	3.15224e-35	2.03996e-34
BMSK0015321	1182	25	158	0.68	4.14	2.60602	Up	6.05756e-24	3.14479e-23
BMSK0011701	2646	156	982	1.85	11.26	2.60561	Up	2.7796e-140	5.16117e-139
BMSK0003913	1971	124	777	1.98	12.03	2.60306	Up	4.6406e-111	6.95107e-110
BMSK0013548	348	4	25	0.4	2.43	2.60288	Up	9.09328e-05	0.000203433
BMSK0000814	1131	47.93	300.69	1.36	8.24	2.59904	Up	2.21018e-44	1.64737e-43
BMSK0012785	480	52.07	323.87	3.64	22.05	2.59877	Up	6.83414e-47	5.27581e-46
BMSK0000587	2358	37.43	234.13	0.5	3.02	2.59455	Up	9.0897e-35	5.84059e-34
BMSK0005937	1407	44	273	0.99	5.97	2.59223	Up	7.55256e-40	5.2529e-39
BMSK0008016	624	71.74	444.25	3.79	22.78	2.5875	Up	4.0801e-64	3.97685e-63
BMSK0004244	195	3.77	23	0.74	4.44	2.58496	Up	7.37788e-05	0.000167581
BMSK0003382	8754	25.61	158.18	0.09	0.54	2.58496	Up	6.05756e-24	3.14437e-23
BMSK0002750	1950	4	23	0.06	0.36	2.58496	Up	0.00026502	0.000562488
BMSK0001893	6441	0	12.32	0.01	0.06	2.58496	Up	0.000312884	0.000657902
BMSK0006391	1017	14.15	88.13	0.45	2.7	2.58496	Up	6.71828e-14	2.6142e-13
BMSK0000449	1272	72.4	446.75	1.81	10.84	2.5823	Up	5.04128e-64	4.90632e-63
BMSK0015057	726	5.53	34.04	0.25	1.49	2.57531	Up	2.46086e-06	6.44933e-06
BMSK0007775	630	93.49	572.49	4.89	29.05	2.57063	Up	2.8144e-81	3.28967e-80
BMSK0012025	471	3.79	22.83	0.27	1.59	2.558	Up	0.000129372	0.000284647
BMSK0008270	570	540.99	3276.64	31.46	185.15	2.5571	Up	0	0
BMSK0000175	4197	217	1316	1.61	9.46	2.55478	Up	5.00816e-183	1.16309e-181
BMSK0002238	612	153.16	925.82	8.25	48.47	2.55463	Up	6.0991e-129	1.05213e-127
BMSK0015333	666	66	399	3.25	19.08	2.55355	Up	1.3722e-56	1.21702e-55
BMSK0008467	768	49	297	2.08	12.21	2.55341	Up	1.33803e-42	9.72887e-42
BMSK0005346	882	22.97	138.75	0.84	4.93	2.55313	Up	5.30242e-21	2.56356e-20
BMSK0011518	1155	33	199	0.91	5.34	2.5529	Up	5.90324e-29	3.40454e-28
BMSK0012996	1059	5	30	0.15	0.88	2.55254	Up	2.13118e-05	5.11052e-05
BMSK0003238	435	5	30	0.39	2.28	2.54749	Up	2.13118e-05	5.10989e-05
BMSK0004860	588	124.58	749.83	7.01	40.98	2.54743	Up	1.0928e-104	1.55146e-103
BMSK0010033	3708	52	316	0.44	2.57	2.54619	Up	2.68736e-45	2.02476e-44
BMSK0004339	654	5	30	0.25	1.46	2.54597	Up	2.13118e-05	5.10958e-05
BMSK0005587	1407	60.88	364.39	1.37	7.97	2.5404	Up	7.01116e-52	5.83014e-51
BMSK0012859	936	564	3383	19.42	112.96	2.5402	Up	0	0
BMSK0004717	3762	61.47	367.5	0.51	2.95	2.53215	Up	5.04948e-52	4.2079e-51
BMSK0009142	456	17	101	1.26	7.27	2.52853	Up	2.97112e-15	1.20833e-14
BMSK0008882	924	65.37	388.53	2.28	13.15	2.52796	Up	1.2346e-54	1.06748e-53
BMSK0007839	3621	146.89	876.93	1.27	7.32	2.52702	Up	1.2974e-121	2.1055e-120
BMSK0002764	2250	19.34	114.98	0.27	1.55	2.52124	Up	3.83546e-17	1.66146e-16
BMSK0003894	975	1010.24	5956.33	33.34	190.57	2.515	Up	0	0
BMSK0013903	1080	248.23	1461.21	7.37	42.02	2.51134	Up	3.38238e-199	8.40195e-198
BMSK0002483	1254	3097.73	18223.6	78.77	448.88	2.51061	Up	0	0
BMSK0002904	237	3.84	22.41	0.6	3.41	2.50674	Up	0.000129372	0.000284631
BMSK0002177	1299	67.62	397.25	1.66	9.43	2.50607	Up	1.32984e-55	1.16748e-54
BMSK0007518	5397	10	61	0.06	0.34	2.5025	Up	7.27844e-10	2.37307e-09
BMSK0003536	1611	4.49	26.99	0.09	0.51	2.5025	Up	5.28988e-05	0.000121553
BMSK0002618	645	147.22	857.89	7.5	42.46	2.50114	Up	8.32322e-117	1.30291e-115
BMSK0001362	312	253	1466	28.56	161.61	2.50045	Up	1.08654e-197	2.68529e-196
BMSK0008537	807	30	175	1.21	6.83	2.49688	Up	4.03204e-25	2.14593e-24
BMSK0009346	975	8.45	49.49	0.28	1.58	2.49643	Up	3.5138e-08	1.04246e-07
BMSK0000506	1179	375	2182	10.16	57.29	2.49538	Up	4.14492e-294	1.5083e-292
BMSK0011203	1149	96	558	2.67	15.05	2.49485	Up	1.63609e-76	1.82885e-75
BMSK0001327	1713	6	34.61	0.11	0.62	2.49476	Up	8.5189e-06	2.1289e-05
BMSK0003248	534	14	80	0.87	4.85	2.4789	Up	4.46616e-12	1.61598e-11
BMSK0002804	4449	10	57.29	0.07	0.39	2.47805	Up	5.9256e-09	1.83758e-08
BMSK0005722	1707	101	580	1.87	10.4	2.47547	Up	7.9063e-79	9.06173e-78
BMSK0012273	2775	122	700	1.38	7.65	2.47079	Up	1.00186e-94	1.31886e-93
BMSK0005814	1644	25.67	145.47	0.49	2.71	2.46744	Up	5.50008e-21	2.65747e-20
BMSK0005222	1164	26.86	153.69	0.74	4.09	2.4665	Up	2.89784e-22	1.4465e-21
BMSK0014878	450	15.58	88.19	1.17	6.45	2.46279	Up	2.31528e-13	8.81947e-13
BMSK0002274	366	32.93	186.32	3.11	17.13	2.46154	Up	1.50774e-26	8.29575e-26
BMSK0007835	366	32.93	186.32	3.11	17.13	2.46154	Up	1.50774e-26	8.29457e-26
BMSK0011591	648	166.51	942.11	8.44	46.39	2.4585	Up	6.48168e-126	1.09103e-124
BMSK0008518	2111	30	171.35	0.45	2.47	2.45651	Up	3.1842e-24	1.66419e-23
BMSK0005752	537	325.27	1836.21	20.17	110.66	2.45585	Up	7.06116e-243	2.11129e-241
BMSK0010006	1455	122.12	690.58	2.66	14.59	2.45548	Up	1.69285e-92	2.19287e-91
BMSK0015609	21858	108.93	596.85	0.15	0.82	2.45066	Up	8.45578e-79	9.6858e-78
BMSK0002813	1260	139.31	783.82	3.52	19.21	2.44821	Up	1.92617e-104	2.72762e-103
BMSK0010451	2998	151	851	1.58	8.6	2.44441	Up	2.1526e-113	3.2812e-112
BMSK0014728	249	9	50	1.32	7.17	2.44144	Up	6.90678e-08	2.01013e-07
BMSK0004606	2055	203.45	1136.8	3.12	16.86	2.43399	Up	5.00846e-150	9.90489e-149
BMSK0001183	1269	38	211	0.95	5.13	2.43296	Up	4.82784e-29	2.78805e-28
BMSK0004242	546	359.85	1987.88	21.92	117.67	2.42443	Up	5.49306e-259	1.75435e-257
BMSK0014509	1440	325	1796	7.17	38.35	2.41918	Up	5.04406e-234	1.45993e-232
BMSK0000817	558	325	1789	19.34	103.44	2.41913	Up	1.76281e-232	5.07574e-231
BMSK0014357	921	35	193	1.23	6.55	2.41284	Up	1.43369e-26	7.89278e-26
BMSK0012023	717	8.68	48.27	0.4	2.13	2.41278	Up	5.96556e-08	1.74167e-07
BMSK0002576	1257	38	208	0.96	5.11	2.41222	Up	2.22646e-28	1.2718e-27
BMSK0010637	675	14.46	78.92	0.7	3.72	2.40988	Up	1.25426e-11	4.45212e-11
BMSK0013740	1260	7.76	43.32	0.2	1.06	2.40599	Up	2.46496e-07	6.92275e-07
BMSK0001675	552	13.25	72.19	0.8	4.22	2.39917	Up	8.57144e-11	2.92584e-10
BMSK0010272	1299	122	662	2.99	15.72	2.39438	Up	2.60496e-86	3.18157e-85
BMSK0007636	3621	361	1958	3.11	16.33	2.39254	Up	1.33326e-251	4.12271e-250
BMSK0005744	996	1881	10172	60.72	318.29	2.3901	Up	0	0
BMSK0006619	1005	158	852	5.05	26.41	2.38673	Up	4.37754e-110	6.50942e-109
BMSK0010672	627	6.6	35.92	0.35	1.83	2.38642	Up	5.03898e-06	1.28662e-05
BMSK0007074	5154	15	81	0.09	0.47	2.38466	Up	8.55538e-12	3.05241e-11
BMSK0001461	888	115.34	619.65	4.2	21.86	2.37983	Up	2.33732e-80	2.71246e-79
BMSK0004112	2907	14	75	0.15	0.78	2.37851	Up	5.82266e-11	2.00497e-10
BMSK0011696	876	45.57	243.67	1.68	8.72	2.37587	Up	1.34525e-32	8.29586e-32
BMSK0001195	1617	54	290	1.06	5.5	2.37537	Up	1.86138e-38	1.2692e-37
BMSK0006815	1692	260	1390	4.86	25.15	2.37153	Up	2.48696e-177	5.63769e-176
BMSK0006714	594	148.52	790.48	8.26	42.73	2.37104	Up	1.82877e-101	2.52984e-100
BMSK0001162	1680	259	1384	4.88	25.23	2.37019	Up	1.63379e-176	3.69073e-175
BMSK0005806	657	144	767	7.2	37.22	2.37001	Up	2.07198e-98	2.8025e-97
BMSK0015540	1041	6	31	0.18	0.93	2.36923	Up	4.02114e-05	9.4418e-05
BMSK0008773	1593	184.67	983.32	3.67	18.93	2.36682	Up	6.87656e-126	1.157e-124
BMSK0008820	3864	94.11	501.92	0.76	3.92	2.36678	Up	6.57136e-65	6.47646e-64
BMSK0004487	1755	17.92	94.96	0.32	1.65	2.36632	Up	1.11317e-13	4.29372e-13
BMSK0005073	480	6.44	34.04	0.45	2.32	2.36613	Up	8.5189e-06	2.12904e-05
BMSK0007702	4398	127.05	676.67	0.9	4.64	2.36613	Up	6.68206e-87	8.19975e-86
BMSK0009757	225	20.9	109.59	3.45	17.76	2.36396	Up	1.66809e-15	6.83616e-15
BMSK0013422	225	20.9	109.59	3.45	17.76	2.36396	Up	1.66809e-15	6.83544e-15
BMSK0009758	225	20.9	109.59	3.45	17.76	2.36396	Up	1.66809e-15	6.83472e-15
BMSK0008345	501	28.67	151.55	1.92	9.85	2.35902	Up	8.52276e-21	4.09606e-20
BMSK0008140	819	28	148	1.11	5.69	2.35787	Up	3.883e-20	1.82978e-19
BMSK0008981	1224	53.68	284.01	1.4	7.17	2.35655	Up	1.23327e-37	8.31157e-37
BMSK0004872	372	78.83	413.99	7.3	37.38	2.3563	Up	1.5053e-53	1.28526e-52
BMSK0013386	342	18	94	1.83	9.33	2.35003	Up	3.47176e-13	1.31399e-12
BMSK0007235	306	221	1149	25.5	129.53	2.34472	Up	6.0416e-144	1.14476e-142
BMSK0014546	1134	90	472	2.54	12.9	2.34447	Up	1.52165e-60	1.41812e-59
BMSK0013582	3960	332.64	1744.21	2.62	13.29	2.3427	Up	3.60888e-219	9.78296e-218
BMSK0011216	2661	36.06	186.06	0.42	2.12	2.3356	Up	1.52474e-24	8.02713e-24
BMSK0007100	1731	189	985	3.45	17.41	2.33525	Up	6.96862e-124	1.155e-122
BMSK0005981	6560	47.6	253.35	0.23	1.16	2.33442	Up	8.39196e-34	5.29431e-33
BMSK0004688	2685	84.61	441.42	0.99	4.99	2.33354	Up	1.0145e-56	9.01421e-56
BMSK0009178	3144	78.17	407.93	0.78	3.93	2.33298	Up	3.04304e-52	2.54733e-51
BMSK0003052	1623	13.72	72.19	0.27	1.36	2.33258	Up	8.57144e-11	2.92559e-10
BMSK0000174	1077	111.05	578	3.31	16.67	2.33235	Up	2.22512e-73	2.40437e-72
BMSK0013216	489	29.27	151.56	2.01	10.11	2.33052	Up	2.63016e-20	1.2459e-19
BMSK0012828	495	5	26	0.34	1.71	2.33039	Up	0.000173076	0.000373932
BMSK0006639	2709	214.89	1115.38	2.49	12.49	2.32656	Up	5.79634e-140	1.07166e-138
BMSK0012687	585	65	335	3.68	18.41	2.32271	Up	6.66852e-43	4.86416e-42
BMSK0002412	14505	0	25	0.01	0.05	2.32193	Up	4.89482e-08	1.43759e-07
BMSK0011452	2658	5	26.39	0.06	0.3	2.32193	Up	0.000173076	0.000373911
BMSK0011347	1623	7	37	0.14	0.7	2.32193	Up	5.6701e-06	1.43207e-05
BMSK0006587	8271	0	14	0.01	0.05	2.32193	Up	8.12642e-05	0.00018296
BMSK0015920	795	473	2435	19.33	96.52	2.31999	Up	1.18237e-300	4.34319e-299
BMSK0014539	618	990	5087.78	52.81	263.57	2.3193	Up	0	0
BMSK0005663	3075	165.84	853.87	1.69	8.41	2.31508	Up	6.9534e-107	1.00778e-105
BMSK0003281	1539	2601	13366	53.57	266.56	2.31496	Up	0	0
BMSK0004785	5385	54	276.25	0.31	1.54	2.31259	Up	2.0727e-35	1.34515e-34
BMSK0011306	663	7.85	40.17	0.39	1.93	2.30705	Up	1.19966e-06	3.21818e-06
BMSK0014563	1575	346.14	1764.1	6.96	34.36	2.30357	Up	9.34012e-217	2.50228e-215
BMSK0005122	2190	10.54	52.96	0.15	0.74	2.30256	Up	7.72018e-08	2.23748e-07
BMSK0004540	2208	237.98	1212.23	3.39	16.71	2.30135	Up	7.14376e-150	1.40919e-148
BMSK0003356	4419	567.06	2877.62	4	19.63	2.29499	Up	0	0
BMSK0013093	495	12.6	63	0.85	4.15	2.28758	Up	2.71482e-09	8.57544e-09
BMSK0002068	2661	363.9	1836.41	4.29	20.94	2.28721	Up	3.69746e-224	1.0259e-222
BMSK0012092	384	13	65	1.16	5.66	2.28668	Up	2.97688e-09	9.38417e-09
BMSK0005964	729	27.32	136.59	1.22	5.93	2.28115	Up	5.20848e-18	2.31395e-17
BMSK0003925	2424	373.25	1872.54	4.83	23.47	2.28072	Up	3.71566e-227	1.04663e-225
BMSK0013377	600	905.78	4530.64	49.86	242.27	2.28066	Up	0	0
BMSK0001549	1146	189	946	5.27	25.58	2.27914	Up	1.73965e-115	2.69719e-114
BMSK0004769	564	10	50	0.59	2.86	2.27723	Up	2.1154e-07	5.96341e-07
BMSK0015355	1086	514.12	2571.23	15.17	73.52	2.27692	Up	0	0
BMSK0005539	1800	116.61	584.63	2.05	9.93	2.27617	Up	2.7526e-72	2.93842e-71
BMSK0006994	1197	210.01	1049.29	5.6	27.12	2.27586	Up	1.15732e-127	1.97542e-126
BMSK0012791	914	72.98	364.89	2.58	12.49	2.27533	Up	7.9968e-46	6.06622e-45
BMSK0003219	1611	21.66	109.17	0.43	2.08	2.27417	Up	5.16084e-15	2.08405e-14
BMSK0001586	1587	6	30	0.12	0.58	2.27302	Up	6.68834e-05	0.00015248
BMSK0013448	501	385	1913	25.73	124.31	2.27242	Up	2.70206e-230	7.72301e-229
BMSK0009860	3597	31.83	160.73	0.28	1.35	2.26946	Up	2.66644e-21	1.29915e-20
BMSK0015440	483	77	381	5.35	25.77	2.26808	Up	4.03722e-47	3.12844e-46
BMSK0014638	810	100.22	497.98	4.02	19.35	2.26707	Up	3.59756e-61	3.37217e-60
BMSK0001831	750	25.04	124.41	1.09	5.24	2.26524	Up	2.29992e-16	9.6721e-16
BMSK0007367	405	52	256	4.38	21.02	2.26276	Up	4.66856e-32	2.84784e-31
BMSK0008803	3945	482.68	2396.18	3.82	18.33	2.26256	Up	4.9427e-288	1.7559e-286
BMSK0012808	3156	98.16	485.08	0.97	4.65	2.26117	Up	1.53282e-59	1.41295e-58
BMSK0002041	795	306	1510	12.5	59.85	2.25942	Up	3.2818e-181	7.55844e-180
BMSK0004988	873	44.22	218.58	1.64	7.85	2.259	Up	1.17791e-27	6.64067e-27
BMSK0009844	912	81.67	402.12	2.89	13.8	2.25553	Up	9.6632e-50	7.79549e-49
BMSK0003566	4470	25	120	0.17	0.81	2.25239	Up	1.64444e-15	6.74064e-15
BMSK0004379	1336	104.83	515.52	2.5	11.89	2.24975	Up	3.7831e-63	3.64264e-62
BMSK0001824	597	19.66	96.17	1.09	5.17	2.24584	Up	3.83162e-13	1.44878e-12
BMSK0012541	786	16.99	82.7	0.7	3.32	2.24576	Up	1.58127e-11	5.5742e-11
BMSK0014013	1647	14	69	0.27	1.28	2.24511	Up	1.18919e-09	3.83038e-09
BMSK0010120	1014	15088	73712	478.06	2263.84	2.24351	Up	0	0
BMSK0013847	766	349.16	1704.15	14.84	70.25	2.24301	Up	1.53563e-202	3.8664e-201
BMSK0006035	823	28	136	1.1	5.2	2.24101	Up	1.51917e-17	6.66846e-17
BMSK0010232	1329	1025	5000	24.55	115.98	2.24008	Up	0	0
BMSK0011139	603	3652	17739	199.97	943.5	2.23824	Up	0	0
BMSK0014010	2799	27.33	134.71	0.31	1.46	2.23563	Up	1.40284e-17	6.16269e-17
BMSK0015682	912	66.07	320.68	2.34	11	2.23292	Up	3.20608e-39	2.21089e-38
BMSK0007555	1262	34.81	168.81	0.88	4.13	2.23057	Up	1.31202e-21	6.43521e-21
BMSK0009997	213	12.29	58.64	2.17	10.16	2.22713	Up	3.3209e-08	9.8613e-08
BMSK0006380	2415	7	33	0.09	0.42	2.22239	Up	4.26602e-05	9.90676e-05
BMSK0012474	474	1441.39	6907.02	102.28	476.83	2.22095	Up	0	0
BMSK0012564	2451	631	3038	8.08	37.65	2.22022	Up	0	0
BMSK0007597	3081	304.72	1463.62	3.09	14.38	2.21838	Up	3.57782e-172	7.93032e-171
BMSK0002641	3477	112.94	540.81	1.01	4.7	2.21831	Up	8.98582e-65	8.84933e-64
BMSK0006834	10002	4343	20905	13.47	62.67	2.21803	Up	0	0
BMSK0012853	861	1056	5063	39.68	184.53	2.21737	Up	0	0
BMSK0002832	1215	869	4167	22.83	106.05	2.21574	Up	0	0
BMSK0010277	1953	81.93	392.42	1.32	6.13	2.21535	Up	1.29355e-47	1.01063e-46
BMSK0012082	1095	337.48	1616.16	9.87	45.82	2.21486	Up	1.98508e-189	4.72869e-188
BMSK0003560	2550	142.8	686.54	1.76	8.17	2.21476	Up	6.00572e-82	7.05169e-81
BMSK0008290	732	89.91	430.14	4.01	18.61	2.2144	Up	5.2802e-52	4.39922e-51
BMSK0012721	2025	116.15	558.19	1.81	8.4	2.2144	Up	9.38884e-67	9.44468e-66
BMSK0012179	1017	267	1277	8.43	39.1	2.21356	Up	8.9145e-150	1.7576e-148
BMSK0000439	720	316	1509	14.33	66.43	2.2128	Up	2.0311e-176	4.58559e-175
BMSK0011733	738	31	148	1.37	6.35	2.21258	Up	9.98968e-19	4.53493e-18
BMSK0012690	1452	58	277.48	1.27	5.88	2.21099	Up	9.12862e-34	5.75252e-33
BMSK0011268	1737	27.56	130.98	0.5	2.31	2.20789	Up	1.00304e-16	4.27268e-16
BMSK0003051	720	95	452	4.31	19.9	2.20701	Up	6.3526e-54	5.44429e-53
BMSK0004006	1038	86.06	409.55	2.66	12.28	2.20681	Up	6.20654e-49	4.9454e-48
BMSK0012552	465	313.58	1486.21	22.72	104.78	2.20533	Up	6.12128e-173	1.36067e-171
BMSK0000372	5439	66.3	315.58	0.38	1.75	2.20328	Up	3.65732e-38	2.48246e-37
BMSK0000215	1257	96.43	458.96	2.45	11.28	2.20291	Up	9.80308e-55	8.48176e-54
BMSK0007064	2493	153.24	727.29	1.93	8.86	2.19871	Up	1.33408e-85	1.62073e-84
BMSK0013551	1704	57.9	273.21	1.07	4.91	2.19811	Up	2.24892e-33	1.40625e-32
BMSK0005257	963	69	327	2.31	10.6	2.1981	Up	2.44788e-39	1.69194e-38
BMSK0003953	333	9.26	43.52	0.97	4.45	2.19775	Up	2.39476e-06	6.28245e-06
BMSK0015085	3402	183.99	868.34	1.69	7.72	2.19158	Up	1.03564e-101	1.43521e-100
BMSK0001467	498	73	342	4.91	22.37	2.18777	Up	1.07443e-40	7.57847e-40
BMSK0005480	3819	16	75	0.13	0.59	2.1822	Up	5.04696e-10	1.65901e-09
BMSK0012337	1551	335.22	1568.95	6.85	31.04	2.17995	Up	2.9224e-180	6.69896e-179
BMSK0000329	2469	376	1761	4.78	21.66	2.17995	Up	2.5866e-202	6.49992e-201
BMSK0014665	2478	170	794	2.15	9.73	2.1781	Up	4.97286e-92	6.41393e-91
BMSK0003778	1782	79.75	371.83	1.41	6.38	2.17786	Up	4.28672e-44	3.17989e-43
BMSK0008880	288	62.53	288.93	7.73	34.94	2.17634	Up	2.75846e-34	1.75764e-33
BMSK0009179	1743	402	1877	7.29	32.94	2.17585	Up	5.79464e-215	1.5418e-213
BMSK0006857	2379	149.22	695.72	1.97	8.89	2.17399	Up	1.09224e-80	1.2702e-79
BMSK0004612	2439	6	29	0.08	0.36	2.16993	Up	0.000110732	0.000244771
BMSK0013655	7401	13.33	66.19	0.06	0.27	2.16993	Up	1.80514e-09	5.75055e-09
BMSK0005432	2736	136	633	1.56	7.02	2.16993	Up	1.6236e-73	1.75781e-72
BMSK0008138	1287	363	1686	8.99	40.43	2.16903	Up	1.92011e-192	4.61918e-191
BMSK0001128	711	232	1074	10.66	47.91	2.16812	Up	6.15848e-123	1.01296e-121
BMSK0007929	1068	67.12	311.4	2.02	9.06	2.16516	Up	7.07334e-37	4.7083e-36
BMSK0002830	477	34.33	158.21	2.42	10.85	2.16462	Up	1.7227e-19	7.97207e-19
BMSK0008922	1761	46	214	0.83	3.72	2.16412	Up	6.69966e-26	3.63584e-25
BMSK0010949	1788	276	1277	4.88	21.84	2.16202	Up	9.35162e-146	1.79378e-144
BMSK0009482	897	5.29	24.39	0.19	0.85	2.16146	Up	0.000479008	0.000976492
BMSK0010569	7371	494.9	2291.23	2.09	9.33	2.15837	Up	1.83763e-260	5.90288e-259
BMSK0012847	1371	594	2730	13.78	61.33	2.15402	Up	1.2e-307	4.48846e-306
BMSK0006480	6207	246.19	1129.96	1.23	5.47	2.15288	Up	3.312e-128	5.68063e-127
BMSK0003754	2322	1250	5740	16.92	75.16	2.15124	Up	0	0
BMSK0015105	1200	18.15	82.5	0.48	2.13	2.14975	Up	1.29377e-10	4.37518e-10
BMSK0000702	735	146	667	6.48	28.73	2.14849	Up	3.46942e-76	3.86042e-75
BMSK0008472	2250	65.89	300.69	0.92	4.07	2.14532	Up	1.82539e-35	1.18603e-34
BMSK0003509	447	33.9	153.47	2.56	11.3	2.14211	Up	6.93772e-19	3.16423e-18
BMSK0009459	1410	86.01	391.89	1.94	8.55	2.13987	Up	3.55056e-45	2.66892e-44
BMSK0009649	2385	802	3644	10.56	46.43	2.13645	Up	0	0
BMSK0010681	1389	13	59.15	0.3	1.31	2.12653	Up	5.68688e-08	1.66256e-07
BMSK0000864	1440	20	90	0.44	1.92	2.12553	Up	2.0425e-11	7.17865e-11
BMSK0015187	882	6	27	0.22	0.96	2.12553	Up	0.000299002	0.000632061
BMSK0009341	1407	141.55	638.2	3.2	13.96	2.12516	Up	2.30714e-72	2.46627e-71
BMSK0002283	3882	214	964	1.72	7.5	2.12448	Up	5.08418e-108	7.43514e-107
BMSK0012681	2826	1283	5780	14.22	61.99	2.12411	Up	0	0
BMSK0003122	2478	943	4244	11.94	52.02	2.12326	Up	0	0
BMSK0000276	1899	491	2208	8.16	35.5	2.12118	Up	1.33406e-244	4.01354e-243
BMSK0005430	855	863	3864	32.67	141.87	2.11853	Up	0	0
BMSK0001721	2394	106	475	1.39	6.03	2.11707	Up	7.21154e-54	6.17769e-53
BMSK0002147	1335	110	492	2.62	11.36	2.11632	Up	1.19836e-55	1.05276e-54
BMSK0013319	1068	395	1766	11.86	51.38	2.1151	Up	4.76068e-195	1.16399e-193
BMSK0011121	810	101.93	452.99	4.08	17.61	2.10975	Up	2.77174e-51	2.28821e-50
BMSK0001852	1155	24	105.71	0.66	2.84	2.10535	Up	8.2205e-13	3.07301e-12
BMSK0001100	582	30	133	1.71	7.35	2.10375	Up	4.95922e-16	2.06745e-15
BMSK0006078	1251	6.53	29.64	0.17	0.73	2.10236	Up	0.000110732	0.000244757
BMSK0006972	876	68	301	2.51	10.77	2.10126	Up	2.25482e-34	1.43956e-33
BMSK0014838	6849	168	744	0.76	3.26	2.1008	Up	1.46161e-82	1.72555e-81
BMSK0000833	294	12.65	55.59	1.53	6.56	2.10016	Up	1.44572e-07	4.12669e-07
BMSK0002171	2187	192	850	2.76	11.83	2.09971	Up	4.8201e-94	6.30895e-93
BMSK0013485	1272	8.41	36.98	0.21	0.9	2.09954	Up	2.6917e-05	6.38575e-05
BMSK0006366	2241	126.55	561.42	1.78	7.62	2.09791	Up	5.71364e-63	5.49334e-62
BMSK0012645	972	141	622	4.67	19.97	2.09634	Up	4.46456e-69	4.61156e-68
BMSK0001070	1809	6.17	28.06	0.11	0.47	2.09516	Up	0.000182432	0.000393556
BMSK0014781	5694	172.62	759.77	0.94	4.01	2.09287	Up	6.25576e-84	7.50846e-83
BMSK0000253	792	137	602	5.62	23.96	2.09199	Up	1.10018e-66	1.10558e-65
BMSK0012320	654	28.44	124.81	1.43	6.09	2.09043	Up	4.99758e-15	2.01896e-14
BMSK0007131	2799	137.13	600.86	1.53	6.51	2.08913	Up	2.81466e-66	2.82046e-65
BMSK0000357	816	131.34	575.36	5.22	22.19	2.08779	Up	1.03862e-63	1.00653e-62
BMSK0015384	1422	52	228	1.16	4.93	2.08746	Up	3.34318e-26	1.82654e-25
BMSK0000671	1404	40.48	176.78	0.92	3.88	2.07635	Up	1.26508e-20	6.05233e-20
BMSK0007627	624	13.55	59.04	0.72	3.03	2.07325	Up	5.68688e-08	1.66268e-07
BMSK0005684	777	118	511	4.94	20.75	2.07053	Up	3.82558e-56	3.37986e-55
BMSK0006874	7578	11	54	0.05	0.21	2.07039	Up	8.38136e-08	2.4273e-07
BMSK0001233	1134	35.55	153.53	1	4.2	2.07039	Up	5.06688e-18	2.25285e-17
BMSK0001147	615	47	203	2.52	10.57	2.06848	Up	3.36732e-23	1.71496e-22
BMSK0012723	1218	146	632	3.83	16.04	2.06626	Up	5.2114e-69	5.37871e-68
BMSK0005226	2019	110.95	479.34	1.73	7.24	2.06522	Up	5.46896e-53	4.63189e-52
BMSK0006181	1197	32.71	140.67	0.87	3.64	2.06485	Up	1.2715e-16	5.40442e-16
BMSK0002313	1200	67.64	292.13	1.8	7.53	2.06465	Up	5.89988e-33	3.65629e-32
BMSK0001844	645	186	801	9.48	39.64	2.064	Up	1.35503e-86	1.65966e-85
BMSK0002514	2796	394.39	1704.58	4.42	18.48	2.06385	Up	7.88564e-183	1.82917e-181
BMSK0006563	654	208	895	10.45	43.64	2.06215	Up	1.78532e-96	2.38574e-95
BMSK0012686	1101	280	1207	8.15	34.03	2.06194	Up	1.11783e-129	1.93692e-128
BMSK0004222	1200	116.63	502	3.1	12.94	2.0615	Up	3.75474e-55	3.26609e-54
BMSK0012543	1209	41.83	179.4	1.1	4.59	2.06099	Up	8.12572e-21	3.90814e-20
BMSK0015959	2946	63.27	271.4	0.67	2.79	2.05803	Up	2.34944e-30	1.39086e-29
BMSK0001967	1254	464.79	1998.36	11.82	49.22	2.05801	Up	3.40146e-213	8.99502e-212
BMSK0014016	774	24	103	1.01	4.2	2.05603	Up	2.11234e-12	7.74239e-12
BMSK0007251	3579	970	4163	8.47	35.14	2.05268	Up	0	0
BMSK0015110	987	93	398	3.03	12.57	2.05259	Up	1.22018e-43	8.9879e-43
BMSK0007560	5340	26	110	0.15	0.62	2.04731	Up	5.3256e-13	2.00044e-12
BMSK0005128	5484	254.11	1083.97	1.44	5.95	2.04682	Up	2.11168e-115	3.27138e-114
BMSK0014668	2544	26	111	0.32	1.32	2.04439	Up	3.33514e-13	1.26289e-12
BMSK0010175	1254	614.41	2611.68	15.62	64.33	2.0421	Up	7.84562e-275	2.67715e-273
BMSK0014360	900	1571	6670	56.37	232.05	2.04144	Up	0	0
BMSK0001256	3963	217.46	922.6	1.71	7.03	2.03953	Up	3.32168e-98	4.48657e-97
BMSK0003956	2325	93	395	1.26	5.17	2.03674	Up	4.9214e-43	3.59314e-42
BMSK0000692	1446	14	59.96	0.31	1.27	2.03449	Up	1.50557e-07	4.29375e-07
BMSK0001151	4248	47.58	200.88	0.35	1.43	2.03059	Up	1.36821e-22	6.87906e-22
BMSK0004493	1443	30.28	127.99	0.67	2.73	2.02667	Up	8.36022e-15	3.35825e-14
BMSK0003791	765	507	2128	21.57	87.85	2.02602	Up	1.12813e-221	3.10137e-220
BMSK0013067	579	47	197	2.69	10.95	2.02525	Up	5.5134e-22	2.72621e-21
BMSK0010919	798	108.04	453.12	4.4	17.89	2.02358	Up	1.45801e-48	1.15489e-47
BMSK0006478	3846	754	3170	6.12	24.88	2.02338	Up	0	0
BMSK0012801	2295	1193	5010	16.34	66.39	2.02256	Up	0	0
BMSK0002490	2010	218	915.89	3.42	13.89	2.02198	Up	2.1634e-96	2.888e-95
BMSK0007288	900	325	1361	11.66	47.35	2.0218	Up	3.56676e-142	6.67053e-141
BMSK0011383	978	261	1090	8.59	34.76	2.0167	Up	6.00774e-114	9.22626e-113
BMSK0007711	747	10	42	0.44	1.78	2.0163	Up	1.04921e-05	2.60495e-05
BMSK0002623	1308	170.77	713.14	4.16	16.82	2.01552	Up	1.87705e-75	2.07494e-74
BMSK0005144	438	7	29	0.54	2.18	2.0133	Up	0.000298656	0.000631432
BMSK0004317	1671	15.3	63.9	0.29	1.17	2.01238	Up	5.9009e-08	1.72344e-07
BMSK0002043	2805	294	1223	3.28	13.22	2.01095	Up	3.69506e-127	6.2795e-126
BMSK0005371	2724	219.18	911.63	2.52	10.15	2.00998	Up	3.4634e-95	4.5763e-94
BMSK0004097	798	62	257	2.52	10.15	2.00998	Up	6.05164e-28	3.43212e-27
BMSK0015128	2370	64	267	0.85	3.42	2.00846	Up	3.87166e-29	2.24185e-28
BMSK0002154	852	2513	10411	95.48	383.66	2.00656	Up	0	0
BMSK0006973	1170	120	497	3.28	13.15	2.0033	Up	1.6565e-52	1.39325e-51
BMSK0011214	897	282	1164	10.15	40.64	2.00142	Up	3.08786e-120	4.95535e-119
BMSK0003192	1311	56.29	232.85	1.37	5.48	2	Up	2.31418e-25	1.23894e-24
BMSK0010231	687	65	268	3.1	12.4	2	Up	6.17846e-29	3.56115e-28
BMSK0008987	1380	124.1	511.82	2.86	11.42	1.99748	Up	1.08654e-53	9.29133e-53
BMSK0001901	690	47	193	2.23	8.89	1.99514	Up	3.48876e-21	1.69323e-20
BMSK0008197	4752	112.74	465.85	0.74	2.95	1.99512	Up	2.41168e-49	1.93472e-48
BMSK0015292	654	66.92	274.42	3.36	13.38	1.99354	Up	9.87832e-30	5.78279e-29
BMSK0003810	2124	1756	7224	26.02	103.59	1.99319	Up	0	0
BMSK0015103	831	240.96	988.12	9.4	37.38	1.99153	Up	4.43826e-102	6.15941e-101
BMSK0011103	1764	245.28	1006.25	4.39	17.45	1.99093	Up	1.17842e-103	1.65549e-102
BMSK0012120	630	272.32	1109.91	14.23	56.33	1.98497	Up	2.56008e-113	3.89926e-112
BMSK0002965	2571	361	1475	4.4	17.41	1.98434	Up	2.11542e-150	4.19846e-149
BMSK0005462	1806	76	311	1.33	5.26	1.98364	Up	4.23242e-33	2.62879e-32
BMSK0004651	426	127	516	10.13	40.06	1.98353	Up	1.7298e-53	1.47532e-52
BMSK0009944	519	44.59	181.34	2.87	11.34	1.9823	Up	5.46248e-20	2.5626e-19
BMSK0001062	1233	30	123	0.78	3.08	1.98138	Up	5.34272e-14	2.08415e-13
BMSK0008870	576	580.86	2356.66	33.4	131.67	1.97901	Up	9.98206e-238	2.93058e-236
BMSK0003489	1138	41	166.17	1.15	4.53	1.97788	Up	3.39388e-18	1.51575e-17
BMSK0013532	834	69	280	2.68	10.55	1.97694	Up	9.96234e-30	5.83022e-29
BMSK0014989	1050	56.51	230	1.73	6.81	1.97688	Up	5.803e-25	3.07837e-24
BMSK0007822	516	471.96	1910.37	30.55	120.22	1.97643	Up	8.70934e-193	2.09909e-191
BMSK0008591	1440	167	678	3.68	14.48	1.97628	Up	1.07879e-69	1.12085e-68
BMSK0005632	1767	101.79	413.79	1.82	7.16	1.97602	Up	2.12014e-43	1.5564e-42
BMSK0006066	651	212	859	10.7	42.09	1.97587	Up	1.15798e-87	1.43594e-86
BMSK0003774	1038	170.45	690.92	5.27	20.71	1.97445	Up	7.04308e-71	7.41277e-70
BMSK0006390	753	751	3039	32.49	127.57	1.97322	Up	6e-305	2.22074e-303
BMSK0015171	198	18.24	72.68	3.51	13.78	1.97303	Up	1.43864e-08	4.36086e-08
BMSK0001003	1695	42.26	171.72	0.79	3.1	1.97234	Up	8.57336e-19	3.89835e-18
BMSK0008975	972	31	126	1.03	4.04	1.97171	Up	3.36476e-14	1.32238e-13
BMSK0013075	2163	114.05	462.75	1.66	6.51	1.97147	Up	5.96406e-48	4.68501e-47
BMSK0001497	1698	277	1122	5.16	20.23	1.97105	Up	6.5696e-114	1.00732e-112
BMSK0001906	1194	76.56	309.75	2.05	8.03	1.96978	Up	1.0553e-32	6.515e-32
BMSK0004708	390	268	1075	23.56	92.06	1.96623	Up	3.41476e-108	5.00317e-107
BMSK0013008	4422	14	57	0.1	0.39	1.96347	Up	3.83666e-07	1.0618e-06
BMSK0002766	6906	1229.98	4957.15	5.53	21.56	1.96301	Up	0	0
BMSK0006406	1794	634	2550	11.16	43.45	1.96102	Up	1.10779e-254	3.48368e-253
BMSK0003515	2439	28.53	116.01	0.37	1.44	1.96047	Up	2.13098e-13	8.13096e-13
BMSK0010509	2322	602	2421	8.15	31.7	1.95961	Up	7.15576e-242	2.12813e-240
BMSK0011418	837	219	878	8.48	32.97	1.95902	Up	1.17817e-88	1.47794e-87
BMSK0007510	829	515	2064	20.14	78.28	1.95858	Up	8.28892e-206	2.11852e-204
BMSK0000035	573	126.59	505.66	7.32	28.41	1.95648	Up	1.03151e-51	8.56291e-51
BMSK0011879	5445	72.9	294.3	0.42	1.63	1.95641	Up	2.57928e-31	1.55581e-30
BMSK0010113	813	208	831	8.3	32.17	1.95453	Up	1.00735e-83	1.20424e-82
BMSK0012921	819	7.5	30.08	0.3	1.16	1.95109	Up	0.000185002	0.000398791
BMSK0000578	1089	383	1528	11.27	43.57	1.95085	Up	3.44364e-152	6.88728e-151
BMSK0013031	1545	28	111	0.57	2.2	1.94847	Up	2.11412e-12	7.74819e-12
BMSK0006820	399	23	91	1.97	7.6	1.9478	Up	2.16776e-10	7.27386e-10
BMSK0000862	1629	1906	7592	37.03	142.83	1.94753	Up	0	0
BMSK0014462	564	383.52	1520.34	22.56	86.9	1.94559	Up	1.26332e-150	2.51371e-149
BMSK0002216	966	38.82	153.53	1.29	4.96	1.94297	Up	8.4421e-17	3.60283e-16
BMSK0007308	963	67.18	266.6	2.25	8.64	1.94111	Up	9.44522e-28	5.33342e-27
BMSK0010625	1608	438	1736	8.62	33.1	1.94107	Up	1.55887e-171	3.44155e-170
BMSK0015083	1587	179	709	3.57	13.7	1.94018	Up	4.27956e-71	4.51886e-70
BMSK0009372	645	82	324	4.18	16.03	1.9392	Up	2.60524e-33	1.62723e-32
BMSK0005934	558	397	1565	23.62	90.49	1.93775	Up	5.31608e-154	1.07203e-152
BMSK0006622	1827	1496	5917	25.85	98.97	1.93683	Up	0	0
BMSK0002713	393	324.5	1274.88	28.28	108.25	1.93651	Up	2.10292e-125	3.52602e-124
BMSK0001011	1350	208	821	4.9	18.74	1.93527	Up	9.09102e-82	1.06615e-80
BMSK0006859	1494	307	1212	6.52	24.92	1.93436	Up	7.2585e-120	1.16244e-118
BMSK0006036	786	117	461	4.84	18.49	1.93367	Up	1.38335e-46	1.06264e-45
BMSK0003348	3912	600.06	2365.58	4.79	18.25	1.9298	Up	1.06993e-231	3.07388e-230
BMSK0010481	438	1109	4337	85.78	326.54	1.92855	Up	0	0
BMSK0000983	657	19.09	74.43	0.95	3.61	1.926	Up	1.41046e-08	4.27777e-08
BMSK0004096	6099	800	3142	4.08	15.49	1.9247	Up	4e-306	1.48615e-304
BMSK0014513	1584	155.48	608.04	3.11	11.77	1.92013	Up	1.22826e-60	1.14579e-59
BMSK0002782	3285	118	460	1.12	4.23	1.91716	Up	5.23124e-46	3.98152e-45
BMSK0011493	450	273.63	1061.41	20.55	77.57	1.91636	Up	1.54509e-103	2.16983e-102
BMSK0013561	1725	298	1159	5.46	20.56	1.91287	Up	5.17666e-113	7.85996e-112
BMSK0010320	2376	264	1027	3.49	13.14	1.91267	Up	2.25174e-100	3.08969e-99
BMSK0000080	702	9	35	0.42	1.58	1.91146	Up	0.000110963	0.00024517
BMSK0004062	723	11	43	0.5	1.88	1.91073	Up	1.64555e-05	4.00049e-05
BMSK0015667	2151	51914	201567	759.38	2853.5	1.90984	Up	0	0
BMSK0005458	555	99	382	5.92	22.22	1.90819	Up	4.22088e-38	2.86149e-37
BMSK0015777	3294	8.71	32.54	0.08	0.3	1.90689	Up	0.000182275	0.000393239
BMSK0000600	348	187.91	722.07	18.75	70.29	1.90643	Up	1.45316e-70	1.5249e-69
BMSK0005421	5187	357.14	1382.22	2.14	8.02	1.90599	Up	9.12932e-134	1.6157e-132
BMSK0007132	924	281	1085	9.81	36.72	1.90424	Up	3.79684e-105	5.4161e-104
BMSK0013634	393	91.05	349.43	7.93	29.67	1.90361	Up	9.68822e-35	6.22209e-34
BMSK0007181	4299	32.29	123.06	0.23	0.86	1.9027	Up	3.20066e-13	1.2128e-12
BMSK0006609	1206	119	459	3.15	11.77	1.90169	Up	1.95742e-45	1.47794e-44
BMSK0004795	1419	173	667	3.87	14.46	1.90166	Up	3.1435e-65	3.1123e-64
BMSK0013136	2781	154.45	596.62	1.74	6.5	1.90135	Up	1.08768e-58	9.93447e-58
BMSK0014954	771	64	246	2.7	10.07	1.89903	Up	5.3167e-25	2.82232e-24
BMSK0013138	732	225	864	10.03	37.37	1.89756	Up	1.2372e-83	1.47765e-82
BMSK0006198	5607	520	2004	2.89	10.75	1.8952	Up	3.17734e-192	7.63425e-191
BMSK0014956	1074	10.71	41.03	0.32	1.19	1.89482	Up	1.68134e-05	4.08341e-05
BMSK0010485	270	25.02	94.88	3.33	12.37	1.89325	Up	3.2244e-10	1.06948e-09
BMSK0009305	645	11	42	0.56	2.08	1.89308	Up	2.6014e-05	6.17642e-05
BMSK0011205	627	77.03	294.4	4.05	15.02	1.89089	Up	2.18972e-29	1.2721e-28
BMSK0005858	1161	223	853	6.14	22.76	1.89019	Up	2.87548e-82	3.38445e-81
BMSK0002815	2739	338	1295	3.87	14.34	1.88964	Up	3.72318e-124	6.19204e-123
BMSK0013774	233	52.07	196.64	8.25	30.55	1.88871	Up	7.5785e-20	3.54204e-19
BMSK0003308	1215	243	928	6.38	23.62	1.88838	Up	3.3897e-89	4.27698e-88
BMSK0007767	1623	10.03	38.95	0.2	0.74	1.88753	Up	6.74418e-05	0.000153708
BMSK0001223	930	800	3052	27.74	102.6	1.88699	Up	1.13406e-288	4.05097e-287
BMSK0003366	702	44.23	168.11	2.06	7.6	1.88336	Up	1.96629e-17	8.60198e-17
BMSK0008994	549	101	383	6.12	22.54	1.88088	Up	1.52181e-37	1.02296e-36
BMSK0006949	984	18.07	68.57	0.59	2.17	1.87891	Up	8.84562e-08	2.55928e-07
BMSK0015478	711	52	197	2.39	8.79	1.87885	Up	4.86764e-20	2.28685e-19
BMSK0015592	534	1386	5234	86.45	317.36	1.87618	Up	0	0
BMSK0014250	345	9	34	0.91	3.34	1.87591	Up	0.000175658	0.0003793
BMSK0011997	954	403	1526	13.61	49.95	1.87582	Up	3.29024e-144	6.25258e-143
BMSK0010117	765	40	151	1.7	6.23	1.8737	Up	1.20728e-15	4.96281e-15
BMSK0010333	681	166	627	7.99	29.28	1.87365	Up	3.68706e-60	3.4247e-59
BMSK0012084	954	139	525	4.69	17.18	1.87307	Up	1.1983e-50	9.81141e-50
BMSK0005361	252	105.78	394.62	15.27	55.82	1.87008	Up	3.60808e-38	2.45032e-37
BMSK0008612	2121	105	397	1.56	5.7	1.86942	Up	9.62868e-39	6.58617e-38
BMSK0005580	558	30.14	113.08	1.79	6.54	1.86933	Up	4.94576e-12	1.78668e-11
BMSK0004522	3780	104.34	392.76	0.86	3.14	1.86836	Up	3.71948e-38	2.52377e-37
BMSK0003565	1431	9	34	0.2	0.73	1.8679	Up	0.000175658	0.000379237
BMSK0013362	2307	22.45	85.79	0.31	1.13	1.86598	Up	1.35893e-09	4.36376e-09
BMSK0007523	2298	77.92	294.66	1.07	3.9	1.86586	Up	2.18972e-29	1.27229e-28
BMSK0011640	3756	91.88	344.02	0.76	2.77	1.86581	Up	8.86764e-34	5.58988e-33
BMSK0006400	399	23	86	1.97	7.18	1.86579	Up	2.05886e-09	6.54595e-09
BMSK0010164	1668	892	3357	16.92	61.64	1.86514	Up	0	0
BMSK0015874	432	16	60	1.26	4.59	1.86507	Up	5.7458e-07	1.5758e-06
BMSK0014732	510	272	1019	17.83	64.95	1.86502	Up	7.5398e-96	1.00102e-94
BMSK0004094	1125	164	617	4.67	17.01	1.86489	Up	5.47054e-59	5.01069e-58
BMSK0004530	258	46	171	6.46	23.52	1.86428	Up	2.87126e-17	1.24879e-16
BMSK0004960	3144	109.29	409.87	1.09	3.95	1.85752	Up	1.46861e-39	1.0187e-38
BMSK0011232	2292	1926.68	7214.67	26.42	95.73	1.85734	Up	0	0
BMSK0014882	1074	69	258	2.06	7.46	1.85653	Up	1.90288e-25	1.02128e-24
BMSK0004453	513	33.83	125.52	2.2	7.95	1.85345	Up	3.11012e-13	1.17895e-12
BMSK0014056	522	951	3532	60.79	219.5	1.85232	Up	0	0
BMSK0010688	1326	83	309	1.99	7.18	1.85122	Up	4.86902e-30	2.86197e-29
BMSK0015845	552	112	415	6.74	24.28	1.84895	Up	1.32828e-39	9.21526e-39
BMSK0009275	726	56	207	2.52	9.03	1.8413	Up	1.76123e-20	8.38782e-20
BMSK0006665	1500	74.67	276.56	1.58	5.66	1.84088	Up	4.78142e-27	2.6609e-26
BMSK0005879	1275	16.08	58.93	0.4	1.43	1.83794	Up	1.39944e-06	3.73222e-06
BMSK0008333	537	14.04	51.6	0.87	3.11	1.83783	Up	5.87408e-06	1.48214e-05
BMSK0008876	2280	325	1200	4.48	16.01	1.8374	Up	7.72578e-111	1.15545e-109
BMSK0011108	1257	933	3441	23.66	84.55	1.83735	Up	0	0
BMSK0008220	2538	916	3381	11.32	40.44	1.83691	Up	0	0
BMSK0008633	555	73	268	4.37	15.59	1.83492	Up	6.84602e-26	3.71061e-25
BMSK0002446	1869	2983	10982	50.36	179.46	1.83331	Up	0	0
BMSK0001834	5481	528	1946	3	10.68	1.83188	Up	3.27204e-178	7.43906e-177
BMSK0002736	2673	715.6	2631.2	8.39	29.86	1.83147	Up	7.89806e-240	2.33461e-238
BMSK0000628	348	209.65	764.7	20.92	74.44	1.8312	Up	1.79714e-70	1.88281e-69
BMSK0006691	1791	704	2586	12.41	44.14	1.83058	Up	2.559e-235	7.42874e-234
BMSK0013423	1242	31.13	114.16	0.8	2.84	1.82782	Up	7.40534e-12	2.65623e-11
BMSK0009756	1242	31.13	114.16	0.8	2.84	1.82782	Up	7.40534e-12	2.65598e-11
BMSK0001002	1110	176	645	5.08	18.03	1.8275	Up	6.30388e-60	5.83304e-59
BMSK0015111	948	43	157	1.46	5.17	1.8242	Up	1.07799e-15	4.44354e-15
BMSK0014693	2490	10	38	0.13	0.46	1.82312	Up	6.74418e-05	0.00015369
BMSK0011485	4410	216.69	792.11	1.53	5.41	1.8221	Up	3.1576e-73	3.4044e-72
BMSK0006456	729	364.06	1323.4	16.3	57.49	1.81844	Up	5.79402e-120	9.28667e-119
BMSK0000643	378	95.98	346.79	8.73	30.76	1.817	Up	1.06121e-32	6.55045e-32
BMSK0010976	1995	67	244	1.06	3.73	1.81511	Up	1.62449e-23	8.34114e-23
BMSK0011408	2241	582	2114	8.17	28.7	1.81264	Up	2.09526e-190	5.01573e-189
BMSK0014032	1500	111	403	2.35	8.25	1.81173	Up	1.06731e-37	7.19931e-37
BMSK0014372	2022	162.19	588.04	2.53	8.87	1.8098	Up	3.16696e-54	2.72434e-53
BMSK0010755	4041	114.69	417.78	0.89	3.12	1.80967	Up	2.9408e-39	2.02976e-38
BMSK0006836	882	54	195	1.98	6.93	1.80735	Up	6.25402e-19	2.85508e-18
BMSK0013564	1620	279	1008	5.45	19.07	1.80698	Up	3.01378e-91	3.86026e-90
BMSK0008295	1326	57.91	209.06	1.39	4.86	1.80587	Up	1.69285e-20	8.06613e-20
BMSK0010443	1503	103	371	2.17	7.58	1.8045	Up	1.52452e-34	9.75389e-34
BMSK0003692	396	89	319	7.69	26.86	1.8044	Up	9.05192e-30	5.30061e-29
BMSK0004859	1209	229	826	6.05	21.13	1.80429	Up	5.79466e-75	6.37839e-74
BMSK0001255	2976	363	1308	3.82	13.31	1.80087	Up	1.63288e-117	2.56746e-116
BMSK0002140	1239	117	420	3.01	10.48	1.7998	Up	9.4298e-39	6.45354e-38
BMSK0015715	2778	24.12	86.09	0.27	0.94	1.7997	Up	4.74346e-09	1.47841e-08
BMSK0010237	1299	29	104.03	0.71	2.47	1.79862	Up	1.12113e-10	3.80691e-10
BMSK0002812	5538	1966	7064	11.04	38.37	1.79724	Up	0	0
BMSK0012633	933	299.49	1073.1	10.35	35.95	1.79636	Up	2.65036e-96	3.53684e-95
BMSK0014148	663	1205	4310	59.64	207.12	1.79611	Up	0	0
BMSK0014635	1974	359.06	1286.77	5.73	19.89	1.79544	Up	7.96088e-115	1.23084e-113
BMSK0014126	2520	14	49	0.17	0.59	1.79518	Up	1.41732e-05	3.46449e-05
BMSK0002786	1050	65	233	1.99	6.9	1.79383	Up	3.68118e-22	1.83118e-21
BMSK0013252	1785	1520.09	5442.9	26.9	93.23	1.79319	Up	0	0
BMSK0000117	396	47	167	4.06	14.06	1.79204	Up	3.7363e-16	1.56064e-15
BMSK0012246	1623	3911	13978	76.28	263.96	1.79094	Up	0	0
BMSK0009473	1458	158	563	3.44	11.87	1.78684	Up	5.68774e-51	4.6737e-50
BMSK0004227	1029	115.71	411.5	3.61	12.45	1.78608	Up	8.88702e-38	5.99662e-37
BMSK0016020	426	10.93	38.68	0.87	3	1.78588	Up	6.74418e-05	0.000153681
BMSK0011731	1041	85.49	304.53	2.64	9.1	1.78533	Up	2.22912e-28	1.27313e-27
BMSK0008143	387	82.73	292	7.33	25.22	1.78268	Up	3.40228e-27	1.89883e-26
BMSK0009491	1026	574	2037	17.97	61.8	1.78202	Up	6.87842e-179	1.56841e-177
BMSK0003361	300	30.63	107.51	3.61	12.4	1.78027	Up	6.89076e-11	2.36189e-10
BMSK0007310	2223	836	2965	11.83	40.59	1.77867	Up	2.68872e-259	8.59418e-258
BMSK0001159	831	151	534	5.89	20.2	1.77802	Up	4.9114e-48	3.86435e-47
BMSK0008214	705	81	286	3.76	12.87	1.77521	Up	1.98627e-26	1.08902e-25
BMSK0011277	735	29.48	104.13	1.31	4.48	1.77393	Up	1.12113e-10	3.80658e-10
BMSK0013401	1698	2123	7494	39.53	135.11	1.77311	Up	0	0
BMSK0012323	3711	136.74	483.48	1.15	3.93	1.7729	Up	8.27328e-44	6.11496e-43
BMSK0013083	1275	523.41	1844.63	13.08	44.66	1.77162	Up	5.99204e-161	1.25385e-159
BMSK0003255	368	10	35	0.94	3.2	1.76734	Up	0.000259332	0.000550686
BMSK0013751	4809	456	1603	2.95	10.04	1.76697	Up	1.06763e-139	1.96923e-138
BMSK0004399	2457	1679.58	5907.18	21.46	73.03	1.76684	Up	0	0
BMSK0007079	2700	745	2619	8.65	29.42	1.76603	Up	5.3073e-227	1.4928e-225
BMSK0009297	2889	14.27	49.05	0.15	0.51	1.76553	Up	1.41732e-05	3.46427e-05
BMSK0015890	1548	36.69	128.7	0.75	2.55	1.76553	Up	1.01882e-12	3.7864e-12
BMSK0005391	396	48.44	168.68	4.19	14.2	1.76087	Up	5.4283e-16	2.25961e-15
BMSK0010122	603	100	349	5.48	18.56	1.75995	Up	1.66658e-31	1.00856e-30
BMSK0012775	732	162	563	7.22	24.35	1.75385	Up	1.37979e-49	1.11126e-48
BMSK0006430	2649	16	56	0.19	0.64	1.75207	Up	3.36318e-06	8.68364e-06
BMSK0011828	1134	171.32	594.53	4.83	16.25	1.75034	Up	3.38934e-52	2.83356e-51
BMSK0010162	603	143	495	7.83	26.33	1.74962	Up	1.31861e-43	9.70557e-43
BMSK0008673	387	60	207	5.32	17.88	1.74885	Up	4.51126e-19	2.06481e-18
BMSK0005036	359	168	579	16.19	54.41	1.74877	Up	1.79563e-50	1.46651e-49
BMSK0001430	606	614	2124	33.44	112.37	1.74861	Up	4.0938e-181	9.41743e-180
BMSK0013096	969	845	2928	28.07	94.29	1.74808	Up	2.14854e-249	6.59134e-248
BMSK0010176	897	25.62	88.37	0.92	3.09	1.7479	Up	4.48398e-09	1.39844e-08
BMSK0007657	1761	963	3339	17.28	57.99	1.7467	Up	2.54398e-284	8.93148e-283
BMSK0015229	774	58.95	204.08	2.48	8.32	1.74624	Up	3.31518e-19	1.52346e-18
BMSK0005497	1476	38	132	0.82	2.75	1.74574	Up	9.08256e-13	3.38616e-12
BMSK0006700	3348	55.46	192.47	0.52	1.74	1.7425	Up	5.08548e-18	2.26086e-17
BMSK0001674	273	161	550	21.18	70.79	1.74084	Up	1.49757e-47	1.16792e-46
BMSK0006675	1173	14	48.2	0.38	1.27	1.74076	Up	2.1886e-05	5.2424e-05
BMSK0002993	1344	137.3	473.65	3.25	10.86	1.74051	Up	1.27524e-41	9.12894e-41
BMSK0012103	2046	329	1134	5.06	16.89	1.73896	Up	3.5254e-97	4.72727e-96
BMSK0004245	2370	204.23	704.57	2.71	9.04	1.73803	Up	4.33016e-61	4.05496e-60
BMSK0002425	2037	94.38	325.18	1.46	4.87	1.73795	Up	3.8006e-29	2.20136e-28
BMSK0013117	807	120.7	414.33	4.85	16.17	1.73726	Up	1.32809e-36	8.81166e-36
BMSK0005296	2610	758	2610	9.11	30.34	1.7357	Up	6.56682e-221	1.79641e-219
BMSK0012918	471	841.59	2881.16	60.14	200.29	1.73569	Up	3.47188e-242	1.03491e-240
BMSK0007821	1353	405	1392	9.52	31.7	1.73545	Up	1.77547e-118	2.81672e-117
BMSK0014055	690	2606	8937	123.64	411.6	1.7351	Up	0	0
BMSK0005647	1032	1669.07	5732.09	51.93	172.84	1.7348	Up	0	0
BMSK0000346	3072	392.16	1342.78	3.99	13.23	1.72935	Up	9.10642e-114	1.39464e-112
BMSK0008869	792	82	280	3.36	11.14	1.72922	Up	5.54972e-25	2.94521e-24
BMSK0005368	420	329	1120	26.65	88.33	1.72877	Up	1.23712e-94	1.6258e-93
BMSK0004761	1656	213.99	732.38	4.09	13.55	1.72812	Up	3.76988e-63	3.63081e-62
BMSK0009108	1428	450	1539	10.01	33.15	1.72757	Up	4.89154e-130	8.49089e-129
BMSK0013158	3039	957.75	3276.84	9.86	32.64	1.72698	Up	7.09276e-275	2.42237e-273
BMSK0001472	735	131	446	5.81	19.21	1.72525	Up	1.005e-38	6.87313e-38
BMSK0000763	2520	150	512	1.87	6.17	1.72223	Up	2.43564e-44	1.81437e-43
BMSK0014053	4152	63	214	0.47	1.55	1.72154	Up	2.44162e-19	1.12561e-18
BMSK0012924	393	14.68	49.7	1.28	4.22	1.7211	Up	1.41732e-05	3.46406e-05
BMSK0002316	6921	303.87	1032.79	1.36	4.48	1.71989	Up	2.15912e-87	2.6638e-86
BMSK0001860	2442	915.99	3118.15	11.78	38.79	1.71935	Up	2.53076e-260	8.12265e-259
BMSK0008658	699	196.75	667.48	9.21	30.32	1.719	Up	4.72098e-57	4.21884e-56
BMSK0002888	2403	246.36	837.87	3.22	10.6	1.71893	Up	3.9185e-71	4.13874e-70
BMSK0004329	1071	95.83	325.39	2.87	9.44	1.71774	Up	8.29624e-29	4.77331e-28
BMSK0001426	1284	56	190	1.39	4.57	1.71711	Up	2.59234e-17	1.12862e-16
BMSK0004816	2328	5080	17258	68.56	225.4	1.71705	Up	0	0
BMSK0009881	6090	40.95	138.86	0.21	0.69	1.71621	Up	3.4232e-13	1.29599e-12
BMSK0008240	576	16	54	0.92	3.02	1.71484	Up	7.96888e-06	1.99478e-05
BMSK0010080	870	120	406	4.46	14.64	1.7148	Up	3.79914e-35	2.45493e-34
BMSK0004008	426	10.42	35.05	0.83	2.72	1.71242	Up	0.000259332	0.000550716
BMSK0007796	1665	58.89	199.35	1.12	3.67	1.71228	Up	2.77234e-18	1.24216e-17
BMSK0008646	1275	487	1646	12.17	39.85	1.71125	Up	4.90756e-137	8.86689e-136
BMSK0007788	894	373.14	1259.69	13.48	44.13	1.71094	Up	4.29502e-105	6.1245e-104
BMSK0003018	2097	338.5	1144.62	5.08	16.63	1.71089	Up	5.68556e-96	7.56648e-95
BMSK0014500	681	103	347	4.96	16.21	1.70847	Up	3.98762e-30	2.34921e-29
BMSK0008262	609	397	1334	21.51	70.2	1.70646	Up	1.18267e-110	1.76606e-109
BMSK0006435	2247	290.58	980.64	4.07	13.28	1.70615	Up	2.5296e-82	2.97915e-81
BMSK0012322	483	42.48	142.22	2.95	9.62	1.70532	Up	2.99756e-13	1.13695e-12
BMSK0000173	3384	232.68	784.11	2.15	7.01	1.70508	Up	3.24892e-66	3.25059e-65
BMSK0007359	11625	463.06	1557.44	1.23	4.01	1.70494	Up	5.88956e-129	1.01643e-127
BMSK0011918	1692	212	713	3.96	12.9	1.7038	Up	4.84344e-60	4.49237e-59
BMSK0009838	3624	137.17	460.27	1.18	3.84	1.70232	Up	2.92912e-39	2.02205e-38
BMSK0000026	2838	559	1878	6.17	20.05	1.70026	Up	5.76002e-155	1.167e-153
BMSK0010858	762	44.84	150.31	1.92	6.23	1.69813	Up	4.85542e-14	1.89653e-13
BMSK0003757	831	679	2269	26.48	85.84	1.69675	Up	1.24748e-185	2.92506e-184
BMSK0003648	189	17.38	57.26	3.55	11.5	1.69574	Up	4.81306e-06	1.22982e-05
BMSK0001330	753	281	938	12.16	39.38	1.69532	Up	9.69536e-78	1.09764e-76
BMSK0003755	3537	442	1478	3.9	12.63	1.69531	Up	1.0921e-121	1.77529e-120
BMSK0008690	681	164	547	7.89	25.55	1.69523	Up	5.17936e-46	3.9428e-45
BMSK0001580	1539	180.79	603.75	3.72	12.04	1.69446	Up	8.25552e-51	6.77367e-50
BMSK0007703	1848	248	829	4.24	13.7	1.69204	Up	5.007e-69	5.16912e-68
BMSK0000121	825	198.77	660.7	7.81	25.19	1.68946	Up	3.97466e-55	3.45584e-54
BMSK0006207	1224	155	516	4.04	13.03	1.68941	Up	2.10726e-43	1.54723e-42
BMSK0001289	399	45.18	149.41	3.87	12.47	1.68806	Up	1.58726e-13	6.08501e-13
BMSK0014749	705	233.18	772.45	10.81	34.77	1.68548	Up	9.91744e-64	9.61826e-63
BMSK0001735	1662	49.54	163.87	0.94	3.02	1.68382	Up	9.71868e-15	3.89227e-14
BMSK0001859	1011	453	1501	14.4	46.24	1.68307	Up	3.33078e-122	5.43715e-121
BMSK0006654	7383	923.46	3061.31	3.88	12.45	1.68202	Up	1.9585e-247	5.97066e-246
BMSK0015871	960	109	361	3.66	11.74	1.68152	Up	1.1388e-30	6.78291e-30
BMSK0001339	3054	907.42	3008.17	9.3	29.82	1.68098	Up	3.42494e-243	1.02643e-241
BMSK0005267	594	196	647	10.91	34.97	1.68047	Up	1.86835e-53	1.59313e-52
BMSK0006014	774	108	356	4.54	14.52	1.67728	Up	4.21904e-30	2.48291e-29
BMSK0007971	927	564	1859	19.62	62.7	1.67614	Up	6.20754e-150	1.22575e-148
BMSK0005963	939	28.45	94.09	0.98	3.13	1.67531	Up	3.66988e-09	1.14942e-08
BMSK0013609	2091	20.46	67.72	0.31	0.99	1.67516	Up	6.97708e-07	1.90182e-06
BMSK0012122	1434	142.48	469.95	3.16	10.08	1.6735	Up	3.10036e-39	2.13951e-38
BMSK0015069	4497	236.73	780.44	1.64	5.23	1.67312	Up	3.50512e-64	3.4207e-63
BMSK0003360	1002	460	1513	14.76	47.05	1.6725	Up	4.53626e-122	7.38947e-121
BMSK0007010	2478	25	83	0.32	1.02	1.67243	Up	3.77264e-08	1.1144e-07
BMSK0015537	847	11.33	37.07	0.43	1.37	1.67177	Up	0.000240022	0.000510322
BMSK0006603	3657	7381	24310	63.02	200.78	1.67173	Up	0	0
BMSK0001808	573	172	564	9.95	31.69	1.67126	Up	1.9116e-46	1.46525e-45
BMSK0012465	879	345	1133	12.69	40.41	1.67102	Up	1.04585e-91	1.34446e-90
BMSK0004352	3945	165.32	545.56	1.31	4.17	1.67048	Up	2.50602e-45	1.88996e-44
BMSK0010093	1167	115.92	380.15	3.17	10.09	1.67037	Up	4.09182e-32	2.49956e-31
BMSK0000119	501	93	304	6.21	19.76	1.66992	Up	1.1063e-25	5.9713e-25
BMSK0002651	1434	456.94	1500.32	10.12	32.18	1.66896	Up	4.71946e-121	7.62088e-120
BMSK0010121	954	93.69	306.8	3.16	10.04	1.66776	Up	4.8673e-26	2.64957e-25
BMSK0012826	651	110.72	362.35	5.59	17.76	1.66771	Up	1.59581e-30	9.47595e-30
BMSK0001313	2091	860	2821	12.95	41.11	1.66654	Up	3.69304e-225	1.02982e-223
BMSK0013588	3102	1173	3848	11.83	37.55	1.66636	Up	2e-306	7.44498e-305
BMSK0004095	639	447	1461	23.01	73.03	1.66623	Up	4.9227e-117	7.72149e-116
BMSK0014833	574	91.53	298.57	5.28	16.74	1.66469	Up	2.93184e-25	1.56574e-24
BMSK0000705	1092	18	59	0.53	1.68	1.6644	Up	4.43594e-06	1.1366e-05
BMSK0013727	1917	221	724	3.64	11.53	1.66338	Up	4.53276e-59	4.15663e-58
BMSK0003428	267	293	948	39.55	125.23	1.66283	Up	1.21836e-75	1.34988e-74
BMSK0000319	1104	1314	4272	38.12	120.09	1.6555	Up	0	0
BMSK0015773	1212	2493	8106	65.66	206.83	1.65536	Up	0	0
BMSK0012872	2475	16.11	51.7	0.2	0.63	1.65535	Up	2.82494e-05	6.68594e-05
BMSK0006621	807	67	217	2.69	8.47	1.65476	Up	1.43985e-18	6.49694e-18
BMSK0012203	1572	1504.64	4890.8	30.32	95.44	1.65432	Up	0	0
BMSK0006905	2205	737	2396	10.51	33.07	1.65376	Up	1.95385e-189	4.65716e-188
BMSK0008137	879	120.14	389.62	4.42	13.89	1.65193	Up	4.19792e-32	2.56316e-31
BMSK0004881	636	81.45	263.41	4.21	13.23	1.65192	Up	2.98544e-22	1.48927e-21
BMSK0015932	162	30	95.39	7.43	23.34	1.65137	Up	1.07896e-08	3.29552e-08
BMSK0001354	2991	472	1532	4.94	15.51	1.65062	Up	1.3967e-121	2.26571e-120
BMSK0001391	1185	279	904	7.52	23.61	1.65059	Up	2.43252e-72	2.59887e-71
BMSK0014469	990	11	36	0.36	1.13	1.65025	Up	0.0003688	0.000763955
BMSK0002699	612	19.25	62.24	1.04	3.26	1.64829	Up	2.67804e-06	6.98604e-06
BMSK0011400	747	119	384	5.19	16.26	1.64752	Up	1.54115e-31	9.33228e-31
BMSK0004362	504	880	2832	58.43	182.84	1.6458	Up	1.01627e-220	2.77423e-219
BMSK0014259	612	11.62	37.58	0.63	1.97	1.64477	Up	0.000240022	0.00051035
BMSK0006099	2721	372	1201	4.28	13.38	1.6444	Up	4.35756e-95	5.75583e-94
BMSK0014465	1428	186.15	600.51	4.14	12.94	1.64413	Up	2.46094e-48	1.94377e-47
BMSK0008691	669	110.42	354.99	5.41	16.9	1.64332	Up	4.1861e-29	2.42104e-28
BMSK0015817	651	27.98	89.76	1.41	4.4	1.64181	Up	1.39465e-08	4.23083e-08
BMSK0004335	651	59.77	192.24	3.02	9.42	1.64118	Up	1.09249e-16	4.64866e-16
BMSK0002331	1182	117	376	3.16	9.85	1.6402	Up	9.19534e-31	5.4887e-30
BMSK0004256	1437	970.63	3121.6	21.45	66.81	1.63909	Up	5.66782e-243	1.69599e-241
BMSK0007287	879	285	915	10.48	32.63	1.63856	Up	2.25424e-72	2.41039e-71
BMSK0002205	2463	1031	3315	13.14	40.88	1.63743	Up	1.00143e-257	3.18006e-256
BMSK0004771	1254	248	797	6.31	19.63	1.63735	Up	2.40312e-63	2.32194e-62
BMSK0006552	1767	51.07	163.67	0.91	2.83	1.63686	Up	4.29294e-14	1.68088e-13
BMSK0014141	1128	129	414	3.66	11.38	1.63659	Up	1.18058e-33	7.42874e-33
BMSK0006814	357	136	433	13.19	40.95	1.63442	Up	8.73754e-35	5.61988e-34
BMSK0010288	858	359	1149	13.54	42.03	1.63419	Up	4.54284e-90	5.77316e-89
BMSK0003535	1236	145	464	3.74	11.6	1.63301	Up	2.16962e-37	1.45589e-36
BMSK0015618	900	13.98	44.59	0.5	1.55	1.63227	Up	5.59848e-05	0.000128378
BMSK0006976	720	13.83	44.37	0.63	1.95	1.63005	Up	5.59848e-05	0.000128371
BMSK0009087	720	13.83	44.37	0.63	1.95	1.63005	Up	5.59848e-05	0.000128363
BMSK0000893	720	13.83	44.37	0.63	1.95	1.63005	Up	5.59848e-05	0.000128348
BMSK0010222	651	153	487	7.72	23.86	1.62792	Up	6.59808e-39	4.53072e-38
BMSK0001695	576	776	2460	44.62	137.45	1.62314	Up	2.33436e-188	5.53361e-187
BMSK0011257	1371	157	499	3.64	11.21	1.62278	Up	9.40346e-40	6.53205e-39
BMSK0004715	738	2488	7894	109.94	338.51	1.62248	Up	0	0
BMSK0009400	534	13	41	0.81	2.49	1.62015	Up	0.000199695	0.000427126
BMSK0000167	444	251	792	19.13	58.74	1.61851	Up	1.55583e-61	1.46755e-60
BMSK0007855	879	325.02	1028	11.95	36.66	1.6172	Up	1.37882e-79	1.5911e-78
BMSK0009926	720	305	963	13.83	42.39	1.61592	Up	1.6922e-74	1.85323e-73
BMSK0011858	591	50.93	160.56	2.85	8.73	1.61502	Up	7.02548e-14	2.72419e-13
BMSK0000271	1980	63.17	200.84	1.01	3.09	1.61325	Up	7.82044e-17	3.34781e-16
BMSK0011651	1332	349	1102	8.34	25.5	1.61238	Up	5.35368e-85	6.47166e-84
BMSK0011786	1587	996	3140	19.88	60.68	1.6099	Up	3.65828e-238	1.07564e-236
BMSK0015999	1947	202	637	3.27	9.98	1.60975	Up	8.60834e-50	6.95172e-49
BMSK0013769	765	37	116	1.57	4.79	1.60926	Up	3.30962e-10	1.09738e-09
BMSK0013957	357	178.22	557.14	17.28	52.69	1.60843	Up	2.503e-43	1.83572e-42
BMSK0007049	948	287.47	903.55	9.77	29.77	1.60743	Up	1.17252e-69	1.21727e-68
BMSK0007973	660	113.59	355.72	5.65	17.18	1.60441	Up	2.43034e-28	1.38744e-27
BMSK0010323	972	44.71	140.11	1.48	4.5	1.60433	Up	3.05902e-12	1.11513e-11
BMSK0015804	1350	342	1073.12	8.06	24.49	1.60334	Up	3.90818e-82	4.59577e-81
BMSK0005262	3003	262.65	825.44	2.74	8.32	1.60241	Up	7.39076e-64	7.17854e-63
BMSK0000505	1149	358.93	1123.48	9.99	30.3	1.60076	Up	7.39448e-86	9.00016e-85
BMSK0015479	663	51	159	2.52	7.64	1.60015	Up	2.16012e-13	8.24134e-13
BMSK0005910	903	93	291	3.33	10.09	1.59933	Up	2.13376e-23	1.09316e-22
BMSK0001760	885	351	1097	12.82	38.84	1.59915	Up	1.62236e-83	1.93469e-82
BMSK0010257	453	105	327	7.83	23.72	1.59902	Up	5.99856e-26	3.25763e-25
BMSK0014511	2937	194.81	611.05	2.08	6.3	1.59877	Up	9.41226e-48	7.36546e-47
BMSK0006402	2691	60.5	188	0.7	2.12	1.59864	Up	1.14537e-15	4.71582e-15
BMSK0002908	2082	71	221.12	1.07	3.24	1.59838	Up	5.12126e-18	2.27573e-17
BMSK0003397	756	326	1016	14.04	42.47	1.5969	Up	3.34018e-77	3.76508e-76
BMSK0003958	1632	283	884	5.49	16.6	1.59631	Up	1.33176e-67	1.35439e-66
BMSK0008778	1848	250	781	4.27	12.91	1.59618	Up	6.14172e-60	5.68705e-59
BMSK0005619	303	23	71	2.68	8.1	1.59569	Up	1.22224e-06	3.27763e-06
BMSK0011044	756	149	464	6.42	19.4	1.59541	Up	3.7799e-36	2.48627e-35
BMSK0010607	414	130.1	403.81	10.71	32.36	1.59525	Up	1.98003e-31	1.19638e-30
BMSK0005901	987	1319	4110	42.98	129.83	1.59489	Up	2e-306	7.43786e-305
BMSK0000279	411	457.75	1417.14	37.97	114.48	1.59216	Up	3.07472e-106	4.42496e-105
BMSK0008762	1662	686	2136	13.06	39.37	1.59194	Up	4.71918e-160	9.80118e-159
BMSK0013710	990	71	221	2.31	6.96	1.59119	Up	5.12126e-18	2.27651e-17
BMSK0004773	813	87	270	3.47	10.45	1.5905	Up	1.33533e-21	6.5487e-21
BMSK0012930	2196	73.61	227.86	1.05	3.16	1.58954	Up	1.91693e-18	8.62364e-18
BMSK0010386	1875	175	543	2.94	8.84	1.58823	Up	7.87726e-42	5.66825e-41
BMSK0000275	486	23	71.19	1.59	4.78	1.58798	Up	1.22224e-06	3.27786e-06
BMSK0001012	1752	692	2146	12.48	37.47	1.58612	Up	6.05766e-160	1.25676e-158
BMSK0000615	432	52.81	162.63	4.15	12.43	1.58264	Up	1.31841e-13	5.07332e-13
BMSK0005007	1278	137.45	424.96	3.43	10.26	1.58075	Up	6.4772e-33	4.00705e-32
BMSK0014458	3864	140.59	436.64	1.14	3.41	1.58074	Up	4.55062e-34	2.88493e-33
BMSK0014536	606	15.53	48	0.85	2.54	1.57929	Up	4.70806e-05	0.000108446
BMSK0007164	3249	248	767	2.39	7.14	1.57891	Up	3.87142e-58	3.51454e-57
BMSK0000550	1170	781.2	2406.39	21.34	63.69	1.57751	Up	1.6016e-177	3.63702e-176
BMSK0007424	1569	82	253	1.66	4.95	1.57625	Up	3.43546e-20	1.62144e-19
BMSK0010613	1089	36.24	111.8	1.07	3.19	1.57595	Up	1.21702e-09	3.91776e-09
BMSK0001192	1275	126	388	3.15	9.39	1.57577	Up	4.58692e-30	2.69696e-29
BMSK0001756	699	42.25	129.99	1.98	5.9	1.57521	Up	6.16846e-11	2.11954e-10
BMSK0006469	3399	361.77	1115.59	3.33	9.92	1.57482	Up	1.4482e-83	1.72806e-82
BMSK0008621	4143	172	528	1.29	3.84	1.57374	Up	3.64184e-40	2.54798e-39
BMSK0001358	2640	836	2571	9.93	29.55	1.57329	Up	3.98776e-189	9.4819e-188
BMSK0013487	915	10.94	34.07	0.39	1.16	1.57258	Up	0.00040209	0.000823573
BMSK0008531	894	40	123	1.45	4.31	1.57163	Up	1.66504e-10	5.6049e-10
BMSK0000855	1311	42	129	1.02	3.03	1.57075	Up	6.16846e-11	2.11973e-10
BMSK0014023	1839	19	59	0.33	0.98	1.57032	Up	9.2587e-06	2.30726e-05
BMSK0004061	909	16	49	0.57	1.69	1.56799	Up	6.43532e-05	0.000146849
BMSK0006405	771	452	1381	19.07	56.54	1.56797	Up	1.35274e-101	1.87399e-100
BMSK0007903	1752	152.45	466.56	2.75	8.15	1.56737	Up	1.39238e-35	9.06201e-35
BMSK0010503	900	1183	3612	42.44	125.66	1.56603	Up	2.48372e-262	8.038e-261
BMSK0008403	555	17	52	1.02	3.02	1.56598	Up	3.85596e-05	9.05997e-05
BMSK0007127	273	273	826	35.91	106.31	1.56582	Up	1.05756e-60	9.87261e-60
BMSK0014834	1728	53.76	163.54	0.98	2.9	1.5652	Up	1.78797e-13	6.84231e-13
BMSK0001312	2112	1386	4237	20.66	61.11	1.56457	Up	6e-308	2.24855e-306
BMSK0015035	3519	253	775	2.25	6.65	1.56343	Up	5.33938e-58	4.83365e-57
[truncated: 4,867 more rows]
