# Supplementary material for: Comparative mRNA and LncRNA Analysis of the Molecular Mechanisms Associated With Low Silk Production in Bombyx mori
Source: Front Genet. 2021 Jan 21;11:592128. doi: 10.3389/fgene.2020.592128 (PMC7859555; doi:10.3389/fgene.2020.592128)
Supplement: Supplementary Table 9 — Differential expression of lncRNAs in Qiufeng vs. Nd. [file Table_9.XLS]

## Sheet: Data S8
Table S9 Differential expression of lncRNAs in Qiufeng vs. Nd
geneID	geneLength	Qiufeng-Expression	Nd-Expression	Qiufeng-FPKM	Nd-FPKM	log2 Ratio(Nd/Qiufeng)	Up-Down-Regulation(Nd/Qiufeng)	P-value	FDR
LXLOC_029979	431	0	1447.33	0.01	110.93	13.4374	Up	0	0
LXLOC_020370	280	0	764.82	0.01	95.56	13.2222	Up	2.25612e-224	6.27327e-223
LXLOC_014071	668	0	1739	0.01	82.9	13.0172	Up	0	0
LXLOC_020147	216	0	474	0.01	80.72	12.9787	Up	1.77238e-139	3.25677e-138
LXLOC_038588	318	0	744	0.01	80.25	12.9703	Up	1.61512e-218	4.35702e-217
LXLOC_024210	314	0	714.93	0.01	78.24	12.9337	Up	9.78288e-210	2.54892e-208
LXLOC_029981	438	0	906.01	0.01	68.22	12.736	Up	6.08126e-266	1.99293e-264
LXLOC_023065	367	0	666.77	0.01	61.13	12.5777	Up	1.10175e-195	2.70399e-194
LXLOC_026017	665	0	1253.52	0.01	60.05	12.5519	Up	0	0
LXLOC_006135	251	0	415.75	0.01	59.08	12.5285	Up	3.3139e-122	5.41187e-121
LXLOC_041002	334	0	546.02	0.01	55.68	12.4429	Up	1.48296e-160	3.09315e-159
LXLOC_042367	252	0	367.76	0.01	52.02	12.3449	Up	3.73212e-108	5.45993e-107
LXLOC_042630	284	0	411.04	0.01	50.52	12.3026	Up	4.91254e-121	7.92937e-120
LXLOC_025529	227	0	305.61	0.01	48.99	12.2583	Up	5.27186e-90	6.69306e-89
LXLOC_000839	271	0	323.28	0.01	41.97	12.0351	Up	2.83536e-95	3.749e-94
LXLOC_018873	365	0	432.14	0.01	39.86	11.9607	Up	3.49722e-127	5.94589e-126
LXLOC_011378	222	0	226	0.01	37.22	11.8619	Up	7.05644e-67	7.10576e-66
LXLOC_007422	983	0	1151.04	0.01	36.51	11.8341	Up	0	0
LXLOC_034297	215	0	211.35	0.01	36.2	11.8218	Up	1.73666e-62	1.65904e-61
LXLOC_021306	294	0	298	0.01	35.18	11.7805	Up	5.90416e-88	7.35185e-87
LXLOC_024209	246	0	233.2	0.01	33.94	11.7288	Up	6.30074e-69	6.4944e-68
LXLOC_000818	332	0	325.66	0.01	33.44	11.7074	Up	7.36416e-96	9.78033e-95
LXLOC_030980	213	0	178	0.01	30.84	11.5906	Up	7.947e-53	6.71602e-52
LXLOC_038798	453	0	422.82	0.01	30.68	11.5831	Up	2.959e-124	4.92955e-123
LXLOC_032060	614	0	582.69	0.01	30.4	11.5699	Up	4.2896e-171	9.44343e-170
LXLOC_035986	502	0	464	0.01	30.09	11.5551	Up	1.49961e-136	2.70069e-135
LXLOC_015027	236	0	195.83	0.01	29.96	11.5488	Up	8.38666e-58	7.56238e-57
LXLOC_031150	500	0	449.01	0.01	29.24	11.5137	Up	3.6907e-132	6.47579e-131
LXLOC_018750	268	0	220.59	0.01	29.01	11.5023	Up	4.02752e-65	3.98247e-64
LXLOC_015203	210	0	160.2	0.01	28.24	11.4635	Up	1.47761e-47	1.1535e-46
LXLOC_015005	207	0	156.25	0.01	28.03	11.4528	Up	2.19042e-46	1.67731e-45
LXLOC_000777	486	0	402.11	0.01	27.01	11.3993	Up	2.11828e-118	3.35783e-117
LXLOC_007301	305	0	230	0.01	26.03	11.346	Up	4.76012e-68	4.85625e-67
LXLOC_032832	226	0	161	0.01	25.95	11.3415	Up	7.5304e-48	5.91186e-47
LXLOC_005602	566	0	440.99	0.01	25.11	11.294	Up	1.59143e-129	2.75508e-128
LXLOC_000741	1458	0	1179	0.01	24.86	11.2796	Up	0	0
LXLOC_022354	306	0	220.47	0.01	24.85	11.279	Up	4.02752e-65	3.98146e-64
LXLOC_020687	240	0	164	0.01	24.59	11.2639	Up	9.96764e-49	7.91955e-48
LXLOC_037799	239	0	160.3	0.01	24.15	11.2378	Up	1.47761e-47	1.15258e-46
LXLOC_026729	443	0	312.43	0.01	23.23	11.1818	Up	4.70728e-92	6.07341e-91
LXLOC_005937	221	0	140.07	0.01	23.2	11.1799	Up	1.05779e-41	7.58632e-41
LXLOC_033476	311	0	205	0.01	22.68	11.1472	Up	9.91216e-61	9.2577e-60
LXLOC_005038	531	0	370.51	0.01	22.6	11.1421	Up	4.94004e-109	7.30675e-108
LXLOC_009838	245	0	137	0.01	20.04	10.9687	Up	7.99148e-41	5.65318e-40
LXLOC_028074	297	0	163	0.01	19.02	10.8933	Up	1.95584e-48	1.54765e-47
LXLOC_015028	955	0	568.78	0.01	18.6	10.8611	Up	5.38028e-167	1.16209e-165
LXLOC_006523	302	0	160	0.01	18.31	10.8384	Up	1.47761e-47	1.15304e-46
LXLOC_030388	622	0	353.43	0.01	18.18	10.8281	Up	4.68108e-104	6.6e-103
LXLOC_026819	645	0	364.26	0.01	18.03	10.8162	Up	2.81956e-107	4.0941e-106
LXLOC_025671	548	0	303.59	0.01	17.9	10.8057	Up	2.02978e-89	2.56609e-88
LXLOC_011967	709	0	396	0.01	17.72	10.7912	Up	1.20903e-116	1.88956e-115
LXLOC_008546	276	0	136	0.01	17.28	10.7549	Up	1.56808e-40	1.10245e-39
LXLOC_043236	359	0	178.53	0.01	16.78	10.7125	Up	7.947e-53	6.71456e-52
LXLOC_031366	210	0	94	0.01	16.57	10.6944	Up	3.0941e-28	1.76301e-27
LXLOC_008545	424	0	203	0.01	15.84	10.6294	Up	3.81638e-60	3.54144e-59
LXLOC_034967	256	0	111	0.01	15.41	10.5897	Up	3.26528e-33	2.03329e-32
LXLOC_036179	352	0	160	0.01	15.37	10.5859	Up	1.47761e-47	1.15327e-46
LXLOC_018927	1187	0	587.22	0.01	15.31	10.5803	Up	1.47471e-172	3.27246e-171
LXLOC_022309	625	0	298.01	0.01	15.25	10.5746	Up	5.90416e-88	7.34715e-87
LXLOC_042114	290	0	125.15	0.01	15.01	10.5517	Up	2.60334e-37	1.74513e-36
LXLOC_031274	232	0	95.94	0.01	14.98	10.5488	Up	1.57686e-28	9.02589e-28
LXLOC_011120	211	0	85.4	0.01	14.97	10.5479	Up	1.33418e-25	7.19029e-25
LXLOC_030387	957	0	454.8	0.01	14.84	10.5353	Up	1.26882e-133	2.24146e-132
LXLOC_017158	306	0	131	0.01	14.77	10.5285	Up	4.5612e-39	3.14037e-38
LXLOC_034070	216	0	85	0.01	14.47	10.4988	Up	1.33418e-25	7.1873e-25
LXLOC_006810	385	0	161.7	0.01	14.05	10.4564	Up	7.5304e-48	5.91067e-47
LXLOC_022113	486	0	207	0.01	13.9	10.4409	Up	2.57444e-61	2.41898e-60
LXLOC_026274	450	0	185	0.01	13.52	10.4009	Up	7.09592e-55	6.14769e-54
LXLOC_002365	207	0	75.3	0.01	13.51	10.3998	Up	1.12885e-22	5.68515e-22
LXLOC_006923	217	0	78.77	0.01	13.34	10.3815	Up	1.4942e-23	7.67824e-23
LXLOC_015432	258	0	96.61	0.01	13.29	10.3761	Up	8.03622e-29	4.62645e-28
LXLOC_006330	291	0	111.14	0.01	13.28	10.375	Up	3.26528e-33	2.03231e-32
LXLOC_008086	212	0	76.14	0.01	13.27	10.374	Up	5.75298e-23	2.91927e-22
LXLOC_024325	293	0	109.77	0.01	13.01	10.3454	Up	1.2572e-32	7.75411e-32
LXLOC_043544	203	0	70.31	0.01	12.92	10.3354	Up	3.28356e-21	1.59543e-20
LXLOC_037933	208	0	70.7	0.01	12.61	10.3004	Up	3.28356e-21	1.59623e-20
LXLOC_020463	270	0	95.85	0.01	12.5	10.2877	Up	1.57686e-28	9.0219e-28
LXLOC_026411	398	0	149	0.01	12.47	10.2842	Up	2.45314e-44	1.82636e-43
LXLOC_027164	233	0	79.49	0.01	12.35	10.2703	Up	7.61494e-24	3.94436e-23
LXLOC_022867	315	0	113.11	0.01	12.33	10.268	Up	8.4808e-34	5.34862e-33
LXLOC_040570	235	0	78.51	0.01	12.07	10.2372	Up	1.4942e-23	7.67622e-23
LXLOC_006296	334	0	117	0.01	11.93	10.2204	Up	5.72096e-35	3.68758e-34
LXLOC_016666	201	0	63.85	0.01	11.88	10.2143	Up	3.67738e-19	1.68631e-18
LXLOC_015601	233	0	76	0.01	11.81	10.2058	Up	5.75298e-23	2.92041e-22
LXLOC_031660	305	0	104.12	0.01	11.78	10.2021	Up	3.65692e-31	2.19732e-30
LXLOC_037333	430	0	152	0.01	11.68	10.1898	Up	3.2471e-45	2.4427e-44
LXLOC_023821	338	0	115	0.01	11.57	10.1762	Up	2.20268e-34	1.4072e-33
LXLOC_030122	338	0	114	0.01	11.47	10.1636	Up	4.3221e-34	2.74095e-33
LXLOC_021301	253	0	81	0.01	11.4	10.1548	Up	1.9778e-24	1.03884e-23
LXLOC_000870	267	0	86	0.01	11.36	10.1497	Up	6.79942e-26	3.68638e-25
LXLOC_025937	316	0	103.18	0.01	11.21	10.1306	Up	7.17558e-31	4.29365e-30
LXLOC_018626	213	0	64.13	0.01	11.11	10.1176	Up	1.87412e-19	8.66451e-19
LXLOC_018097	1137	0	401.13	0.01	10.94	10.0954	Up	4.1565e-118	6.5807e-117
LXLOC_027559	258	0	78	0.01	10.73	10.0674	Up	1.4942e-23	7.67723e-23
LXLOC_033872	291	0	87.48	0.01	10.45	10.0293	Up	3.46522e-26	1.89242e-25
LXLOC_035036	915	0	304.9	0.01	10.43	10.0265	Up	1.03444e-89	1.31117e-88
LXLOC_016371	278	0	82.38	0.01	10.38	10.0196	Up	1.00795e-24	5.32518e-24
LXLOC_019363	360	0	110.23	0.01	10.33	10.0126	Up	6.40712e-33	3.96432e-32
LXLOC_012125	344	0	104.68	0.01	10.32	10.0112	Up	3.65692e-31	2.19833e-30
LXLOC_007299	225	0	63	0.01	10.21	9.99577	Up	3.67738e-19	1.68651e-18
LXLOC_008022	222	0	61.83	0.01	10.18	9.99152	Up	1.41587e-18	6.39468e-18
LXLOC_037208	279	0	81	0.01	10.16	9.98868	Up	1.9778e-24	1.03828e-23
LXLOC_038559	536	0	166.4	0.01	10.05	9.97298	Up	2.58886e-49	2.07429e-48
LXLOC_006521	440	0	134	0.01	10.04	9.97154	Up	6.03746e-40	4.20514e-39
LXLOC_022312	203	0	53.98	0.01	9.92	9.9542	Up	3.11142e-16	1.30411e-15
LXLOC_029114	260	0	72.4	0.01	9.87	9.94691	Up	8.52826e-22	4.20202e-21
LXLOC_001836	200	0	52	0.01	9.74	9.92778	Up	6.10522e-16	2.53245e-15
LXLOC_023706	324	0	92	0.01	9.71	9.92333	Up	1.1913e-27	6.7142e-27
LXLOC_010615	908	0	281.74	0.01	9.71	9.92333	Up	5.59464e-83	6.62904e-82
LXLOC_019930	724	0	220.06	0.01	9.63	9.91139	Up	4.02752e-65	3.98349e-64
LXLOC_009282	881	0	269.63	0.01	9.59	9.90539	Up	1.82254e-79	2.09878e-78
LXLOC_017859	622	0	185.55	0.01	9.55	9.89936	Up	7.09592e-55	6.14222e-54
LXLOC_042941	1026	0	309	0.01	9.37	9.87191	Up	3.55628e-91	4.55063e-90
LXLOC_008306	374	0	104.32	0.01	9.36	9.87036	Up	3.65692e-31	2.19799e-30
LXLOC_042774	599	0	173.77	0.01	9.31	9.86264	Up	2.3116e-51	1.91281e-50
LXLOC_007961	411	0	114.59	0.01	9.26	9.85487	Up	4.3221e-34	2.74139e-33
LXLOC_012737	487	0	138	0.01	9.25	9.85331	Up	4.07272e-41	2.89104e-40
LXLOC_011839	425	0	118	0.01	9.19	9.84392	Up	2.91558e-35	1.88838e-34
LXLOC_006750	295	0	78	0.01	9.17	9.84078	Up	1.4942e-23	7.68027e-23
LXLOC_040365	345	0	92.62	0.01	9.1	9.82972	Up	1.1913e-27	6.71128e-27
LXLOC_027150	225	0	56	0.01	9.07	9.82496	Up	4.11844e-17	1.77929e-16
LXLOC_025707	232	0	57	0.01	8.9	9.79766	Up	2.0989e-17	9.16458e-17
LXLOC_010559	361	0	94.72	0.01	8.85	9.78953	Up	3.0941e-28	1.76275e-27
LXLOC_041678	342	0	88.97	0.01	8.83	9.78627	Up	1.76599e-26	9.69201e-26
LXLOC_018966	834	0	232	0.01	8.74	9.77149	Up	1.23633e-68	1.27163e-67
LXLOC_024329	375	0	97	0.01	8.68	9.76155	Up	4.09552e-29	2.36901e-28
LXLOC_016258	287	0	71.45	0.01	8.67	9.75989	Up	1.67341e-21	8.19328e-21
LXLOC_005389	261	0	63	0.01	8.55	9.73978	Up	3.67738e-19	1.68711e-18
LXLOC_020297	408	0	104	0.01	8.47	9.72622	Up	3.65692e-31	2.19765e-30
LXLOC_022700	206	0	45.85	0.01	8.28	9.69349	Up	6.83748e-14	2.65712e-13
LXLOC_001543	244	0	56	0.01	8.23	9.68475	Up	4.11844e-17	1.78206e-16
LXLOC_001979	363	0	88	0.01	8.17	9.67419	Up	1.76599e-26	9.69474e-26
LXLOC_027117	353	0	85.13	0.01	8.15	9.67066	Up	1.33418e-25	7.1883e-25
LXLOC_028354	317	0	74.6	0.01	8.08	9.65821	Up	2.21502e-22	1.10908e-21
LXLOC_019112	622	0	157	0.01	8.08	9.65821	Up	1.11631e-46	8.58873e-46
LXLOC_029419	510	0	125.01	0.01	7.97	9.63844	Up	2.60334e-37	1.74453e-36
LXLOC_027318	252	0	56	0.01	7.92	9.62936	Up	4.11844e-17	1.78226e-16
LXLOC_006524	313	0	72	0.01	7.91	9.62753	Up	8.52826e-22	4.20255e-21
LXLOC_024901	257	0	57	0.01	7.88	9.62205	Up	2.0989e-17	9.17075e-17
LXLOC_036077	339	0	78.48	0.01	7.87	9.62022	Up	1.4942e-23	7.6752e-23
LXLOC_024803	369	0	86	0.01	7.84	9.61471	Up	6.79942e-26	3.68792e-25
LXLOC_007298	469	0	112	0.01	7.82	9.61102	Up	1.6641e-33	1.04325e-32
LXLOC_004422	316	0	71.55	0.01	7.77	9.60177	Up	1.67341e-21	8.19225e-21
LXLOC_041815	720	0	176	0.01	7.75	9.59805	Up	3.05976e-52	2.55912e-51
LXLOC_025986	357	0	81	0.01	7.66	9.5812	Up	1.9778e-24	1.03842e-23
LXLOC_027964	230	0	48.36	0.01	7.63	9.57554	Up	9.05044e-15	3.63063e-14
LXLOC_001724	256	0	54.68	0.01	7.59	9.56796	Up	1.58569e-16	6.7098e-16
LXLOC_015807	202	0	39.2	0.01	7.25	9.50184	Up	3.90254e-12	1.41586e-11
LXLOC_018831	277	0	57	0.01	7.21	9.49386	Up	2.0989e-17	9.16766e-17
LXLOC_032922	224	0	44	0.01	7.17	9.48583	Up	1.34165e-13	5.15712e-13
LXLOC_041282	249	0	49.61	0.01	7.12	9.47573	Up	4.6124e-15	1.86665e-14
LXLOC_018109	278	0	56.32	0.01	7.1	9.47168	Up	4.11844e-17	1.78166e-16
LXLOC_014419	286	0	57	0.01	6.95	9.44087	Up	2.0989e-17	9.16869e-17
LXLOC_003565	225	0	42.48	0.01	6.88	9.42626	Up	5.16562e-13	1.94316e-12
LXLOC_005019	385	0	77.59	0.01	6.74	9.3966	Up	2.9319e-23	1.49555e-22
LXLOC_004991	215	0	39.26	0.01	6.72	9.39232	Up	3.90254e-12	1.41573e-11
LXLOC_018550	334	0	65.64	0.01	6.69	9.38586	Up	9.55114e-20	4.44957e-19
LXLOC_022868	375	0	74.52	0.01	6.67	9.38154	Up	2.21502e-22	1.10822e-21
LXLOC_025272	261	0	49	0.01	6.65	9.37721	Up	4.6124e-15	1.86762e-14
LXLOC_004642	302	0	58	0.01	6.64	9.37504	Up	1.06967e-17	4.71556e-17
LXLOC_013821	408	0	81	0.01	6.6	9.36632	Up	1.9778e-24	1.03898e-23
LXLOC_006774	588	0	120	0.01	6.56	9.35755	Up	7.57256e-36	4.9533e-35
LXLOC_017223	251	0	46	0.01	6.54	9.35315	Up	3.4846e-14	1.36782e-13
LXLOC_003050	230	0	41.35	0.01	6.52	9.34873	Up	1.01359e-12	3.76804e-12
LXLOC_035203	290	0	54	0.01	6.48	9.33985	Up	1.58569e-16	6.71345e-16
LXLOC_009678	256	0	46	0.01	6.39	9.31967	Up	3.4846e-14	1.36796e-13
LXLOC_014197	277	0	50	0.01	6.33	9.30606	Up	2.35064e-15	9.58489e-15
LXLOC_031066	360	0	67.48	0.01	6.32	9.30378	Up	2.48068e-20	1.17652e-19
LXLOC_043058	295	0	53	0.01	6.23	9.28309	Up	3.11142e-16	1.30383e-15
LXLOC_033142	204	0	34	0.01	6.21	9.27845	Up	1.13516e-10	3.84952e-10
LXLOC_010962	616	0	118.68	0.01	6.17	9.26913	Up	2.91558e-35	1.88869e-34
LXLOC_010419	215	0	35.86	0.01	6.14	9.26209	Up	5.78518e-11	1.99418e-10
LXLOC_035890	260	0	45	0.01	6.13	9.25974	Up	6.83748e-14	2.65951e-13
LXLOC_011689	226	0	38	0.01	6.12	9.25739	Up	7.65756e-12	2.74265e-11
LXLOC_031885	244	0	41.58	0.01	6.11	9.25503	Up	1.01359e-12	3.76912e-12
LXLOC_022870	435	0	79.96	0.01	6.07	9.24555	Up	7.61494e-24	3.94541e-23
LXLOC_032619	324	0	57.53	0.01	6.07	9.24555	Up	2.0989e-17	9.16972e-17
LXLOC_026621	287	0	50	0.01	6.07	9.24555	Up	2.35064e-15	9.58992e-15
LXLOC_008402	213	0	35	0.01	6.06	9.24317	Up	5.78518e-11	1.99524e-10
LXLOC_008084	288	0	50	0.01	6.05	9.24079	Up	2.35064e-15	9.59294e-15
LXLOC_007938	207	0	33.55	0.01	6.02	9.23362	Up	2.22742e-10	7.46439e-10
LXLOC_026406	261	0	44.26	0.01	6.01	9.23122	Up	1.34165e-13	5.15559e-13
LXLOC_015039	206	0	32.88	0.01	5.94	9.21432	Up	4.37062e-10	1.44009e-09
LXLOC_032337	217	0	35	0.01	5.93	9.21189	Up	5.78518e-11	1.99631e-10
LXLOC_016021	497	0	90.01	0.01	5.9	9.20457	Up	4.58674e-27	2.55329e-26
LXLOC_041334	283	0	47.47	0.01	5.86	9.19476	Up	1.77587e-14	7.05128e-14
LXLOC_006520	271	0	45	0.01	5.84	9.18982	Up	6.83748e-14	2.65898e-13
LXLOC_004353	343	0	59	0.01	5.84	9.18982	Up	5.45138e-18	2.4191e-17
LXLOC_040138	244	0	39.67	0.01	5.83	9.18735	Up	3.90254e-12	1.41652e-11
LXLOC_036163	1300	0	245.39	0.01	5.82	9.18488	Up	1.93413e-72	2.06925e-71
LXLOC_036857	238	0	38.33	0.01	5.8	9.17991	Up	7.65756e-12	2.74366e-11
LXLOC_033143	512	0	91	0.01	5.78	9.17493	Up	2.33756e-27	1.30893e-26
LXLOC_015993	343	0	58.29	0.01	5.77	9.17243	Up	1.06967e-17	4.71609e-17
LXLOC_043289	290	0	48	0.01	5.76	9.16993	Up	9.05044e-15	3.62988e-14
LXLOC_019191	278	0	45.61	0.01	5.75	9.16742	Up	6.83748e-14	2.655e-13
LXLOC_000246	662	0	119	0.01	5.73	9.16239	Up	1.48588e-35	9.66569e-35
LXLOC_039873	224	0	35	0.01	5.7	9.15482	Up	5.78518e-11	1.99684e-10
LXLOC_001511	253	0	40.52	0.01	5.7	9.15482	Up	1.98887e-12	7.30359e-12
LXLOC_040147	246	0	39	0.01	5.68	9.14975	Up	3.90254e-12	1.41494e-11
LXLOC_020791	495.4	0	86	0.01	5.66	9.14466	Up	6.79942e-26	3.68843e-25
LXLOC_022871	260	0	41.47	0.01	5.65	9.14211	Up	1.01359e-12	3.77526e-12
LXLOC_030306	721	0	127.99	0.01	5.63	9.13699	Up	6.76158e-38	4.568e-37
LXLOC_007888	319	0	52	0.01	5.59	9.1267	Up	6.10522e-16	2.53299e-15
LXLOC_036432	2322	0	421	0.01	5.51	9.10591	Up	5.80612e-124	9.65205e-123
LXLOC_004643	285	0	45.05	0.01	5.51	9.10591	Up	6.83748e-14	2.65447e-13
LXLOC_027165	1433	0	255.37	0.01	5.48	9.09803	Up	2.28594e-75	2.52407e-74
LXLOC_008989	335	0	53.5	0.01	5.44	9.08746	Up	3.11142e-16	1.30509e-15
LXLOC_030460	342	0	54.33	0.01	5.39	9.07414	Up	1.58569e-16	6.71199e-16
LXLOC_016771	531	0	87.7	0.01	5.35	9.0634	Up	3.46522e-26	1.89162e-25
LXLOC_017609	227	0	33.25	0.01	5.33	9.05799	Up	2.22742e-10	7.46696e-10
LXLOC_019085	310	0	48	0.01	5.33	9.05799	Up	9.05044e-15	3.63138e-14
LXLOC_037570	294	0	45	0.01	5.31	9.05257	Up	6.83748e-14	2.65739e-13
LXLOC_007210	1083	3.01	1663.59	0.09	47.71	9.05015	Up	0	0
LXLOC_021862	238	0	35	0.01	5.3	9.04985	Up	5.78518e-11	1.99666e-10
LXLOC_002584	261	0	39	0.01	5.29	9.04712	Up	3.90254e-12	1.41441e-11
LXLOC_029472	212	0	30.05	0.01	5.24	9.03342	Up	1.68278e-09	5.37306e-09
LXLOC_013142	318	0	48.27	0.01	5.21	9.02514	Up	9.05044e-15	3.6325e-14
LXLOC_002331	315	0	47.67	0.01	5.2	9.02237	Up	1.77587e-14	7.0556e-14
LXLOC_026641	225	0	32	0.01	5.19	9.01959	Up	4.37062e-10	1.43997e-09
LXLOC_042875	235	0	33.63	0.01	5.17	9.01402	Up	2.22742e-10	7.45989e-10
LXLOC_010192	219	0	30.59	0.01	5.12	9	Up	1.68278e-09	5.37527e-09
LXLOC_023982	322	0	47.96	0.01	5.1	8.99435	Up	1.77587e-14	7.05416e-14
LXLOC_009294	352	0	52.66	0.01	5.06	8.98299	Up	6.10522e-16	2.53407e-15
LXLOC_027445	3104	0	511	0.01	4.98	8.96	Up	2.61278e-150	5.17237e-149
LXLOC_042278	233	0	31.98	0.01	4.97	8.9571	Up	8.576e-10	2.78423e-09
LXLOC_021680	318	0	46	0.01	4.96	8.9542	Up	3.4846e-14	1.36727e-13
LXLOC_034272	368	0	54.3	0.01	4.96	8.9542	Up	1.58569e-16	6.70907e-16
LXLOC_029079	379	0	55.97	0.01	4.95	8.95128	Up	8.0812e-17	3.45411e-16
LXLOC_026904	247	0	34.03	0.01	4.93	8.94544	Up	1.13516e-10	3.84919e-10
LXLOC_018749	225	0	30.34	0.01	4.92	8.94251	Up	1.68278e-09	5.36997e-09
LXLOC_042336	203	0	26.52	0.01	4.88	8.93074	Up	2.49456e-08	7.4536e-08
LXLOC_017226	385	0	56	0.01	4.87	8.92778	Up	4.11844e-17	1.78028e-16
LXLOC_027444	330	0	47	0.01	4.86	8.92481	Up	1.77587e-14	7.04841e-14
LXLOC_022123	237	0	31.86	0.01	4.85	8.92184	Up	8.576e-10	2.78168e-09
LXLOC_030960	201	0	26	0.01	4.84	8.91886	Up	2.49456e-08	7.44274e-08
LXLOC_021884	201	0	25.86	0.01	4.81	8.90989	Up	4.89482e-08	1.43639e-07
LXLOC_033005	227	0	30	0.01	4.81	8.90989	Up	1.68278e-09	5.36689e-09
LXLOC_009505	391	0	56	0.01	4.78	8.90087	Up	4.11844e-17	1.78008e-16
LXLOC_019662	500	0	73	0.01	4.75	8.89178	Up	4.34628e-22	2.15596e-21
LXLOC_019436	223	0	28.79	0.01	4.72	8.88264	Up	6.47904e-09	2.00107e-08
LXLOC_029358	859	0	128.57	0.01	4.7	8.87652	Up	3.44592e-38	2.34265e-37
LXLOC_002977	206	0	26	0.01	4.69	8.87344	Up	2.49456e-08	7.44959e-08
LXLOC_032236	297	0	40	0.01	4.67	8.86728	Up	1.98887e-12	7.30842e-12
LXLOC_018337	1040	0	155.64	0.01	4.66	8.86419	Up	4.29804e-46	3.27382e-45
LXLOC_000225	201	0	25	0.01	4.65	8.86109	Up	4.89482e-08	1.43564e-07
LXLOC_027463	221	0	28	0.01	4.64	8.85798	Up	6.47904e-09	2.00601e-08
LXLOC_028174	217	0	27.42	0.01	4.64	8.85798	Up	1.27131e-08	3.87238e-08
LXLOC_019435	378	0	52.22	0.01	4.63	8.85487	Up	6.10522e-16	2.53651e-15
LXLOC_035029	208	0	25.93	0.01	4.62	8.85175	Up	4.89482e-08	1.43857e-07
LXLOC_002558	254	0	33	0.01	4.62	8.85175	Up	2.22742e-10	7.46053e-10
LXLOC_039865	267	0	35	0.01	4.62	8.85175	Up	5.78518e-11	1.99436e-10
LXLOC_016053	689	0	100	0.01	4.61	8.84862	Up	5.42104e-30	3.18403e-29
LXLOC_017991	255	0	33	0.01	4.6	8.84549	Up	2.22742e-10	7.4631e-10
LXLOC_014207	400	0	55.05	0.01	4.58	8.8392	Up	8.0812e-17	3.45525e-16
LXLOC_028809	355	0	48	0.01	4.57	8.83605	Up	9.05044e-15	3.62876e-14
LXLOC_043601	441	0	61.16	0.01	4.57	8.83605	Up	1.41587e-18	6.39097e-18
LXLOC_004079	296	0	38.93	0.01	4.56	8.83289	Up	7.65756e-12	2.74518e-11
LXLOC_011633	409	0	56	0.01	4.55	8.82972	Up	4.11844e-17	1.78048e-16
LXLOC_010932	805	0	116.02	0.01	4.54	8.82655	Up	1.12256e-34	7.19876e-34
LXLOC_040725	1102	0	161.22	0.01	4.54	8.82655	Up	7.5304e-48	5.90947e-47
LXLOC_012149	458	0	63.24	0.01	4.53	8.82337	Up	3.67738e-19	1.68731e-18
LXLOC_039704	325	0	42.91	0.01	4.51	8.81698	Up	5.16562e-13	1.9426e-12
LXLOC_026745	340	0	45	0.01	4.5	8.81378	Up	6.83748e-14	2.65792e-13
LXLOC_003567	1035	0	149.25	0.01	4.49	8.81057	Up	2.45314e-44	1.82671e-43
LXLOC_004742	245	0	30.56	0.01	4.47	8.80413	Up	1.68278e-09	5.37086e-09
LXLOC_008255	465	0	63.24	0.01	4.46	8.8009	Up	3.67738e-19	1.68791e-18
LXLOC_028940	208	0	25	0.01	4.46	8.8009	Up	4.89482e-08	1.43553e-07
LXLOC_000103	202	0	24	0.01	4.44	8.79442	Up	9.60458e-08	2.76549e-07
LXLOC_007116	207	0	24.68	0.01	4.43	8.79116	Up	9.60458e-08	2.76467e-07
LXLOC_011774	331	0	43	0.01	4.43	8.79116	Up	2.63256e-13	1.00036e-12
LXLOC_021410	264	0	33	0.01	4.42	8.7879	Up	2.22742e-10	7.46568e-10
LXLOC_036107	203	0	24	0.01	4.41	8.78463	Up	9.60458e-08	2.77e-07
LXLOC_016885	224	0	27	0.01	4.4	8.78136	Up	1.27131e-08	3.87359e-08
LXLOC_016357	294	0	37.16	0.01	4.39	8.77808	Up	1.50256e-11	5.30878e-11
LXLOC_000031	233	0	28.15	0.01	4.37	8.77149	Up	6.47904e-09	2.00155e-08
LXLOC_031076	287	0	36	0.01	4.37	8.77149	Up	2.94832e-11	1.02824e-10
LXLOC_017990	258	0	31.65	0.01	4.35	8.76487	Up	8.576e-10	2.78586e-09
LXLOC_036254	654	0	89	0.01	4.34	8.76155	Up	9.00006e-27	4.9787e-26
LXLOC_008083	379	0	49	0.01	4.33	8.75822	Up	4.6124e-15	1.86607e-14
LXLOC_027753	200	0	23	0.01	4.31	8.75154	Up	1.88461e-07	5.33367e-07
LXLOC_030827	263	0	32	0.01	4.3	8.74819	Up	4.37062e-10	1.43972e-09
LXLOC_042190	215	0	25	0.01	4.28	8.74147	Up	4.89482e-08	1.43737e-07
LXLOC_024545	242	0	28.7	0.01	4.26	8.73471	Up	6.47904e-09	1.99964e-08
LXLOC_006396	229	0	26.85	0.01	4.26	8.73471	Up	2.49456e-08	7.44445e-08
LXLOC_005262	330	0	41	0.01	4.24	8.72792	Up	1.01359e-12	3.76876e-12
LXLOC_011463	203	0	23	0.01	4.23	8.72451	Up	1.88461e-07	5.33755e-07
LXLOC_011856	246	0	29	0.01	4.22	8.7211	Up	3.30194e-09	1.03853e-08
LXLOC_043098	233	0	27	0.01	4.19	8.71081	Up	1.27131e-08	3.87329e-08
LXLOC_043039	212	0	24	0.01	4.18	8.70736	Up	9.60458e-08	2.77288e-07
LXLOC_004610	241	0	28	0.01	4.18	8.70736	Up	6.47904e-09	2.00569e-08
LXLOC_016802	635	0	82.44	0.01	4.15	8.69697	Up	1.00795e-24	5.32302e-24
LXLOC_007259	236	0	26.79	0.01	4.1	8.67948	Up	2.49456e-08	7.44216e-08
LXLOC_033841	330	0	39.43	0.01	4.08	8.67243	Up	3.90254e-12	1.41547e-11
LXLOC_033295	253	0	29	0.01	4.08	8.67243	Up	3.30194e-09	1.03752e-08
LXLOC_007258	209	0	23	0.01	4.08	8.67243	Up	1.88461e-07	5.32824e-07
LXLOC_013950	246	0	28	0.01	4.08	8.67243	Up	6.47904e-09	1.99901e-08
LXLOC_002271	209	0	23	0.01	4.08	8.67243	Up	1.88461e-07	5.32592e-07
LXLOC_028156	283	0	32.98	0.01	4.07	8.66888	Up	4.37062e-10	1.44046e-09
LXLOC_026344	210	0	22.97	0.01	4.05	8.66178	Up	3.69796e-07	1.02494e-06
LXLOC_017153	203	0	22	0.01	4.04	8.65821	Up	3.69796e-07	1.02875e-06
LXLOC_012167	250	0	28.23	0.01	4.03	8.65464	Up	6.47904e-09	2.00489e-08
LXLOC_020182	330	0	39	0.01	4.03	8.65464	Up	3.90254e-12	1.41666e-11
LXLOC_041081	271	0	31	0.01	4.02	8.65105	Up	8.576e-10	2.78609e-09
LXLOC_040850	614	0	77.03	0.01	4.02	8.65105	Up	2.9319e-23	1.49634e-22
LXLOC_033195	234	0	26.01	0.01	4.02	8.65105	Up	2.49456e-08	7.45875e-08
LXLOC_007613	217	0	23.75	0.01	4.02	8.65105	Up	1.88461e-07	5.33483e-07
LXLOC_013382	801	0	102	0.01	4.01	8.64746	Up	1.40799e-30	8.37217e-30
LXLOC_030726	400	0	48	0.01	4	8.64386	Up	9.05044e-15	3.62913e-14
LXLOC_024916	244	0	27	0.01	3.97	8.633	Up	1.27131e-08	3.86753e-08
LXLOC_027619	200	0	21	0.01	3.93	8.61839	Up	7.25612e-07	1.9747e-06
LXLOC_005594	262	0	29	0.01	3.92	8.61471	Up	3.30194e-09	1.03685e-08
LXLOC_008859	201	0	21	0.01	3.91	8.61102	Up	7.25612e-07	1.9685e-06
LXLOC_020042	486	0	58.27	0.01	3.91	8.61102	Up	1.06967e-17	4.71502e-17
LXLOC_027001	362	0	41.75	0.01	3.89	8.60363	Up	1.01359e-12	3.77309e-12
LXLOC_000506	202	0	20.99	0.01	3.88	8.59991	Up	1.42379e-06	3.7744e-06
LXLOC_020412	450	0	53	0.01	3.87	8.59619	Up	3.11142e-16	1.30495e-15
LXLOC_041583	662	0	80.32	0.01	3.87	8.59619	Up	3.88082e-24	2.02473e-23
LXLOC_020989	293	0	32.55	0.01	3.86	8.59246	Up	4.37062e-10	1.44131e-09
LXLOC_019732	209	0	21.77	0.01	3.86	8.59246	Up	7.25612e-07	1.97221e-06
LXLOC_012996	1037	0	128.12	0.01	3.84	8.58496	Up	3.44592e-38	2.34347e-37
LXLOC_043811	215	0	22.4	0.01	3.84	8.58496	Up	3.69796e-07	1.02567e-06
LXLOC_018515	274	0	30	0.01	3.84	8.58496	Up	1.68278e-09	5.37174e-09
LXLOC_040978	301	0	33.42	0.01	3.84	8.58496	Up	2.22742e-10	7.45027e-10
LXLOC_040255	1400	0	174	0.01	3.83	8.5812	Up	1.17807e-51	9.7733e-51
LXLOC_026511	235	0	24.93	0.01	3.83	8.5812	Up	9.60458e-08	2.76959e-07
LXLOC_027593	212	0	21.85	0.01	3.81	8.57365	Up	7.25612e-07	1.96946e-06
LXLOC_005993	230	0	24	0.01	3.79	8.56605	Up	9.60458e-08	2.76672e-07
LXLOC_032026	217	0	22.39	0.01	3.79	8.56605	Up	3.69796e-07	1.02582e-06
LXLOC_021430	553	0	65	0.01	3.79	8.56605	Up	9.55114e-20	4.44904e-19
LXLOC_021539	209	0	21.29	0.01	3.78	8.56224	Up	7.25612e-07	1.97622e-06
LXLOC_003731	360	0	40	0.01	3.75	8.55075	Up	1.98887e-12	7.31188e-12
LXLOC_001106	447	0	51	0.01	3.75	8.55075	Up	1.19796e-15	4.92974e-15
LXLOC_023819	249	0	26.14	0.01	3.75	8.55075	Up	2.49456e-08	7.46621e-08
LXLOC_036003	259	0	27.21	0.01	3.73	8.54303	Up	1.27131e-08	3.86693e-08
LXLOC_020681	209	0	21	0.01	3.72	8.53916	Up	7.25612e-07	1.97359e-06
LXLOC_013024	258	0	27	0.01	3.71	8.53528	Up	1.27131e-08	3.86632e-08
LXLOC_043261	394	0	43.7	0.01	3.7	8.53138	Up	2.63256e-13	1.00055e-12
LXLOC_032072	214	0	21.44	0.01	3.69	8.52748	Up	7.25612e-07	1.9758e-06
LXLOC_035422	221	0	22.22	0.01	3.68	8.52356	Up	3.69796e-07	1.02531e-06
LXLOC_032972	269	0	28	0.01	3.67	8.51964	Up	6.47904e-09	1.99869e-08
LXLOC_006045	204	0	20	0.01	3.65	8.51175	Up	1.42379e-06	3.78834e-06
LXLOC_034606	208	0	20.42	0.01	3.64	8.50779	Up	1.42379e-06	3.78731e-06
LXLOC_033613	707	0	81.03	0.01	3.64	8.50779	Up	1.9778e-24	1.0387e-23
LXLOC_018732	205	0	20	0.01	3.63	8.50383	Up	1.42379e-06	3.77826e-06
LXLOC_016804	512	0	57	0.01	3.62	8.49985	Up	2.0989e-17	9.16252e-17
LXLOC_015765	637	3.85	1435.29	0.2	71.98	8.49145	Up	0	0
LXLOC_011375	579	0	64.59	0.01	3.59	8.48784	Up	1.87412e-19	8.66245e-19
LXLOC_032274	259	0	26	0.01	3.56	8.47573	Up	2.49456e-08	7.46851e-08
LXLOC_039832	663	0	74.01	0.01	3.56	8.47573	Up	2.21502e-22	1.10894e-21
LXLOC_024251	377	0	40	0.01	3.56	8.47573	Up	1.98887e-12	7.30428e-12
LXLOC_007300	538	0	59	0.01	3.55	8.47168	Up	5.45138e-18	2.42104e-17
LXLOC_029227	782	0	87.75	0.01	3.54	8.46761	Up	3.46522e-26	1.89136e-25
LXLOC_007418	278	0	28	0.01	3.53	8.46352	Up	6.47904e-09	2.00585e-08
LXLOC_002949	227	0	22	0.01	3.53	8.46352	Up	3.69796e-07	1.02699e-06
LXLOC_013172	202	0	19.05	0.01	3.52	8.45943	Up	2.79376e-06	7.2437e-06
LXLOC_043658	356	0	37	0.01	3.51	8.45533	Up	1.50256e-11	5.30782e-11
LXLOC_028528	211	0	20.01	0.01	3.51	8.45533	Up	1.42379e-06	3.78394e-06
LXLOC_013304	475	0	51	0.01	3.51	8.45533	Up	1.19796e-15	4.92505e-15
LXLOC_034873	220	0	21	0.01	3.5	8.45121	Up	7.25612e-07	1.97042e-06
LXLOC_031376	234	0	22.58	0.01	3.49	8.44708	Up	3.69796e-07	1.02458e-06
LXLOC_008855	238	0	23	0.01	3.48	8.44294	Up	1.88461e-07	5.33095e-07
LXLOC_042753	203	0	18.86	0.01	3.47	8.43879	Up	5.4819e-06	1.39358e-05
LXLOC_037601	420	0	44	0.01	3.47	8.43879	Up	1.34165e-13	5.15865e-13
LXLOC_043833	403	0	42	0.01	3.47	8.43879	Up	5.16562e-13	1.94354e-12
LXLOC_030374	282	0	28	0.01	3.47	8.43879	Up	6.47904e-09	2.0025e-08
LXLOC_018549	413	0	43	0.01	3.46	8.43463	Up	2.63256e-13	1.00075e-12
LXLOC_005323	412	0	43	0.01	3.46	8.43463	Up	2.63256e-13	1.00026e-12
LXLOC_015262	598	0	64.37	0.01	3.45	8.43045	Up	1.87412e-19	8.6676e-19
LXLOC_001604	237	0	22.65	0.01	3.45	8.43045	Up	3.69796e-07	1.02648e-06
LXLOC_016667	356	0	36.24	0.01	3.44	8.42626	Up	2.94832e-11	1.02916e-10
LXLOC_038502	1566	0	175.61	0.01	3.44	8.42626	Up	6.00384e-52	4.99999e-51
LXLOC_016576	311	0	31	0.01	3.43	8.42206	Up	8.576e-10	2.78679e-09
LXLOC_019722	216	0	20	0.01	3.41	8.41363	Up	1.42379e-06	3.79353e-06
LXLOC_025193	225	0	21.01	0.01	3.4	8.40939	Up	7.25612e-07	1.96919e-06
LXLOC_008983	252	0	24	0.01	3.39	8.40514	Up	9.60458e-08	2.77432e-07
LXLOC_032428	261	0	25	0.01	3.39	8.40514	Up	4.89482e-08	1.43824e-07
LXLOC_001471	209	0	19	0.01	3.37	8.3966	Up	2.79376e-06	7.25531e-06
LXLOC_032151	248	0	23.13	0.01	3.33	8.37938	Up	1.88461e-07	5.33716e-07
LXLOC_008321	325	0	31.69	0.01	3.33	8.37938	Up	8.576e-10	2.78284e-09
LXLOC_016285	517	0	53	0.01	3.33	8.37938	Up	3.11142e-16	1.30369e-15
LXLOC_003987	607	0	62.62	0.01	3.31	8.37069	Up	7.21574e-19	3.28988e-18
LXLOC_009529	799	0	84	0.01	3.31	8.37069	Up	2.61792e-25	1.40079e-24
LXLOC_039837	475	0	48	0.01	3.31	8.37069	Up	9.05044e-15	3.63025e-14
LXLOC_021336	673	0	70	0.01	3.31	8.37069	Up	3.28356e-21	1.59484e-20
LXLOC_024595	238	0	21.81	0.01	3.3	8.36632	Up	7.25612e-07	1.97539e-06
LXLOC_012597	385	0	38	0.01	3.3	8.36632	Up	7.65756e-12	2.74038e-11
LXLOC_009445	287	0	27	0.01	3.28	8.35755	Up	1.27131e-08	3.87268e-08
LXLOC_000048	323	0	31	0.01	3.28	8.35755	Up	8.576e-10	2.784e-09
LXLOC_011228	261	0	24	0.01	3.26	8.34873	Up	9.60458e-08	2.76693e-07
LXLOC_024804	821	0	85	0.01	3.26	8.34873	Up	1.33418e-25	7.18333e-25
LXLOC_025361	305	0	28.79	0.01	3.26	8.34873	Up	6.47904e-09	1.99805e-08
LXLOC_031429	259	0	23.76	0.01	3.25	8.3443	Up	1.88461e-07	5.343e-07
LXLOC_038694	317	0	30	0.01	3.25	8.3443	Up	1.68278e-09	5.3713e-09
LXLOC_029469	254	0	23.13	0.01	3.24	8.33985	Up	1.88461e-07	5.33638e-07
LXLOC_015020	253	0	23	0.01	3.24	8.33985	Up	1.88461e-07	5.3325e-07
LXLOC_020259	299	0	28	0.01	3.24	8.33985	Up	6.47904e-09	1.99821e-08
LXLOC_017511	272	0	24.99	0.01	3.23	8.33539	Up	9.60458e-08	2.76836e-07
LXLOC_017029	244	0	22	0.01	3.23	8.33539	Up	3.69796e-07	1.02465e-06
LXLOC_010852	226	0	20	0.01	3.22	8.33092	Up	1.42379e-06	3.79197e-06
LXLOC_012278	728	0	74	0.01	3.22	8.33092	Up	2.21502e-22	1.10836e-21
LXLOC_024785	256	0	23.09	0.01	3.21	8.32643	Up	1.88461e-07	5.34416e-07
LXLOC_039822	255	0	23	0.01	3.21	8.32643	Up	1.88461e-07	5.33988e-07
LXLOC_042483	288	0	26.54	0.01	3.21	8.32643	Up	2.49456e-08	7.46334e-08
LXLOC_021190	348	0	33	0.01	3.21	8.32643	Up	2.22742e-10	7.46118e-10
LXLOC_028723	274	0	25.08	0.01	3.21	8.32643	Up	4.89482e-08	1.43596e-07
LXLOC_028160	312	0	29	0.01	3.2	8.32193	Up	3.30194e-09	1.03887e-08
LXLOC_003248	377	0	35.97	0.01	3.2	8.32193	Up	5.78518e-11	1.99489e-10
LXLOC_000413	284	0	26	0.01	3.2	8.32193	Up	2.49456e-08	7.45188e-08
LXLOC_007333	206	0	17.7	0.01	3.19	8.31741	Up	1.07566e-05	2.6638e-05
LXLOC_007796	483	0	47.21	0.01	3.19	8.31741	Up	1.77587e-14	7.04769e-14
LXLOC_013566	286	0	26	0.01	3.17	8.30834	Up	2.49456e-08	7.44673e-08
LXLOC_043815	201	0	17	0.01	3.16	8.30378	Up	1.07566e-05	2.6672e-05
LXLOC_011233	287	0	26	0.01	3.16	8.30378	Up	2.49456e-08	7.46679e-08
LXLOC_011328	410	0	39	0.01	3.16	8.30378	Up	3.90254e-12	1.41639e-11
LXLOC_010894	201	0	17	0.01	3.16	8.30378	Up	1.07566e-05	2.65721e-05
LXLOC_017028	487	0	47	0.01	3.15	8.29921	Up	1.77587e-14	7.05777e-14
LXLOC_018971	373	0	35	0.01	3.15	8.29921	Up	5.78518e-11	1.9956e-10
LXLOC_031948	240	0	21	0.01	3.15	8.29921	Up	7.25612e-07	1.97401e-06
LXLOC_006400	245	0	21.52	0.01	3.15	8.29921	Up	7.25612e-07	1.9707e-06
LXLOC_038914	237	0	20.68	0.01	3.15	8.29921	Up	1.42379e-06	3.77569e-06
LXLOC_003570	498	0	48	0.01	3.14	8.29462	Up	9.05044e-15	3.63175e-14
LXLOC_008240	294	0	26.5	0.01	3.13	8.29002	Up	2.49456e-08	7.46564e-08
LXLOC_009941	203	0	17	0.01	3.12	8.2854	Up	1.07566e-05	2.65417e-05
LXLOC_014239	218	0	18.44	0.01	3.11	8.28077	Up	5.4819e-06	1.39095e-05
LXLOC_010767	205	0	17.09	0.01	3.1	8.27612	Up	1.07566e-05	2.66245e-05
LXLOC_028198	1117	0	111.58	0.01	3.1	8.27612	Up	3.26528e-33	2.03166e-32
LXLOC_018433	298	0	26.48	0.01	3.08	8.26679	Up	2.49456e-08	7.44788e-08
LXLOC_007620	216	0	18	0.01	3.07	8.26209	Up	5.4819e-06	1.38995e-05
LXLOC_016134	265	0	22.94	0.01	3.06	8.25739	Up	3.69796e-07	1.02736e-06
LXLOC_042597	560	0	53	0.01	3.05	8.25267	Up	3.11142e-16	1.30566e-15
LXLOC_012053	309	0	27.38	0.01	3.05	8.25267	Up	1.27131e-08	3.86995e-08
LXLOC_008842	316	0	28	0.01	3.04	8.24793	Up	6.47904e-09	2.0033e-08
LXLOC_001107	473	0	44	0.01	3.04	8.24793	Up	1.34165e-13	5.15508e-13
LXLOC_036676	339	0	30.28	0.01	3.04	8.24793	Up	1.68278e-09	5.36513e-09
LXLOC_003762	774	0	74.47	0.01	3.04	8.24793	Up	2.21502e-22	1.10808e-21
LXLOC_043467	338	0	30	0.01	3.02	8.2384	Up	1.68278e-09	5.37659e-09
LXLOC_031830	229	0	19	0.01	3.01	8.23362	Up	2.79376e-06	7.26987e-06
LXLOC_004717	219	0	18	0.01	3.01	8.23362	Up	5.4819e-06	1.38552e-05
LXLOC_016098	719	0	68	0.01	3	8.22882	Up	1.26424e-20	6.05204e-20
LXLOC_036264	390	0	35	0.01	3	8.22882	Up	5.78518e-11	1.99613e-10
LXLOC_021731	217	0	17.64	0.01	2.99	8.224	Up	1.07566e-05	2.66788e-05
LXLOC_005342	1163	0	111.75	0.01	2.98	8.21917	Up	3.26528e-33	2.03459e-32
LXLOC_043288	201	0	16	0.01	2.98	8.21917	Up	2.11064e-05	5.0766e-05
LXLOC_004833	1163	0	111.75	0.01	2.98	8.21917	Up	3.26528e-33	2.03264e-32
LXLOC_042330	352	0	31.01	0.01	2.98	8.21917	Up	8.576e-10	2.78214e-09
LXLOC_007597	302	0	26	0.01	2.98	8.21917	Up	2.49456e-08	7.44331e-08
LXLOC_009490	262	0	22	0.01	2.97	8.21432	Up	3.69796e-07	1.0275e-06
LXLOC_005979	292	0	25	0.01	2.97	8.21432	Up	4.89482e-08	1.4377e-07
LXLOC_004611	232	0	19	0.01	2.97	8.21432	Up	2.79376e-06	7.24757e-06
LXLOC_008477	426	0	38	0.01	2.95	8.20457	Up	7.65756e-12	2.74189e-11
LXLOC_039455	609	0	56.06	0.01	2.95	8.20457	Up	4.11844e-17	1.77988e-16
LXLOC_034023	642	0	58.96	0.01	2.93	8.19476	Up	1.06967e-17	4.71716e-17
LXLOC_032318	236	0	19.14	0.01	2.93	8.19476	Up	2.79376e-06	7.27133e-06
LXLOC_043837	285	0	23.92	0.01	2.93	8.19476	Up	1.88461e-07	5.34183e-07
LXLOC_020657	224	0	18	0.01	2.93	8.19476	Up	5.4819e-06	1.39122e-05
LXLOC_038018	449	0	40	0.01	2.93	8.19476	Up	1.98887e-12	7.30015e-12
LXLOC_017106	256	0	21	0.01	2.92	8.18982	Up	7.25612e-07	1.97511e-06
LXLOC_021503	210	0	16.55	0.01	2.92	8.18982	Up	2.11064e-05	5.09329e-05
LXLOC_016325	235	0	19	0.01	2.92	8.18982	Up	2.79376e-06	7.26064e-06
LXLOC_035300	246	0	20.03	0.01	2.92	8.18982	Up	1.42379e-06	3.7793e-06
LXLOC_005981	392	0	34	0.01	2.9	8.17991	Up	1.13516e-10	3.84885e-10
LXLOC_005586	257	0	21	0.01	2.9	8.17991	Up	7.25612e-07	1.96836e-06
LXLOC_033786	206	0	16	0.01	2.89	8.17493	Up	2.11064e-05	5.08446e-05
LXLOC_021305	268	0	22	0.01	2.89	8.17493	Up	3.69796e-07	1.0267e-06
LXLOC_010558	918	0	84.61	0.01	2.88	8.16993	Up	2.61792e-25	1.40021e-24
LXLOC_040367	232	0	18.39	0.01	2.87	8.16491	Up	5.4819e-06	1.38724e-05
LXLOC_036199	239	0	19	0.01	2.86	8.15987	Up	2.79376e-06	7.26598e-06
LXLOC_021980	846	0	77	0.01	2.86	8.15987	Up	2.9319e-23	1.49595e-22
LXLOC_029444	260	0	21	0.01	2.86	8.15987	Up	7.25612e-07	1.97235e-06
LXLOC_015909	513	0	44.96	0.01	2.85	8.15482	Up	1.34165e-13	5.15355e-13
LXLOC_003641	420	0	36	0.01	2.84	8.14975	Up	2.94832e-11	1.02851e-10
LXLOC_022279	367	0	31	0.01	2.84	8.14975	Up	8.576e-10	2.78353e-09
LXLOC_008341	632	0	56.2	0.01	2.84	8.14975	Up	4.11844e-17	1.78067e-16
LXLOC_010395	251	0	20	0.01	2.84	8.14975	Up	1.42379e-06	3.78369e-06
LXLOC_003694	209	0	16	0.01	2.84	8.14975	Up	2.11064e-05	5.0647e-05
LXLOC_041704	368	0	31	0.01	2.83	8.14466	Up	8.576e-10	2.78562e-09
LXLOC_025393	302	0	24.76	0.01	2.83	8.14466	Up	9.60458e-08	2.77083e-07
LXLOC_041816	326	0	27	0.01	2.83	8.14466	Up	1.27131e-08	3.87086e-08
LXLOC_003267	248	0	19.66	0.01	2.83	8.14466	Up	2.79376e-06	7.24853e-06
LXLOC_008587	578	0	50.62	0.01	2.82	8.13955	Up	2.35064e-15	9.59697e-15
LXLOC_018507	229	0	17.78	0.01	2.82	8.13955	Up	1.07566e-05	2.66126e-05
LXLOC_040989	589	0	51.54	0.01	2.81	8.13443	Up	1.19796e-15	4.92557e-15
LXLOC_005321	340	0	28	0.01	2.8	8.12928	Up	6.47904e-09	2.00473e-08
LXLOC_035802	266	0	21	0.01	2.79	8.12412	Up	7.25612e-07	1.97442e-06
LXLOC_022807	366	0	30.36	0.01	2.79	8.12412	Up	1.68278e-09	5.36777e-09
LXLOC_014075	309	0	24.98	0.01	2.78	8.11894	Up	9.60458e-08	2.76713e-07
LXLOC_010197	245	0	19	0.01	2.78	8.11894	Up	2.79376e-06	7.24322e-06
LXLOC_015902	570	0	49	0.01	2.77	8.11374	Up	4.6124e-15	1.86704e-14
LXLOC_040481	267	0	21	0.01	2.77	8.11374	Up	7.25612e-07	1.97456e-06
LXLOC_008054	257	0	20	0.01	2.76	8.10852	Up	1.42379e-06	3.79405e-06
LXLOC_004659	485	0	41.01	0.01	2.76	8.10852	Up	1.01359e-12	3.77273e-12
LXLOC_003046	301	0	24	0.01	2.76	8.10852	Up	9.60458e-08	2.76816e-07
LXLOC_034163	232	0	17.62	0.01	2.75	8.10329	Up	1.07566e-05	2.66482e-05
LXLOC_006869	336	0	27.17	0.01	2.75	8.10329	Up	1.27131e-08	3.87147e-08
LXLOC_005252	202	0	14.88	0.01	2.75	8.10329	Up	8.12642e-05	0.000183193
LXLOC_023345	269	0	21	0.01	2.75	8.10329	Up	7.25612e-07	1.96905e-06
LXLOC_041558	616	0	52.94	0.01	2.75	8.10329	Up	6.10522e-16	2.53272e-15
LXLOC_028669	281	0	22	0.01	2.74	8.09803	Up	3.69796e-07	1.02787e-06
LXLOC_004780	303	0	24	0.01	2.74	8.09803	Up	9.60458e-08	2.76857e-07
LXLOC_015298	368	0	30	0.01	2.74	8.09803	Up	1.68278e-09	5.37394e-09
LXLOC_038799	298	0	23.54	0.01	2.74	8.09803	Up	1.88461e-07	5.33134e-07
LXLOC_013807	249	0	19	0.01	2.73	8.09276	Up	2.79376e-06	7.2762e-06
LXLOC_040539	227	0	17	0.01	2.73	8.09276	Up	1.07566e-05	2.66822e-05
LXLOC_007052	362	0	29.36	0.01	2.73	8.09276	Up	3.30194e-09	1.03929e-08
LXLOC_031810	293	0	23	0.01	2.73	8.09276	Up	1.88461e-07	5.33328e-07
LXLOC_003544	293	0	23	0.01	2.73	8.09276	Up	1.88461e-07	5.3294e-07
LXLOC_032582	216	0	16	0.01	2.72	8.08746	Up	2.11064e-05	5.10121e-05
LXLOC_041655	623	0	53	0.01	2.72	8.08746	Up	3.11142e-16	1.3058e-15
LXLOC_041330	491	0	41	0.01	2.72	8.08746	Up	1.01359e-12	3.77201e-12
LXLOC_018720	205	0	15	0.01	2.72	8.08746	Up	4.1415e-05	9.64812e-05
LXLOC_012351	206	0	15	0.01	2.71	8.08215	Up	4.1415e-05	9.6487e-05
LXLOC_038317	351	0	28	0.01	2.7	8.07682	Up	6.47904e-09	2.00282e-08
LXLOC_001851	262	0	20	0.01	2.7	8.07682	Up	1.42379e-06	3.78575e-06
LXLOC_004850	720	0	61	0.01	2.69	8.07146	Up	1.41587e-18	6.39542e-18
LXLOC_014616	285	0	22	0.01	2.69	8.07146	Up	3.69796e-07	1.0256e-06
LXLOC_011318	286	0	22	0.01	2.68	8.06609	Up	3.69796e-07	1.02714e-06
LXLOC_014888	201	0	14.39	0.01	2.68	8.06609	Up	8.12642e-05	0.000183278
LXLOC_018322	265	0	20	0.01	2.67	8.0607	Up	1.42379e-06	3.79457e-06
LXLOC_040637	298	0	23	0.01	2.67	8.0607	Up	1.88461e-07	5.33561e-07
LXLOC_039840	232	0	16.98	0.01	2.65	8.04985	Up	2.11064e-05	5.09582e-05
LXLOC_020470	238	0	17.52	0.01	2.65	8.04985	Up	1.07566e-05	2.65636e-05
LXLOC_038346	3029	5.62	1586.22	0.06	15.86	8.04621	Up	0	0
LXLOC_029353	361	0	28.26	0.01	2.64	8.04439	Up	6.47904e-09	2.00505e-08
LXLOC_039287	212	0	15.12	0.01	2.64	8.04439	Up	4.1415e-05	9.63543e-05
LXLOC_016235	234	0	17	0.01	2.63	8.03892	Up	1.07566e-05	2.65788e-05
LXLOC_020851	677	0	56	0.01	2.63	8.03892	Up	4.11844e-17	1.77969e-16
LXLOC_006908	818	0	68	0.01	2.62	8.03342	Up	1.26424e-20	6.05129e-20
LXLOC_038098	394	0	31	0.01	2.62	8.03342	Up	8.576e-10	2.78656e-09
LXLOC_033366	208	0	14.7	0.01	2.62	8.03342	Up	8.12642e-05	0.000183331
LXLOC_007045	487	0	39.11	0.01	2.62	8.03342	Up	3.90254e-12	1.41613e-11
LXLOC_010571	236	0	17.08	0.01	2.61	8.02791	Up	1.07566e-05	2.66839e-05
LXLOC_030908	327	0	25	0.01	2.61	8.02791	Up	4.89482e-08	1.43846e-07
LXLOC_022357	212	0	15	0.01	2.61	8.02791	Up	4.1415e-05	9.68699e-05
LXLOC_042696	521.25	0	41.94	0.01	2.61	8.02791	Up	1.01359e-12	3.77237e-12
LXLOC_019992	247	0	18	0.01	2.61	8.02791	Up	5.4819e-06	1.38913e-05
LXLOC_030588	258	0	19	0.01	2.61	8.02791	Up	2.79376e-06	7.25919e-06
LXLOC_031738	212	0	15	0.01	2.61	8.02791	Up	4.1415e-05	9.64639e-05
LXLOC_016669	351	0	27	0.01	2.6	8.02237	Up	1.27131e-08	3.86572e-08
LXLOC_020696	242	0	17.42	0.01	2.59	8.01681	Up	1.07566e-05	2.66448e-05
LXLOC_011374	376	0	29	0.01	2.59	8.01681	Up	3.30194e-09	1.03845e-08
LXLOC_038842	479	0	38	0.01	2.59	8.01681	Up	7.65756e-12	2.74139e-11
LXLOC_038216	389	0	30.14	0.01	2.59	8.01681	Up	1.68278e-09	5.37041e-09
LXLOC_027145	382	0	29.41	0.01	2.58	8.01123	Up	3.30194e-09	1.03912e-08
LXLOC_015226	296	0	22	0.01	2.58	8.01123	Up	3.69796e-07	1.02758e-06
LXLOC_039558	330	0	24.91	0.01	2.58	8.01123	Up	9.60458e-08	2.76734e-07
LXLOC_000025	423	0	33	0.01	2.58	8.01123	Up	2.22742e-10	7.45476e-10
LXLOC_034710	459	0	36	0.01	2.57	8.00562	Up	2.94832e-11	1.02935e-10
LXLOC_030986	307	0	22.87	0.01	2.57	8.00562	Up	3.69796e-07	1.02824e-06
LXLOC_008947	1056	0	87.35	0.01	2.57	8.00562	Up	3.46522e-26	1.89189e-25
LXLOC_004429	312	0	23.21	0.01	2.56	8	Up	1.88461e-07	5.33949e-07
LXLOC_027315	684	0	55	0.01	2.56	8	Up	8.0812e-17	3.45487e-16
LXLOC_020395	573	0	45.56	0.01	2.56	8	Up	6.83748e-14	2.65474e-13
LXLOC_011383	227	0	16	0.01	2.56	8	Up	2.11064e-05	5.07065e-05
LXLOC_011877	579	0	46	0.01	2.56	8	Up	3.4846e-14	1.36685e-13
LXLOC_013242	907	0	74	0.01	2.55	7.99435	Up	2.21502e-22	1.10922e-21
LXLOC_021673	545	0	43	0.01	2.55	7.99435	Up	2.63256e-13	1.00134e-12
LXLOC_013287	240	0	17	0.01	2.55	7.99435	Up	1.07566e-05	2.66025e-05
LXLOC_036493	336	0	25.16	0.01	2.55	7.99435	Up	4.89482e-08	1.43748e-07
LXLOC_041903	322	0	24	0.01	2.55	7.99435	Up	9.60458e-08	2.7659e-07
LXLOC_003260	263	0	19	0.01	2.55	7.99435	Up	2.79376e-06	7.24805e-06
LXLOC_040836	1360	0	112	0.01	2.54	7.98868	Up	1.6641e-33	1.04274e-32
LXLOC_004623	206	0	14	0.01	2.53	7.98299	Up	8.12642e-05	0.000183672
LXLOC_019636	218	0	15	0.01	2.53	7.98299	Up	4.1415e-05	9.66955e-05
LXLOC_009103	490	0	38	0.01	2.53	7.98299	Up	7.65756e-12	2.74214e-11
LXLOC_018840	512	0	39.86	0.01	2.53	7.98299	Up	3.90254e-12	1.41468e-11
LXLOC_006751	314	0	23	0.01	2.52	7.97728	Up	1.88461e-07	5.34339e-07
LXLOC_006849	397	0	30	0.01	2.52	7.97728	Up	1.68278e-09	5.38013e-09
LXLOC_018046	278	0	20	0.01	2.52	7.97728	Up	1.42379e-06	3.7899e-06
LXLOC_001828	445	0	33.9	0.01	2.51	7.97154	Up	2.22742e-10	7.45797e-10
LXLOC_016024	219	0	15	0.01	2.51	7.97154	Up	4.1415e-05	9.64466e-05
LXLOC_000405	791	0	63.06	0.01	2.51	7.97154	Up	3.67738e-19	1.68592e-18
LXLOC_032211	351	0	26	0.01	2.51	7.97154	Up	2.49456e-08	7.44159e-08
LXLOC_018476	253	0	17.75	0.01	2.5	7.96578	Up	1.07566e-05	2.6655e-05
LXLOC_019161	208	0	14	0.01	2.5	7.96578	Up	8.12642e-05	0.000183565
LXLOC_042966	220	0	15	0.01	2.5	7.96578	Up	4.1415e-05	9.67187e-05
LXLOC_007551	364	0	27	0.01	2.5	7.96578	Up	1.27131e-08	3.86814e-08
LXLOC_019142	314	0	22.88	0.01	2.5	7.96578	Up	3.69796e-07	1.02523e-06
LXLOC_023563	269	0	19	0.01	2.49	7.96	Up	2.79376e-06	7.27863e-06
LXLOC_019303	353	0	26.04	0.01	2.49	7.96	Up	2.49456e-08	7.4599e-08
LXLOC_013217	536	4.91	1232.6	0.3	74.44	7.95497	Up	0	0
LXLOC_041571	499	0	38	0.01	2.48	7.9542	Up	7.65756e-12	2.74416e-11
LXLOC_030517	1140	0	91.07	0.01	2.48	7.9542	Up	2.33756e-27	1.30911e-26
LXLOC_027020	390	0	29	0.01	2.48	7.9542	Up	3.30194e-09	1.03819e-08
LXLOC_005324	379	0	28	0.01	2.48	7.9542	Up	6.47904e-09	2.00091e-08
LXLOC_010633	218	0	14.66	0.01	2.47	7.94837	Up	8.12642e-05	0.000183939
LXLOC_037022	202	0	13.33	0.01	2.47	7.94837	Up	0.000159456	0.000347012
LXLOC_034541	272	0	19	0.01	2.46	7.94251	Up	2.79376e-06	7.27815e-06
LXLOC_011377	308	0	22	0.01	2.46	7.94251	Up	3.69796e-07	1.02868e-06
LXLOC_022439	709	0	54.95	0.01	2.46	7.94251	Up	1.58569e-16	6.71564e-16
LXLOC_042210	235	0	16	0.01	2.46	7.94251	Up	2.11064e-05	5.09235e-05
LXLOC_033019	316	0	22.67	0.01	2.46	7.94251	Up	3.69796e-07	1.02728e-06
LXLOC_029996	892	0	70	0.01	2.46	7.94251	Up	3.28356e-21	1.59603e-20
LXLOC_010397	247	0	17	0.01	2.46	7.94251	Up	1.07566e-05	2.65923e-05
LXLOC_033602	309	0	22.04	0.01	2.46	7.94251	Up	3.69796e-07	1.02472e-06
LXLOC_017734	260	0	17.97	0.01	2.45	7.93664	Up	1.07566e-05	2.66856e-05
LXLOC_025410	260	0	18	0.01	2.45	7.93664	Up	5.4819e-06	1.39285e-05
LXLOC_006661	211	0	14.01	0.01	2.45	7.93664	Up	8.12642e-05	0.000183629
LXLOC_003109	211	0	14	0.01	2.45	7.93664	Up	8.12642e-05	0.000183544
LXLOC_023034	395	0	29	0.01	2.45	7.93664	Up	3.30194e-09	1.03786e-08
LXLOC_008821	456	0	34	0.01	2.45	7.93664	Up	1.13516e-10	3.84852e-10
LXLOC_006405	260	0	18	0.01	2.45	7.93664	Up	5.4819e-06	1.3866e-05
LXLOC_030983	201	0	13.13	0.01	2.44	7.93074	Up	0.000159456	0.00034871
LXLOC_003257	408	0	30	0.01	2.44	7.93074	Up	1.68278e-09	5.37703e-09
LXLOC_016402	235	0	15.87	0.01	2.44	7.93074	Up	4.1415e-05	9.66433e-05
LXLOC_016234	323	0	23	0.01	2.44	7.93074	Up	1.88461e-07	5.32901e-07
LXLOC_003201	237	0	15.95	0.01	2.43	7.92481	Up	4.1415e-05	9.70801e-05
LXLOC_010983	373	0	27	0.01	2.43	7.92481	Up	1.27131e-08	3.87116e-08
LXLOC_018211	520	0	39	0.01	2.43	7.92481	Up	3.90254e-12	1.41533e-11
LXLOC_009091	405	0	29.6	0.01	2.43	7.92481	Up	3.30194e-09	1.03719e-08
LXLOC_016527	225	0	15	0.01	2.43	7.92481	Up	4.1415e-05	9.64235e-05
LXLOC_021705	200	0	13	0.01	2.43	7.92481	Up	0.000159456	0.000345987
LXLOC_039167	1758	11	2784	0.2	48.44	7.92006	Up	0	0
LXLOC_023820	275	0	19	0.01	2.42	7.91886	Up	2.79376e-06	7.27084e-06
LXLOC_042614	646	0	49	0.01	2.42	7.91886	Up	4.6124e-15	1.86723e-14
LXLOC_002706	238	0	16	0.01	2.42	7.91886	Up	2.11064e-05	5.06814e-05
LXLOC_009503	609	0	46	0.01	2.42	7.91886	Up	3.4846e-14	1.36658e-13
LXLOC_024791	252	0	17.07	0.01	2.41	7.91289	Up	1.07566e-05	2.66584e-05
LXLOC_030153	239	0	16.03	0.01	2.41	7.91289	Up	2.11064e-05	5.08226e-05
LXLOC_001660	245	0	16.45	0.01	2.41	7.91289	Up	2.11064e-05	5.06502e-05
LXLOC_041405	327	0	23	0.01	2.4	7.90689	Up	1.88461e-07	5.34105e-07
LXLOC_007073	238	0	15.87	0.01	2.4	7.90689	Up	4.1415e-05	9.67768e-05
LXLOC_011381	303	0	21	0.01	2.39	7.90087	Up	7.25612e-07	1.97263e-06
LXLOC_022103	303	0	21	0.01	2.39	7.90087	Up	7.25612e-07	1.97249e-06
LXLOC_006682	203	0	13	0.01	2.39	7.90087	Up	0.000159456	0.000347109
LXLOC_011147	329	0	23	0.01	2.39	7.90087	Up	1.88461e-07	5.33212e-07
LXLOC_033332	243	0	16.14	0.01	2.38	7.89482	Up	2.11064e-05	5.09835e-05
LXLOC_042416	393	0	28	0.01	2.38	7.89482	Up	6.47904e-09	2.00553e-08
LXLOC_015752	261	0	17.51	0.01	2.38	7.89482	Up	1.07566e-05	2.65619e-05
LXLOC_017486	254	0	17	0.01	2.38	7.89482	Up	1.07566e-05	2.65535e-05
LXLOC_018266	989	1	226	0.03	7.12	7.89077	Up	7.9253e-65	7.80887e-64
LXLOC_020569	634	0	47	0.01	2.37	7.88874	Up	1.77587e-14	7.05632e-14
LXLOC_009351	369	0	26	0.01	2.37	7.88874	Up	2.49456e-08	7.45933e-08
LXLOC_008007	217	0	14	0.01	2.37	7.88874	Up	8.12642e-05	0.000183374
LXLOC_011149	230	0	15	0.01	2.37	7.88874	Up	4.1415e-05	9.66723e-05
LXLOC_039419	716	0	53.56	0.01	2.37	7.88874	Up	3.11142e-16	1.30425e-15
LXLOC_012205	512	0	37.33	0.01	2.37	7.88874	Up	1.50256e-11	5.30492e-11
LXLOC_027081	457	0	33	0.01	2.37	7.88874	Up	2.22742e-10	7.45219e-10
LXLOC_025436	320	0	22	0.01	2.36	7.88264	Up	3.69796e-07	1.02883e-06
LXLOC_017030	257	0	17	0.01	2.35	7.87652	Up	1.07566e-05	2.66771e-05
LXLOC_012282	206	0	13	0.01	2.35	7.87652	Up	0.000159456	0.000348435
LXLOC_024081	231	0	15	0.01	2.35	7.87652	Up	4.1415e-05	9.69982e-05
LXLOC_042346	299	0	20.28	0.01	2.35	7.87652	Up	1.42379e-06	3.78886e-06
LXLOC_031261	282	0	19	0.01	2.35	7.87652	Up	2.79376e-06	7.25967e-06
LXLOC_026389	244	0	16	0.01	2.35	7.87652	Up	2.11064e-05	5.07221e-05
LXLOC_043491	439	0	31	0.01	2.33	7.86419	Up	8.576e-10	2.78446e-09
LXLOC_008043	321	0	21.86	0.01	2.33	7.86419	Up	7.25612e-07	1.96891e-06
LXLOC_041570	567	0	41	0.01	2.33	7.86419	Up	1.01359e-12	3.7684e-12
LXLOC_032767	272	0	18	0.01	2.33	7.86419	Up	5.4819e-06	1.38606e-05
LXLOC_038977	389	0	27	0.01	2.32	7.85798	Up	1.27131e-08	3.8742e-08
LXLOC_000339	221	0	14	0.01	2.32	7.85798	Up	8.12642e-05	0.000184078
LXLOC_026324	414	0	29	0.01	2.32	7.85798	Up	3.30194e-09	1.03761e-08
LXLOC_041267	818	0	60	0.01	2.31	7.85175	Up	2.77822e-18	1.24422e-17
LXLOC_023431	420	0	29.27	0.01	2.31	7.85175	Up	3.30194e-09	1.03836e-08
LXLOC_032766	240	0	15.38	0.01	2.31	7.85175	Up	4.1415e-05	9.65101e-05
LXLOC_039080	274	0	18	0.01	2.31	7.85175	Up	5.4819e-06	1.38678e-05
LXLOC_031101	261	0	17	0.01	2.31	7.85175	Up	1.07566e-05	2.65367e-05
LXLOC_039947	209	0	13	0.01	2.31	7.85175	Up	0.000159456	0.000346025
LXLOC_005277	404	0	28	0.01	2.31	7.85175	Up	6.47904e-09	1.99916e-08
LXLOC_005517	377	0	26	0.01	2.31	7.85175	Up	2.49456e-08	7.44559e-08
LXLOC_025286	1016	0	75	0.01	2.3	7.84549	Up	1.12885e-22	5.68662e-22
LXLOC_039486	652	0	47	0.01	2.3	7.84549	Up	1.77587e-14	7.05488e-14
LXLOC_006739	509	0	36	0.01	2.3	7.84549	Up	2.94832e-11	1.0287e-10
LXLOC_038715	248	0	15.93	0.01	2.3	7.84549	Up	4.1415e-05	9.65969e-05
LXLOC_014041	552	0	39.29	0.01	2.3	7.84549	Up	3.90254e-12	1.41507e-11
LXLOC_032687	250	0	16.02	0.01	2.29	7.8392	Up	2.11064e-05	5.09772e-05
LXLOC_006091	459	0	32.05	0.01	2.29	7.8392	Up	4.37062e-10	1.44168e-09
LXLOC_037451	263	0	17	0.01	2.29	7.8392	Up	1.07566e-05	2.6616e-05
LXLOC_042105	215	0	13.35	0.01	2.29	7.8392	Up	0.000159456	0.000346741
LXLOC_015070	302	0	20	0.01	2.29	7.8392	Up	1.42379e-06	3.7811e-06
LXLOC_037787	223	0	14	0.01	2.29	7.8392	Up	8.12642e-05	0.000182748
LXLOC_037294	393	0	27	0.01	2.29	7.8392	Up	1.27131e-08	3.86541e-08
LXLOC_024902	211	0	13	0.01	2.28	7.83289	Up	0.000159456	0.00034562
LXLOC_003571	410	0	28	0.01	2.27	7.82655	Up	6.47904e-09	2.00298e-08
LXLOC_031295	234	0	14.69	0.01	2.27	7.82655	Up	8.12642e-05	0.000183779
LXLOC_017738	251	0	16	0.01	2.27	7.82655	Up	2.11064e-05	5.07817e-05
LXLOC_041814	396	0	27	0.01	2.27	7.82655	Up	1.27131e-08	3.86723e-08
LXLOC_013622	225	0	14	0.01	2.27	7.82655	Up	8.12642e-05	0.000182674
LXLOC_029977	248	3	689.97	0.44	99.47	7.82061	Up	1.33262e-195	3.26854e-194
LXLOC_013141	710	0	50.58	0.01	2.26	7.82018	Up	2.35064e-15	9.58791e-15
LXLOC_030110	680	0	48.28	0.01	2.26	7.82018	Up	9.05044e-15	3.62951e-14
LXLOC_040777	253	0	16	0.01	2.25	7.81378	Up	2.11064e-05	5.10342e-05
LXLOC_033893	267	0	17	0.01	2.25	7.81378	Up	1.07566e-05	2.66296e-05
LXLOC_019889	213	0	13	0.01	2.25	7.81378	Up	0.000159456	0.000347615
LXLOC_027480	386	0	26	0.01	2.25	7.81378	Up	2.49456e-08	7.45761e-08
LXLOC_015600	200	0	12	0.01	2.25	7.81378	Up	0.000312884	0.000654611
LXLOC_023033	1976	0	146	0.01	2.25	7.81378	Up	1.85331e-43	1.36103e-42
LXLOC_038455	213	0	13	0.01	2.25	7.81378	Up	0.000159456	0.000346083
LXLOC_018711	241	0	15	0.01	2.24	7.80735	Up	4.1415e-05	9.66897e-05
LXLOC_006587	362	0	24	0.01	2.23	7.8009	Up	9.60458e-08	2.77371e-07
LXLOC_012846	309	0	20	0.01	2.23	7.8009	Up	1.42379e-06	3.79094e-06
LXLOC_035688	739	0	52	0.01	2.23	7.8009	Up	6.10522e-16	2.53705e-15
LXLOC_034469	591	0	41	0.01	2.23	7.8009	Up	1.01359e-12	3.77057e-12
LXLOC_007284	230	0	14	0.01	2.21	7.7879	Up	8.12642e-05	0.00018331
LXLOC_015306	230	0	14	0.01	2.21	7.7879	Up	8.12642e-05	0.000182843
LXLOC_040144	434	0	29	0.01	2.21	7.7879	Up	3.30194e-09	1.03669e-08
LXLOC_038243	285	0	18	0.01	2.2	7.78136	Up	5.4819e-06	1.39304e-05
LXLOC_018029	1841	0	132.64	0.01	2.2	7.78136	Up	2.32454e-39	1.60898e-38
LXLOC_008835	258	0	16	0.01	2.2	7.78136	Up	2.11064e-05	5.08289e-05
LXLOC_034760	244	0	15	0.01	2.2	7.78136	Up	4.1415e-05	9.65796e-05
LXLOC_032732	258	0	16	0.01	2.2	7.78136	Up	2.11064e-05	5.07347e-05
LXLOC_012817	244	0	15	0.01	2.2	7.78136	Up	4.1415e-05	9.63946e-05
LXLOC_014489	245	0	15	0.01	2.19	7.77479	Up	4.1415e-05	9.68816e-05
LXLOC_036956	246	0	15.02	0.01	2.19	7.77479	Up	4.1415e-05	9.65622e-05
LXLOC_041498	245	0	15	0.01	2.19	7.77479	Up	4.1415e-05	9.65159e-05
LXLOC_007621	652	0	44.76	0.01	2.19	7.77479	Up	1.34165e-13	5.15406e-13
LXLOC_029860	423	0	28	0.01	2.19	7.77479	Up	6.47904e-09	1.9998e-08
LXLOC_041668	370	0	24	0.01	2.18	7.76818	Up	9.60458e-08	2.77185e-07
LXLOC_003327	562	0	38	0.01	2.18	7.76818	Up	7.65756e-12	2.74341e-11
LXLOC_011944	727	0	50	0.01	2.18	7.76818	Up	2.35064e-15	9.59193e-15
LXLOC_020527	305	0	19.3	0.01	2.18	7.76818	Up	2.79376e-06	7.2621e-06
LXLOC_015220	205	0	12	0.01	2.18	7.76818	Up	0.000312884	0.000653732
LXLOC_028022	616	0	41.79	0.01	2.17	7.76155	Up	1.01359e-12	3.77598e-12
LXLOC_041677	289	0	18	0.01	2.17	7.76155	Up	5.4819e-06	1.3934e-05
LXLOC_041720	222	0	13.16	0.01	2.17	7.76155	Up	0.000159456	0.000348142
LXLOC_005441	455	0	30	0.01	2.17	7.76155	Up	1.68278e-09	5.37747e-09
LXLOC_032342	316	0	20	0.01	2.17	7.76155	Up	1.42379e-06	3.78214e-06
LXLOC_002735	206	0	12	0.01	2.17	7.76155	Up	0.000312884	0.000655105
LXLOC_013230	206	0	12	0.01	2.17	7.76155	Up	0.000312884	0.000653066
LXLOC_022259	235	0	14.09	0.01	2.17	7.76155	Up	8.12642e-05	0.000182643
LXLOC_003380	341	0	21.8	0.01	2.17	7.76155	Up	7.25612e-07	1.96754e-06
LXLOC_002918	262	0	16	0.01	2.16	7.75489	Up	2.11064e-05	5.10247e-05
LXLOC_036788	208	0	12.1	0.01	2.16	7.75489	Up	0.000312884	0.000659542
LXLOC_034314	429	0	28	0.01	2.16	7.75489	Up	6.47904e-09	2.00537e-08
LXLOC_030416	221	0	13.05	0.01	2.16	7.75489	Up	0.000159456	0.000348201
LXLOC_005752	219	0	12.91	0.01	2.16	7.75489	Up	0.000312884	0.000655634
LXLOC_028461	207	0	12	0.01	2.15	7.74819	Up	0.000312884	0.000659792
LXLOC_028423	207	0	12	0.01	2.15	7.74819	Up	0.000312884	0.000658365
LXLOC_027886	232	0	13.79	0.01	2.15	7.74819	Up	0.000159456	0.000346818
LXLOC_026623	207	0	12	0.01	2.15	7.74819	Up	0.000312884	0.000653697
LXLOC_029002	245	0	14.64	0.01	2.14	7.74147	Up	8.12642e-05	0.000183811
LXLOC_032220	406	0	26.11	0.01	2.14	7.74147	Up	2.49456e-08	7.45589e-08
LXLOC_030967	418	0	26.94	0.01	2.14	7.74147	Up	2.49456e-08	7.44502e-08
LXLOC_001783	246	0	14.6	0.01	2.13	7.73471	Up	8.12642e-05	0.000184003
LXLOC_008552	251	0	15	0.01	2.13	7.73471	Up	4.1415e-05	9.68175e-05
LXLOC_029715	209	0	12	0.01	2.13	7.73471	Up	0.000312884	0.000655493
LXLOC_011376	223	0	13	0.01	2.13	7.73471	Up	0.000159456	0.00034645
LXLOC_033417	237	0	14	0.01	2.13	7.73471	Up	8.12642e-05	0.000182716
LXLOC_003039	1081	0	74	0.01	2.13	7.73471	Up	2.21502e-22	1.10794e-21
LXLOC_005293	252	0	15	0.01	2.12	7.72792	Up	4.1415e-05	9.71269e-05
LXLOC_008025	295	0	18	0.01	2.12	7.72792	Up	5.4819e-06	1.39222e-05
LXLOC_030833	429	0	27.51	0.01	2.12	7.72792	Up	1.27131e-08	3.86783e-08
LXLOC_014689	959	0	65	0.01	2.12	7.72792	Up	9.55114e-20	4.44797e-19
LXLOC_024319	210	0	12	0.01	2.12	7.72792	Up	0.000312884	0.000652296
LXLOC_016927	536	0	35	0.01	2.11	7.7211	Up	5.78518e-11	1.99259e-10
LXLOC_030531	211	0	12	0.01	2.1	7.71425	Up	0.000312884	0.000657724
LXLOC_040912	211	0	12	0.01	2.1	7.71425	Up	0.000312884	0.000656199
LXLOC_035872	411	0	26	0.01	2.1	7.71425	Up	2.49456e-08	7.44902e-08
LXLOC_025614	269	0	16	0.01	2.1	7.71425	Up	2.11064e-05	5.06845e-05
LXLOC_040724	646	0	42.38	0.01	2.09	7.70736	Up	5.16562e-13	1.94373e-12
LXLOC_000605	1912	0	131	0.01	2.09	7.70736	Up	4.5612e-39	3.13814e-38
LXLOC_031442	408	0	25.68	0.01	2.09	7.70736	Up	4.89482e-08	1.4351e-07
LXLOC_032303	255	0	15	0.01	2.09	7.70736	Up	4.1415e-05	9.636e-05
LXLOC_016526	443	0	28	0.01	2.08	7.70044	Up	6.47904e-09	2.00059e-08
LXLOC_036202	372	0	23	0.01	2.08	7.70044	Up	1.88461e-07	5.33018e-07
LXLOC_043351	301	0	18	0.01	2.07	7.69349	Up	5.4819e-06	1.38633e-05
LXLOC_015129	229	0	13	0.01	2.06	7.6865	Up	0.000159456	0.000348906
LXLOC_035149	272	0	15.97	0.01	2.06	7.6865	Up	4.1415e-05	9.71152e-05
LXLOC_002424	240	0	13.73	0.01	2.06	7.6865	Up	0.000159456	0.000348475
LXLOC_012522	258	0	15	0.01	2.06	7.6865	Up	4.1415e-05	9.68408e-05
LXLOC_014798	337	0	20.37	0.01	2.06	7.6865	Up	1.42379e-06	3.78679e-06
LXLOC_022299	317	0	19	0.01	2.06	7.6865	Up	2.79376e-06	7.26355e-06
LXLOC_009784	215	0	12	0.01	2.06	7.6865	Up	0.000312884	0.000656624
LXLOC_033544	622	0	40	0.01	2.06	7.6865	Up	1.98887e-12	7.30084e-12
LXLOC_007897	817	1	213	0.04	8.2	7.67948	Up	4.77844e-61	4.47153e-60
LXLOC_031812	421	0	26	0.01	2.05	7.67948	Up	2.49456e-08	7.46277e-08
LXLOC_023360	234	0	13.27	0.01	2.05	7.67948	Up	0.000159456	0.000347304
LXLOC_008238	300	0	17.76	0.01	2.05	7.67948	Up	1.07566e-05	2.65906e-05
LXLOC_025885	313	0	18.64	0.01	2.05	7.67948	Up	5.4819e-06	1.38778e-05
LXLOC_011335	479	0	30	0.01	2.05	7.67948	Up	1.68278e-09	5.36821e-09
LXLOC_007619	410	0	25.12	0.01	2.04	7.67243	Up	4.89482e-08	1.44042e-07
LXLOC_005632	408	0	25	0.01	2.04	7.67243	Up	4.89482e-08	1.43933e-07
LXLOC_036768	261	0	15	0.01	2.04	7.67243	Up	4.1415e-05	9.64062e-05
LXLOC_028545	305	0	18	0.01	2.04	7.67243	Up	5.4819e-06	1.38624e-05
LXLOC_009590	320	0	19	0.01	2.03	7.66534	Up	2.79376e-06	7.27425e-06
LXLOC_033205	279	0	16.21	0.01	2.03	7.66534	Up	2.11064e-05	5.09519e-05
LXLOC_008421	1265	0	83.22	0.01	2.03	7.66534	Up	5.13686e-25	2.72872e-24
LXLOC_042027	306	0	18	0.01	2.03	7.66534	Up	5.4819e-06	1.39149e-05
LXLOC_029592	368	0	22.17	0.01	2.03	7.66534	Up	3.69796e-07	1.02677e-06
LXLOC_005060	217	0	12	0.01	2.03	7.66534	Up	0.000312884	0.000656589
LXLOC_043554	227	0	12.69	0.01	2.03	7.66534	Up	0.000312884	0.000653767
LXLOC_027817	276	0	16	0.01	2.03	7.66534	Up	2.11064e-05	5.06783e-05
LXLOC_038872	247	0	14	0.01	2.03	7.66534	Up	8.12642e-05	0.000182527
LXLOC_036057	365	0	22	0.01	2.03	7.66534	Up	3.69796e-07	1.02421e-06
LXLOC_031058	247	0	13.98	0.01	2.02	7.65821	Up	0.000159456	0.000347888
LXLOC_024131	586	0	36.8	0.01	2.02	7.65821	Up	2.94832e-11	1.02861e-10
LXLOC_007419	826	0	53	0.01	2.02	7.65821	Up	3.11142e-16	1.30467e-15
LXLOC_022427	309	0	18.14	0.01	2.02	7.65821	Up	5.4819e-06	1.38832e-05
LXLOC_003497	278	0	16	0.01	2.02	7.65821	Up	2.11064e-05	5.07723e-05
LXLOC_040697	351	0	21	0.01	2.02	7.65821	Up	7.25612e-07	1.96864e-06
LXLOC_041582	253	0	14.33	0.01	2.02	7.65821	Up	8.12642e-05	0.000182685
LXLOC_000633	218	0	12	0.01	2.02	7.65821	Up	0.000312884	0.000652541
LXLOC_019928	354	0	21	0.01	2.01	7.65105	Up	7.25612e-07	1.97691e-06
LXLOC_036388	219	0	12	0.01	2.01	7.65105	Up	0.000312884	0.00065865
LXLOC_031002	368	0	22	0.01	2.01	7.65105	Up	3.69796e-07	1.02795e-06
LXLOC_019540	234	0	13	0.01	2.01	7.65105	Up	0.000159456	0.000347148
LXLOC_030021	562	0	35	0.01	2.01	7.65105	Up	5.78518e-11	1.99454e-10
LXLOC_038104	293	0	17	0.01	2.01	7.65105	Up	1.07566e-05	2.6535e-05
LXLOC_024262	341	0	20.15	0.01	2.01	7.65105	Up	1.42379e-06	3.77672e-06
LXLOC_042209	324	0	19	0.01	2.01	7.65105	Up	2.79376e-06	7.24177e-06
LXLOC_033498	282	0	16.18	0.01	2.01	7.65105	Up	2.11064e-05	5.06564e-05
LXLOC_037248	347	0.46	101.97	0.05	9.96	7.63807	Up	2.76274e-30	1.63255e-29
LXLOC_018734	342	0	20	0.01	1.99	7.63662	Up	1.42379e-06	3.79483e-06
LXLOC_027269	236	0	13	0.01	1.99	7.63662	Up	0.000159456	0.000348925
LXLOC_016310	372	0	22	0.01	1.99	7.63662	Up	3.69796e-07	1.02839e-06
LXLOC_012104	331	0	19.32	0.01	1.99	7.63662	Up	2.79376e-06	7.25289e-06
LXLOC_039299	221	0	12	0.01	1.99	7.63662	Up	0.000312884	0.000652156
LXLOC_014328	281	0	16	0.01	1.99	7.63662	Up	2.11064e-05	5.06439e-05
LXLOC_025301	312	0	18	0.01	1.98	7.62936	Up	5.4819e-06	1.39194e-05
LXLOC_010393	267	0	15	0.01	1.98	7.62936	Up	4.1415e-05	9.6835e-05
LXLOC_011941	752	0	47	0.01	1.98	7.62936	Up	1.77587e-14	7.04984e-14
LXLOC_001963	872	0	55	0.01	1.98	7.62936	Up	8.0812e-17	3.45373e-16
LXLOC_027176	274	0	15.49	0.01	1.98	7.62936	Up	4.1415e-05	9.63485e-05
LXLOC_002686	238	0	13	0.01	1.97	7.62205	Up	0.000159456	0.00034869
LXLOC_006416	694	0	43	0.01	1.97	7.62205	Up	2.63256e-13	1.00114e-12
LXLOC_021353	268	0	15	0.01	1.97	7.62205	Up	4.1415e-05	9.68292e-05
LXLOC_027836	364	0	21.25	0.01	1.97	7.62205	Up	7.25612e-07	1.97276e-06
LXLOC_000155	434	0	25.88	0.01	1.97	7.62205	Up	4.89482e-08	1.43574e-07
LXLOC_001330	407	0	24	0.01	1.96	7.61471	Up	9.60458e-08	2.77268e-07
LXLOC_035458	482.43	0	29	0.01	1.96	7.61471	Up	3.30194e-09	1.03903e-08
LXLOC_040293	289	0	16.25	0.01	1.96	7.61471	Up	2.11064e-05	5.08541e-05
LXLOC_042900	239	0	13	0.01	1.96	7.61471	Up	0.000159456	0.000347051
LXLOC_040477	294	0	16.58	0.01	1.96	7.61471	Up	2.11064e-05	5.07598e-05
LXLOC_023965	300	0	17	0.01	1.96	7.61471	Up	1.07566e-05	2.654e-05
LXLOC_015756	301	0	16.99	0.01	1.95	7.60733	Up	2.11064e-05	5.09677e-05
LXLOC_015036	302	0	17	0.01	1.95	7.60733	Up	1.07566e-05	2.66262e-05
LXLOC_028230	700	0	43	0.01	1.95	7.60733	Up	2.63256e-13	1.00094e-12
LXLOC_016277	224	0	12	0.01	1.95	7.60733	Up	0.000312884	0.000656093
LXLOC_001983	408	0	24	0.01	1.95	7.60733	Up	9.60458e-08	2.76181e-07
LXLOC_033076	240	0	13	0.01	1.95	7.60733	Up	0.000159456	0.000345505
LXLOC_039273	287	0	16	0.01	1.94	7.59991	Up	2.11064e-05	5.0993e-05
LXLOC_013307	266	0	14.63	0.01	1.94	7.59991	Up	8.12642e-05	0.000183608
LXLOC_027036	257	0	14	0.01	1.93	7.59246	Up	8.12642e-05	0.000183928
LXLOC_009754	398	0	23	0.01	1.93	7.59246	Up	1.88461e-07	5.33444e-07
LXLOC_032691	335	0	19	0.01	1.93	7.59246	Up	2.79376e-06	7.23791e-06
LXLOC_022003	336	0	19	0.01	1.92	7.58496	Up	2.79376e-06	7.27668e-06
LXLOC_016695	383	0	22	0.01	1.92	7.58496	Up	3.69796e-07	1.02831e-06
LXLOC_011098	243	0	13	0.01	1.92	7.58496	Up	0.000159456	0.000347966
LXLOC_008755	290	0	16	0.01	1.92	7.58496	Up	2.11064e-05	5.0914e-05
LXLOC_016358	227	0	12	0.01	1.92	7.58496	Up	0.000312884	0.000657653
LXLOC_022339	274	0	15	0.01	1.92	7.58496	Up	4.1415e-05	9.66375e-05
LXLOC_009825	748	0	45.37	0.01	1.92	7.58496	Up	6.83748e-14	2.65315e-13
LXLOC_024805	260	0	14	0.01	1.91	7.57743	Up	8.12642e-05	0.000184218
LXLOC_017050	574	0	34	0.01	1.91	7.57743	Up	1.13516e-10	3.85255e-10
LXLOC_040755	401	0	23	0.01	1.91	7.57743	Up	1.88461e-07	5.33289e-07
LXLOC_022476	680	0	40.84	0.01	1.91	7.57743	Up	1.98887e-12	7.30153e-12
LXLOC_036256	1835	0	114	0.01	1.9	7.56986	Up	4.3221e-34	2.74229e-33
LXLOC_007305	858	0	52	0.01	1.9	7.56986	Up	6.10522e-16	2.53732e-15
LXLOC_014797	229	0	12	0.01	1.9	7.56986	Up	0.000312884	0.000658258
LXLOC_039749	308	0	17	0.01	1.9	7.56986	Up	1.07566e-05	2.66346e-05
LXLOC_027215	346	0	19.38	0.01	1.9	7.56986	Up	2.79376e-06	7.26258e-06
LXLOC_039937	293	0	16	0.01	1.9	7.56986	Up	2.11064e-05	5.07127e-05
LXLOC_020047	922	0	56	0.01	1.9	7.56986	Up	4.11844e-17	1.77949e-16
LXLOC_005815	294	0	16	0.01	1.89	7.56224	Up	2.11064e-05	5.10184e-05
LXLOC_012011	295	0	16.08	0.01	1.89	7.56224	Up	2.11064e-05	5.07566e-05
LXLOC_008632	514	0	29.97	0.01	1.89	7.56224	Up	3.30194e-09	1.03778e-08
LXLOC_031940	278	0	15	0.01	1.89	7.56224	Up	4.1415e-05	9.65448e-05
LXLOC_025732	342	0	19	0.01	1.89	7.56224	Up	2.79376e-06	7.25047e-06
LXLOC_030041	246	0	13	0.01	1.89	7.56224	Up	0.000159456	0.000346354
LXLOC_001627	262	0	14	0.01	1.89	7.56224	Up	8.12642e-05	0.000182854
LXLOC_042004	237	0	12.45	0.01	1.89	7.56224	Up	0.000312884	0.000653662
LXLOC_006725	411	0	23.36	0.01	1.89	7.56224	Up	1.88461e-07	5.32708e-07
LXLOC_011384	247	0	13	0.01	1.88	7.55459	Up	0.000159456	0.000347947
LXLOC_002209	488	0	28.15	0.01	1.88	7.55459	Up	6.47904e-09	1.99932e-08
LXLOC_009342	752	0	44.61	0.01	1.88	7.55459	Up	1.34165e-13	5.15304e-13
LXLOC_035394	408	0	23	0.01	1.87	7.54689	Up	1.88461e-07	5.34494e-07
LXLOC_035144	281	0	15	0.01	1.87	7.54689	Up	4.1415e-05	9.7121e-05
LXLOC_029325	407.42	0	23	0.01	1.87	7.54689	Up	1.88461e-07	5.34027e-07
LXLOC_014205	296	0	16	0.01	1.87	7.54689	Up	2.11064e-05	5.08667e-05
LXLOC_022443	232	0	12	0.01	1.87	7.54689	Up	0.000312884	0.000656553
LXLOC_036660	307	0	16.67	0.01	1.87	7.54689	Up	2.11064e-05	5.07849e-05
LXLOC_011380	312	0	17	0.01	1.87	7.54689	Up	1.07566e-05	2.65771e-05
LXLOC_002578	233	0	12	0.01	1.86	7.53916	Up	0.000312884	0.000657973
LXLOC_015866	233	0	12	0.01	1.86	7.53916	Up	0.000312884	0.000656908
LXLOC_041652	555	0	32	0.01	1.86	7.53916	Up	4.37062e-10	1.44095e-09
LXLOC_041008	1451	0	88	0.01	1.86	7.53916	Up	1.76599e-26	9.69748e-26
LXLOC_021762	435	0	24.47	0.01	1.86	7.53916	Up	9.60458e-08	2.76263e-07
LXLOC_038618	266	0	14	0.01	1.86	7.53916	Up	8.12642e-05	0.000182505
LXLOC_043780	234	0	12	0.01	1.85	7.53138	Up	0.000312884	0.000658151
LXLOC_020689	413	0	23	0.01	1.85	7.53138	Up	1.88461e-07	5.33833e-07
LXLOC_009612	727	0	42.49	0.01	1.85	7.53138	Up	5.16562e-13	1.94204e-12
LXLOC_004448	300	0	16	0.01	1.85	7.53138	Up	2.11064e-05	5.06971e-05
LXLOC_029547	256	0	13.3	0.01	1.85	7.53138	Up	0.000159456	0.000345832
LXLOC_021061	251	0	13	0.01	1.85	7.53138	Up	0.000159456	0.000345813
LXLOC_019179	262	0	13.65	0.01	1.84	7.52356	Up	0.000159456	0.000348886
LXLOC_021907	447	0	25	0.01	1.84	7.52356	Up	4.89482e-08	1.43911e-07
LXLOC_013911	381	0	20.92	0.01	1.84	7.52356	Up	1.42379e-06	3.78188e-06
LXLOC_014362	432	0	24.02	0.01	1.84	7.52356	Up	9.60458e-08	2.76324e-07
LXLOC_024151	236	0	12	0.01	1.84	7.52356	Up	0.000312884	0.000652751
LXLOC_030674	1297	0	77	0.01	1.83	7.5157	Up	2.9319e-23	1.49673e-22
LXLOC_007518	253	0	13	0.01	1.83	7.5157	Up	0.000159456	0.000348338
LXLOC_004053	836	0	48.68	0.01	1.83	7.5157	Up	9.05044e-15	3.63213e-14
LXLOC_041552	514	0	29.03	0.01	1.83	7.5157	Up	3.30194e-09	1.03811e-08
LXLOC_026523	1167	0	69	0.01	1.83	7.5157	Up	6.44298e-21	3.10572e-20
LXLOC_028028	237	0	12	0.01	1.83	7.5157	Up	0.000312884	0.000652681
LXLOC_022869	276	0	14.3	0.01	1.82	7.50779	Up	8.12642e-05	0.0001841
LXLOC_025171	534	0	30	0.01	1.82	7.50779	Up	1.68278e-09	5.38057e-09
LXLOC_002492	287	0	15	0.01	1.82	7.50779	Up	4.1415e-05	9.66317e-05
LXLOC_008002	238	0	12	0.01	1.82	7.50779	Up	0.000312884	0.000654435
LXLOC_034375	271	0	14	0.01	1.82	7.50779	Up	8.12642e-05	0.000182706
LXLOC_014915	271	0	14	0.01	1.82	7.50779	Up	8.12642e-05	0.000182579
LXLOC_036543	270	0	13.85	0.01	1.81	7.49985	Up	0.000159456	0.00034783
LXLOC_001070	288	0	15	0.01	1.81	7.49985	Up	4.1415e-05	9.68583e-05
LXLOC_008044	603	0	34	0.01	1.81	7.49985	Up	1.13516e-10	3.85187e-10
LXLOC_001069	372	0	20	0.01	1.81	7.49985	Up	1.42379e-06	3.77517e-06
LXLOC_030103	654	0	37	0.01	1.8	7.49185	Up	1.50256e-11	5.31023e-11
LXLOC_004680	895	0	51.56	0.01	1.8	7.49185	Up	1.19796e-15	4.92922e-15
LXLOC_022965	336	0	17.72	0.01	1.8	7.49185	Up	1.07566e-05	2.65957e-05
LXLOC_024244	290	0	15	0.01	1.8	7.49185	Up	4.1415e-05	9.6435e-05
LXLOC_037426	274	0	14	0.01	1.79	7.48382	Up	8.12642e-05	0.000184057
LXLOC_029423	408	0	22	0.01	1.79	7.48382	Up	3.69796e-07	1.02846e-06
LXLOC_013735	709	0	40	0.01	1.79	7.48382	Up	1.98887e-12	7.30911e-12
LXLOC_027280	441	0	24	0.01	1.79	7.48382	Up	9.60458e-08	2.76754e-07
LXLOC_030828	275	0	14	0.01	1.79	7.48382	Up	8.12642e-05	0.000182632
LXLOC_004349	304	0	15.63	0.01	1.78	7.47573	Up	4.1415e-05	9.69924e-05
LXLOC_034811	360	0	19	0.01	1.78	7.47573	Up	2.79376e-06	7.26404e-06
LXLOC_041717	412	0	22.09	0.01	1.78	7.47573	Up	3.69796e-07	1.02684e-06
LXLOC_025749	393	0	21	0.01	1.78	7.47573	Up	7.25612e-07	1.97152e-06
LXLOC_030615	292	0	14.99	0.01	1.78	7.47573	Up	8.12642e-05	0.000182801
LXLOC_023415	615	0	34	0.01	1.77	7.46761	Up	1.13516e-10	3.85355e-10
LXLOC_015449	1308	0	75	0.01	1.77	7.46761	Up	1.12885e-22	5.68736e-22
LXLOC_037221	378	0	20	0.01	1.77	7.46761	Up	1.42379e-06	3.78317e-06
LXLOC_030847	663	0	36.73	0.01	1.77	7.46761	Up	2.94832e-11	1.02815e-10
LXLOC_024158	243	0	12	0.01	1.77	7.46761	Up	0.000312884	0.000654964
LXLOC_012367	243	0	12	0.01	1.77	7.46761	Up	0.000312884	0.000652576
LXLOC_040197	398	0	21	0.01	1.76	7.45943	Up	7.25612e-07	1.97636e-06
LXLOC_009388	368	0	19.31	0.01	1.76	7.45943	Up	2.79376e-06	7.27327e-06
LXLOC_024685	330	0	17	0.01	1.76	7.45943	Up	1.07566e-05	2.66075e-05
LXLOC_009580	245	0	12	0.01	1.76	7.45943	Up	0.000312884	0.000657014
LXLOC_015168	261	0	13	0.01	1.76	7.45943	Up	0.000159456	0.000346915
LXLOC_023261	261	0	13	0.01	1.76	7.45943	Up	0.000159456	0.000345736
LXLOC_031494	364	0	18.97	0.01	1.76	7.45943	Up	5.4819e-06	1.3857e-05
LXLOC_012861	280	0	14	0.01	1.75	7.45121	Up	8.12642e-05	0.000183961
LXLOC_007759	1098	0	62	0.01	1.75	7.45121	Up	7.21574e-19	3.28795e-18
LXLOC_007277	348	0	18	0.01	1.75	7.45121	Up	5.4819e-06	1.3885e-05
LXLOC_025472	711	0	39	0.01	1.74	7.44294	Up	3.90254e-12	1.41599e-11
LXLOC_042976	264	0	13	0.01	1.74	7.44294	Up	0.000159456	0.000347187
LXLOC_040201	574	0	31	0.01	1.74	7.44294	Up	8.576e-10	2.7833e-09
LXLOC_039078	385	0	20	0.01	1.74	7.44294	Up	1.42379e-06	3.77775e-06
LXLOC_002163	299	0	15	0.01	1.74	7.44294	Up	4.1415e-05	9.62909e-05
LXLOC_012953	904	0	50	0.01	1.73	7.43463	Up	2.35064e-15	9.59495e-15
LXLOC_000591	401	0	20.89	0.01	1.73	7.43463	Up	1.42379e-06	3.78783e-06
LXLOC_040558	277	0	13.66	0.01	1.73	7.43463	Up	0.000159456	0.000347693
LXLOC_006842	584	0	31.46	0.01	1.73	7.43463	Up	8.576e-10	2.78307e-09
LXLOC_034047	388	0	20	0.01	1.72	7.42626	Up	1.42379e-06	3.79431e-06
LXLOC_015777	1660	0	93	0.01	1.72	7.42626	Up	6.07124e-28	3.44223e-27
LXLOC_024895	337	0	17	0.01	1.72	7.42626	Up	1.07566e-05	2.65754e-05
LXLOC_012533	346	0	17.6	0.01	1.72	7.42626	Up	1.07566e-05	2.65737e-05
LXLOC_039521	311	0	15.53	0.01	1.72	7.42626	Up	4.1415e-05	9.64697e-05
LXLOC_036931	652	0	35	0.01	1.71	7.41785	Up	5.78518e-11	1.99595e-10
LXLOC_030379	987	0	54	0.01	1.71	7.41785	Up	1.58569e-16	6.71053e-16
LXLOC_004829	512	0	27	0.01	1.71	7.41785	Up	1.27131e-08	3.86602e-08
LXLOC_026559	1091	0	60	0.01	1.71	7.41785	Up	2.77822e-18	1.2435e-17
LXLOC_012419	407	0	21	0.01	1.71	7.41785	Up	7.25612e-07	1.96685e-06
LXLOC_036770	463	0	24	0.01	1.7	7.40939	Up	9.60458e-08	2.77021e-07
LXLOC_033884	516	0	27	0.01	1.7	7.40939	Up	1.27131e-08	3.87056e-08
LXLOC_014894	286	0	13.97	0.01	1.7	7.40939	Up	0.000159456	0.000346663
LXLOC_010976	954	0	52	0.01	1.7	7.40939	Up	6.10522e-16	2.53461e-15
LXLOC_037249	954	0	52	0.01	1.7	7.40939	Up	6.10522e-16	2.53326e-15
LXLOC_023058	291	0	14.22	0.01	1.7	7.40939	Up	8.12642e-05	0.000182727
LXLOC_015802	398	0	20.2	0.01	1.69	7.40088	Up	1.42379e-06	3.78601e-06
LXLOC_001852	289	0	14	0.01	1.69	7.40088	Up	8.12642e-05	0.000182822
LXLOC_030886	307	0	15	0.01	1.68	7.39232	Up	4.1415e-05	9.66085e-05
LXLOC_026426	308	0	15	0.01	1.68	7.39232	Up	4.1415e-05	9.65043e-05
LXLOC_039519	503	0	26	0.01	1.68	7.39232	Up	2.49456e-08	7.44616e-08
LXLOC_022387	272	0	13	0.01	1.68	7.39232	Up	0.000159456	0.000345562
LXLOC_026803	440	0	22.33	0.01	1.67	7.3837	Up	3.69796e-07	1.02853e-06
LXLOC_038964	272	0	12.95	0.01	1.67	7.3837	Up	0.000312884	0.000657582
LXLOC_012889	363	0	18	0.01	1.67	7.3837	Up	5.4819e-06	1.3895e-05
LXLOC_012608	292	0	14	0.01	1.67	7.3837	Up	8.12642e-05	0.000183129
LXLOC_009142	354	0	17.42	0.01	1.66	7.37504	Up	1.07566e-05	2.66533e-05
LXLOC_000938	305	0	14.65	0.01	1.66	7.37504	Up	8.12642e-05	0.00018348
LXLOC_023185	275	0	13	0.01	1.66	7.37504	Up	0.000159456	0.000347382
LXLOC_023038	544	0	28	0.01	1.66	7.37504	Up	6.47904e-09	2.0017e-08
LXLOC_009614	366	0	18.06	0.01	1.66	7.37504	Up	5.4819e-06	1.38814e-05
LXLOC_041654	637	0	33	0.01	1.66	7.37504	Up	2.22742e-10	7.45668e-10
LXLOC_000156	257	0	12	0.01	1.66	7.37504	Up	0.000312884	0.000653978
LXLOC_007708	476	0	24	0.01	1.65	7.36632	Up	9.60458e-08	2.77412e-07
LXLOC_012595	493	0	25	0.01	1.65	7.36632	Up	4.89482e-08	1.44009e-07
LXLOC_021035	984	0	52	0.01	1.65	7.36632	Up	6.10522e-16	2.53759e-15
LXLOC_031628	565	0	29	0.01	1.65	7.36632	Up	3.30194e-09	1.03895e-08
LXLOC_034381	348	0	17	0.01	1.65	7.36632	Up	1.07566e-05	2.66279e-05
LXLOC_036443	333	0	16.15	0.01	1.65	7.36632	Up	2.11064e-05	5.07943e-05
LXLOC_043371	456	0	22.92	0.01	1.65	7.36632	Up	3.69796e-07	1.02436e-06
LXLOC_039266	579	0	29.55	0.01	1.64	7.35755	Up	3.30194e-09	1.03937e-08
LXLOC_037777	260	0	12	0.01	1.64	7.35755	Up	0.000312884	0.000657156
LXLOC_024317	499	0	25	0.01	1.63	7.34873	Up	4.89482e-08	1.43998e-07
LXLOC_018945	279	0	13	0.01	1.63	7.34873	Up	0.000159456	0.000347654
LXLOC_001829	423	0	20.88	0.01	1.63	7.34873	Up	1.42379e-06	3.7842e-06
LXLOC_035493	647	0	33	0.01	1.63	7.34873	Up	2.22742e-10	7.44707e-10
LXLOC_032355	1280	0	67	0.01	1.62	7.33985	Up	2.48068e-20	1.17695e-19
LXLOC_008565	262	0	12	0.01	1.62	7.33985	Up	0.000312884	0.000658472
LXLOC_039489	882	0	45.53	0.01	1.62	7.33985	Up	6.83748e-14	2.65818e-13
LXLOC_017905	489	0	24.33	0.01	1.62	7.33985	Up	9.60458e-08	2.76939e-07
LXLOC_003399	1017	0	53	0.01	1.62	7.33985	Up	3.11142e-16	1.30439e-15
LXLOC_002738	539	0	27	0.01	1.62	7.33985	Up	1.27131e-08	3.86874e-08
LXLOC_001071	354	0	17	0.01	1.62	7.33985	Up	1.07566e-05	2.65603e-05
LXLOC_034528	262	0	12	0.01	1.62	7.33985	Up	0.000312884	0.000654295
LXLOC_015936	318	0	15	0.01	1.62	7.33985	Up	4.1415e-05	9.64986e-05
LXLOC_021304	685	0	35	0.01	1.62	7.33985	Up	5.78518e-11	1.99348e-10
LXLOC_007019	356	0	17	0.01	1.61	7.33092	Up	1.07566e-05	2.66431e-05
LXLOC_025242	319	0	15	0.01	1.61	7.33092	Up	4.1415e-05	9.6899e-05
LXLOC_007934	264	0	12	0.01	1.61	7.33092	Up	0.000312884	0.000655422
LXLOC_016283	301	0	14	0.01	1.61	7.33092	Up	8.12642e-05	0.000182896
LXLOC_018298	664	0	33.5	0.01	1.61	7.33092	Up	2.22742e-10	7.44963e-10
LXLOC_032212	301	0	14	0.01	1.61	7.33092	Up	8.12642e-05	0.00018259
LXLOC_008769	544	0	27	0.01	1.6	7.32193	Up	1.27131e-08	3.8745e-08
LXLOC_002675	490	0	24	0.01	1.6	7.32193	Up	9.60458e-08	2.7735e-07
LXLOC_038094	377	0	18	0.01	1.6	7.32193	Up	5.4819e-06	1.39131e-05
LXLOC_035687	323	0	15	0.01	1.59	7.31288	Up	4.1415e-05	9.70274e-05
LXLOC_026558	755	0	38	0.01	1.59	7.31288	Up	7.65756e-12	2.7429e-11
LXLOC_012123	285	0	13	0.01	1.59	7.31288	Up	0.000159456	0.000346974
LXLOC_003137	267	0	12	0.01	1.59	7.31288	Up	0.000312884	0.000655351
LXLOC_007782	1001	0	51	0.01	1.59	7.31288	Up	1.19796e-15	4.92609e-15
LXLOC_038839	287	0	13	0.01	1.58	7.30378	Up	0.000159456	0.000348025
LXLOC_039496	589	0	28.97	0.01	1.58	7.30378	Up	6.47904e-09	2.00314e-08
LXLOC_015776	458	0	22	0.01	1.58	7.30378	Up	3.69796e-07	1.02743e-06
LXLOC_039763	305	0	14	0.01	1.58	7.30378	Up	8.12642e-05	0.000183459
LXLOC_030954	533	0	26	0.01	1.58	7.30378	Up	2.49456e-08	7.45532e-08
LXLOC_006911	317	0	14.58	0.01	1.58	7.30378	Up	8.12642e-05	0.000183108
LXLOC_042428	420	0	20	0.01	1.58	7.30378	Up	1.42379e-06	3.77543e-06
LXLOC_009412	286	0	13	0.01	1.58	7.30378	Up	0.000159456	0.000345601
LXLOC_008016	345	0	16	0.01	1.57	7.29462	Up	2.11064e-05	5.0974e-05
LXLOC_041763	535	0	26	0.01	1.57	7.29462	Up	2.49456e-08	7.46507e-08
LXLOC_013390	995	0	50	0.01	1.57	7.29462	Up	2.35064e-15	9.59093e-15
LXLOC_038763	498	0	24	0.01	1.57	7.29462	Up	9.60458e-08	2.76447e-07
LXLOC_003909	269	0	12	0.01	1.57	7.29462	Up	0.000312884	0.000653451
LXLOC_042544	308	0	14	0.01	1.57	7.29462	Up	8.12642e-05	0.000182369
LXLOC_020312	576	0	28	0.01	1.56	7.2854	Up	6.47904e-09	2.00393e-08
LXLOC_021059	423	0	20	0.01	1.56	7.2854	Up	1.42379e-06	3.79016e-06
LXLOC_027707	1303	0	66	0.01	1.56	7.2854	Up	4.86758e-20	2.28737e-19
LXLOC_032244	385	0	18	0.01	1.56	7.2854	Up	5.4819e-06	1.38706e-05
LXLOC_034069	290	0	13	0.01	1.56	7.2854	Up	0.000159456	0.000346296
LXLOC_028927	311	0	14	0.01	1.55	7.27612	Up	8.12642e-05	0.000183918
LXLOC_018770	292	0	13	0.01	1.55	7.27612	Up	0.000159456	0.000348005
LXLOC_015794	640	0	31	0.01	1.55	7.27612	Up	8.576e-10	2.78539e-09
LXLOC_024546	348	0	15.96	0.01	1.55	7.27612	Up	4.1415e-05	9.68117e-05
LXLOC_038030	503	0	24	0.01	1.55	7.27612	Up	9.60458e-08	2.76775e-07
LXLOC_003157	330	0	15	0.01	1.55	7.27612	Up	4.1415e-05	9.67129e-05
LXLOC_024395	311	0	14	0.01	1.55	7.27612	Up	8.12642e-05	0.000183182
LXLOC_027046	272	0	12	0.01	1.55	7.27612	Up	0.000312884	0.000655387
LXLOC_032534	978	0	48.53	0.01	1.55	7.27612	Up	9.05044e-15	3.62838e-14
LXLOC_041041	449	0	21	0.01	1.54	7.26679	Up	7.25612e-07	1.97608e-06
LXLOC_018170	293	0	13	0.01	1.54	7.26679	Up	0.000159456	0.00034781
LXLOC_011329	274	0	12	0.01	1.54	7.26679	Up	0.000312884	0.000656376
LXLOC_014272	332	0	15	0.01	1.54	7.26679	Up	4.1415e-05	9.63197e-05
LXLOC_001972	295	0	13	0.01	1.53	7.25739	Up	0.000159456	0.000348945
LXLOC_041568	491	0	23	0.01	1.53	7.25739	Up	1.88461e-07	5.34378e-07
LXLOC_026532	294	0	13	0.01	1.53	7.25739	Up	0.000159456	0.000347927
LXLOC_003063	314	0	14	0.01	1.53	7.25739	Up	8.12642e-05	0.0001838
LXLOC_036249	373	0	17	0.01	1.53	7.25739	Up	1.07566e-05	2.66058e-05
LXLOC_041567	608	0	29	0.01	1.53	7.25739	Up	3.30194e-09	1.03861e-08
LXLOC_014385	275	0	12	0.01	1.53	7.25739	Up	0.000312884	0.00065666
LXLOC_001300	295	0	13.01	0.01	1.53	7.25739	Up	0.000159456	0.000346896
LXLOC_016871	317	0	14.09	0.01	1.53	7.25739	Up	8.12642e-05	0.000182812
LXLOC_008534	333	0	15	0.01	1.53	7.25739	Up	4.1415e-05	9.63658e-05
LXLOC_015224	301	0	13.27	0.01	1.52	7.24793	Up	0.000159456	0.000348083
LXLOC_002483	335	0	15	0.01	1.52	7.24793	Up	4.1415e-05	9.68757e-05
LXLOC_020518	494	0	23	0.01	1.52	7.24793	Up	1.88461e-07	5.336e-07
LXLOC_041026	474.2	0	22	0.01	1.52	7.24793	Up	3.69796e-07	1.02553e-06
LXLOC_029326	919	0	44.58	0.01	1.52	7.24793	Up	1.34165e-13	5.15457e-13
LXLOC_011861	533	0	25	0.01	1.52	7.24793	Up	4.89482e-08	1.43488e-07
LXLOC_035672	277	0	12	0.01	1.52	7.24793	Up	0.000312884	0.000652366
LXLOC_031988	446	0	20.55	0.01	1.52	7.24793	Up	1.42379e-06	3.77337e-06
LXLOC_023032	475	0	22	0.01	1.52	7.24793	Up	3.69796e-07	1.02407e-06
LXLOC_001533	489	0	22.67	0.01	1.51	7.2384	Up	3.69796e-07	1.0289e-06
LXLOC_037880	418	0	19	0.01	1.51	7.2384	Up	2.79376e-06	7.27522e-06
LXLOC_020280	338	0	15.01	0.01	1.51	7.2384	Up	4.1415e-05	9.69399e-05
LXLOC_020165	458	0	21	0.01	1.51	7.2384	Up	7.25612e-07	1.97483e-06
LXLOC_009014	299	0	13	0.01	1.51	7.2384	Up	0.000159456	0.000347674
LXLOC_003069	337	0	15	0.01	1.51	7.2384	Up	4.1415e-05	9.68641e-05
LXLOC_039654	458	0	21	0.01	1.51	7.2384	Up	7.25612e-07	1.97318e-06
LXLOC_038961	279	0	12	0.01	1.51	7.2384	Up	0.000312884	0.000656447
LXLOC_014421	714	0	34	0.01	1.51	7.2384	Up	1.13516e-10	3.85019e-10
LXLOC_004055	418	0	19	0.01	1.51	7.2384	Up	2.79376e-06	7.25482e-06
LXLOC_010096	279	0	12	0.01	1.51	7.2384	Up	0.000312884	0.000654787
LXLOC_041015	595	0	28	0.01	1.51	7.2384	Up	6.47904e-09	2.00075e-08
LXLOC_037196	334	0	14.78	0.01	1.51	7.2384	Up	8.12642e-05	0.000182664
LXLOC_029936	438	0	20	0.01	1.51	7.2384	Up	1.42379e-06	3.77415e-06
LXLOC_018666	339	0	15	0.01	1.5	7.22882	Up	4.1415e-05	9.70859e-05
LXLOC_014144	302	0	13.07	0.01	1.5	7.22882	Up	0.000159456	0.00034822
LXLOC_034350	520	0	24	0.01	1.5	7.22882	Up	9.60458e-08	2.76918e-07
LXLOC_018399	319	0	14	0.01	1.5	7.22882	Up	8.12642e-05	0.000183533
LXLOC_016058	320	0	14	0.01	1.5	7.22882	Up	8.12642e-05	0.000183491
LXLOC_020341	660	0	31	0.01	1.5	7.22882	Up	8.576e-10	2.78377e-09
LXLOC_012893	280	0	12	0.01	1.5	7.22882	Up	0.000312884	0.000654506
LXLOC_012611	535	0	24.84	0.01	1.5	7.22882	Up	9.60458e-08	2.76427e-07
LXLOC_017424	519	0	24.01	0.01	1.5	7.22882	Up	9.60458e-08	2.76386e-07
LXLOC_003398	820	0	39	0.01	1.5	7.22882	Up	3.90254e-12	1.41481e-11
LXLOC_033055	280	0	12	0.01	1.5	7.22882	Up	0.000312884	0.000652646
LXLOC_003031	358	0	15.82	0.01	1.49	7.21917	Up	4.1415e-05	9.6771e-05
LXLOC_013538	321	0	14	0.01	1.49	7.21917	Up	8.12642e-05	0.00018315
LXLOC_012268	441	0	20	0.01	1.49	7.21917	Up	1.42379e-06	3.78136e-06
LXLOC_004635	281	0	12	0.01	1.49	7.21917	Up	0.000312884	0.000654752
LXLOC_023708	524	0	24	0.01	1.49	7.21917	Up	9.60458e-08	2.76202e-07
LXLOC_005980	321	0	14	0.01	1.49	7.21917	Up	8.12642e-05	0.000182569
LXLOC_029973	321	0	14	0.01	1.49	7.21917	Up	8.12642e-05	0.000182516
LXLOC_034341	698	0	32.67	0.01	1.49	7.21917	Up	4.37062e-10	1.4396e-09
LXLOC_021498	486	0	22	0.01	1.48	7.20945	Up	3.69796e-07	1.02861e-06
LXLOC_016324	385	0	17	0.01	1.48	7.20945	Up	1.07566e-05	2.66228e-05
LXLOC_010364	283	0	12	0.01	1.48	7.20945	Up	0.000312884	0.000657405
LXLOC_040959	365	0	16	0.01	1.48	7.20945	Up	2.11064e-05	5.08352e-05
LXLOC_020273	748	0	35	0.01	1.48	7.20945	Up	5.78518e-11	1.99507e-10
LXLOC_028128	385	0	17	0.01	1.48	7.20945	Up	1.07566e-05	2.65653e-05
LXLOC_015542	1194	0	57	0.01	1.48	7.20945	Up	2.0989e-17	9.16561e-17
LXLOC_017766	426	0	19	0.01	1.48	7.20945	Up	2.79376e-06	7.25095e-06
LXLOC_006295	485	0	22	0.01	1.48	7.20945	Up	3.69796e-07	1.02487e-06
LXLOC_018890	363	0	16	0.01	1.48	7.20945	Up	2.11064e-05	5.06627e-05
LXLOC_041926	324	0	14	0.01	1.48	7.20945	Up	8.12642e-05	0.000182358
LXLOC_040498	811	0	38	0.01	1.47	7.19967	Up	7.65756e-12	2.74543e-11
LXLOC_015679	284	0	12	0.01	1.47	7.19967	Up	0.000312884	0.00065922
LXLOC_026226	325	0	14	0.01	1.47	7.19967	Up	8.12642e-05	0.000184111
LXLOC_010634	793	0	37	0.01	1.47	7.19967	Up	1.50256e-11	5.30974e-11
LXLOC_009324	376	0	16.43	0.01	1.47	7.19967	Up	2.11064e-05	5.09551e-05
LXLOC_034868	383	0	16.85	0.01	1.47	7.19967	Up	2.11064e-05	5.09045e-05
LXLOC_040430	406	0	18	0.01	1.47	7.19967	Up	5.4819e-06	1.39013e-05
LXLOC_016362	284	0	12	0.01	1.47	7.19967	Up	0.000312884	0.000656695
LXLOC_033021	468	0	21	0.01	1.47	7.19967	Up	7.25612e-07	1.97166e-06
LXLOC_000080	571	0	26	0.01	1.47	7.19967	Up	2.49456e-08	7.45417e-08
LXLOC_008615	610	0	28	0.01	1.47	7.19967	Up	6.47904e-09	1.99996e-08
LXLOC_022100	348	0	15	0.01	1.46	7.18982	Up	4.1415e-05	9.70684e-05
LXLOC_035447	311	0	13.21	0.01	1.46	7.18982	Up	0.000159456	0.000348494
LXLOC_037702	330	0	14.15	0.01	1.46	7.18982	Up	8.12642e-05	0.000183864
LXLOC_015914	388	0	17	0.01	1.46	7.18982	Up	1.07566e-05	2.66397e-05
LXLOC_002131	349	0	15	0.01	1.46	7.18982	Up	4.1415e-05	9.65564e-05
LXLOC_006715	287	0	12	0.01	1.46	7.18982	Up	0.000312884	0.000653908
LXLOC_033154	620	0	28	0.01	1.45	7.17991	Up	6.47904e-09	2.00361e-08
LXLOC_043589	350	0	14.96	0.01	1.45	7.17991	Up	8.12642e-05	0.000183789
LXLOC_025261	413	0	18	0.01	1.45	7.17991	Up	5.4819e-06	1.39049e-05
LXLOC_006740	597	0	27	0.01	1.45	7.17991	Up	1.27131e-08	3.87025e-08
LXLOC_041534	432	0	19	0.01	1.45	7.17991	Up	2.79376e-06	7.26161e-06
LXLOC_015481	412	0	18	0.01	1.45	7.17991	Up	5.4819e-06	1.38787e-05
LXLOC_030865	311	0	13.05	0.01	1.44	7.16993	Up	0.000159456	0.000349004
LXLOC_011229	499	0	22	0.01	1.44	7.16993	Up	3.69796e-07	1.02611e-06
LXLOC_027089	539	0	24	0.01	1.44	7.16993	Up	9.60458e-08	2.76611e-07
LXLOC_003729	395	0	17	0.01	1.44	7.16993	Up	1.07566e-05	2.65485e-05
LXLOC_041038	395	0	17	0.01	1.44	7.16993	Up	1.07566e-05	2.65451e-05
LXLOC_041812	311	0	13	0.01	1.44	7.16993	Up	0.000159456	0.000345717
LXLOC_001369	310	0	13	0.01	1.44	7.16993	Up	0.000159456	0.000345582
LXLOC_038800	565	0	25	0.01	1.43	7.15987	Up	4.89482e-08	1.43922e-07
LXLOC_041695	292	0	12	0.01	1.43	7.15987	Up	0.000312884	0.000657227
LXLOC_011388	334	0	14	0.01	1.43	7.15987	Up	8.12642e-05	0.00018297
LXLOC_026560	771	0	35	0.01	1.43	7.15987	Up	5.78518e-11	1.99365e-10
LXLOC_016198	291	0	12	0.01	1.43	7.15987	Up	0.000312884	0.000652821
LXLOC_001991	293	0	12	0.01	1.42	7.14975	Up	0.000312884	0.000659613
LXLOC_018509	314	0	13	0.01	1.42	7.14975	Up	0.000159456	0.000348651
LXLOC_033158	462	0	20	0.01	1.42	7.14975	Up	1.42379e-06	3.7886e-06
LXLOC_036517	315	0	13	0.01	1.42	7.14975	Up	0.000159456	0.000347791
LXLOC_005286	601	0	26.56	0.01	1.42	7.14975	Up	2.49456e-08	7.4622e-08
LXLOC_038318	588	0	26	0.01	1.42	7.14975	Up	2.49456e-08	7.45818e-08
LXLOC_029374	419	0	18	0.01	1.42	7.14975	Up	5.4819e-06	1.38669e-05
LXLOC_023218	527	0	23.13	0.01	1.42	7.14975	Up	1.88461e-07	5.32863e-07
LXLOC_000703	377	0	16	0.01	1.42	7.14975	Up	2.11064e-05	5.06908e-05
LXLOC_001736	461	0	20	0.01	1.42	7.14975	Up	1.42379e-06	3.77698e-06
LXLOC_038772	442	0	19	0.01	1.42	7.14975	Up	2.79376e-06	7.24081e-06
LXLOC_011417	377	0	16	0.01	1.42	7.14975	Up	2.11064e-05	5.06595e-05
LXLOC_035810	802	0	36	0.01	1.41	7.13955	Up	2.94832e-11	1.02925e-10
LXLOC_030841	374	0	15.66	0.01	1.41	7.13955	Up	4.1415e-05	9.70742e-05
LXLOC_043376	422	0	18	0.01	1.41	7.13955	Up	5.4819e-06	1.39067e-05
LXLOC_000218	337	0	14	0.01	1.41	7.13955	Up	8.12642e-05	0.000183299
LXLOC_006373	296	0	12	0.01	1.41	7.13955	Up	0.000312884	0.000656023
LXLOC_012952	295	0	12	0.01	1.41	7.13955	Up	0.000312884	0.000652786
LXLOC_037501	598	30	4354	1.66	233.66	7.13708	Up	0	0
LXLOC_020311	518	0	22.35	0.01	1.4	7.12928	Up	3.69796e-07	1.02905e-06
LXLOC_026081	318	0	13	0.01	1.4	7.12928	Up	0.000159456	0.000347362
LXLOC_003564	469	0	20.11	0.01	1.4	7.12928	Up	1.42379e-06	3.78343e-06
LXLOC_011111	362	0	15	0.01	1.4	7.12928	Up	4.1415e-05	9.66549e-05
LXLOC_041069	340	0	14	0.01	1.4	7.12928	Up	8.12642e-05	0.000183066
LXLOC_018766	319	0	13	0.01	1.4	7.12928	Up	0.000159456	0.000346547
LXLOC_018419	319	0	13	0.01	1.4	7.12928	Up	0.000159456	0.000346528
LXLOC_010466	468	0	20	0.01	1.4	7.12928	Up	1.42379e-06	3.77878e-06
LXLOC_042897	362	0	15	0.01	1.4	7.12928	Up	4.1415e-05	9.64523e-05
LXLOC_016326	642	0	28	0.01	1.39	7.11894	Up	6.47904e-09	2.00649e-08
LXLOC_028607	579	0	25	0.01	1.39	7.11894	Up	4.89482e-08	1.43976e-07
LXLOC_031140	342	0	14	0.01	1.39	7.11894	Up	8.12642e-05	0.000183993
LXLOC_015769	320	0	13	0.01	1.39	7.11894	Up	0.000159456	0.000348064
LXLOC_042042	308	0	12.45	0.01	1.39	7.11894	Up	0.000312884	0.00065776
LXLOC_013545	299	0	12	0.01	1.39	7.11894	Up	0.000312884	0.000657334
LXLOC_000833	299	0	12	0.01	1.39	7.11894	Up	0.000312884	0.000654928
LXLOC_001915	427	0	18	0.01	1.39	7.11894	Up	5.4819e-06	1.38715e-05
LXLOC_039580	683	0	29.79	0.01	1.39	7.11894	Up	3.30194e-09	1.03694e-08
LXLOC_034856	606	0	26	0.01	1.38	7.10852	Up	2.49456e-08	7.46794e-08
LXLOC_024223	560	0	24	0.01	1.38	7.10852	Up	9.60458e-08	2.7698e-07
LXLOC_029094	300	0	12	0.01	1.38	7.10852	Up	0.000312884	0.000657369
LXLOC_023346	301	0	12	0.01	1.38	7.10852	Up	0.000312884	0.000656872
LXLOC_002270	789	0	34.47	0.01	1.38	7.10852	Up	1.13516e-10	3.85087e-10
LXLOC_014034	301	0	12	0.01	1.38	7.10852	Up	0.000312884	0.000655987
LXLOC_034479	1167	0	52	0.01	1.38	7.10852	Up	6.10522e-16	2.53542e-15
LXLOC_036227	324	0	13.08	0.01	1.38	7.10852	Up	0.000159456	0.000346489
LXLOC_028252	301	0	12	0.01	1.38	7.10852	Up	0.000312884	0.000654013
LXLOC_027175	345	0	14	0.01	1.38	7.10852	Up	8.12642e-05	0.000182833
LXLOC_023739	323	0	13	0.01	1.38	7.10852	Up	0.000159456	0.000345543
LXLOC_013312	521	0	22	0.01	1.37	7.09803	Up	3.69796e-07	1.02912e-06
LXLOC_040438	351	0	14.22	0.01	1.37	7.09803	Up	8.12642e-05	0.000184025
LXLOC_023037	433	0	18	0.01	1.37	7.09803	Up	5.4819e-06	1.39176e-05
LXLOC_000418	1021	0	45	0.01	1.37	7.09803	Up	6.83748e-14	2.65872e-13
LXLOC_028256	364	0	14.83	0.01	1.37	7.09803	Up	8.12642e-05	0.000183683
LXLOC_003303	500	0	21	0.01	1.37	7.09803	Up	7.25612e-07	1.97373e-06
LXLOC_025604	303	0	12	0.01	1.37	7.09803	Up	0.000312884	0.00065627
LXLOC_015422	588	0	25	0.01	1.37	7.09803	Up	4.89482e-08	1.43715e-07
LXLOC_035644	303	0	12	0.01	1.37	7.09803	Up	0.000312884	0.000654048
LXLOC_027598	435	0	18	0.01	1.37	7.09803	Up	5.4819e-06	1.38651e-05
LXLOC_000244	324	0	13	0.01	1.37	7.09803	Up	0.000159456	0.000345929
LXLOC_001632	438	0	18	0.01	1.36	7.08746	Up	5.4819e-06	1.39258e-05
LXLOC_025925	364	0	14.73	0.01	1.36	7.08746	Up	8.12642e-05	0.000183971
LXLOC_031866	523	0	22	0.01	1.36	7.08746	Up	3.69796e-07	1.02589e-06
LXLOC_006018	394	0	16.09	0.01	1.36	7.08746	Up	2.11064e-05	5.07629e-05
LXLOC_004713	589	0	25	0.01	1.36	7.08746	Up	4.89482e-08	1.43542e-07
LXLOC_039487	481	0	20	0.01	1.36	7.08746	Up	1.42379e-06	3.77312e-06
LXLOC_032708	306	0	12	0.01	1.35	7.07682	Up	0.000312884	0.000659828
LXLOC_015289	1024	0	44.27	0.01	1.35	7.07682	Up	1.34165e-13	5.15916e-13
LXLOC_004630	1061	0	46	0.01	1.35	7.07682	Up	3.4846e-14	1.3681e-13
LXLOC_025479	350	0	14	0.01	1.35	7.07682	Up	8.12642e-05	0.000183416
LXLOC_040429	306	0	12	0.01	1.35	7.07682	Up	0.000312884	0.000656235
LXLOC_030029	463	0	19	0.01	1.35	7.07682	Up	2.79376e-06	7.2587e-06
LXLOC_015773	369	0	14.77	0.01	1.35	7.07682	Up	8.12642e-05	0.000182949
LXLOC_013392	838	0	36	0.01	1.35	7.07682	Up	2.94832e-11	1.02805e-10
LXLOC_012848	307	0	12	0.01	1.35	7.07682	Up	0.000312884	0.000652611
LXLOC_028543	352	0	14	0.01	1.35	7.07682	Up	8.12642e-05	0.000182484
LXLOC_005322	398	0	16	0.01	1.34	7.06609	Up	2.11064e-05	5.10089e-05
LXLOC_027976	398	0	15.98	0.01	1.34	7.06609	Up	4.1415e-05	9.70976e-05
LXLOC_011943	1063	0	45.81	0.01	1.34	7.06609	Up	6.83748e-14	2.65845e-13
LXLOC_010931	331	0	13	0.01	1.34	7.06609	Up	0.000159456	0.000347908
LXLOC_013109	353	0	14	0.01	1.34	7.06609	Up	8.12642e-05	0.000183225
LXLOC_000794	330	0	13	0.01	1.34	7.06609	Up	0.000159456	0.000346877
LXLOC_023043	487	0	20	0.01	1.34	7.06609	Up	1.42379e-06	3.7762e-06
LXLOC_038394	647	0	27	0.01	1.33	7.05528	Up	1.27131e-08	3.87389e-08
LXLOC_030786	424	0	17	0.01	1.33	7.05528	Up	1.07566e-05	2.66601e-05
LXLOC_019693	330	0	12.83	0.01	1.33	7.05528	Up	0.000312884	0.000657263
LXLOC_025848	333	0	13	0.01	1.33	7.05528	Up	0.000159456	0.000347557
LXLOC_037026	962	0	41	0.01	1.33	7.05528	Up	1.01359e-12	3.77129e-12
LXLOC_032863	310	0	12	0.01	1.33	7.05528	Up	0.000312884	0.000653803
LXLOC_027394	692	0	28.98	0.01	1.33	7.05528	Up	6.47904e-09	1.99885e-08
LXLOC_032112	447	0	18	0.01	1.33	7.05528	Up	5.4819e-06	1.38642e-05
LXLOC_002443	700	0	29	0.01	1.32	7.04439	Up	3.30194e-09	1.03946e-08
LXLOC_034048	357	0	14	0.01	1.32	7.04439	Up	8.12642e-05	0.000184271
LXLOC_012628	381	0	15	0.01	1.32	7.04439	Up	4.1415e-05	9.69632e-05
LXLOC_041565	1691	0	73	0.01	1.32	7.04439	Up	4.34628e-22	2.15733e-21
LXLOC_033323	630	0	26	0.01	1.32	7.04439	Up	2.49456e-08	7.46105e-08
LXLOC_000397	540	0	22	0.01	1.32	7.04439	Up	3.69796e-07	1.02721e-06
LXLOC_016392	608	0	25	0.01	1.32	7.04439	Up	4.89482e-08	1.43726e-07
LXLOC_011587	402	0	16	0.01	1.32	7.04439	Up	2.11064e-05	5.07974e-05
LXLOC_028442	312	0	12	0.01	1.32	7.04439	Up	0.000312884	0.000654999
LXLOC_039941	419	0	16.66	0.01	1.32	7.04439	Up	2.11064e-05	5.07409e-05
LXLOC_038843	1058	0	45	0.01	1.32	7.04439	Up	6.83748e-14	2.65527e-13
LXLOC_005167	425	0	17	0.01	1.32	7.04439	Up	1.07566e-05	2.65249e-05
LXLOC_024862	361	0	14	0.01	1.31	7.03342	Up	8.12642e-05	0.000184196
LXLOC_021195	395	0.06	15.57	0.01	1.31	7.03342	Up	4.1415e-05	9.70333e-05
LXLOC_002300	498	0	20	0.01	1.31	7.03342	Up	1.42379e-06	3.78627e-06
LXLOC_005703	382	0	15	0.01	1.31	7.03342	Up	4.1415e-05	9.67652e-05
LXLOC_006743	876	0	36.5	0.01	1.31	7.03342	Up	2.94832e-11	1.02796e-10
LXLOC_032224	407	0	16	0.01	1.31	7.03342	Up	2.11064e-05	5.07253e-05
LXLOC_016364	496	0	20	0.01	1.31	7.03342	Up	1.42379e-06	3.77852e-06
LXLOC_041577	314	0	12	0.01	1.31	7.03342	Up	0.000312884	0.000652926
LXLOC_033167	473	0	19	0.01	1.31	7.03342	Up	2.79376e-06	7.24129e-06
LXLOC_002407	570	0	23	0.01	1.3	7.02237	Up	1.88461e-07	5.34533e-07
LXLOC_009722	456	0	18	0.01	1.3	7.02237	Up	5.4819e-06	1.39249e-05
LXLOC_004631	798	0	33	0.01	1.3	7.02237	Up	2.22742e-10	7.46375e-10
LXLOC_028054	363	0	14	0.01	1.3	7.02237	Up	8.12642e-05	0.000183757
LXLOC_039457	340	0	13	0.01	1.3	7.02237	Up	0.000159456	0.000347752
LXLOC_041757	408	0	16	0.01	1.3	7.02237	Up	2.11064e-05	5.08793e-05
LXLOC_004894	340	0	13	0.01	1.3	7.02237	Up	0.000159456	0.00034744
LXLOC_033901	320	0	12.18	0.01	1.3	7.02237	Up	0.000312884	0.000655457
LXLOC_042189	524	0	21	0.01	1.3	7.02237	Up	7.25612e-07	1.96932e-06
LXLOC_000560	2219	0	95	0.01	1.3	7.02237	Up	1.57686e-28	9.02323e-28
LXLOC_001738	411	0	16	0.01	1.29	7.01123	Up	2.11064e-05	5.10216e-05
LXLOC_022995	413	0	16	0.01	1.29	7.01123	Up	2.11064e-05	5.09077e-05
LXLOC_018824	366	0	14	0.01	1.29	7.01123	Up	8.12642e-05	0.000183342
LXLOC_004338	554	0	22.21	0.01	1.29	7.01123	Up	3.69796e-07	1.02619e-06
LXLOC_024675	318	0	12	0.01	1.29	7.01123	Up	0.000312884	0.000654084
LXLOC_039821	482	0	19	0.01	1.29	7.01123	Up	2.79376e-06	7.23936e-06
LXLOC_030457	390	0	15	0.01	1.28	7	Up	4.1415e-05	9.70508e-05
LXLOC_027652	344	0	12.98	0.01	1.28	7	Up	0.000312884	0.000658685
LXLOC_019858	509	0	20	0.01	1.28	7	Up	1.42379e-06	3.79068e-06
LXLOC_033048	392	0	15	0.01	1.28	7	Up	4.1415e-05	9.69865e-05
LXLOC_029730	437	0	17	0.01	1.28	7	Up	1.07566e-05	2.66465e-05
LXLOC_030380	439	0	17	0.01	1.28	7	Up	1.07566e-05	2.66329e-05
LXLOC_033555	321	0	12	0.01	1.28	7	Up	0.000312884	0.000657511
LXLOC_003994	369	0	14	0.01	1.28	7	Up	8.12642e-05	0.000183395
LXLOC_042434	509	0	20	0.01	1.28	7	Up	1.42379e-06	3.78498e-06
LXLOC_009331	696	0	28	0.01	1.28	7	Up	6.47904e-09	2.00218e-08
LXLOC_029295	321	0	12	0.01	1.28	7	Up	0.000312884	0.000653838
LXLOC_007113	367	0	14	0.01	1.28	7	Up	8.12642e-05	0.000182463
LXLOC_009327	358	0.21	27.1	0.02	2.55	6.99435	Up	1.27131e-08	3.86904e-08
LXLOC_015213	419	0	16	0.01	1.27	6.98868	Up	2.11064e-05	5.10025e-05
LXLOC_002283	324	0	12	0.01	1.27	6.98868	Up	0.000312884	0.000657547
LXLOC_036883	543	0	21.29	0.01	1.27	6.98868	Up	7.25612e-07	1.97304e-06
LXLOC_035918	537	0	21	0.01	1.27	6.98868	Up	7.25612e-07	1.9718e-06
LXLOC_021349	489	0	19	0.01	1.27	6.98868	Up	2.79376e-06	7.25192e-06
LXLOC_020621	606	0	24.08	0.01	1.27	6.98868	Up	9.60458e-08	2.76529e-07
LXLOC_021754	536	0	21	0.01	1.27	6.98868	Up	7.25612e-07	1.96822e-06
LXLOC_033018	678	0	27	0.01	1.27	6.98868	Up	1.27131e-08	3.86662e-08
LXLOC_042117	402	0	15.34	0.01	1.27	6.98868	Up	4.1415e-05	9.63831e-05
LXLOC_015287	807	17	2208	0.68	86.15	6.98517	Up	0	0
LXLOC_001716	236	8	1034	1.25	158.17	6.9834	Up	2.34282e-286	8.26253e-285
LXLOC_004632	467	0	18	0.01	1.26	6.97728	Up	5.4819e-06	1.39294e-05
LXLOC_010174	609	0	24	0.01	1.26	6.97728	Up	9.60458e-08	2.77227e-07
LXLOC_009241	565	0	22	0.01	1.26	6.97728	Up	3.69796e-07	1.02802e-06
LXLOC_016323	491	0	19	0.01	1.26	6.97728	Up	2.79376e-06	7.25386e-06
LXLOC_034649	514	0	20	0.01	1.26	6.97728	Up	1.42379e-06	3.78059e-06
LXLOC_039024	493	0	19	0.01	1.26	6.97728	Up	2.79376e-06	7.25144e-06
LXLOC_023681	445	0	17	0.01	1.26	6.97728	Up	1.07566e-05	2.65333e-05
LXLOC_018523	578	0	22.65	0.01	1.26	6.97728	Up	3.69796e-07	1.0245e-06
LXLOC_017138	374	0	14	0.01	1.26	6.97728	Up	8.12642e-05	0.000182432
LXLOC_026271	337	0	12.36	0.01	1.25	6.96578	Up	0.000312884	0.000658828
LXLOC_025733	401	0	15	0.01	1.25	6.96578	Up	4.1415e-05	9.68932e-05
LXLOC_017025	473	0	18	0.01	1.25	6.96578	Up	5.4819e-06	1.3904e-05
LXLOC_019434	327	0	12	0.01	1.25	6.96578	Up	0.000312884	0.000657085
LXLOC_040744	947	0	38	0.01	1.25	6.96578	Up	7.65756e-12	2.74164e-11
LXLOC_041027	423	0	16	0.01	1.25	6.96578	Up	2.11064e-05	5.06877e-05
LXLOC_008741	571	1.35	176.84	0.08	9.97	6.96145	Up	2.68632e-50	2.18706e-49
LXLOC_000100	595	0	23	0.01	1.24	6.9542	Up	1.88461e-07	5.34144e-07
LXLOC_036323	427	0	16	0.01	1.24	6.9542	Up	2.11064e-05	5.08951e-05
LXLOC_003656	524	0	20	0.01	1.24	6.9542	Up	1.42379e-06	3.7855e-06
LXLOC_008221	402	0	15	0.01	1.24	6.9542	Up	4.1415e-05	9.67013e-05
LXLOC_029118	408	0	15.25	0.01	1.24	6.9542	Up	4.1415e-05	9.66143e-05
LXLOC_010268	331	0	12	0.01	1.24	6.9542	Up	0.000312884	0.000654154
LXLOC_022760	329	0	12	0.01	1.24	6.9542	Up	0.000312884	0.000653276
LXLOC_023115	547	0	21	0.01	1.24	6.9542	Up	7.25612e-07	1.96809e-06
LXLOC_038088	572	0	22	0.01	1.24	6.9542	Up	3.69796e-07	1.02414e-06
LXLOC_026486	358	0	13	0.01	1.23	6.94251	Up	0.000159456	0.00034867
LXLOC_010975	1106	0	44	0.01	1.23	6.94251	Up	1.34165e-13	5.15814e-13
LXLOC_032114	696	0	27	0.01	1.23	6.94251	Up	1.27131e-08	3.86935e-08
LXLOC_013229	1016	0	40	0.01	1.23	6.94251	Up	1.98887e-12	7.3029e-12
LXLOC_033123	334	0	12	0.01	1.22	6.93074	Up	0.000312884	0.000658721
LXLOC_018386	384	0	14	0.01	1.22	6.93074	Up	8.12642e-05	0.000183907
LXLOC_001774	519	0	19.53	0.01	1.22	6.93074	Up	2.79376e-06	7.26792e-06
LXLOC_009530	578	0	22	0.01	1.22	6.93074	Up	3.69796e-07	1.02706e-06
LXLOC_041889	433	0	16	0.01	1.22	6.93074	Up	2.11064e-05	5.0832e-05
LXLOC_022414	391	0	14.28	0.01	1.22	6.93074	Up	8.12642e-05	0.000182981
LXLOC_016353	360	0	13	0.01	1.22	6.93074	Up	0.000159456	0.000346392
LXLOC_030671	336	0	12	0.01	1.22	6.93074	Up	0.000312884	0.000653627
LXLOC_036147	627	0	24	0.01	1.22	6.93074	Up	9.60458e-08	2.76161e-07
LXLOC_027698	462	0	17	0.01	1.21	6.91886	Up	1.07566e-05	2.66737e-05
LXLOC_033044	388	0	14	0.01	1.21	6.91886	Up	8.12642e-05	0.000184153
LXLOC_024252	657	0	25	0.01	1.21	6.91886	Up	4.89482e-08	1.43683e-07
LXLOC_000906	435	0	16	0.01	1.21	6.91886	Up	2.11064e-05	5.07692e-05
LXLOC_039512	228	0.22	30.35	0.04	4.84	6.91886	Up	1.68278e-09	5.36645e-09
LXLOC_015898	362	0	12.85	0.01	1.2	6.90689	Up	0.000312884	0.000658614
LXLOC_041489	440	0	16	0.01	1.2	6.90689	Up	2.11064e-05	5.08604e-05
LXLOC_013378	496	0	18.31	0.01	1.2	6.90689	Up	5.4819e-06	1.38796e-05
LXLOC_035994	365	0	13	0.01	1.2	6.90689	Up	0.000159456	0.000346586
LXLOC_035750	339	0	12	0.01	1.2	6.90689	Up	0.000312884	0.000654717
LXLOC_009034	341	0	12	0.01	1.2	6.90689	Up	0.000312884	0.000654259
LXLOC_015424	515	0	19	0.01	1.2	6.90689	Up	2.79376e-06	7.2466e-06
LXLOC_002595	513	0	19	0.01	1.2	6.90689	Up	2.79376e-06	7.24612e-06
LXLOC_016224	691	0	26	0.01	1.2	6.90689	Up	2.49456e-08	7.4473e-08
LXLOC_006658	364	0	13	0.01	1.2	6.90689	Up	0.000159456	0.000345871
LXLOC_041746	416	0	14.99	0.01	1.19	6.89482	Up	8.12642e-05	0.000184089
LXLOC_005256	417	0	15	0.01	1.19	6.89482	Up	4.1415e-05	9.70391e-05
LXLOC_017706	289	0.14	19.74	0.02	2.38	6.89482	Up	2.79376e-06	7.25579e-06
LXLOC_031321	392	0	14	0.01	1.19	6.89482	Up	8.12642e-05	0.000182939
LXLOC_017149	369	0	13	0.01	1.18	6.88264	Up	0.000159456	0.000348984
LXLOC_029847	370	0	13	0.01	1.18	6.88264	Up	0.000159456	0.000348377
LXLOC_012857	370	0	13	0.01	1.18	6.88264	Up	0.000159456	0.000348318
LXLOC_006659	549	0	20	0.01	1.18	6.88264	Up	1.42379e-06	3.78938e-06
LXLOC_022793	698	0	26	0.01	1.18	6.88264	Up	2.49456e-08	7.46162e-08
LXLOC_000139	345	0	12	0.01	1.18	6.88264	Up	0.000312884	0.000655952
LXLOC_039824	447	0	16	0.01	1.18	6.88264	Up	2.11064e-05	5.08006e-05
LXLOC_009012	524	0	19	0.01	1.18	6.88264	Up	2.79376e-06	7.25725e-06
LXLOC_037960	575	0	21	0.01	1.18	6.88264	Up	7.25612e-07	1.97056e-06
LXLOC_015288	877	0	33	0.01	1.18	6.88264	Up	2.22742e-10	7.45412e-10
LXLOC_043530	421	0	15	0.01	1.18	6.88264	Up	4.1415e-05	9.65333e-05
LXLOC_009592	498	0	18	0.01	1.18	6.88264	Up	5.4819e-06	1.38688e-05
LXLOC_011386	396	0	14	0.01	1.18	6.88264	Up	8.12642e-05	0.000182621
LXLOC_032890	395	0	14	0.01	1.18	6.88264	Up	8.12642e-05	0.000182558
LXLOC_021502	372	0	13	0.01	1.17	6.87036	Up	0.000159456	0.000346799
LXLOC_021725	578	0	21	0.01	1.17	6.87036	Up	7.25612e-07	1.97084e-06
LXLOC_039079	678	0	25	0.01	1.17	6.87036	Up	4.89482e-08	1.43585e-07
LXLOC_028348	372	0	13	0.01	1.17	6.87036	Up	0.000159456	0.000345774
LXLOC_003533	360	1.32	162.28	0.13	15.2	6.86942	Up	3.10588e-46	2.37272e-45
LXLOC_030376	705	0	25.77	0.01	1.16	6.85798	Up	4.89482e-08	1.43987e-07
LXLOC_022618	428	0	15	0.01	1.16	6.85798	Up	4.1415e-05	9.70157e-05
LXLOC_012880	350	0	12	0.01	1.16	6.85798	Up	0.000312884	0.000658329
LXLOC_038261	402	0	14	0.01	1.16	6.85798	Up	8.12642e-05	0.000183854
LXLOC_038782	1380	0	52	0.01	1.16	6.85798	Up	6.10522e-16	2.53678e-15
LXLOC_018655	498	0	17.69	0.01	1.16	6.85798	Up	1.07566e-05	2.6594e-05
LXLOC_040488	506	0	18	0.01	1.16	6.85798	Up	5.4819e-06	1.38941e-05
LXLOC_029228	350	0	12	0.01	1.16	6.85798	Up	0.000312884	0.000656483
LXLOC_021761	353	0	12.11	0.01	1.16	6.85798	Up	0.000312884	0.000656412
LXLOC_028337	869	0	32	0.01	1.16	6.85798	Up	4.37062e-10	1.44033e-09
LXLOC_035726	349	0	12	0.01	1.16	6.85798	Up	0.000312884	0.000655069
LXLOC_021747	788	0	29	0.01	1.16	6.85798	Up	3.30194e-09	1.03727e-08
LXLOC_028957	428	0	15	0.01	1.16	6.85798	Up	4.1415e-05	9.64293e-05
LXLOC_008706	458	0	16	0.01	1.15	6.84549	Up	2.11064e-05	5.10279e-05
LXLOC_037696	562	0	20	0.01	1.15	6.84549	Up	1.42379e-06	3.79275e-06
LXLOC_035645	379	0	13	0.01	1.15	6.84549	Up	0.000159456	0.000348514
LXLOC_015279	379	0	13	0.01	1.15	6.84549	Up	0.000159456	0.000348181
LXLOC_018534	457	0	16	0.01	1.15	6.84549	Up	2.11064e-05	5.09456e-05
LXLOC_019927	692	0	25	0.01	1.15	6.84549	Up	4.89482e-08	1.43878e-07
LXLOC_042792	441	0	15.35	0.01	1.15	6.84549	Up	4.1415e-05	9.69515e-05
LXLOC_039450	379	0	13	0.01	1.15	6.84549	Up	0.000159456	0.000347849
LXLOC_042147	663	0	24	0.01	1.15	6.84549	Up	9.60458e-08	2.76652e-07
LXLOC_009621	533	0	19	0.01	1.15	6.84549	Up	2.79376e-06	7.25822e-06
LXLOC_033592	353	0	12	0.01	1.15	6.84549	Up	0.000312884	0.000654365
LXLOC_008556	534	0	19	0.01	1.15	6.84549	Up	2.79376e-06	7.23984e-06
LXLOC_011945	460	0	16	0.01	1.14	6.83289	Up	2.11064e-05	5.09203e-05
LXLOC_011419	538	0	19	0.01	1.14	6.83289	Up	2.79376e-06	7.26549e-06
LXLOC_000209	356	0	12	0.01	1.14	6.83289	Up	0.000312884	0.000657192
LXLOC_033758	618	0	22	0.01	1.14	6.83289	Up	3.69796e-07	1.02692e-06
LXLOC_018304	382	0	13	0.01	1.14	6.83289	Up	0.000159456	0.000346238
LXLOC_042788	460	0	16	0.01	1.14	6.83289	Up	2.11064e-05	5.07096e-05
LXLOC_034648	459	0	16	0.01	1.14	6.83289	Up	2.11064e-05	5.06939e-05
LXLOC_015890	355	0	12	0.01	1.14	6.83289	Up	0.000312884	0.000652051
LXLOC_024684	436	0	15	0.01	1.14	6.83289	Up	4.1415e-05	9.62852e-05
LXLOC_005332	384	0	13	0.01	1.13	6.82018	Up	0.000159456	0.000348788
LXLOC_039011	516	0	18	0.01	1.13	6.82018	Up	5.4819e-06	1.39276e-05
LXLOC_000399	358	0	12	0.01	1.13	6.82018	Up	0.000312884	0.000658792
LXLOC_041083	238	0.42	52.24	0.07	7.91	6.82018	Up	6.10522e-16	2.53596e-15
LXLOC_036108	481	0	16.64	0.01	1.13	6.82018	Up	2.11064e-05	5.08698e-05
LXLOC_029270	542	0	19	0.01	1.13	6.82018	Up	2.79376e-06	7.2495e-06
LXLOC_037391	383	0	12.96	0.01	1.13	6.82018	Up	0.000312884	0.000653943
LXLOC_004698	290	1	113	0.12	13.55	6.81911	Up	4.82572e-32	2.94141e-31
LXLOC_009600	413	0	14	0.01	1.12	6.80735	Up	8.12642e-05	0.000184175
LXLOC_017410	550	0	19	0.01	1.12	6.80735	Up	2.79376e-06	7.2723e-06
LXLOC_042683	416	0	14	0.01	1.12	6.80735	Up	8.12642e-05	0.00018332
LXLOC_007760	440	0	15	0.01	1.12	6.80735	Up	4.1415e-05	9.6539e-05
LXLOC_032674	495	0	17	0.01	1.12	6.80735	Up	1.07566e-05	2.65501e-05
LXLOC_016390	373	0	12.42	0.01	1.12	6.80735	Up	0.000312884	0.000653416
LXLOC_026230	797	0	28	0.01	1.11	6.79442	Up	6.47904e-09	2.00633e-08
LXLOC_013737	363	0	12	0.01	1.11	6.79442	Up	0.000312884	0.000659185
LXLOC_017474	470	0	16	0.01	1.11	6.79442	Up	2.11064e-05	5.09361e-05
LXLOC_025300	392	0	13	0.01	1.11	6.79442	Up	0.000159456	0.000347129
LXLOC_015265	445	0	15	0.01	1.11	6.79442	Up	4.1415e-05	9.66665e-05
LXLOC_013243	1360	0	49	0.01	1.11	6.79442	Up	4.6124e-15	1.86646e-14
LXLOC_036661	685	0	24	0.01	1.11	6.79442	Up	9.60458e-08	2.76488e-07
LXLOC_019931	897	2	222	0.07	7.75	6.7907	Up	6.39772e-62	6.06855e-61
LXLOC_018505	559	0	19	0.01	1.1	6.78136	Up	2.79376e-06	7.27035e-06
LXLOC_003408	367	0	12	0.01	1.1	6.78136	Up	0.000312884	0.000658436
LXLOC_000951	502	0	17	0.01	1.1	6.78136	Up	1.07566e-05	2.66008e-05
LXLOC_040022	1666	0	59.69	0.01	1.1	6.78136	Up	5.45138e-18	2.41993e-17
LXLOC_038345	422	0	14	0.01	1.1	6.78136	Up	8.12642e-05	0.000183363
LXLOC_030971	447	0	15	0.01	1.1	6.78136	Up	4.1415e-05	9.65911e-05
LXLOC_027177	638	0	21.92	0.01	1.1	6.78136	Up	7.25612e-07	1.97097e-06
LXLOC_027469	422	0	14	0.01	1.1	6.78136	Up	8.12642e-05	0.00018239
LXLOC_014809	368	0	12.03	0.01	1.1	6.78136	Up	0.000312884	0.000652086
LXLOC_041586	395	0	13	0.01	1.1	6.78136	Up	0.000159456	0.000345466
LXLOC_028964	505	0	17	0.01	1.1	6.78136	Up	1.07566e-05	2.65182e-05
LXLOC_011418	426	0	14	0.01	1.09	6.76818	Up	8.12642e-05	0.000184261
LXLOC_037179	424	0	14	0.01	1.09	6.76818	Up	8.12642e-05	0.000184186
LXLOC_008415	507	0	17	0.01	1.09	6.76818	Up	1.07566e-05	2.66669e-05
LXLOC_040804	408	0	13.4	0.01	1.09	6.76818	Up	0.000159456	0.000348455
LXLOC_013234	370	0	12	0.01	1.09	6.76818	Up	0.000312884	0.000658543
LXLOC_003215	369	0	12	0.01	1.09	6.76818	Up	0.000312884	0.000658115
LXLOC_033380	725	0	25	0.01	1.09	6.76818	Up	4.89482e-08	1.43867e-07
LXLOC_035564	426	0	14	0.01	1.09	6.76818	Up	8.12642e-05	0.000183055
LXLOC_020384	370	0	12	0.01	1.09	6.76818	Up	0.000312884	0.000653206
LXLOC_016233	646	0	22	0.01	1.09	6.76818	Up	3.69796e-07	1.0248e-06
LXLOC_037500	396	0	13	0.01	1.09	6.76818	Up	0.000159456	0.000345639
LXLOC_013233	642	0	22	0.01	1.09	6.76818	Up	3.69796e-07	1.02429e-06
LXLOC_008646	400	0	13	0.01	1.08	6.75489	Up	0.000159456	0.000348533
LXLOC_012879	595	0	20	0.01	1.08	6.75489	Up	1.42379e-06	3.79172e-06
LXLOC_034774	1177	0	41	0.01	1.08	6.75489	Up	1.01359e-12	3.77454e-12
LXLOC_003631	902	0	31	0.01	1.08	6.75489	Up	8.576e-10	2.78516e-09
LXLOC_004873	401	0	13	0.01	1.08	6.75489	Up	0.000159456	0.000347576
LXLOC_032744	624	0	21	0.01	1.08	6.75489	Up	7.25612e-07	1.97345e-06
LXLOC_001723	428	0	14	0.01	1.08	6.75489	Up	8.12642e-05	0.000183469
LXLOC_006909	910	0	31.44	0.01	1.08	6.75489	Up	8.576e-10	2.78237e-09
LXLOC_014086	597	0	20	0.01	1.08	6.75489	Up	1.42379e-06	3.77389e-06
LXLOC_008422	572	0	19	0.01	1.07	6.74147	Up	2.79376e-06	7.27717e-06
LXLOC_012314	910	0	31	0.01	1.07	6.74147	Up	8.576e-10	2.78725e-09
LXLOC_011055	432	0	13.95	0.01	1.07	6.74147	Up	0.000159456	0.000348298
LXLOC_015658	459	0	15	0.01	1.07	6.74147	Up	4.1415e-05	9.69574e-05
LXLOC_008300	730	0	24.72	0.01	1.07	6.74147	Up	9.60458e-08	2.76877e-07
LXLOC_011385	404	0	13	0.01	1.07	6.74147	Up	0.000159456	0.00034678
LXLOC_016490	826	0	28	0.01	1.07	6.74147	Up	6.47904e-09	2.00012e-08
LXLOC_039833	684	0	23	0.01	1.07	6.74147	Up	1.88461e-07	5.32669e-07
LXLOC_011940	1287	0	44	0.01	1.06	6.72792	Up	1.34165e-13	5.15967e-13
LXLOC_038078	436	0	14	0.01	1.06	6.72792	Up	8.12642e-05	0.000184068
LXLOC_009038	519	0	17	0.01	1.06	6.72792	Up	1.07566e-05	2.66567e-05
LXLOC_018160	483	0	15.61	0.01	1.06	6.72792	Up	4.1415e-05	9.69165e-05
LXLOC_015417	1307	0	45	0.01	1.06	6.72792	Up	6.83748e-14	2.65765e-13
LXLOC_039456	436	0	14	0.01	1.06	6.72792	Up	8.12642e-05	0.000183704
LXLOC_002489	406	0	13	0.01	1.06	6.72792	Up	0.000159456	0.000346857
LXLOC_024764	464	0	15	0.01	1.06	6.72792	Up	4.1415e-05	9.64754e-05
LXLOC_011786	466	0	15	0.01	1.06	6.72792	Up	4.1415e-05	9.63255e-05
LXLOC_040374	383	0	12	0.01	1.05	6.71425	Up	0.000312884	0.0006584
LXLOC_036069	523	0	17	0.01	1.05	6.71425	Up	1.07566e-05	2.66363e-05
LXLOC_002962	526	0	17	0.01	1.05	6.71425	Up	1.07566e-05	2.66211e-05
LXLOC_028460	383	0	12	0.01	1.05	6.71425	Up	0.000312884	0.000656837
LXLOC_040247	837	0	28	0.01	1.05	6.71425	Up	6.47904e-09	2.00202e-08
LXLOC_005263	2088	0	72	0.01	1.05	6.71425	Up	8.52826e-22	4.20308e-21
LXLOC_020005	547	0	17.84	0.01	1.05	6.71425	Up	1.07566e-05	2.6567e-05
LXLOC_013228	438	0	14	0.01	1.05	6.71425	Up	8.12642e-05	0.000183034
LXLOC_006394	1232	0	42	0.01	1.05	6.71425	Up	5.16562e-13	1.94223e-12
LXLOC_014422	840	0	28	0.01	1.05	6.71425	Up	6.47904e-09	1.99853e-08
LXLOC_043490	410	0	13	0.01	1.05	6.71425	Up	0.000159456	0.000345409
LXLOC_038504	414	0	13	0.01	1.04	6.70044	Up	0.000159456	0.000347771
LXLOC_016055	416	0	13	0.01	1.04	6.70044	Up	0.000159456	0.000347713
LXLOC_013052	524	0	16.79	0.01	1.04	6.70044	Up	2.11064e-05	5.08383e-05
LXLOC_008887	788	0	26	0.01	1.04	6.70044	Up	2.49456e-08	7.45646e-08
LXLOC_040580	414	0	13	0.01	1.04	6.70044	Up	0.000159456	0.000347226
LXLOC_008642	556	0	18	0.01	1.04	6.70044	Up	5.4819e-06	1.38841e-05
LXLOC_041298	386	0	12	0.01	1.04	6.70044	Up	0.000312884	0.00065574
LXLOC_024453	501	0	16	0.01	1.04	6.70044	Up	2.11064e-05	5.07033e-05
LXLOC_001220	444	0	14	0.01	1.04	6.70044	Up	8.12642e-05	0.000182695
LXLOC_041435	475	0	15	0.01	1.03	6.6865	Up	4.1415e-05	9.6969e-05
LXLOC_037282	446	0	14	0.01	1.03	6.6865	Up	8.12642e-05	0.000183555
LXLOC_033097	577	0	18.56	0.01	1.03	6.6865	Up	5.4819e-06	1.38859e-05
LXLOC_032703	420	0	13	0.01	1.03	6.6865	Up	0.000159456	0.000346935
LXLOC_024236	912	0	30	0.01	1.03	6.6865	Up	1.68278e-09	5.37218e-09
LXLOC_015229	764	0	25	0.01	1.03	6.6865	Up	4.89482e-08	1.4365e-07
LXLOC_034960	418	0	13	0.01	1.03	6.6865	Up	0.000159456	0.000346199
LXLOC_037875	448	0	14	0.01	1.03	6.6865	Up	8.12642e-05	0.000182453
LXLOC_008063	1217	0	40	0.01	1.02	6.67243	Up	1.98887e-12	7.31119e-12
LXLOC_012082	394	0	12	0.01	1.02	6.67243	Up	0.000312884	0.000659292
LXLOC_033051	422	0	13	0.01	1.02	6.67243	Up	0.000159456	0.000348396
LXLOC_036833	450	0	14	0.01	1.02	6.67243	Up	8.12642e-05	0.000184046
LXLOC_001307	597	0	19	0.01	1.02	6.67243	Up	2.79376e-06	7.26744e-06
LXLOC_011028	500	0	15.59	0.01	1.02	6.67243	Up	4.1415e-05	9.68874e-05
LXLOC_001112	391	0	12	0.01	1.02	6.67243	Up	0.000312884	0.000655599
LXLOC_027899	451	0	14	0.01	1.02	6.67243	Up	8.12642e-05	0.000183119
LXLOC_006279	393	0	12	0.01	1.02	6.67243	Up	0.000312884	0.000653557
LXLOC_042642	479	0	15	0.01	1.02	6.67243	Up	4.1415e-05	9.64004e-05
LXLOC_006660	1237	0	41	0.01	1.02	6.67243	Up	1.01359e-12	3.76732e-12
LXLOC_018872	454	10.85	1133.4	0.81	82.03	6.66209	Up	0	0
LXLOC_016425	487	0	15	0.01	1.01	6.65821	Up	4.1415e-05	9.71093e-05
LXLOC_037778	1404	0	46	0.01	1.01	6.65821	Up	3.4846e-14	1.36837e-13
LXLOC_016514	603	0	19	0.01	1.01	6.65821	Up	2.79376e-06	7.26647e-06
LXLOC_039637	396	0	12	0.01	1.01	6.65821	Up	0.000312884	0.000657618
LXLOC_005865	426	0	13	0.01	1.01	6.65821	Up	0.000159456	0.000347323
LXLOC_027658	573	0	18	0.01	1.01	6.65821	Up	5.4819e-06	1.38886e-05
LXLOC_034775	933	0	30	0.01	1.01	6.65821	Up	1.68278e-09	5.37262e-09
LXLOC_027875	426	0	13	0.01	1.01	6.65821	Up	0.000159456	0.000345967
LXLOC_021253	426	0	13	0.01	1.01	6.65821	Up	0.000159456	0.000345428
LXLOC_003195	304	2.4	247.07	0.28	28.06	6.64694	Up	3.79122e-69	3.91917e-68
LXLOC_025589	488	0	15	0.01	1	6.64386	Up	4.1415e-05	9.71444e-05
LXLOC_001152	671	0	21	0.01	1	6.64386	Up	7.25612e-07	1.97649e-06
LXLOC_040064	565	0	17.6	0.01	1	6.64386	Up	1.07566e-05	2.66703e-05
LXLOC_019923	666	0	21	0.01	1	6.64386	Up	7.25612e-07	1.97566e-06
LXLOC_009015	428	0	13	0.01	1	6.64386	Up	0.000159456	0.000348103
LXLOC_022487	785	0	25	0.01	1	6.64386	Up	4.89482e-08	1.439e-07
LXLOC_030913	847	0	27	0.01	1	6.64386	Up	1.27131e-08	3.87207e-08
LXLOC_001672	1332	0	43	0.01	1	6.64386	Up	2.63256e-13	1.00085e-12
LXLOC_018838	401	0	12.1	0.01	1	6.64386	Up	0.000312884	0.000655669
LXLOC_036066	460	0	14	0.01	1	6.64386	Up	8.12642e-05	0.000183097
LXLOC_018158	459	0	14	0.01	1	6.64386	Up	8.12642e-05	0.000183044
LXLOC_042131	1030	0	33.19	0.01	1	6.64386	Up	2.22742e-10	7.45283e-10
LXLOC_038381	400	0	12	0.01	1	6.64386	Up	0.000312884	0.000653873
LXLOC_031408	746	0	23.67	0.01	1	6.64386	Up	1.88461e-07	5.32979e-07
LXLOC_022776	461	0	14	0.01	1	6.64386	Up	8.12642e-05	0.00018278
LXLOC_028987	1091	0	35	0.01	1	6.64386	Up	5.78518e-11	1.99312e-10
LXLOC_035515	400	0	12	0.01	1	6.64386	Up	0.000312884	0.000652716
LXLOC_000044	2326	0	76.78	0.01	1	6.64386	Up	5.75298e-23	2.91965e-22
LXLOC_010403	493	0	15	0.01	0.99	6.62936	Up	4.1415e-05	9.71327e-05
LXLOC_021691	527	0	16.04	0.01	0.99	6.62936	Up	2.11064e-05	5.09804e-05
LXLOC_007066	950	0	30	0.01	0.99	6.62936	Up	1.68278e-09	5.37482e-09
LXLOC_039484	1102	0	35	0.01	0.99	6.62936	Up	5.78518e-11	1.99471e-10
LXLOC_009013	949	0	30	0.01	0.99	6.62936	Up	1.68278e-09	5.3735e-09
LXLOC_028209	552	0	17	0.01	0.99	6.62936	Up	1.07566e-05	2.65856e-05
LXLOC_003626	405	0	12	0.01	0.99	6.62936	Up	0.000312884	0.000655917
LXLOC_022798	432	0	13	0.01	0.99	6.62936	Up	0.000159456	0.000346993
LXLOC_001639	462	0	14	0.01	0.99	6.62936	Up	8.12642e-05	0.000182769
LXLOC_031739	433	0	13	0.01	0.99	6.62936	Up	0.000159456	0.000345659
LXLOC_023040	1462	0	47	0.01	0.99	6.62936	Up	1.77587e-14	7.04625e-14
LXLOC_021905	523	0	16	0.01	0.99	6.62936	Up	2.11064e-05	5.06377e-05
LXLOC_039797	437	0	13	0.01	0.98	6.61471	Up	0.000159456	0.000348162
LXLOC_036656	562	0	17	0.01	0.98	6.61471	Up	1.07566e-05	2.66499e-05
LXLOC_021509	775	0	24	0.01	0.98	6.61471	Up	9.60458e-08	2.77041e-07
LXLOC_008372	438	0	13	0.01	0.98	6.61471	Up	0.000159456	0.000347635
LXLOC_012493	741	0	23	0.01	0.98	6.61471	Up	1.88461e-07	5.33872e-07
LXLOC_002930	500	0	15	0.01	0.98	6.61471	Up	4.1415e-05	9.67943e-05
LXLOC_006292	1201	0	38	0.01	0.98	6.61471	Up	7.65756e-12	2.7424e-11
LXLOC_003598	467	0	14	0.01	0.98	6.61471	Up	8.12642e-05	0.000183172
LXLOC_037324	438	0	13	0.01	0.98	6.61471	Up	0.000159456	0.000346683
LXLOC_035898	711	0	22	0.01	0.98	6.61471	Up	3.69796e-07	1.02516e-06
LXLOC_039488	956	0	30	0.01	0.98	6.61471	Up	1.68278e-09	5.36601e-09
LXLOC_001110	412	0	12	0.01	0.97	6.59991	Up	0.000312884	0.000658971
LXLOC_042130	1026	0	32	0.01	0.97	6.59991	Up	4.37062e-10	1.44119e-09
LXLOC_041983	595	0	18	0.01	0.97	6.59991	Up	5.4819e-06	1.38904e-05
LXLOC_018593	938	0	29	0.01	0.97	6.59991	Up	3.30194e-09	1.03794e-08
LXLOC_037430	628	0	19	0.01	0.97	6.59991	Up	2.79376e-06	7.25337e-06
LXLOC_037556	472	0	14	0.01	0.97	6.59991	Up	8.12642e-05	0.000183023
LXLOC_041569	656	0	20	0.01	0.97	6.59991	Up	1.42379e-06	3.78084e-06
LXLOC_033757	536	0	16	0.01	0.97	6.59991	Up	2.11064e-05	5.07503e-05
LXLOC_011783	415	0	12	0.01	0.96	6.58496	Up	0.000312884	0.000659006
LXLOC_012517	414	0	12	0.01	0.96	6.58496	Up	0.000312884	0.00065808
LXLOC_038994	538	0	16	0.01	0.96	6.58496	Up	2.11064e-05	5.09266e-05
LXLOC_008424	447	0	13	0.01	0.96	6.58496	Up	0.000159456	0.000347732
LXLOC_023984	819	0	25	0.01	0.96	6.58496	Up	4.89482e-08	1.43802e-07
LXLOC_043663	413	0	12	0.01	0.96	6.58496	Up	0.000312884	0.000657298
LXLOC_012423	413	0	12	0.01	0.96	6.58496	Up	0.000312884	0.000656164
LXLOC_027565	516	0	15.21	0.01	0.96	6.58496	Up	4.1415e-05	9.6568e-05
LXLOC_032130	1312	0	41	0.01	0.96	6.58496	Up	1.01359e-12	3.77093e-12
LXLOC_000881	416	0	12	0.01	0.96	6.58496	Up	0.000312884	0.000653487
LXLOC_032673	1128	0	35	0.01	0.96	6.58496	Up	5.78518e-11	1.99242e-10
LXLOC_018185	1063	0	33	0.01	0.96	6.58496	Up	2.22742e-10	7.44835e-10
LXLOC_004337	600	0	18	0.01	0.96	6.58496	Up	5.4819e-06	1.38597e-05
LXLOC_026064	452	0	13	0.01	0.95	6.56986	Up	0.000159456	0.000348827
LXLOC_036534	634	0	18.92	0.01	0.95	6.56986	Up	5.4819e-06	1.39213e-05
LXLOC_015149	513	0	15	0.01	0.95	6.56986	Up	4.1415e-05	9.67884e-05
LXLOC_038258	1431	0	44	0.01	0.95	6.56986	Up	1.34165e-13	5.15763e-13
LXLOC_031995	588	0	17.41	0.01	0.95	6.56986	Up	1.07566e-05	2.65822e-05
LXLOC_033537	450	0	13	0.01	0.95	6.56986	Up	0.000159456	0.000346508
LXLOC_037700	480	0	14	0.01	0.95	6.56986	Up	8.12642e-05	0.000182875
LXLOC_031943	304	0.49	50.02	0.06	5.68	6.56478	Up	2.35064e-15	9.5869e-15
LXLOC_040806	456	0	13	0.01	0.94	6.55459	Up	0.000159456	0.000349043
LXLOC_036518	584	0	17	0.01	0.94	6.55459	Up	1.07566e-05	2.66873e-05
LXLOC_037332	456	0	13	0.01	0.94	6.55459	Up	0.000159456	0.000348965
LXLOC_002756	580	0	17	0.01	0.94	6.55459	Up	1.07566e-05	2.66143e-05
LXLOC_025836	423	0	12	0.01	0.94	6.55459	Up	0.000312884	0.000655034
LXLOC_011881	1090	0	33	0.01	0.94	6.55459	Up	2.22742e-10	7.44771e-10
LXLOC_010207	680	0	20	0.01	0.94	6.55459	Up	1.42379e-06	3.77363e-06
LXLOC_022150	520	0	15	0.01	0.94	6.55459	Up	4.1415e-05	9.63082e-05
LXLOC_003411	685	0	20	0.01	0.93	6.53916	Up	1.42379e-06	3.78705e-06
LXLOC_020089	716	0	21	0.01	0.93	6.53916	Up	7.25612e-07	1.97414e-06
LXLOC_014904	555	0	16	0.01	0.93	6.53916	Up	2.11064e-05	5.06345e-05
LXLOC_020859	422	1	94	0.08	7.37	6.52552	Up	1.47233e-26	8.10321e-26
LXLOC_018560	626	0	18	0.01	0.92	6.52356	Up	5.4819e-06	1.39349e-05
LXLOC_012920	724	0	21	0.01	0.92	6.52356	Up	7.25612e-07	1.97663e-06
LXLOC_020130	430	0	12	0.01	0.92	6.52356	Up	0.000312884	0.000657866
LXLOC_000389	857	0	25	0.01	0.92	6.52356	Up	4.89482e-08	1.43835e-07
LXLOC_020390	498	0	14	0.01	0.92	6.52356	Up	8.12642e-05	0.000183597
LXLOC_033502	494	0	14	0.01	0.92	6.52356	Up	8.12642e-05	0.000183406
LXLOC_035115	465	0	13	0.01	0.92	6.52356	Up	0.000159456	0.00034709
LXLOC_010154	494	0	14	0.01	0.92	6.52356	Up	8.12642e-05	0.000183087
LXLOC_039407	465	0	13	0.01	0.92	6.52356	Up	0.000159456	0.000346315
LXLOC_035754	467	0	13	0.01	0.91	6.50779	Up	0.000159456	0.000348866
LXLOC_011791	797	0	23	0.01	0.91	6.50779	Up	1.88461e-07	5.34261e-07
LXLOC_037407	1119	0	33	0.01	0.91	6.50779	Up	2.22742e-10	7.46632e-10
LXLOC_038129	533	0	15.01	0.01	0.91	6.50779	Up	4.1415e-05	9.6934e-05
LXLOC_037481	891	0	26	0.01	0.91	6.50779	Up	2.49456e-08	7.45703e-08
LXLOC_025018	436	0	12	0.01	0.91	6.50779	Up	0.000312884	0.000656518
LXLOC_027066	436	0	12	0.01	0.91	6.50779	Up	0.000312884	0.000656129
LXLOC_037041	437	0	12.01	0.01	0.91	6.50779	Up	0.000312884	0.000655881
LXLOC_032875	634	0	18	0.01	0.91	6.50779	Up	5.4819e-06	1.38805e-05
LXLOC_012612	663	0	19	0.01	0.91	6.50779	Up	2.79376e-06	7.2524e-06
LXLOC_009906	466	0	13	0.01	0.91	6.50779	Up	0.000159456	0.00034647
LXLOC_012951	501	0	14	0.01	0.91	6.50779	Up	8.12642e-05	0.00018279
LXLOC_034994	666	0	19	0.01	0.91	6.50779	Up	2.79376e-06	7.24274e-06
LXLOC_037730	470	0	13	0.01	0.91	6.50779	Up	0.000159456	0.000345485
LXLOC_018157	469	0	13	0.01	0.91	6.50779	Up	0.000159456	0.000345447
LXLOC_013551	505	0	14	0.01	0.9	6.49185	Up	8.12642e-05	0.000184164
LXLOC_015683	542	0	15.01	0.01	0.9	6.49185	Up	4.1415e-05	9.70216e-05
LXLOC_020746	440	0	12	0.01	0.9	6.49185	Up	0.000312884	0.00065744
LXLOC_007054	475	0	13.1	0.01	0.9	6.49185	Up	0.000159456	0.000347168
LXLOC_037506	639	0	18	0.01	0.9	6.49185	Up	5.4819e-06	1.38751e-05
LXLOC_032629	439	0	12	0.01	0.9	6.49185	Up	0.000312884	0.000654858
LXLOC_021514	541	0	15	0.01	0.9	6.49185	Up	4.1415e-05	9.65506e-05
LXLOC_036602	603	0	17	0.01	0.9	6.49185	Up	1.07566e-05	2.65266e-05
LXLOC_002508	233	1	92.17	0.16	14.32	6.48382	Up	5.55192e-26	3.01971e-25
LXLOC_040576	446	0	12	0.01	0.89	6.47573	Up	0.000312884	0.000659721
LXLOC_005443	1083	0	31	0.01	0.89	6.47573	Up	8.576e-10	2.78702e-09
LXLOC_023891	444	0	12	0.01	0.89	6.47573	Up	0.000312884	0.000659399
LXLOC_034067	848	0	24	0.01	0.89	6.47573	Up	9.60458e-08	2.77206e-07
LXLOC_003787	446	0	12	0.01	0.89	6.47573	Up	0.000312884	0.000658935
LXLOC_024241	444	0	12	0.01	0.89	6.47573	Up	0.000312884	0.000658507
LXLOC_033485	985	0	28	0.01	0.89	6.47573	Up	6.47904e-09	2.00346e-08
LXLOC_041607	614	0	17	0.01	0.89	6.47573	Up	1.07566e-05	2.66194e-05
LXLOC_015425	546	0	15	0.01	0.89	6.47573	Up	4.1415e-05	9.68059e-05
LXLOC_033036	477	0	13	0.01	0.89	6.47573	Up	0.000159456	0.000347459
LXLOC_024601	478	0	13	0.01	0.89	6.47573	Up	0.000159456	0.000347401
LXLOC_035920	776	0	22	0.01	0.89	6.47573	Up	3.69796e-07	1.0264e-06
LXLOC_026991	612	0	16.96	0.01	0.89	6.47573	Up	2.11064e-05	5.08163e-05
LXLOC_037217	579	0	16	0.01	0.89	6.47573	Up	2.11064e-05	5.08132e-05
LXLOC_037334	745	0	21	0.01	0.89	6.47573	Up	7.25612e-07	1.96987e-06
LXLOC_032659	545	0	15	0.01	0.89	6.47573	Up	4.1415e-05	9.65275e-05
LXLOC_039485	1552	0	45	0.01	0.89	6.47573	Up	6.83748e-14	2.65368e-13
LXLOC_019238	445	0	12	0.01	0.89	6.47573	Up	0.000312884	0.000652191
LXLOC_014979	518	1	85	0.06	5.33	6.47303	Up	5.75986e-24	2.99223e-23
LXLOC_036840	583	0	16	0.01	0.88	6.45943	Up	2.11064e-05	5.09994e-05
LXLOC_021142	456	0	12.2	0.01	0.88	6.45943	Up	0.000312884	0.000659363
LXLOC_028411	854	0	24	0.01	0.88	6.45943	Up	9.60458e-08	2.77062e-07
LXLOC_023657	516	0	14	0.01	0.88	6.45943	Up	8.12642e-05	0.000183715
LXLOC_001524	1059	0	30	0.01	0.88	6.45943	Up	1.68278e-09	5.37615e-09
LXLOC_010353	549	0	15	0.01	0.88	6.45943	Up	4.1415e-05	9.67826e-05
LXLOC_014993	649	0	18	0.01	0.88	6.45943	Up	5.4819e-06	1.38959e-05
LXLOC_016181	450	0	12	0.01	0.88	6.45943	Up	0.000312884	0.000656766
LXLOC_018229	449	0	12	0.01	0.88	6.45943	Up	0.000312884	0.000655246
LXLOC_012538	753	0	21	0.01	0.88	6.45943	Up	7.25612e-07	1.96768e-06
LXLOC_024896	449	0	12	0.01	0.88	6.45943	Up	0.000312884	0.000652226
LXLOC_039775	589	0	16	0.01	0.87	6.44294	Up	2.11064e-05	5.09171e-05
LXLOC_032852	487	0	13	0.01	0.87	6.44294	Up	0.000159456	0.000347265
LXLOC_031903	488	0	13	0.01	0.87	6.44294	Up	0.000159456	0.000347071
LXLOC_024300	593	0	16	0.01	0.87	6.44294	Up	2.11064e-05	5.08069e-05
LXLOC_012103	487	0	13	0.01	0.87	6.44294	Up	0.000159456	0.000346702
LXLOC_029834	523	0	14	0.01	0.87	6.44294	Up	8.12642e-05	0.000182864
LXLOC_043006	454	0	12	0.01	0.87	6.44294	Up	0.000312884	0.000653031
LXLOC_016096	3727	0	107	0.01	0.87	6.44294	Up	4.84048e-32	2.94902e-31
LXLOC_016381	489	0	13	0.01	0.87	6.44294	Up	0.000159456	0.000345851
LXLOC_021953	1115	0	31.32	0.01	0.87	6.44294	Up	8.576e-10	2.78144e-09
LXLOC_004597	732	0	20	0.01	0.87	6.44294	Up	1.42379e-06	3.77466e-06
LXLOC_037776	831	0	23	0.01	0.87	6.44294	Up	1.88461e-07	5.32553e-07
LXLOC_041681	1867	12.77	1158.56	0.22	18.95	6.42855	Up	0	0
LXLOC_026172	668	0	18	0.01	0.86	6.42626	Up	5.4819e-06	1.3924e-05
LXLOC_014203	1081	0	30	0.01	0.86	6.42626	Up	1.68278e-09	5.3788e-09
LXLOC_005382	460	0	12	0.01	0.86	6.42626	Up	0.000312884	0.000657689
LXLOC_030987	532	0	14.14	0.01	0.86	6.42626	Up	8.12642e-05	0.000183576
LXLOC_000775	1183	0	33	0.01	0.86	6.42626	Up	2.22742e-10	7.46182e-10
LXLOC_009945	667	0	18	0.01	0.86	6.42626	Up	5.4819e-06	1.38868e-05
LXLOC_021501	1662	0.91	93.26	0.02	1.72	6.42626	Up	6.07124e-28	3.44173e-27
LXLOC_039724	1015	0	28	0.01	0.86	6.42626	Up	6.47904e-09	1.99948e-08
LXLOC_015376	460	0	12.02	0.01	0.86	6.42626	Up	0.000312884	0.000652506
LXLOC_003577	600	0	16	0.01	0.86	6.42626	Up	2.11064e-05	5.06408e-05
LXLOC_013351	670	0	18	0.01	0.86	6.42626	Up	5.4819e-06	1.38561e-05
LXLOC_039206	3197	0	90.14	0.01	0.85	6.40939	Up	4.58674e-27	2.55439e-26
LXLOC_009753	566	0	15	0.01	0.85	6.40939	Up	4.1415e-05	9.69807e-05
LXLOC_011628	461	0	12	0.01	0.85	6.40939	Up	0.000312884	0.000656341
LXLOC_041307	536	0	14	0.01	0.85	6.40939	Up	8.12642e-05	0.000183214
LXLOC_043756	463	0	12	0.01	0.85	6.40939	Up	0.000312884	0.000655705
LXLOC_016097	818	0	22	0.01	0.85	6.40939	Up	3.69796e-07	1.02575e-06
LXLOC_029063	514	0	13.43	0.01	0.85	6.40939	Up	0.000159456	0.000346566
LXLOC_029100	1283	0	35.33	0.01	0.85	6.40939	Up	5.78518e-11	1.99383e-10
LXLOC_023670	1446	0	40	0.01	0.85	6.40939	Up	1.98887e-12	7.29946e-12
LXLOC_033103	611	6.06	533.04	0.33	27.95	6.40424	Up	4.4659e-145	8.53678e-144
LXLOC_026410	366	5.95	515.59	0.56	47.41	6.40362	Up	1.58403e-141	2.95675e-140
LXLOC_015225	1557	1	86	0.02	1.69	6.40088	Up	2.96876e-24	1.55263e-23
LXLOC_032087	470	0	12	0.01	0.84	6.39232	Up	0.000312884	0.000659113
LXLOC_035803	685	0	18	0.01	0.84	6.39232	Up	5.4819e-06	1.38986e-05
LXLOC_028959	608	0	16	0.01	0.84	6.39232	Up	2.11064e-05	5.081e-05
LXLOC_021951	952	0	25.66	0.01	0.84	6.39232	Up	4.89482e-08	1.43607e-07
LXLOC_001114	466	0	12	0.01	0.84	6.39232	Up	0.000312884	0.000653381
LXLOC_017137	508	0	13	0.01	0.83	6.37504	Up	0.000159456	0.000348631
LXLOC_026007	931	0	24.86	0.01	0.83	6.37504	Up	9.60458e-08	2.76795e-07
LXLOC_035757	618	0	16	0.01	0.83	6.37504	Up	2.11064e-05	5.07441e-05
LXLOC_028452	837	0	22	0.01	0.83	6.37504	Up	3.69796e-07	1.02538e-06
LXLOC_026069	616	0	16	0.01	0.83	6.37504	Up	2.11064e-05	5.07002e-05
LXLOC_039151	584	0	15	0.01	0.83	6.37504	Up	4.1415e-05	9.64408e-05
LXLOC_036300	616	0	15.93	0.01	0.83	6.37504	Up	4.1415e-05	9.63312e-05
LXLOC_031686	533	12	1017	0.75	61.79	6.36434	Up	1.06413e-274	3.62793e-273
LXLOC_018963	246	1.02	84.64	0.15	12.32	6.3599	Up	1.11736e-23	5.7608e-23
LXLOC_041291	627	0	16	0.01	0.82	6.35755	Up	2.11064e-05	5.09962e-05
LXLOC_040572	731	0	19	0.01	0.82	6.35755	Up	2.79376e-06	7.26938e-06
LXLOC_024299	478	0	12	0.01	0.82	6.35755	Up	0.000312884	0.000657831
LXLOC_031471	695	0	18	0.01	0.82	6.35755	Up	5.4819e-06	1.39058e-05
LXLOC_029190	711	0	18.3	0.01	0.82	6.35755	Up	5.4819e-06	1.39004e-05
LXLOC_036655	622	0	16	0.01	0.82	6.35755	Up	2.11064e-05	5.08761e-05
LXLOC_005115	626	0	16	0.01	0.82	6.35755	Up	2.11064e-05	5.08635e-05
LXLOC_040418	807	0	21	0.01	0.82	6.35755	Up	7.25612e-07	1.9696e-06
LXLOC_018344	1427	0	38	0.01	0.82	6.35755	Up	7.65756e-12	2.74088e-11
LXLOC_043790	1526	0	41	0.01	0.82	6.35755	Up	1.01359e-12	3.76948e-12
LXLOC_018537	876	0	23	0.01	0.82	6.35755	Up	1.88461e-07	5.32785e-07
LXLOC_002409	479	0	12	0.01	0.82	6.35755	Up	0.000312884	0.000652996
LXLOC_026223	659	0	17	0.01	0.82	6.35755	Up	1.07566e-05	2.65283e-05
LXLOC_043792	484	0	12	0.01	0.81	6.33985	Up	0.000312884	0.000658293
LXLOC_029800	632	0	16	0.01	0.81	6.33985	Up	2.11064e-05	5.09393e-05
LXLOC_007786	851	0	22	0.01	0.81	6.33985	Up	3.69796e-07	1.0278e-06
LXLOC_034522	560	0	14	0.01	0.81	6.33985	Up	8.12642e-05	0.000183693
LXLOC_037186	631	0	16	0.01	0.81	6.33985	Up	2.11064e-05	5.08887e-05
LXLOC_001461	819	0	21	0.01	0.81	6.33985	Up	7.25612e-07	1.9729e-06
LXLOC_041193	518	0	13	0.01	0.81	6.33985	Up	0.000159456	0.000347343
LXLOC_001848	738	0	19	0.01	0.81	6.33985	Up	2.79376e-06	7.24419e-06
LXLOC_034049	522	0	13	0.01	0.81	6.33985	Up	0.000159456	0.000345678
LXLOC_008795	560	0	14	0.01	0.81	6.33985	Up	8.12642e-05	0.000182537
LXLOC_018528	560	0	14	0.01	0.81	6.33985	Up	8.12642e-05	0.000182379
LXLOC_015106	698	6.04	494.9	0.28	22.51	6.329	Up	7.42964e-134	1.31669e-132
LXLOC_013319	712	0	18	0.01	0.8	6.32193	Up	5.4819e-06	1.39322e-05
LXLOC_033345	674	0	17	0.01	0.8	6.32193	Up	1.07566e-05	2.66754e-05
LXLOC_026465	571	0	14.15	0.01	0.8	6.32193	Up	8.12642e-05	0.000184035
LXLOC_035921	788	0	20	0.01	0.8	6.32193	Up	1.42379e-06	3.7912e-06
LXLOC_015609	489	0	12	0.01	0.8	6.32193	Up	0.000312884	0.000658578
LXLOC_020906	584	0	14.53	0.01	0.8	6.32193	Up	8.12642e-05	0.000183982
LXLOC_033386	562	0	14	0.01	0.8	6.32193	Up	8.12642e-05	0.000183875
LXLOC_010642	789	0	20	0.01	0.8	6.32193	Up	1.42379e-06	3.78007e-06
LXLOC_002490	713	0	18	0.01	0.8	6.32193	Up	5.4819e-06	1.38697e-05
LXLOC_041973	867	0	22	0.01	0.8	6.32193	Up	3.69796e-07	1.02502e-06
LXLOC_025557	492	0	12	0.01	0.8	6.32193	Up	0.000312884	0.000652121
LXLOC_018098	723	1.47	127.03	0.07	5.57	6.31418	Up	4.31164e-36	2.8322e-35
LXLOC_006111	760	0	19	0.01	0.79	6.30378	Up	2.79376e-06	7.27912e-06
LXLOC_043791	536	0	13	0.01	0.79	6.30378	Up	0.000159456	0.000348357
LXLOC_001833	493	0	12	0.01	0.79	6.30378	Up	0.000312884	0.000657476
LXLOC_042061	685	0	17.06	0.01	0.79	6.30378	Up	1.07566e-05	2.65873e-05
LXLOC_036260	568	0	14	0.01	0.79	6.30378	Up	8.12642e-05	0.000183002
LXLOC_043785	988	0	25	0.01	0.79	6.30378	Up	4.89482e-08	1.43499e-07
LXLOC_035492	1444	0	37	0.01	0.79	6.30378	Up	1.50256e-11	5.30252e-11
LXLOC_037552	732	0	18	0.01	0.78	6.2854	Up	5.4819e-06	1.39267e-05
LXLOC_003454	616	0	15	0.01	0.78	6.2854	Up	4.1415e-05	9.70099e-05
LXLOC_041037	733	0	18	0.01	0.78	6.2854	Up	5.4819e-06	1.39185e-05
LXLOC_020606	651	0	16	0.01	0.78	6.2854	Up	2.11064e-05	5.08509e-05
LXLOC_004449	614	0	15	0.01	0.78	6.2854	Up	4.1415e-05	9.67536e-05
LXLOC_001309	503	0	12	0.01	0.78	6.2854	Up	0.000312884	0.000655563
LXLOC_037489	846	0	21.04	0.01	0.78	6.2854	Up	7.25612e-07	1.97125e-06
LXLOC_022851	696	0	17	0.01	0.78	6.2854	Up	1.07566e-05	2.65434e-05
LXLOC_003600	499	0	12	0.01	0.78	6.2854	Up	0.000312884	0.000653171
LXLOC_019348	498	0	12	0.01	0.78	6.2854	Up	0.000312884	0.000652856
LXLOC_030965	732	0	18	0.01	0.78	6.2854	Up	5.4819e-06	1.38579e-05
LXLOC_025419	584	0	13.91	0.01	0.77	6.26679	Up	0.000159456	0.000348768
LXLOC_009443	627	0	15	0.01	0.77	6.26679	Up	4.1415e-05	9.66839e-05
LXLOC_013370	509	0	12	0.01	0.77	6.26679	Up	0.000312884	0.000655811
LXLOC_030040	1013	0	25	0.01	0.77	6.26679	Up	4.89482e-08	1.43694e-07
LXLOC_008386	859	0	21	0.01	0.77	6.26679	Up	7.25612e-07	1.97139e-06
LXLOC_001552	507	0	12	0.01	0.77	6.26679	Up	0.000312884	0.00065514
LXLOC_007730	665	0	16	0.01	0.77	6.26679	Up	2.11064e-05	5.07535e-05
LXLOC_020600	1056	0	26	0.01	0.77	6.26679	Up	2.49456e-08	7.45074e-08
LXLOC_020243	585	0	14	0.01	0.77	6.26679	Up	8.12642e-05	0.000182738
LXLOC_029505	702	0	17	0.01	0.77	6.26679	Up	1.07566e-05	2.65299e-05
LXLOC_019846	388	1.09	89.22	0.1	7.68	6.26303	Up	4.062e-25	2.16129e-24
LXLOC_018874	313	4.19	325.8	0.47	35.78	6.25035	Up	2.0925e-88	2.61983e-87
LXLOC_013292	515	0	12	0.01	0.76	6.24793	Up	0.000312884	0.000657938
LXLOC_032624	691	0	16.45	0.01	0.76	6.24793	Up	2.11064e-05	5.08856e-05
LXLOC_042930	628	0	15	0.01	0.76	6.24793	Up	4.1415e-05	9.67594e-05
LXLOC_042034	514	0	12	0.01	0.76	6.24793	Up	0.000312884	0.000656801
LXLOC_036257	1376	0	34	0.01	0.76	6.24793	Up	1.13516e-10	3.85154e-10
LXLOC_016431	593	0	14	0.01	0.76	6.24793	Up	8.12642e-05	0.000183076
LXLOC_041608	1027	0	25	0.01	0.76	6.24793	Up	4.89482e-08	1.43618e-07
LXLOC_032892	629	0	15	0.01	0.76	6.24793	Up	4.1415e-05	9.63716e-05
LXLOC_042510	558	0	13	0.01	0.75	6.22882	Up	0.000159456	0.000348847
LXLOC_028961	639	0	15	0.01	0.75	6.22882	Up	4.1415e-05	9.71035e-05
LXLOC_037406	755	0	18	0.01	0.75	6.22882	Up	5.4819e-06	1.39231e-05
LXLOC_002853	558	0	13	0.01	0.75	6.22882	Up	0.000159456	0.00034824
LXLOC_040574	1635	0	40	0.01	0.75	6.22882	Up	1.98887e-12	7.3098e-12
LXLOC_021763	806	0	19.07	0.01	0.75	6.22882	Up	2.79376e-06	7.25434e-06
LXLOC_036354	522	0	12	0.01	0.75	6.22882	Up	0.000312884	0.000653101
LXLOC_035463	517	0	12	0.01	0.75	6.22882	Up	0.000312884	0.000652891
LXLOC_041137	723	0	17	0.01	0.75	6.22882	Up	1.07566e-05	2.65316e-05
LXLOC_015844	420	2	152	0.16	11.99	6.22762	Up	9.44544e-42	6.78411e-41
LXLOC_035517	342	5	382.49	0.51	37.97	6.21822	Up	3.11222e-103	4.36114e-102
LXLOC_011560	525	0	12	0.01	0.74	6.20945	Up	0.000312884	0.000659864
LXLOC_018834	958	0	22.64	0.01	0.74	6.20945	Up	3.69796e-07	1.02897e-06
LXLOC_001591	524	0	12	0.01	0.74	6.20945	Up	0.000312884	0.000659578
LXLOC_004722	727	0	17	0.01	0.74	6.20945	Up	1.07566e-05	2.66686e-05
LXLOC_035383	651	0	15	0.01	0.74	6.20945	Up	4.1415e-05	9.68524e-05
LXLOC_003214	689	0	16	0.01	0.74	6.20945	Up	2.11064e-05	5.0873e-05
LXLOC_005866	646	0	15	0.01	0.74	6.20945	Up	4.1415e-05	9.68001e-05
LXLOC_041035	565	0	13	0.01	0.74	6.20945	Up	0.000159456	0.000347479
LXLOC_022473	913	0	21.54	0.01	0.74	6.20945	Up	7.25612e-07	1.97207e-06
LXLOC_015916	689	0	16	0.01	0.74	6.20945	Up	2.11064e-05	5.07786e-05
LXLOC_007949	525	0	12	0.01	0.74	6.20945	Up	0.000312884	0.000653592
LXLOC_000864	225	3	227.44	0.5	36.85	6.20359	Up	8.71678e-62	8.25019e-61
LXLOC_016515	531	0	12	0.01	0.73	6.18982	Up	0.000312884	0.000656979
LXLOC_040461	530	0	12	0.01	0.73	6.18982	Up	0.000312884	0.000655846
LXLOC_000526	1192	0	28	0.01	0.73	6.18982	Up	6.47904e-09	2.00043e-08
LXLOC_029375	533	0	12	0.01	0.73	6.18982	Up	0.000312884	0.000652401
LXLOC_020803	254	0.67	51.7	0.1	7.24	6.17792	Up	1.19796e-15	4.92817e-15
LXLOC_028322	583	0	13	0.01	0.72	6.16993	Up	0.000159456	0.000348749
LXLOC_017245	909	0	21	0.01	0.72	6.16993	Up	7.25612e-07	1.97594e-06
LXLOC_001427	626	0	14	0.01	0.72	6.16993	Up	8.12642e-05	0.000183736
LXLOC_006009	625	0	14	0.01	0.72	6.16993	Up	8.12642e-05	0.000183448
LXLOC_031823	667	0	15	0.01	0.72	6.16993	Up	4.1415e-05	9.65853e-05
LXLOC_040857	584	0	13	0.01	0.72	6.16993	Up	0.000159456	0.000346373
LXLOC_041566	709	0	16	0.01	0.72	6.16993	Up	2.11064e-05	5.07378e-05
LXLOC_012291	580	0	13	0.01	0.72	6.16993	Up	0.000159456	0.000346122
LXLOC_015491	829	0	19	0.01	0.72	6.16993	Up	2.79376e-06	7.24032e-06
LXLOC_023103	328	2.71	200.19	0.29	20.84	6.16716	Up	1.43617e-55	1.26025e-54
LXLOC_004723	759	0	17	0.01	0.71	6.14975	Up	1.07566e-05	2.66635e-05
LXLOC_011947	713	0	16	0.01	0.71	6.14975	Up	2.11064e-05	5.09014e-05
LXLOC_000402	846	0	19	0.01	0.71	6.14975	Up	2.79376e-06	7.26452e-06
LXLOC_032466	813	0	18.36	0.01	0.71	6.14975	Up	5.4819e-06	1.38922e-05
LXLOC_041686	546	0	12	0.01	0.71	6.14975	Up	0.000312884	0.00065433
LXLOC_010272	547	0	12	0.01	0.71	6.14975	Up	0.000312884	0.000652471
LXLOC_028861	544	0	12	0.01	0.71	6.14975	Up	0.000312884	0.000652261
LXLOC_036252	2060	7.99	573.43	0.12	8.48	6.14296	Up	5.46144e-155	1.10709e-153
LXLOC_041609	635	0	14	0.01	0.7	6.12928	Up	8.12642e-05	0.000184207
LXLOC_015544	636	0	14	0.01	0.7	6.12928	Up	8.12642e-05	0.000183768
LXLOC_041755	978	0	22	0.01	0.7	6.12928	Up	3.69796e-07	1.02604e-06
LXLOC_032479	594	0	13	0.01	0.7	6.12928	Up	0.000159456	0.000346838
LXLOC_036325	687	0	15.2	0.01	0.7	6.12928	Up	4.1415e-05	9.66027e-05
LXLOC_006147	554	0	12	0.01	0.7	6.12928	Up	0.000312884	0.000654119
LXLOC_005545	555	0	12	0.01	0.7	6.12928	Up	0.000312884	0.000653311
LXLOC_018536	764	0	17	0.01	0.7	6.12928	Up	1.07566e-05	2.65232e-05
LXLOC_040015	782	0	17.12	0.01	0.69	6.10852	Up	1.07566e-05	2.66805e-05
LXLOC_009458	603	0	13	0.01	0.69	6.10852	Up	0.000159456	0.000348729
LXLOC_031581	738	0	16	0.01	0.69	6.10852	Up	2.11064e-05	5.09298e-05
LXLOC_016133	649	0	14	0.01	0.69	6.10852	Up	8.12642e-05	0.000183384
LXLOC_005114	560	0	12	0.01	0.69	6.10852	Up	0.000312884	0.000656058
LXLOC_011843	952	0	21	0.01	0.69	6.10852	Up	7.25612e-07	1.97194e-06
LXLOC_003903	654	0	14.12	0.01	0.69	6.10852	Up	8.12642e-05	0.000183161
LXLOC_003700	1125	0	25	0.01	0.69	6.10852	Up	4.89482e-08	1.43531e-07
LXLOC_000128	564	0	12	0.01	0.69	6.10852	Up	0.000312884	0.000653136
LXLOC_038123	909	0	20	0.01	0.69	6.10852	Up	1.42379e-06	3.77723e-06
LXLOC_005126	284	10.08	709.52	1.27	87.2	6.10143	Up	2.2494e-189	5.35506e-188
LXLOC_012905	740	0	16	0.01	0.68	6.08746	Up	2.11064e-05	5.09899e-05
LXLOC_040802	761	0	16.5	0.01	0.68	6.08746	Up	2.11064e-05	5.09646e-05
LXLOC_002203	567	0	12	0.01	0.68	6.08746	Up	0.000312884	0.000658757
LXLOC_023372	790	0	17	0.01	0.68	6.08746	Up	1.07566e-05	2.66516e-05
LXLOC_026066	747	0	16	0.01	0.68	6.08746	Up	2.11064e-05	5.09108e-05
LXLOC_002871	658	0	14	0.01	0.68	6.08746	Up	8.12642e-05	0.000183257
LXLOC_038124	829	0	18	0.01	0.68	6.08746	Up	5.4819e-06	1.38877e-05
LXLOC_002737	784	0	17	0.01	0.68	6.08746	Up	1.07566e-05	2.65839e-05
LXLOC_013231	566	0	12	0.01	0.68	6.08746	Up	0.000312884	0.000654541
LXLOC_022806	572	0	12	0.01	0.68	6.08746	Up	0.000312884	0.000654189
LXLOC_033042	611	0	13	0.01	0.68	6.08746	Up	0.000159456	0.000345948
LXLOC_031822	1323	0	29	0.01	0.68	6.08746	Up	3.30194e-09	1.03711e-08
LXLOC_032953	616	0	13	0.01	0.68	6.08746	Up	0.000159456	0.00034589
LXLOC_037859	237	3.97	274.27	0.62	41.74	6.07302	Up	2.64684e-75	2.92174e-74
LXLOC_015829	578	0	12	0.01	0.67	6.06609	Up	0.000312884	0.000659756
LXLOC_017710	625	0	13	0.01	0.67	6.06609	Up	0.000159456	0.000348592
LXLOC_009779	667	0	14	0.01	0.67	6.06609	Up	8.12642e-05	0.000183437
LXLOC_033376	625	0	13	0.01	0.67	6.06609	Up	0.000159456	0.00034676
LXLOC_040762	579	0	12	0.01	0.67	6.06609	Up	0.000312884	0.000654823
LXLOC_016986	580	0	12	0.01	0.67	6.06609	Up	0.000312884	0.000654646
LXLOC_010290	588	0	12	0.01	0.66	6.04439	Up	0.000312884	0.000658222
LXLOC_037273	628	0	13	0.01	0.66	6.04439	Up	0.000159456	0.000347537
LXLOC_033524	783	0	16.37	0.01	0.66	6.04439	Up	2.11064e-05	5.0788e-05
LXLOC_013281	1035	0	22	0.01	0.66	6.04439	Up	3.69796e-07	1.02509e-06
LXLOC_023039	809	0	17	0.01	0.66	6.04439	Up	1.07566e-05	2.65215e-05
LXLOC_014450	851	0	17.95	0.01	0.66	6.04439	Up	1.07566e-05	2.65198e-05
LXLOC_000408	910	0	19	0.01	0.65	6.02237	Up	2.79376e-06	7.26695e-06
LXLOC_027788	1350	0	28.67	0.01	0.65	6.02237	Up	6.47904e-09	2.00266e-08
LXLOC_018713	681	0	14	0.01	0.65	6.02237	Up	8.12642e-05	0.000183235
LXLOC_019998	351	11	728	1.09	70.18	6.00866	Up	2.64614e-193	6.39744e-192
LXLOC_019530	390	3.4	224.96	0.3	19.27	6.00525	Up	6.3322e-61	5.92264e-60
LXLOC_008911	386	2	133.22	0.18	11.54	6.0025	Up	2.65562e-36	1.7521e-35
LXLOC_012526	1118	0	23.03	0.01	0.64	6	Up	1.88461e-07	5.33911e-07
LXLOC_012671	598	0	12	0.01	0.64	6	Up	0.000312884	0.000653346
LXLOC_021528	682	1	68.42	0.05	3.19	5.99548	Up	4.404e-19	2.0169e-18
LXLOC_035516	302	2.45	160.25	0.29	18.34	5.9828	Up	4.75168e-44	3.52211e-43
LXLOC_039203	731	157	10210.2	7.01	442.28	5.9794	Up	0	0
LXLOC_033054	662	0	13	0.01	0.63	5.97728	Up	0.000159456	0.000348553
LXLOC_013381	515	1	60	0.06	3.78	5.97728	Up	8.5881e-17	3.66433e-16
LXLOC_034754	608	0	12	0.01	0.63	5.97728	Up	0.000312884	0.000658009
LXLOC_018137	708	0	14	0.01	0.63	5.97728	Up	8.12642e-05	0.000183352
LXLOC_016167	653	0	12.94	0.01	0.63	5.97728	Up	0.000312884	0.00065521
LXLOC_000913	654	0	13	0.01	0.63	5.97728	Up	0.000159456	0.000346605
LXLOC_020814	608	0	12	0.01	0.63	5.97728	Up	0.000312884	0.0006544
LXLOC_013835	617	0	12.09	0.01	0.63	5.97728	Up	0.000312884	0.000654224
LXLOC_009769	658	0	13	0.01	0.63	5.97728	Up	0.000159456	0.000346102
LXLOC_020180	683	2	135	0.1	6.29	5.97499	Up	7.10086e-37	4.72581e-36
LXLOC_039374	314	3	195	0.34	21.34	5.97188	Up	1.2998e-52	1.09394e-51
LXLOC_004042	247	0.37	21.49	0.05	3.11	5.95884	Up	7.25612e-07	1.97428e-06
LXLOC_002130	1538	0	31	0.01	0.62	5.9542	Up	8.576e-10	2.78749e-09
LXLOC_035461	621	0	12	0.01	0.62	5.9542	Up	0.000312884	0.000659471
LXLOC_006879	1191	0	24	0.01	0.62	5.9542	Up	9.60458e-08	2.77165e-07
LXLOC_024980	1815	0	36.93	0.01	0.62	5.9542	Up	2.94832e-11	1.02898e-10
LXLOC_029717	854	0	17	0.01	0.62	5.9542	Up	1.07566e-05	2.66092e-05
LXLOC_030501	666	0	13	0.01	0.62	5.9542	Up	0.000159456	0.000346218
LXLOC_032712	721	0	14	0.01	0.62	5.9542	Up	8.12642e-05	0.000182548
LXLOC_016204	721	0	14	0.01	0.62	5.9542	Up	8.12642e-05	0.000182421
LXLOC_038395	728	0	14	0.01	0.61	5.93074	Up	8.12642e-05	0.000184239
LXLOC_031525	1076	0	21	0.01	0.61	5.93074	Up	7.25612e-07	1.97525e-06
LXLOC_033691	868	0	17	0.01	0.61	5.93074	Up	1.07566e-05	2.65569e-05
LXLOC_003642	871	0	17	0.01	0.61	5.93074	Up	1.07566e-05	2.65518e-05
LXLOC_036659	677	0	13	0.01	0.61	5.93074	Up	0.000159456	0.000346141
LXLOC_000412	771	0	15	0.01	0.61	5.93074	Up	4.1415e-05	9.64119e-05
LXLOC_009777	675	0	13	0.01	0.61	5.93074	Up	0.000159456	0.000345909
LXLOC_006320	1047	5	307	0.15	9.12	5.926	Up	9.57242e-82	1.12193e-80
LXLOC_016059	803	1	62	0.04	2.43	5.92481	Up	2.30132e-17	1.00293e-16
LXLOC_040837	1029	0	20	0.01	0.6	5.90689	Up	1.42379e-06	3.78757e-06
LXLOC_011626	989	0	19	0.01	0.6	5.90689	Up	2.79376e-06	7.26113e-06
LXLOC_023066	585	10	620.99	0.57	34.12	5.90351	Up	6.76292e-164	1.43055e-162
LXLOC_036070	1900	1.01	74.09	0.02	1.19	5.89482	Up	8.36776e-21	4.02207e-20
LXLOC_043300	2668	25.6	1561.22	0.3	17.75	5.88671	Up	0	0
LXLOC_038401	747	0	14	0.01	0.59	5.88264	Up	8.12642e-05	0.000182917
LXLOC_016990	799	0	15	0.01	0.59	5.88264	Up	4.1415e-05	9.63773e-05
LXLOC_025345	702	0	13	0.01	0.59	5.88264	Up	0.000159456	0.000345697
LXLOC_017548	1212	6.71	412.69	0.18	10.53	5.87036	Up	2.56212e-110	3.81864e-109
LXLOC_007794	658	0	12	0.01	0.58	5.85798	Up	0.000312884	0.000655281
LXLOC_012823	1074	0	20	0.01	0.58	5.85798	Up	1.42379e-06	3.77749e-06
LXLOC_034112	713	0	13	0.01	0.58	5.85798	Up	0.000159456	0.000345755
LXLOC_022748	761	0	14	0.01	0.58	5.85798	Up	8.12642e-05	0.0001826
LXLOC_007071	2338	251	15010	3.37	195.18	5.85591	Up	0	0
LXLOC_019167	1515	1.12	56.98	0.02	1.15	5.84549	Up	1.19233e-15	4.90809e-15
LXLOC_004603	305	1	61	0.12	6.9	5.84549	Up	4.44622e-17	1.91856e-16
LXLOC_011250	821	0	15	0.01	0.57	5.83289	Up	4.1415e-05	9.70041e-05
LXLOC_027529	673	0	12.1	0.01	0.57	5.83289	Up	0.000312884	0.000655528
LXLOC_015031	599	1	63.22	0.06	3.39	5.82018	Up	1.19086e-17	5.24271e-17
LXLOC_031269	291	3.48	203.32	0.43	24.29	5.81988	Up	6.65696e-55	5.76867e-54
LXLOC_004628	547	1	57	0.06	3.37	5.81164	Up	6.17942e-16	2.56241e-15
LXLOC_017067	252	0.47	27.49	0.07	3.89	5.79627	Up	1.27131e-08	3.87298e-08
LXLOC_016703	1355	33	1880.8	0.77	42.77	5.7956	Up	0	0
LXLOC_006653	1677	3	179	0.06	3.27	5.76818	Up	4.88176e-48	3.84181e-47
LXLOC_020868	338	0.99	54	0.1	5.43	5.76288	Up	1.58569e-16	6.71418e-16
LXLOC_043748	403	1.77	98.05	0.15	8.1	5.75489	Up	1.03414e-27	5.83775e-27
LXLOC_038247	318	1	55	0.11	5.93	5.75246	Up	2.29994e-15	9.39194e-15
LXLOC_020921	217	1	54	0.17	9.14	5.74859	Up	4.4352e-15	1.79737e-14
LXLOC_041048	1352	0	23	0.01	0.52	5.70044	Up	1.88461e-07	5.34222e-07
LXLOC_030188	736	3	157	0.13	6.75	5.6983	Up	9.16398e-42	6.58439e-41
LXLOC_011620	302	1	54	0.12	6.18	5.6865	Up	4.4352e-15	1.79718e-14
LXLOC_041927	884	3	159	0.11	5.64	5.68012	Up	2.4699e-42	1.78952e-41
LXLOC_028947	1571	2	105	0.04	2.05	5.67948	Up	2.64014e-28	1.50633e-27
LXLOC_041390	371	4	209	0.37	18.93	5.67701	Up	3.35028e-55	2.91818e-54
LXLOC_030976	216	4.09	212.81	0.71	36.24	5.67362	Up	4.68908e-56	4.13711e-55
LXLOC_018723	442	1	54.13	0.08	4.04	5.65821	Up	4.4352e-15	1.79755e-14
LXLOC_000220	756	0	12	0.01	0.5	5.64386	Up	0.000312884	0.000655175
LXLOC_017506	990	0	16	0.01	0.5	5.64386	Up	2.11064e-05	5.06752e-05
LXLOC_037860	254	3	153.38	0.43	21.49	5.64319	Up	1.25975e-40	8.8744e-40
LXLOC_015625	533	1	49	0.06	2.98	5.63421	Up	1.17701e-13	4.53728e-13
LXLOC_033539	360	0.56	26.43	0.05	2.48	5.63227	Up	2.49456e-08	7.45016e-08
LXLOC_009617	505	4	207	0.27	13.34	5.62666	Up	1.24228e-54	1.07389e-53
LXLOC_030981	212	6	299.8	1.06	52.24	5.62302	Up	4.63638e-78	5.26431e-77
LXLOC_026781	716	1	55	0.05	2.44	5.60881	Up	2.29994e-15	9.39096e-15
LXLOC_030164	416	6	300	0.49	23.91	5.60869	Up	2.40978e-78	2.74496e-77
LXLOC_019505	340	3.43	170.8	0.35	17.07	5.60796	Up	1.80955e-45	1.36656e-44
LXLOC_017019	583	3.16	158.93	0.18	8.77	5.60651	Up	4.7578e-42	3.4331e-41
LXLOC_013830	1612	1	51	0.02	0.97	5.59991	Up	3.1745e-14	1.24887e-13
LXLOC_022156	402	1	46.45	0.08	3.85	5.58871	Up	8.37952e-13	3.12825e-12
LXLOC_004344	343	1	48	0.1	4.75	5.56986	Up	2.26514e-13	8.63693e-13
LXLOC_028015	766	4	195	0.17	8.04	5.56359	Up	3.20396e-51	2.64335e-50
LXLOC_014441	809	0	12	0.01	0.47	5.55459	Up	0.000312884	0.000659506
LXLOC_020565	405	1	45	0.08	3.7	5.53138	Up	1.61069e-12	5.94967e-12
LXLOC_024635	826	0	12.21	0.01	0.46	5.52356	Up	0.000312884	0.000659042
LXLOC_022626	1070	0	16	0.01	0.46	5.52356	Up	2.11064e-05	5.07912e-05
LXLOC_035317	465	2	91.12	0.14	6.42	5.51907	Up	2.5124e-24	1.31591e-23
LXLOC_041124	1185	1.09	51.64	0.03	1.35	5.49185	Up	3.1745e-14	1.24899e-13
LXLOC_039339	1830	0	26.93	0.01	0.45	5.49185	Up	2.49456e-08	7.46736e-08
LXLOC_003993	1047	0	15	0.01	0.45	5.49185	Up	4.1415e-05	9.66781e-05
LXLOC_016069	353	1.01	46.53	0.1	4.46	5.47897	Up	8.37952e-13	3.12885e-12
LXLOC_037412	258	17.88	804.52	2.51	110.67	5.46243	Up	2.09682e-206	5.36974e-205
LXLOC_031293	307	0.84	39.17	0.1	4.4	5.45943	Up	3.90254e-12	1.4152e-11
LXLOC_021228	519	1	42	0.06	2.63	5.45396	Up	1.14087e-11	4.05664e-11
LXLOC_028845	621	2.49	110.38	0.13	5.69	5.45185	Up	9.93184e-30	5.81325e-29
LXLOC_023104	616	5	226.06	0.27	11.75	5.44356	Up	1.09792e-58	1.00256e-57
LXLOC_027614	402	3	131	0.25	10.85	5.43962	Up	2.208e-34	1.4099e-33
LXLOC_010426	518	1.21	55.36	0.08	3.47	5.43879	Up	2.29994e-15	9.39293e-15
LXLOC_018832	429	1	45	0.08	3.47	5.43879	Up	1.61069e-12	5.94911e-12
LXLOC_011234	552	3	133	0.18	7.78	5.4337	Up	5.99332e-35	3.86249e-34
LXLOC_033525	882	0	12	0.01	0.43	5.42626	Up	0.000312884	0.000657795
LXLOC_030984	1427	1.82	79.63	0.04	1.72	5.42626	Up	3.06344e-22	1.52799e-21
LXLOC_028611	359	0.47	22.7	0.05	2.13	5.41278	Up	3.69796e-07	1.02662e-06
[truncated: 6,205 more rows]
