# Supplementary material for: Comparative mRNA and LncRNA Analysis of the Molecular Mechanisms Associated With Low Silk Production in Bombyx mori
Source: Front Genet. 2021 Jan 21;11:592128. doi: 10.3389/fgene.2020.592128 (PMC7859555; doi:10.3389/fgene.2020.592128)
Supplement: Supplementary Table 10 — DEGs associated with protein proteolysis and programmed cell death. [file Table_10.XLS]

## Sheet: Table S1
Table S10 DEGs associated with protein proteolysis and programmed cell death
Category	GeneID	Description	log2Ratio Baiyu/Qiufeng	log2Ratio Nd_s/Qiufeng	log2Ratio Nd/Qiufeng
RNA degradation	BMSK0015518	R recognition motif	0	0	13.4179
	BMSK0001676	enhancer of mR -decapping protein 4	0	0	3.90689
	BMSK0007139	ATP-dependent R helicase me31b	0	8.75489	0
	BMSK0010896	enhancer of mR -decapping protein 3	0	5.55459	0
	BMSK0014523	5'-3' exoribonuclease 2 homolog	0	5.75489	0
	BMSK0004006	nuclease HARBI1	1.37935	0.257601	2.20681
	BMSK0003774	nuclease HARBI1-like Protein	-0.162076	-1.87173	1.97445
	BMSK0011731	nuclease HARBI1	0.483083	0.165059	1.78533
	BMSK0013588	leucine-rich repeat-containing protein DDB G0290503	0.149318	0.366359	1.66636
	BMSK0014887	UPF0692 protein CG33108	0.354777	0.0430687	1.35819
	BMSK0015856	exosome complex component RRP41	0.167697	0.210175	1.28643
	BMSK0003807	cell differentiation protein RCD1 homolog	-0.160465	0.395929	1.28361
	BMSK0006116	U6 snR -associated Sm-like protein LSm4	-0.186413	0.445677	1.26748
	BMSK0004230	mR -decapping enzyme 1B	-0.213595	0.512586	1.22239
	BMSK0011209	TM2 domain-containing protein almondex	-0.678809	-0.194225	1.20137
	BMSK0011625	mR transport regulator 3	-0.860867	-0.151149	1.12745
	BMSK0003450	U6 snR -associated Sm-like protein LSm8	-0.625618	-0.26791	1.0685
	BMSK0010115	TM2 domain-containing protein CG10795	-0.765684	0.747998	1.01785
Ubiquitin mediated proteolysis	BMSK0010207	carboxyl terminus of heat shock cognate70 interacting protein	0	8.6865	10.3004
	BMSK0000365	tetratricopeptide repeat protein 39B	1.58496	6	7.53916
	BMSK0012156	serine/arginine repetitive matrix protein 1	3.10434	4.65535	7.02237
	BMSK0005807	E3 ubiquitin-protein ligase MGRN1	0	4.90689	6.10852
	BMSK0010452	anaphase-promoting complex subunit 1	2	5.61471	5.90689
	BMSK0011542	NEDD4-like E3 ubiquitin-protein ligase WWP1	4	4.75489	5.83289
	BMSK0000620	F-box/WD repeat-containing protein 7	0	6.30378	5.72792
	BMSK0008506	E3 ubiquitin-protein ligase HERC2	0	4.58496	5.45943
	BMSK0001937	E3 ubiquitin-protein ligase Su(dx)	0	0	5.2854
	BMSK0011262	E3 SUMO-protein ligase PIAS3	4.58496	0	5.16993
	BMSK0013757	cullin-2	0	6.42626	4
	BMSK0007054	breast cancer type 1 susceptibility protein homolog	2.12146	-1.20945	3.45232
	BMSK0002861	ubiquitin-protein ligase E3C	1.62709	2.18763	3.23266
	BMSK0003443	E3 ubiquitin-protein ligase SIAH1	-0.465664	1.20541	3.05416
	BMSK0010947	SUMO-1 activating enzyme	-0.948014	0.547589	2.78211
	BMSK0010161	E3 ubiquitin-protein ligase SMURF2	-5.45943	1.06413	2.60666
	BMSK0010451	anaphase-promoting complex subunit 1	-1.15403	0.122484	2.44441
	BMSK0006622	SUMO-activating enzyme subunit 2	-0.63291	0.136235	1.93683
	BMSK0010485	cytochrome b5	0.327981	2.09636	1.89325
	BMSK0002760	metallophosphoesterase 1	0.0408856	-0.182541	1.51497
	BMSK0005862	pre-mR -processing factor 19	-0.760679	0.407827	1.4468
	BMSK0004899	E3 ubiquitin-protein ligase HERC4	0.060816	-0.215729	1.4411
	BMSK0003830	ubiquitin-conjugating enzyme E2-17 kDa	-0.111333	0.247235	1.35943
	BMSK0011048	ubiquitin-conjugating enzyme E2 D	-0.342888	0.387023	1.34067
	BMSK0007643	anaphase promoting complex subunit 10	-0.145089	-0.177744	1.26342
	BMSK0004700	ubiquitin-like modifier-activating enzyme 1	-0.00127222	0.552599	1.25757
	BMSK0007445	TRAF6	-0.327488	-0.464713	1.21795
	BMSK0000210	Ubiquitin conjugating enzyme 4	0.0776277	-0.070781	1.21495
	BMSK0014897	baculoviral IAP repeat-containing protein 6	0.351985	-0.0191088	1.19916
	BMSK0011324	RING finger and CHY zinc finger domain-containing protein 1	0.0182391	1.25967	1.1986
	BMSK0005746	ubiquitin-conjugating enzyme E2-24 kDa	0.0585655	0.136331	1.16588
	BMSK0003545	RING finger and transmembrane domain-containing protein 2	-0.486151	-0.300814	1.15191
	BMSK0005832	E3 ubiquitin-protein ligase SIAH1-like	-0.495305	0.228683	1.10078
	BMSK0005327	tetratricopeptide repeat protein 27	-0.763221	-0.221106	1.06212
	BMSK0004464	ubiquitin conjugation factor E4 A	0	5.85798	0
	BMSK0006971	polycomb protein Sfmbt	2.58496	4.39232	0
	BMSK0010639	ubiquitin-protein ligase E3 B	-5.58496	3.17991	-5.58496
heat shock protein	BMSK0002387	19.5 kDa heat shock protein	0.79886	1.77018	11.8932
	BMSK0010207	carboxyl terminus of heat shock cognate70 interacting protein	0	8.6865	10.3004
	BMSK0012451	heat shock protein 90 beta	0	5.64386	9.81858
	BMSK0006069	heat shock protein 68-like	4.16993	0	5.80735
	BMSK0012507	heat shock protein 68	-2.32193	-2.32193	5.80735
	BMSK0008393	heat shock 70 kD protein cognate	-1.63751	1.39503	4.80952
	BMSK0011494	60 kDa heat shock protein	0	0	4.08746
	BMSK0003007	small heat shock protein	-1.29005	-3.06715	2.61396
	BMSK0003073	heat shock protein 25.4	-2.91648	-3.91648	1.43048
	BMSK0013430	activator of 90 kDa heat shock protein ATPase homolog 1	-1.57143	-1.41187	1.10108
	BMSK0007593	97 kDa heat shock protein	-0.442715	1.10414	0.998847
autophagy	BMSK0004001	eukaryotic translation initiation factor 2-alpha kinase-like	6.24793	8.73809	10.1836
	BMSK0001868	RB1-inducible coiled-coil protein 1	6.18982	8.27612	8.90388
	BMSK0011872	digestive cysteine proteinase 1	0	8.99152	8.27146
	BMSK0011477	tubulointerstitial nephritis antigen precursor	0	0	8.16491
	BMSK0014165	ribosomal protein S19	0	8.20945	8.04439
	BMSK0002780	Transposase IS4	0	0	6.98868
	BMSK0008136	putative Ras-related protein Rab-33	0	0	6.78136
	BMSK0000510	autophagy-related protein 9A	0	5.24793	6.55459
	BMSK0013911	Zinc finger D binding protein	0	0	6.24793
	BMSK0010452	ubiquitin-like modifier-activating enzyme ATG7	2	5.61471	5.90689
	BMSK0011938	putative peptidase	1	0	5.64386
	BMSK0012644	serine/threonine kinase LKB1	5.97728	0	5.24793
	BMSK0009738	regulatory-associated protein of TOR	4.70044	0	5.12928
	BMSK0004511	autophagy related protein ATG1C	0	5.97728	4.52356
	BMSK0004550	autophagy-related protein 101	0	0	4.16993
	BMSK0004105	ras-like protein 2	0.402098	0.141661	2.92961
	BMSK0005367	extracellular regulated MAP kinase	1.61073	3.25407	2.8727
	BMSK0013871	UV radiation resistance-associated gene protein	-2.58496	-2.58496	2.8413
	BMSK0008882	ras-related GTP-binding protein A	-1.40663	0.690672	2.52796
	BMSK0010120	cathepsin B precursor	-0.134784	-0.301284	2.24351
	BMSK0012921	Zinc finger D binding protein	1.9386	-3.90689	1.95109
	BMSK0001011	differentially expressed in FDCP 8 homolog	-0.0237486	0.657687	1.93527
	BMSK0014956	hypoxia-inducible factor 1-alpha-like	-5	1.06609	1.89482
	BMSK0001223	serine/threonine-protein phosphatase 2A catalytic subunit beta	0.174656	0.289317	1.88699
	BMSK0007788	HMGB protein isoform X1	0.440235	0.851323	1.71094
	BMSK0000705	piggyBac transposable element-derived protein 3-like	-1.14296	3.72329	1.6644
	BMSK0013395	cAMP-dependent protein kinase C1	-0.234568	-0.213073	1.53533
	BMSK0002318	autophagy related protein Atg3-like protein	-0.969702	-0.263261	1.31306
	BMSK0002433	immunoglobulin-binding protein 1b-like	-1.33809	-0.836788	1.23667
	BMSK0014659	autophagy-related protein 2 homolog A	0.758775	-0.177709	1.22307
	BMSK0007445	TRAF6	-0.327488	-0.464713	1.21795
	BMSK0004498	high mobility group protein 20A	0.295875	0.0942414	1.07287
	BMSK0011874	gastrulation defective protein 1 homolog	-0.192074	0.107771	1.06829
	BMSK0005327	tetratricopeptide repeat protein 27	-0.763221	-0.221106	1.06212
	BMSK0008608	Rab7	-0.440932	-0.38498	1.04885
	BMSK0000489	phosphatidylinositol-4,5-bisphosphate 3-kinase catalytic subunit alpha/beta/delta	-0.533979	2.2626	0.427953
	BMSK0005933	BCL2/adenovirus E1B 19 kDa protein-interacting protein 3	0	11.2615	0
	BMSK0002362	insulin-like growth factor 1 receptor	0	6.39232	0
apoptosis	BMSK0009901	Actin	0	15.0138	16.324
	BMSK0004001	eukaryotic translation initiation factor 2-alpha kinase-like	6.24793	8.73809	10.1836
	BMSK0008119	Cathepsin propeptide inhibitor domain	5.32193	6.33985	8.57743
	BMSK0011872	digestive cysteine proteinase 1 isoform X2	0	8.99152	8.27146
	BMSK0011477	tubulointerstitial nephritis antigen precursor	0	0	8.16491
	BMSK0008118	cathepsin O-like	6.40939	7.10852	7.11894
	BMSK0011638	endonuclease G, mitochondrial	0	0	6.87036
	BMSK0010357	survivin-2	2.30485	0.956931	5.80887
	BMSK0015481	apolipophorins isoform X1	0	4.39232	5.80735
	BMSK0011938	putative peptidase	1	0	5.64386
	BMSK0015756	growth arrest and D damage-inducible protein GADD45 alpha	-0.18235	2.0796	4.32155
	BMSK0009900	actA3a	1.75369	3.06971	3.66055
	BMSK0005367	extracellular regulated MAP kinase	1.61073	3.25407	2.8727
	BMSK0015743	actin, partial [Zygaena filipendulae]	-2.22239	-1	2.64386
	BMSK0005073	nuclear factor NF-kappa-B p105 subunit	-5.49185	2.35364	2.36613
	BMSK0013216	cell death activator CIDE-B	-0.393664	0.365757	2.33052
	BMSK0006994	phosphatidylinositol 3-kinase 60	0.0305883	0.534275	2.27586
	BMSK0010120	cathepsin B precursor	-0.134784	-0.301284	2.24351
	BMSK0015085	biorientation of chromosomes in cell division protein 1-like 1	0.798793	0.856508	2.19158
	BMSK0007251	Dihydropyridine-sensitive l-type calcium channel	-0.40429	-0.189	2.05268
	BMSK0010509	inhibitor of nuclear factor kappa-B kinase subunit beta	-0.0231978	0.128625	1.95961
	BMSK0006949	tyrosine-protein phosphatase non-receptor type 13	1.29727	-5.88264	1.87891
	BMSK0001148	tyrosine-protein phosphatase	-0.110861	-0.162475	1.51798
	BMSK0009865	D fragmentation factor subunit beta	-0.612443	-0.473679	1.47012
	BMSK0003859	diablo	0.185746	-0.970413	1.45843
	BMSK0007319	cactus, partial	0.130819	1.42842	1.42842
	BMSK0001343	cytochrome c	-0.7155	0.92779	1.38441
	BMSK0005070	nuclear factor NF-kappa-B p110 subunit	0.0671142	0.0227201	1.21254
	BMSK0007923	apoptosis-inducing factor 1	0	2.24462	0.83399
	BMSK0000489	phosphatidylinositol-4,5-bisphosphate 3-kinase catalytic subunit alpha/beta/delta	-0.533979	2.2626	0.427953
	BMSK0015307	HtrA serine peptidase 2	0	8.66888	0
