# Supplementary material for: Comparative mRNA and LncRNA Analysis of the Molecular Mechanisms Associated With Low Silk Production in Bombyx mori
Source: Front Genet. 2021 Jan 21;11:592128. doi: 10.3389/fgene.2020.592128 (PMC7859555; doi:10.3389/fgene.2020.592128)
Supplement: Supplementary Table 11 — Prediction results of lncRNAs may function as miRNA precursors. [file Table_11.XLS]

## Sheet: Data S9
Table S11 Prediction results of lncRNAs may function as miRNA precursors
query_id	subject_id	identity	alignment_length	mismatches	gap_opens	query_start	query_end	subject_start	subject_end	evalue	bit_score	query_length	subject_length	ratio
bmo-mir-10	LTCONS_00047580	100	84	0	0	1	84	1060	1143	5e-42	167	84	1525	1
bmo-mir-10	LTCONS_00047579	100	84	0	0	1	84	1143	1226	5e-42	167	84	1608	1
bmo-mir-275	LTCONS_00008143	100	86	0	0	1	86	49	134	4e-43	170	86	1677	1
bmo-mir-277	LTCONS_00035091	100	122	0	0	1	122	419	540	2e-64	242	122	665	1
bmo-mir-279a	LTCONS_00015738	100	85	0	0	1	85	134	50	1e-42	168	85	1843	1
bmo-mir-305	LTCONS_00008143	100	91	0	0	1	91	173	263	4e-46	180	91	1677	1
bmo-mir-71	LTCONS_00002081	100	119	0	0	1	119	234	352	1e-62	236	119	1049	1
bmo-mir-184	LTCONS_00024592	100	84	0	0	1	84	571	654	5e-42	167	84	748	1
bmo-mir-281	LTCONS_00023920	100	77	0	0	1	77	449	525	7e-38	153	77	1999	1
bmo-mir-317	LTCONS_00035074	100	92	0	0	1	92	528	619	1e-46	182	92	1464	1
bmo-mir-1923	LTCONS_00052207	100	89	0	0	1	89	149	237	6e-45	176	89	1085	1
bmo-mir-1923	LTCONS_00001490	100	89	0	0	1	89	293	205	6e-45	176	89	805	1
bmo-mir-1923	LTCONS_00012007	95.56	90	3	1	1	89	653	742	1e-33	139	89	1244	0.966
bmo-mir-1923	LTCONS_00033582	94.44	90	4	1	1	89	757	846	3e-31	131	89	1716	0.944
bmo-mir-1923	LTCONS_00031144	94.44	90	4	1	1	89	391	302	3e-31	131	89	434	0.944
tca-mir-10	LTCONS_00047580	97.1	69	2	0	3	71	1066	1134	2e-28	121	71	1525	0.93
tca-mir-10	LTCONS_00047579	97.1	69	2	0	3	71	1149	1217	2e-28	121	71	1608	0.93
bmo-mir-92b	LTCONS_00049521	100	88	0	0	1	88	22	109	2e-44	174	88	947	1
bmo-mir-278	LTCONS_00050231	100	87	0	0	1	87	1897	1983	9e-44	172	87	3059	1
bmo-mir-274	LTCONS_00037647	100	95	0	0	1	95	231	325	2e-48	188	95	383	1
bmo-mir-274	LTCONS_00037646	100	95	0	0	1	95	458	552	2e-48	188	95	610	1
bmo-mir-274	LTCONS_00037081	100	95	0	0	1	95	163	69	2e-48	188	95	1267	1
lmi-mir-10	LTCONS_00047580	91.53	59	5	0	1	59	1073	1131	2e-15	77.8	59	1525	0.915
lmi-mir-10	LTCONS_00047579	91.53	59	5	0	1	59	1156	1214	2e-15	77.8	59	1608	0.915
bmo-mir-2724	LTCONS_00042946	98.84	86	1	0	1	86	86	171	9e-41	163	89	203	0.955
bmo-mir-2724	LTCONS_00041730	98.84	86	1	0	1	86	1074	989	9e-41	163	89	2737	0.955
bmo-mir-2724	LTCONS_00014069	100	81	0	0	6	86	5	85	4e-40	161	89	228	0.91
bmo-mir-2724	LTCONS_00024418	95.35	86	4	0	1	86	387	302	1e-33	139	89	2357	0.921
bmo-mir-2729	LTCONS_00036350	95.96	99	4	0	1	99	44	142	3e-41	165	99	249	0.96
bmo-mir-2729	LTCONS_00049477	94.95	99	5	0	1	99	1314	1412	6e-39	157	99	3019	0.949
bmo-mir-2729	LTCONS_00048635	94.95	99	5	0	1	99	3901	3803	6e-39	157	99	5412	0.949
bmo-mir-2734	LTCONS_00012821	100	89	0	0	1	89	1983	2071	6e-45	176	89	3605	1
bmo-mir-2736	LTCONS_00041378	100	84	0	0	1	84	24	107	5e-42	167	84	642	1
bmo-mir-2737	LTCONS_00000740	100	83	0	0	1	83	1629	1711	2e-41	165	83	3363	1
bmo-mir-2742	LTCONS_00032543	100	64	0	0	4	67	888	951	3e-30	127	67	1251	0.955
bmo-mir-2742	LTCONS_00011832	98.44	64	1	0	4	67	1017	1080	8e-28	119	67	3091	0.94
bmo-mir-2744	LTCONS_00015842	92.79	111	2	4	5	109	500	610	2e-30	129	109	975	0.936
bmo-mir-2744	LTCONS_00022407	92.73	110	2	4	6	109	122	231	6e-30	127	109	253	0.936
bmo-mir-2744	LTCONS_00017887	91.89	111	3	4	5	109	3155	3265	4e-28	121	109	4929	0.927
bmo-mir-2744	LTCONS_00017868	91.89	111	3	4	5	109	91	201	4e-28	121	109	327	0.927
bmo-mir-2744	LTCONS_00037881	90.09	111	5	5	5	109	52	162	2e-20	95.6	109	217	0.908
bmo-mir-2748	LTCONS_00007535	93.62	94	4	2	1	94	306	397	8e-29	123	94	654	0.936
bmo-mir-2748	LTCONS_00049581	92.55	94	5	2	1	94	158	67	2e-26	115	94	691	0.915
bmo-mir-2748	LTCONS_00036432	92.55	94	5	2	1	94	1948	2039	2e-26	115	94	3784	0.915
bmo-mir-2748	LTCONS_00032380	92.55	94	5	2	1	94	2736	2827	2e-26	115	94	4522	0.915
bmo-mir-2748	LTCONS_00025408	92.55	94	5	2	1	94	102	193	2e-26	115	94	376	0.915
bmo-mir-2748	LTCONS_00017985	92.55	94	5	2	1	94	813	904	2e-26	115	94	3099	0.915
bmo-mir-2748	LTCONS_00011947	92.55	94	5	2	1	94	710	801	2e-26	115	94	2297	0.915
bmo-mir-2748	LTCONS_00049370	92.63	95	3	3	1	94	149	240	3e-25	111	94	363	0.926
bmo-mir-2748	LTCONS_00026145	92.63	95	3	3	1	94	1012	1103	3e-25	111	94	1332	0.926
bmo-mir-2748	LTCONS_00010847	92.63	95	3	3	1	94	369	278	3e-25	111	94	674	0.926
bmo-mir-2748	LTCONS_00052313	91.49	94	6	2	1	94	1239	1148	5e-24	107	94	1560	0.915
bmo-mir-2748	LTCONS_00050419	91.49	94	6	2	1	94	73	164	5e-24	107	94	217	0.915
bmo-mir-2748	LTCONS_00043878	91.49	94	6	2	1	94	2668	2577	5e-24	107	94	2741	0.915
bmo-mir-2748	LTCONS_00042288	91.49	94	6	2	1	94	641	550	5e-24	107	94	2782	0.915
bmo-mir-2748	LTCONS_00035340	91.49	94	6	2	1	94	103	194	5e-24	107	94	216	0.915
bmo-mir-2748	LTCONS_00032837	91.49	94	6	2	1	94	80	171	5e-24	107	94	376	0.915
bmo-mir-2748	LTCONS_00031102	91.49	94	6	2	1	94	218	309	5e-24	107	94	713	0.915
bmo-mir-2748	LTCONS_00031101	91.49	94	6	2	1	94	159	250	5e-24	107	94	405	0.915
bmo-mir-2748	LTCONS_00023753	91.49	94	6	2	1	94	372	281	5e-24	107	94	401	0.915
bmo-mir-2748	LTCONS_00015669	91.49	94	6	2	1	94	818	727	5e-24	107	94	1130	0.915
bmo-mir-2748	LTCONS_00010674	90.43	94	8	1	1	94	612	704	5e-24	107	94	796	0.904
bmo-mir-2748	LTCONS_00007877	91.49	94	6	2	1	94	124	33	5e-24	107	94	217	0.915
bmo-mir-2748	LTCONS_00051211	91.4	93	6	2	1	93	366	456	2e-23	105	94	1030	0.904
bmo-mir-2748	LTCONS_00045601	91.58	95	4	3	1	94	278	187	8e-23	103	94	545	0.926
bmo-mir-2748	LTCONS_00017890	91.58	95	4	3	1	94	94	185	8e-23	103	94	463	0.926
bmo-mir-2748	LTCONS_00048953	91.49	94	4	3	2	94	222	132	3e-22	101	94	232	0.915
bmo-mir-2748	LTCONS_00033037	91.49	94	4	3	1	94	1514	1425	3e-22	101	94	1743	0.915
bmo-mir-2748	LTCONS_00047303	90.43	94	7	2	1	94	88	179	1e-21	99.6	94	744	0.904
bmo-mir-2748	LTCONS_00044247	90.43	94	7	2	1	94	99	8	1e-21	99.6	94	200	0.904
bmo-mir-2748	LTCONS_00043680	90.43	94	7	2	1	94	129	38	1e-21	99.6	94	234	0.904
bmo-mir-2748	LTCONS_00040352	90.43	94	7	2	1	94	502	411	1e-21	99.6	94	839	0.904
bmo-mir-2748	LTCONS_00038511	90.43	94	7	2	1	94	468	559	1e-21	99.6	94	896	0.904
bmo-mir-2748	LTCONS_00037989	90.43	94	7	2	1	94	130	221	1e-21	99.6	94	429	0.904
bmo-mir-2748	LTCONS_00037079	90.43	94	7	2	1	94	38	129	1e-21	99.6	94	228	0.904
bmo-mir-2748	LTCONS_00036918	90.43	94	7	2	1	94	350	441	1e-21	99.6	94	889	0.904
bmo-mir-2748	LTCONS_00035392	90.43	94	7	2	1	94	122	213	1e-21	99.6	94	347	0.904
bmo-mir-2748	LTCONS_00033253	90.43	94	7	2	1	94	3173	3082	1e-21	99.6	94	3245	0.904
bmo-mir-2748	LTCONS_00033158	90.43	94	7	2	1	94	67	158	1e-21	99.6	94	225	0.904
bmo-mir-2748	LTCONS_00033720	90.43	94	7	2	1	94	510	601	1e-21	99.6	94	1350	0.904
bmo-mir-2748	LTCONS_00033705	90.43	94	7	2	1	94	2535	2444	1e-21	99.6	94	5888	0.904
bmo-mir-2748	LTCONS_00031792	90.43	94	7	2	1	94	2567	2476	1e-21	99.6	94	5261	0.904
bmo-mir-2748	LTCONS_00026792	90.43	94	7	2	1	94	626	535	1e-21	99.6	94	996	0.904
bmo-mir-2748	LTCONS_00026791	90.43	94	7	2	1	94	846	755	1e-21	99.6	94	1216	0.904
bmo-mir-2748	LTCONS_00023744	90.43	94	7	2	1	94	529	620	1e-21	99.6	94	1064	0.904
bmo-mir-2748	LTCONS_00022533	90.43	94	7	2	1	94	188	97	1e-21	99.6	94	218	0.904
bmo-mir-2748	LTCONS_00015919	90.43	94	7	2	1	94	841	932	1e-21	99.6	94	1377	0.904
bmo-mir-2748	LTCONS_00010751	90.43	94	7	2	1	94	1123	1214	1e-21	99.6	94	3189	0.904
bmo-mir-2748	LTCONS_00007414	90.43	94	7	2	1	94	15	106	1e-21	99.6	94	295	0.904
bmo-mir-2748	LTCONS_00006889	90.43	94	7	2	1	94	431	340	1e-21	99.6	94	771	0.904
bmo-mir-2748	LTCONS_00001892	90.43	94	7	2	1	94	588	497	1e-21	99.6	94	990	0.904
bmo-mir-2748	LTCONS_00033747	91.4	93	5	3	1	92	1717	1807	5e-21	97.6	94	1999	0.904
bmo-mir-2748	LTCONS_00017887	90.53	95	5	3	1	94	1455	1546	2e-20	95.6	94	4929	0.915
bmo-mir-2752	LTCONS_00052608	97.12	139	4	0	1	139	756	618	5e-65	244	139	761	0.964
bmo-mir-100	LTCONS_00031779	100	142	0	0	1	142	710	851	2e-76	281	142	1066	1
bmo-mir-2754	LTCONS_00009747	100	97	0	0	1	97	2573	2477	1e-49	192	97	4628	1
bmo-mir-375	LTCONS_00050537	100	79	0	0	1	79	320	398	5e-39	157	79	529	1
bmo-mir-2772b	LTCONS_00016820	100	96	0	0	1	96	273	178	4e-49	190	96	966	1
bmo-mir-2772b	LTCONS_00017932	100	96	0	0	1	96	5896	5991	4e-49	190	96	6380	1
bmo-mir-2771	LTCONS_00043163	100	98	0	0	1	98	725	628	3e-50	194	98	1026	1
bmo-mir-2771	LTCONS_00023851	100	96	0	0	3	98	245	150	4e-49	190	98	506	0.98
bmo-mir-2771	LTCONS_00004527	100	96	0	0	3	98	110	15	4e-49	190	98	421	0.98
bmo-mir-2771	LTCONS_00040767	98.98	98	1	0	1	98	227	130	7e-48	186	98	487	0.99
bmo-mir-2772a-1	LTCONS_00016820	97.92	96	2	0	1	96	273	178	3e-44	174	96	966	0.979
bmo-mir-2772a-1	LTCONS_00017932	97.92	96	2	0	1	96	5896	5991	3e-44	174	96	6380	0.979
bmo-mir-2774a-3	LTCONS_00027433	94.59	74	3	1	1	73	336	409	4e-24	107	73	528	0.945
bmo-mir-2774b-1	LTCONS_00022942	97.4	77	2	0	1	77	559	483	4e-33	137	77	652	0.961
bmo-mir-2774b-1	LTCONS_00016053	96.1	77	3	0	1	77	121	45	1e-30	129	77	782	0.948
bmo-mir-2774b-1	LTCONS_00014783	96.1	77	3	0	1	77	813	889	1e-30	129	77	1159	0.948
bmo-mir-2774b-1	LTCONS_00038679	96.05	76	3	0	1	76	56	131	4e-30	127	77	640	0.935
bmo-mir-2774b-1	LTCONS_00038678	96.05	76	3	0	1	76	56	131	4e-30	127	77	640	0.935
bmo-mir-2774b-1	LTCONS_00038173	96.05	76	3	0	1	76	437	362	4e-30	127	77	1208	0.935
bmo-mir-2774b-1	LTCONS_00027398	96.05	76	3	0	1	76	328	253	4e-30	127	77	425	0.935
bmo-mir-2774b-1	LTCONS_00022598	96.05	76	3	0	1	76	641	566	4e-30	127	77	729	0.935
bmo-mir-2774b-1	LTCONS_00009877	96.05	76	3	0	1	76	35	110	4e-30	127	77	680	0.935
bmo-mir-2774b-1	LTCONS_00006382	96.05	76	3	0	1	76	189	264	4e-30	127	77	548	0.935
bmo-mir-2774b-1	LTCONS_00028186	96	75	3	0	1	75	671	597	2e-29	125	77	765	0.935
bmo-mir-2774b-1	LTCONS_00050453	94.81	77	4	0	1	77	56	132	3e-28	121	77	617	0.948
bmo-mir-2774b-1	LTCONS_00050452	94.81	77	4	0	1	77	56	132	3e-28	121	77	617	0.948
bmo-mir-2774b-1	LTCONS_00025815	94.81	77	4	0	1	77	56	132	3e-28	121	77	672	0.948
bmo-mir-2774b-1	LTCONS_00023954	94.81	77	4	0	1	77	80	156	3e-28	121	77	233	0.948
bmo-mir-2774b-1	LTCONS_00001018	94.81	77	4	0	1	77	83	7	3e-28	121	77	756	0.948
bmo-mir-2774b-1	LTCONS_00048077	94.74	76	4	0	1	76	297	222	1e-27	119	77	391	0.935
bmo-mir-2774b-1	LTCONS_00032771	94.74	76	4	0	1	76	96	171	1e-27	119	77	362	0.935
bmo-mir-2774b-1	LTCONS_00028312	94.74	76	4	0	1	76	592	517	1e-27	119	77	684	0.935
bmo-mir-2774b-1	LTCONS_00029227	94.74	76	4	0	1	76	102	177	1e-27	119	77	721	0.935
bmo-mir-2774b-1	LTCONS_00027969	94.74	76	4	0	1	76	80	155	1e-27	119	77	780	0.935
bmo-mir-2774b-1	LTCONS_00022592	94.74	76	4	0	1	76	78	153	1e-27	119	77	529	0.935
bmo-mir-2774b-1	LTCONS_00014005	94.74	76	4	0	1	76	329	404	1e-27	119	77	1056	0.935
bmo-mir-2774b-1	LTCONS_00014005	94.74	76	4	0	1	76	857	932	1e-27	119	77	1056	0.935
bmo-mir-2774b-1	LTCONS_00014004	94.74	76	4	0	1	76	691	766	1e-27	119	77	1466	0.935
bmo-mir-2774b-1	LTCONS_00014004	94.74	76	4	0	1	76	1267	1342	1e-27	119	77	1466	0.935
bmo-mir-2774b-1	LTCONS_00014003	94.74	76	4	0	1	76	606	681	1e-27	119	77	805	0.935
bmo-mir-2774b-1	LTCONS_00008353	93.51	77	5	0	1	77	184	108	6e-26	113	77	850	0.935
bmo-mir-2774b-1	LTCONS_00002575	93.51	77	5	0	1	77	56	132	6e-26	113	77	660	0.935
bmo-mir-2774b-1	LTCONS_00000387	94.81	77	3	1	1	76	645	569	6e-26	113	77	656	0.948
bmo-mir-2774b-1	LTCONS_00053099	93.42	76	5	0	1	76	561	486	2e-25	111	77	760	0.909
bmo-mir-2774b-1	LTCONS_00052226	93.42	76	5	0	1	76	80	155	2e-25	111	77	580	0.909
bmo-mir-2774b-1	LTCONS_00047421	93.42	76	5	0	1	76	83	158	2e-25	111	77	278	0.909
bmo-mir-2774b-1	LTCONS_00047225	93.42	76	5	0	1	76	56	131	2e-25	111	77	569	0.909
bmo-mir-2774b-1	LTCONS_00047214	93.42	76	5	0	1	76	56	131	2e-25	111	77	473	0.909
bmo-mir-2774b-1	LTCONS_00041128	93.42	76	5	0	1	76	98	173	2e-25	111	77	695	0.909
bmo-mir-2774b-1	LTCONS_00040272	93.42	76	5	0	1	76	619	544	2e-25	111	77	695	0.909
bmo-mir-2774b-1	LTCONS_00034261	93.42	76	5	0	1	76	99	174	2e-25	111	77	445	0.909
bmo-mir-2774b-1	LTCONS_00043974	93.59	78	4	1	1	77	343	266	4e-24	107	77	437	0.948
bmo-mir-2774b-1	LTCONS_00051460	93.51	77	4	1	1	76	215	139	2e-23	105	77	352	0.935
bmo-mir-2774b-1	LTCONS_00049071	93.51	77	4	1	1	76	552	476	2e-23	105	77	643	0.935
bmo-mir-2774b-1	LTCONS_00039902	92.21	77	6	0	1	77	57	133	2e-23	105	77	632	0.922
bmo-mir-2774b-1	LTCONS_00026296	93.51	77	4	1	1	76	539	615	2e-23	105	77	1246	0.935
bmo-mir-2774b-1	LTCONS_00023635	92.21	77	6	0	1	77	103	179	2e-23	105	77	807	0.922
bmo-mir-2774b-1	LTCONS_00021663	93.51	77	4	1	1	76	91	167	2e-23	105	77	622	0.935
bmo-mir-2774b-1	LTCONS_00018496	93.51	77	4	1	1	77	57	132	2e-23	105	77	801	0.935
bmo-mir-2774b-1	LTCONS_00018495	93.51	77	4	1	1	77	57	132	2e-23	105	77	423	0.935
bmo-mir-2774b-1	LTCONS_00038963	93.42	76	4	1	1	75	345	270	6e-23	103	77	438	0.909
bmo-mir-2774b-1	LTCONS_00036963	92.11	76	6	0	1	76	64	139	6e-23	103	77	274	0.909
bmo-mir-2774b-1	LTCONS_00026735	92.11	76	6	0	1	76	600	525	6e-23	103	77	693	0.909
bmo-mir-2774b-1	LTCONS_00026734	92.11	76	6	0	1	76	690	615	6e-23	103	77	783	0.909
bmo-mir-2774b-1	LTCONS_00027512	92.11	76	6	0	1	76	63	138	6e-23	103	77	834	0.909
bmo-mir-2774b-1	LTCONS_00027511	92.11	76	6	0	1	76	63	138	6e-23	103	77	770	0.909
bmo-mir-2774b-1	LTCONS_00038991	92.21	77	5	1	1	76	70	146	4e-21	97.6	77	496	0.922
bmo-mir-2774b-1	LTCONS_00046431	90.91	77	6	1	1	76	307	231	9e-19	89.7	77	405	0.909
bmo-mir-2774b-1	LTCONS_00021402	91.03	78	5	2	1	76	564	487	6e-17	83.8	77	584	0.922
bmo-mir-2774a-4	LTCONS_00036963	100	73	0	0	1	73	66	138	2e-35	145	73	274	1
bmo-mir-2774a-4	LTCONS_00041128	95.89	73	3	0	1	73	100	172	2e-28	121	73	695	0.945
bmo-mir-2774a-4	LTCONS_00040272	95.89	73	3	0	1	73	617	545	2e-28	121	73	695	0.945
bmo-mir-2774a-4	LTCONS_00038679	95.89	73	3	0	1	73	58	130	2e-28	121	73	640	0.945
bmo-mir-2774a-4	LTCONS_00038678	95.89	73	3	0	1	73	58	130	2e-28	121	73	640	0.945
bmo-mir-2774a-4	LTCONS_00038173	95.89	73	3	0	1	73	435	363	2e-28	121	73	1208	0.945
bmo-mir-2774a-4	LTCONS_00028186	95.89	73	3	0	1	73	669	597	2e-28	121	73	765	0.945
bmo-mir-2774a-4	LTCONS_00027969	95.89	73	3	0	1	73	82	154	2e-28	121	73	780	0.945
bmo-mir-2774a-4	LTCONS_00027398	95.89	73	3	0	1	73	326	254	2e-28	121	73	425	0.945
bmo-mir-2774a-4	LTCONS_00022598	95.89	73	3	0	1	73	639	567	2e-28	121	73	729	0.945
bmo-mir-2774a-4	LTCONS_00009877	95.89	73	3	0	1	73	37	109	2e-28	121	73	680	0.945
bmo-mir-2774a-4	LTCONS_00006382	95.89	73	3	0	1	73	191	263	2e-28	121	73	548	0.945
bmo-mir-2774a-4	LTCONS_00052478	95.71	70	3	0	1	70	647	716	1e-26	115	73	729	0.904
bmo-mir-2774a-4	LTCONS_00052468	95.71	70	3	0	1	70	665	596	1e-26	115	73	711	0.904
bmo-mir-2774a-4	LTCONS_00014783	95.71	70	3	0	1	70	135	204	1e-26	115	73	1159	0.904
bmo-mir-2774a-4	LTCONS_00014783	93.15	73	5	0	1	73	815	887	1e-23	105	73	1159	0.918
bmo-mir-2774a-4	LTCONS_00003550	95.71	70	3	0	1	70	201	270	1e-26	115	73	405	0.904
bmo-mir-2774a-4	LTCONS_00050453	94.52	73	4	0	1	73	58	130	6e-26	113	73	617	0.932
bmo-mir-2774a-4	LTCONS_00050452	94.52	73	4	0	1	73	58	130	6e-26	113	73	617	0.932
bmo-mir-2774a-4	LTCONS_00048077	94.52	73	4	0	1	73	295	223	6e-26	113	73	391	0.932
bmo-mir-2774a-4	LTCONS_00032771	94.52	73	4	0	1	73	98	170	6e-26	113	73	362	0.932
bmo-mir-2774a-4	LTCONS_00028312	94.52	73	4	0	1	73	590	518	6e-26	113	73	684	0.932
bmo-mir-2774a-4	LTCONS_00029227	94.52	73	4	0	1	73	104	176	6e-26	113	73	721	0.932
bmo-mir-2774a-4	LTCONS_00025815	94.52	73	4	0	1	73	58	130	6e-26	113	73	672	0.932
bmo-mir-2774a-4	LTCONS_00022592	94.52	73	4	0	1	73	80	152	6e-26	113	73	529	0.932
bmo-mir-2774a-4	LTCONS_00022942	94.52	73	4	0	1	73	557	485	6e-26	113	73	652	0.932
bmo-mir-2774a-4	LTCONS_00014005	94.52	73	4	0	1	73	331	403	6e-26	113	73	1056	0.932
bmo-mir-2774a-4	LTCONS_00014005	94.52	73	4	0	1	73	859	931	6e-26	113	73	1056	0.932
bmo-mir-2774a-4	LTCONS_00014004	94.52	73	4	0	1	73	693	765	6e-26	113	73	1466	0.932
bmo-mir-2774a-4	LTCONS_00014004	94.52	73	4	0	1	73	1269	1341	6e-26	113	73	1466	0.932
bmo-mir-2774a-4	LTCONS_00014003	94.52	73	4	0	1	73	608	680	6e-26	113	73	805	0.932
bmo-mir-2774a-4	LTCONS_00001018	94.52	73	4	0	1	73	81	9	6e-26	113	73	756	0.932
bmo-mir-2774a-4	LTCONS_00029979	94.37	71	4	0	1	71	100	170	9e-25	109	73	805	0.918
bmo-mir-2774a-4	LTCONS_00042514	94.29	70	4	0	1	70	575	506	4e-24	107	73	669	0.904
bmo-mir-2774a-4	LTCONS_00036984	94.29	70	4	0	1	70	212	281	4e-24	107	73	292	0.904
bmo-mir-2774a-4	LTCONS_00036882	94.29	70	4	0	1	70	102	171	4e-24	107	73	603	0.904
bmo-mir-2774a-4	LTCONS_00035272	94.29	70	4	0	1	70	43	112	4e-24	107	73	638	0.904
bmo-mir-2774a-4	LTCONS_00033187	94.29	70	4	0	1	70	159	228	4e-24	107	73	742	0.904
bmo-mir-2774a-4	LTCONS_00002575	94.29	70	4	0	1	70	573	642	4e-24	107	73	660	0.904
bmo-mir-2774a-4	LTCONS_00002575	93.15	73	5	0	1	73	58	130	1e-23	105	73	660	0.918
bmo-mir-2774a-4	LTCONS_00000387	94.59	74	3	1	1	73	643	570	4e-24	107	73	656	0.945
bmo-mir-2774a-4	LTCONS_00053099	93.15	73	5	0	1	73	559	487	1e-23	105	73	760	0.918
bmo-mir-2774a-4	LTCONS_00052226	93.15	73	5	0	1	73	82	154	1e-23	105	73	580	0.918
bmo-mir-2774a-4	LTCONS_00047421	93.15	73	5	0	1	73	85	157	1e-23	105	73	278	0.918
bmo-mir-2774a-4	LTCONS_00047225	93.15	73	5	0	1	73	58	130	1e-23	105	73	569	0.918
bmo-mir-2774a-4	LTCONS_00047214	93.15	73	5	0	1	73	58	130	1e-23	105	73	473	0.918
bmo-mir-2774a-4	LTCONS_00034261	93.15	73	5	0	1	73	101	173	1e-23	105	73	445	0.918
bmo-mir-2774a-4	LTCONS_00019603	93.15	73	5	0	1	73	59	131	1e-23	105	73	748	0.918
bmo-mir-2774a-4	LTCONS_00018496	94.52	73	3	1	1	73	59	130	1e-23	105	73	801	0.932
bmo-mir-2774a-4	LTCONS_00018495	94.52	73	3	1	1	73	59	130	1e-23	105	73	423	0.932
bmo-mir-2774a-4	LTCONS_00016053	93.15	73	5	0	1	73	119	47	1e-23	105	73	782	0.918
bmo-mir-2774a-4	LTCONS_00008353	93.15	73	5	0	1	73	182	110	1e-23	105	73	850	0.918
bmo-mir-2774a-4	LTCONS_00027298	94.44	72	3	1	1	71	58	129	6e-23	103	73	613	0.918
bmo-mir-2774a-4	LTCONS_00050721	94.37	71	3	1	1	70	58	128	2e-22	101	73	696	0.918
bmo-mir-2774a-4	LTCONS_00039529	92.96	71	5	0	1	71	64	134	2e-22	101	73	344	0.904
bmo-mir-2774a-4	LTCONS_00011807	92.96	71	5	0	3	73	252	322	2e-22	101	73	3983	0.904
bmo-mir-2774a-4	LTCONS_00051460	93.24	74	4	1	1	73	213	140	9e-22	99.6	73	352	0.932
bmo-mir-2774a-4	LTCONS_00049071	93.24	74	4	1	1	73	550	477	9e-22	99.6	73	643	0.932
bmo-mir-2774a-4	LTCONS_00038963	93.24	74	4	1	1	73	343	270	9e-22	99.6	73	438	0.932
bmo-mir-2774a-4	LTCONS_00026296	93.24	74	4	1	1	73	541	614	9e-22	99.6	73	1246	0.932
bmo-mir-2774a-4	LTCONS_00021663	93.24	74	4	1	1	73	93	166	9e-22	99.6	73	622	0.932
bmo-mir-2774a-4	LTCONS_00039902	91.78	73	6	0	1	73	59	131	3e-21	97.6	73	632	0.904
bmo-mir-2774a-4	LTCONS_00026735	91.78	73	6	0	1	73	598	526	3e-21	97.6	73	693	0.904
bmo-mir-2774a-4	LTCONS_00026734	91.78	73	6	0	1	73	688	616	3e-21	97.6	73	783	0.904
bmo-mir-2774a-4	LTCONS_00027512	91.78	73	6	0	1	73	65	137	3e-21	97.6	73	834	0.904
bmo-mir-2774a-4	LTCONS_00027511	91.78	73	6	0	1	73	65	137	3e-21	97.6	73	770	0.904
bmo-mir-2774a-4	LTCONS_00023954	91.78	73	6	0	1	73	82	154	3e-21	97.6	73	233	0.904
bmo-mir-2774a-4	LTCONS_00023635	91.78	73	6	0	1	73	105	177	3e-21	97.6	73	807	0.904
bmo-mir-2774a-4	LTCONS_00014721	92.96	71	4	1	1	70	228	298	5e-20	93.7	73	331	0.904
bmo-mir-2774a-4	LTCONS_00038991	91.89	74	5	1	1	73	72	145	2e-19	91.7	73	496	0.918
bmo-mir-2774a-4	LTCONS_00046431	90.54	74	6	1	1	73	305	232	5e-17	83.8	73	405	0.904
bmo-mir-2774a-4	LTCONS_00021402	90.67	75	5	2	1	73	562	488	3e-15	77.8	73	584	0.932
bmo-mir-2778a-1	LTCONS_00038402	100	77	0	0	1	77	740	816	7e-38	153	77	1323	1
bmo-mir-2778a-1	LTCONS_00038402	100	77	0	0	1	77	891	967	7e-38	153	77	1323	1
bmo-mir-2778a-1	LTCONS_00038402	100	77	0	0	1	77	1042	1118	7e-38	153	77	1323	1
bmo-mir-2778a-1	LTCONS_00038402	100	77	0	0	1	77	1193	1269	7e-38	153	77	1323	1
bmo-mir-2778c	LTCONS_00038402	98.7	77	1	0	1	77	740	816	2e-35	145	77	1323	0.974
bmo-mir-2778c	LTCONS_00038402	98.7	77	1	0	1	77	891	967	2e-35	145	77	1323	0.974
bmo-mir-2778c	LTCONS_00038402	98.7	77	1	0	1	77	1042	1118	2e-35	145	77	1323	0.974
bmo-mir-2778c	LTCONS_00038402	98.7	77	1	0	1	77	1193	1269	2e-35	145	77	1323	0.974
bmo-mir-2780a-1	LTCONS_00051512	95.6	91	1	1	1	91	165	78	2e-35	145	91	2164	0.945
bmo-mir-2780a-1	LTCONS_00047608	95.6	91	1	1	1	91	761	674	2e-35	145	91	787	0.945
bmo-mir-2780a-1	LTCONS_00044910	95.6	91	1	1	1	91	152	239	2e-35	145	91	285	0.945
bmo-mir-2780a-1	LTCONS_00041966	95.6	91	1	1	1	91	407	320	2e-35	145	91	474	0.945
bmo-mir-2780a-1	LTCONS_00038933	95.6	91	1	1	1	91	147	60	2e-35	145	91	215	0.945
bmo-mir-2780a-1	LTCONS_00032638	95.6	91	1	1	1	91	303	216	2e-35	145	91	317	0.945
bmo-mir-2780a-1	LTCONS_00032399	95.6	91	1	1	1	91	484	397	2e-35	145	91	552	0.945
bmo-mir-2780a-1	LTCONS_00031897	95.6	91	1	1	1	91	92	179	2e-35	145	91	202	0.945
bmo-mir-2780a-1	LTCONS_00031692	95.6	91	1	1	1	91	779	692	2e-35	145	91	809	0.945
bmo-mir-2780a-1	LTCONS_00026177	95.6	91	1	1	1	91	306	219	2e-35	145	91	4120	0.945
bmo-mir-2780a-1	LTCONS_00020559	95.6	91	1	1	1	91	6	93	2e-35	145	91	324	0.945
bmo-mir-2780a-1	LTCONS_00015572	95.6	91	1	1	1	91	192	105	2e-35	145	91	207	0.945
bmo-mir-2780a-1	LTCONS_00012462	95.6	91	1	1	1	91	55	142	2e-35	145	91	335	0.945
bmo-mir-2780a-1	LTCONS_00011574	95.6	91	1	1	1	91	106	19	2e-35	145	91	237	0.945
bmo-mir-2780a-1	LTCONS_00006433	95.6	91	1	1	1	91	79	166	2e-35	145	91	226	0.945
bmo-mir-2780a-1	LTCONS_00012831	94.51	91	1	1	1	91	625	539	1e-33	139	91	1545	0.945
bmo-mir-2780a-1	LTCONS_00052437	94.51	91	2	1	1	91	202	115	5e-33	137	91	226	0.945
bmo-mir-2780a-1	LTCONS_00051058	94.51	91	2	1	1	91	77	164	5e-33	137	91	208	0.945
bmo-mir-2780a-1	LTCONS_00045919	94.51	91	2	1	1	91	450	363	5e-33	137	91	836	0.945
bmo-mir-2780a-1	LTCONS_00028308	94.51	91	2	1	1	91	186	273	5e-33	137	91	318	0.945
bmo-mir-2780a-1	LTCONS_00025314	94.51	91	2	1	1	91	1973	2060	5e-33	137	91	2485	0.945
bmo-mir-2780a-1	LTCONS_00023058	94.51	91	2	1	1	91	405	318	5e-33	137	91	452	0.945
bmo-mir-2780a-1	LTCONS_00021161	94.51	91	2	1	1	91	201	114	5e-33	137	91	216	0.945
bmo-mir-2780a-1	LTCONS_00015938	94.51	91	2	1	1	91	396	309	5e-33	137	91	465	0.945
bmo-mir-2780a-1	LTCONS_00012592	94.51	91	2	1	1	91	191	104	5e-33	137	91	259	0.945
bmo-mir-2780a-1	LTCONS_00002834	94.51	91	2	1	1	91	8	95	5e-33	137	91	531	0.945
bmo-mir-2780a-1	LTCONS_00051181	95.35	86	1	1	3	88	83	1	2e-32	135	91	215	0.901
bmo-mir-2780a-1	LTCONS_00025136	94.44	90	2	1	2	91	119	33	2e-32	135	91	4231	0.923
bmo-mir-2780a-1	LTCONS_00026057	94.44	90	2	1	2	91	130	216	2e-32	135	91	262	0.923
bmo-mir-2780a-1	LTCONS_00005770	94.44	90	2	1	2	91	213	127	2e-32	135	91	2024	0.923
bmo-mir-2780a-1	LTCONS_00002171	95.35	86	1	1	6	91	99	17	2e-32	135	91	1282	0.901
bmo-mir-2780a-1	LTCONS_00012792	94.38	89	2	1	3	91	6616	6531	8e-32	133	91	7793	0.912
bmo-mir-2780a-1	LTCONS_00046494	94.57	92	1	2	1	91	863	775	3e-31	131	91	1553	0.956
bmo-mir-2780a-1	LTCONS_00026247	93.41	91	3	1	1	91	2471	2384	1e-30	129	91	20378	0.934
bmo-mir-2780a-1	LTCONS_00019129	93.41	91	3	1	1	91	271	184	1e-30	129	91	339	0.934
bmo-mir-2780a-1	LTCONS_00013466	93.41	91	3	1	1	91	576	489	1e-30	129	91	1235	0.934
bmo-mir-2780a-1	LTCONS_00012542	93.41	91	3	1	1	91	538	451	1e-30	129	91	6727	0.934
bmo-mir-2780a-1	LTCONS_00002556	93.41	91	3	1	1	91	446	359	1e-30	129	91	472	0.934
bmo-mir-2780a-1	LTCONS_00011376	92.31	91	4	1	1	91	309	222	3e-28	121	91	376	0.923
bmo-mir-2780a-1	LTCONS_00005652	92.31	91	3	2	1	91	101	187	8e-26	113	91	464	0.923
bmo-mir-2774a-2	LTCONS_00052478	98.53	68	1	0	1	68	647	714	4e-30	127	73	729	0.918
bmo-mir-2774a-2	LTCONS_00052468	98.53	68	1	0	1	68	665	598	4e-30	127	73	711	0.918
bmo-mir-2774a-2	LTCONS_00038679	98.53	68	1	0	1	68	58	125	4e-30	127	73	640	0.918
bmo-mir-2774a-2	LTCONS_00038678	98.53	68	1	0	1	68	58	125	4e-30	127	73	640	0.918
bmo-mir-2774a-2	LTCONS_00038173	98.53	68	1	0	1	68	435	368	4e-30	127	73	1208	0.918
bmo-mir-2774a-2	LTCONS_00028186	98.53	68	1	0	1	68	669	602	4e-30	127	73	765	0.918
bmo-mir-2774a-2	LTCONS_00027398	98.53	68	1	0	1	68	326	259	4e-30	127	73	425	0.918
bmo-mir-2774a-2	LTCONS_00022598	98.53	68	1	0	1	68	639	572	4e-30	127	73	729	0.918
bmo-mir-2774a-2	LTCONS_00014783	98.53	68	1	0	1	68	135	202	4e-30	127	73	1159	0.918
bmo-mir-2774a-2	LTCONS_00009877	98.53	68	1	0	1	68	37	104	4e-30	127	73	680	0.918
bmo-mir-2774a-2	LTCONS_00006382	98.53	68	1	0	1	68	191	258	4e-30	127	73	548	0.918
bmo-mir-2774a-2	LTCONS_00003550	98.53	68	1	0	1	68	201	268	4e-30	127	73	405	0.918
bmo-mir-2774a-2	LTCONS_00041429	98.51	67	1	0	2	68	92	158	2e-29	125	73	370	0.904
bmo-mir-2774a-2	LTCONS_00050453	97.06	68	2	0	1	68	58	125	9e-28	119	73	617	0.904
bmo-mir-2774a-2	LTCONS_00050452	97.06	68	2	0	1	68	58	125	9e-28	119	73	617	0.904
bmo-mir-2774a-2	LTCONS_00048077	97.06	68	2	0	1	68	295	228	9e-28	119	73	391	0.904
bmo-mir-2774a-2	LTCONS_00042514	97.06	68	2	0	1	68	575	508	9e-28	119	73	669	0.904
bmo-mir-2774a-2	LTCONS_00039473	97.06	68	2	0	1	68	69	2	9e-28	119	73	683	0.904
bmo-mir-2774a-2	LTCONS_00036984	97.06	68	2	0	1	68	212	279	9e-28	119	73	292	0.904
bmo-mir-2774a-2	LTCONS_00036963	97.06	68	2	0	1	68	66	133	9e-28	119	73	274	0.904
bmo-mir-2774a-2	LTCONS_00036882	97.06	68	2	0	1	68	102	169	9e-28	119	73	603	0.904
bmo-mir-2774a-2	LTCONS_00035272	97.06	68	2	0	1	68	43	110	9e-28	119	73	638	0.904
bmo-mir-2774a-2	LTCONS_00033187	97.06	68	2	0	1	68	159	226	9e-28	119	73	742	0.904
bmo-mir-2774a-2	LTCONS_00032771	97.06	68	2	0	1	68	98	165	9e-28	119	73	362	0.904
bmo-mir-2774a-2	LTCONS_00029979	97.06	68	2	0	1	68	100	167	9e-28	119	73	805	0.904
bmo-mir-2774a-2	LTCONS_00028312	97.06	68	2	0	1	68	590	523	9e-28	119	73	684	0.904
bmo-mir-2774a-2	LTCONS_00029227	97.06	68	2	0	1	68	104	171	9e-28	119	73	721	0.904
bmo-mir-2774a-2	LTCONS_00027969	97.06	68	2	0	1	68	82	149	9e-28	119	73	780	0.904
bmo-mir-2774a-2	LTCONS_00025815	97.06	68	2	0	1	68	58	125	9e-28	119	73	672	0.904
bmo-mir-2774a-2	LTCONS_00022592	97.06	68	2	0	1	68	80	147	9e-28	119	73	529	0.904
bmo-mir-2774a-2	LTCONS_00022942	97.06	68	2	0	1	68	557	490	9e-28	119	73	652	0.904
bmo-mir-2774a-2	LTCONS_00014005	97.06	68	2	0	1	68	331	398	9e-28	119	73	1056	0.904
bmo-mir-2774a-2	LTCONS_00014005	97.06	68	2	0	1	68	859	926	9e-28	119	73	1056	0.904
bmo-mir-2774a-2	LTCONS_00014004	97.06	68	2	0	1	68	693	760	9e-28	119	73	1466	0.904
bmo-mir-2774a-2	LTCONS_00014004	97.06	68	2	0	1	68	1269	1336	9e-28	119	73	1466	0.904
bmo-mir-2774a-2	LTCONS_00014003	97.06	68	2	0	1	68	608	675	9e-28	119	73	805	0.904
bmo-mir-2774a-2	LTCONS_00011566	97.06	68	2	0	1	68	236	303	9e-28	119	73	304	0.904
bmo-mir-2774a-2	LTCONS_00002575	97.06	68	2	0	1	68	573	640	9e-28	119	73	660	0.904
bmo-mir-2774a-2	LTCONS_00001018	97.06	68	2	0	1	68	81	14	9e-28	119	73	756	0.904
bmo-mir-2774a-2	LTCONS_00050721	97.1	69	1	1	1	68	58	126	6e-26	113	73	696	0.904
bmo-mir-2774a-2	LTCONS_00027298	97.1	69	1	1	1	68	58	126	6e-26	113	73	613	0.904
bmo-mir-2774a-2	LTCONS_00000387	97.1	69	1	1	1	68	643	575	6e-26	113	73	656	0.904
bmo-mir-2774a-2	LTCONS_00018496	97.06	68	1	1	1	68	59	125	2e-25	111	73	801	0.904
bmo-mir-2774a-2	LTCONS_00018495	97.06	68	1	1	1	68	59	125	2e-25	111	73	423	0.904
bmo-mir-2774a-2	LTCONS_00000007	93.24	74	4	1	1	73	655	728	9e-22	99.6	73	937	0.932
bmo-mir-2774a-2	LTCONS_00024740	93.06	72	2	1	3	71	167	238	9e-22	99.6	73	498	0.918
bmo-mir-2778d	LTCONS_00038402	98.7	77	0	1	1	76	740	816	4e-33	137	76	1323	0.987
bmo-mir-2778d	LTCONS_00038402	98.7	77	0	1	1	76	891	967	4e-33	137	76	1323	0.987
bmo-mir-2778d	LTCONS_00038402	98.7	77	0	1	1	76	1042	1118	4e-33	137	76	1323	0.987
bmo-mir-2778d	LTCONS_00038402	98.7	77	0	1	1	76	1193	1269	4e-33	137	76	1323	0.987
bmo-mir-2772a-2	LTCONS_00016820	96.88	96	3	0	1	96	273	178	6e-42	167	96	966	0.969
bmo-mir-2772a-2	LTCONS_00017932	96.88	96	3	0	1	96	5896	5991	6e-42	167	96	6380	0.969
bmo-mir-2778b	LTCONS_00038402	98.7	77	1	0	1	77	740	816	2e-35	145	77	1323	0.974
bmo-mir-2778b	LTCONS_00038402	98.7	77	1	0	1	77	891	967	2e-35	145	77	1323	0.974
bmo-mir-2778b	LTCONS_00038402	98.7	77	1	0	1	77	1042	1118	2e-35	145	77	1323	0.974
bmo-mir-2778b	LTCONS_00038402	98.7	77	1	0	1	77	1193	1269	2e-35	145	77	1323	0.974
bmo-mir-2778a-2	LTCONS_00038402	98.75	80	1	0	1	80	737	816	3e-37	151	80	1323	0.988
bmo-mir-2778a-2	LTCONS_00038402	98.75	80	1	0	1	80	888	967	3e-37	151	80	1323	0.988
bmo-mir-2778a-2	LTCONS_00038402	98.75	80	1	0	1	80	1039	1118	3e-37	151	80	1323	0.988
bmo-mir-2778a-2	LTCONS_00038402	98.75	80	1	0	1	80	1190	1269	3e-37	151	80	1323	0.988
bmo-mir-2778a-4	LTCONS_00038402	98.7	77	1	0	1	77	740	816	2e-35	145	77	1323	0.974
bmo-mir-2778a-4	LTCONS_00038402	98.7	77	1	0	1	77	891	967	2e-35	145	77	1323	0.974
bmo-mir-2778a-4	LTCONS_00038402	98.7	77	1	0	1	77	1042	1118	2e-35	145	77	1323	0.974
bmo-mir-2778a-4	LTCONS_00038402	98.7	77	1	0	1	77	1193	1269	2e-35	145	77	1323	0.974
bmo-mir-2789	LTCONS_00019368	100	93	0	0	1	93	290	198	3e-47	184	93	596	1
bmo-mir-2789	LTCONS_00019367	100	93	0	0	1	93	651	559	3e-47	184	93	957	1
bmo-mir-2798	LTCONS_00024580	100	75	0	0	1	75	181	255	1e-36	149	75	1091	1
bmo-mir-2801	LTCONS_00033681	96.47	85	3	0	1	85	4231	4315	2e-35	145	86	7522	0.942
bmo-mir-2803	LTCONS_00002673	100	79	0	0	1	79	2815	2893	5e-39	157	79	3347	1
bmo-mir-2804-1	LTCONS_00044462	97.1	69	2	0	4	72	251	319	2e-28	121	72	1608	0.917
bmo-mir-2804-1	LTCONS_00044461	97.1	69	2	0	4	72	251	319	2e-28	121	72	1662	0.917
bmo-mir-2807a-1	LTCONS_00012260	92.71	96	5	1	1	96	1460	1367	1e-30	129	96	2092	0.927
bmo-mir-2780a-2	LTCONS_00051512	97.73	88	2	0	1	88	165	78	1e-39	159	88	2164	0.977
bmo-mir-2780a-2	LTCONS_00047608	97.73	88	2	0	1	88	761	674	1e-39	159	88	787	0.977
bmo-mir-2780a-2	LTCONS_00044910	97.73	88	2	0	1	88	152	239	1e-39	159	88	285	0.977
bmo-mir-2780a-2	LTCONS_00041966	97.73	88	2	0	1	88	407	320	1e-39	159	88	474	0.977
bmo-mir-2780a-2	LTCONS_00038933	97.73	88	2	0	1	88	147	60	1e-39	159	88	215	0.977
bmo-mir-2780a-2	LTCONS_00032399	97.73	88	2	0	1	88	484	397	1e-39	159	88	552	0.977
bmo-mir-2780a-2	LTCONS_00031897	97.73	88	2	0	1	88	92	179	1e-39	159	88	202	0.977
bmo-mir-2780a-2	LTCONS_00031692	97.73	88	2	0	1	88	779	692	1e-39	159	88	809	0.977
bmo-mir-2780a-2	LTCONS_00026177	97.73	88	2	0	1	88	306	219	1e-39	159	88	4120	0.977
bmo-mir-2780a-2	LTCONS_00020559	97.73	88	2	0	1	88	6	93	1e-39	159	88	324	0.977
bmo-mir-2780a-2	LTCONS_00015938	97.73	88	2	0	1	88	396	309	1e-39	159	88	465	0.977
bmo-mir-2780a-2	LTCONS_00015572	97.73	88	2	0	1	88	192	105	1e-39	159	88	207	0.977
bmo-mir-2780a-2	LTCONS_00012462	97.73	88	2	0	1	88	55	142	1e-39	159	88	335	0.977
bmo-mir-2780a-2	LTCONS_00011574	97.73	88	2	0	1	88	106	19	1e-39	159	88	237	0.977
bmo-mir-2780a-2	LTCONS_00006433	97.73	88	2	0	1	88	79	166	1e-39	159	88	226	0.977
bmo-mir-2780a-2	LTCONS_00052437	96.59	88	3	0	1	88	202	115	3e-37	151	88	226	0.955
bmo-mir-2780a-2	LTCONS_00051058	96.59	88	3	0	1	88	77	164	3e-37	151	88	208	0.955
bmo-mir-2780a-2	LTCONS_00045919	96.59	88	3	0	1	88	450	363	3e-37	151	88	836	0.955
bmo-mir-2780a-2	LTCONS_00028308	96.59	88	3	0	1	88	186	273	3e-37	151	88	318	0.955
bmo-mir-2780a-2	LTCONS_00025314	96.59	88	3	0	1	88	1973	2060	3e-37	151	88	2485	0.955
bmo-mir-2780a-2	LTCONS_00023058	96.59	88	3	0	1	88	405	318	3e-37	151	88	452	0.955
bmo-mir-2780a-2	LTCONS_00021161	96.59	88	3	0	1	88	201	114	3e-37	151	88	216	0.955
bmo-mir-2780a-2	LTCONS_00012592	96.59	88	3	0	1	88	191	104	3e-37	151	88	259	0.955
bmo-mir-2780a-2	LTCONS_00012542	96.59	88	3	0	1	88	538	451	3e-37	151	88	6727	0.955
bmo-mir-2780a-2	LTCONS_00002834	96.59	88	3	0	1	88	8	95	3e-37	151	88	531	0.955
bmo-mir-2780a-2	LTCONS_00051181	97.59	83	2	0	3	85	83	1	1e-36	149	88	215	0.909
bmo-mir-2780a-2	LTCONS_00025136	96.55	87	3	0	2	88	119	33	1e-36	149	88	4231	0.943
bmo-mir-2780a-2	LTCONS_00026057	96.55	87	3	0	2	88	130	216	1e-36	149	88	262	0.943
bmo-mir-2780a-2	LTCONS_00005770	96.55	87	3	0	2	88	213	127	1e-36	149	88	2024	0.943
bmo-mir-2780a-2	LTCONS_00012792	96.51	86	3	0	3	88	6616	6531	5e-36	147	88	7793	0.932
bmo-mir-2780a-2	LTCONS_00046494	96.63	89	2	1	1	88	863	775	2e-35	145	88	1553	0.977
bmo-mir-2780a-2	LTCONS_00032638	95.45	88	4	0	1	88	303	216	8e-35	143	88	317	0.943
bmo-mir-2780a-2	LTCONS_00026247	95.45	88	4	0	1	88	2471	2384	8e-35	143	88	20378	0.943
bmo-mir-2780a-2	LTCONS_00019129	95.45	88	4	0	1	88	271	184	8e-35	143	88	339	0.943
bmo-mir-2780a-2	LTCONS_00013466	95.45	88	4	0	1	88	576	489	8e-35	143	88	1235	0.943
bmo-mir-2780a-2	LTCONS_00002556	95.45	88	4	0	1	88	446	359	8e-35	143	88	472	0.943
bmo-mir-2780a-2	LTCONS_00018306	95.24	84	4	0	5	88	71	154	2e-32	135	88	231	0.909
bmo-mir-2780a-2	LTCONS_00011376	94.32	88	5	0	1	88	309	222	2e-32	135	88	376	0.943
bmo-mir-2780a-2	LTCONS_00012831	94.32	88	4	1	1	88	625	539	5e-30	127	88	1545	0.943
bmo-mir-2780a-2	LTCONS_00005652	94.32	88	4	1	1	88	101	187	5e-30	127	88	464	0.943
bmo-mir-2808a-1	LTCONS_00037350	97.44	78	2	0	1	78	1065	1142	1e-33	139	78	1912	0.974
bmo-mir-2808a-1	LTCONS_00017985	97.44	78	2	0	1	78	784	861	1e-33	139	78	3099	0.974
bmo-mir-2808a-1	LTCONS_00051480	96.15	78	3	0	1	78	566	489	3e-31	131	78	674	0.949
bmo-mir-2808a-1	LTCONS_00043878	96.15	78	3	0	1	78	2697	2620	3e-31	131	78	2741	0.949
bmo-mir-2808a-1	LTCONS_00043045	96.15	78	3	0	1	78	38	115	3e-31	131	78	1032	0.949
bmo-mir-2808a-1	LTCONS_00040352	96.15	78	3	0	1	78	531	454	3e-31	131	78	839	0.949
bmo-mir-2808a-1	LTCONS_00034339	96.15	78	3	0	1	78	791	868	3e-31	131	78	1850	0.949
bmo-mir-2808a-1	LTCONS_00033884	97.3	74	2	0	5	78	102	29	3e-31	131	78	499	0.923
bmo-mir-2808a-1	LTCONS_00033705	96.15	78	3	0	1	78	2564	2487	3e-31	131	78	5888	0.949
bmo-mir-2808a-1	LTCONS_00026188	96.15	78	3	0	1	78	5789	5712	3e-31	131	78	7833	0.949
bmo-mir-2808a-1	LTCONS_00026187	96.15	78	3	0	1	78	2288	2211	3e-31	131	78	4332	0.949
bmo-mir-2808a-1	LTCONS_00023753	96.15	78	3	0	1	78	401	324	3e-31	131	78	401	0.949
bmo-mir-2808a-1	LTCONS_00015919	96.15	78	3	0	1	78	812	889	3e-31	131	78	1377	0.949
bmo-mir-2808a-1	LTCONS_00012495	96.15	78	3	0	1	78	74	151	3e-31	131	78	224	0.949
bmo-mir-2808a-1	LTCONS_00010751	96.15	78	3	0	1	78	1094	1171	3e-31	131	78	3189	0.949
bmo-mir-2808a-1	LTCONS_00006889	96.15	78	3	0	1	78	460	383	3e-31	131	78	771	0.949
bmo-mir-2808a-1	LTCONS_00002033	96.15	78	3	0	1	78	296	219	3e-31	131	78	339	0.949
bmo-mir-2808a-1	LTCONS_00001682	96.15	78	3	0	1	78	262	185	3e-31	131	78	336	0.949
bmo-mir-2808a-1	LTCONS_00031564	96.1	77	3	0	2	78	349	273	1e-30	129	78	349	0.936
bmo-mir-2808a-1	LTCONS_00022533	96.1	77	3	0	2	78	216	140	1e-30	129	78	218	0.936
bmo-mir-2808a-1	LTCONS_00017084	96.1	77	3	0	1	77	392	316	1e-30	129	78	434	0.936
bmo-mir-2808a-1	LTCONS_00044617	96	75	3	0	4	78	2311	2385	2e-29	125	78	2912	0.923
bmo-mir-2808a-1	LTCONS_00037079	96	75	3	0	4	78	12	86	2e-29	125	78	228	0.923
bmo-mir-2808a-1	LTCONS_00033253	96	75	3	0	4	78	3199	3125	2e-29	125	78	3245	0.923
bmo-mir-2808a-1	LTCONS_00033253	91.03	78	6	1	1	78	1547	1623	2e-19	91.7	78	3245	0.91
bmo-mir-2808a-1	LTCONS_00033158	96	75	3	0	4	78	41	115	2e-29	125	78	225	0.923
bmo-mir-2808a-1	LTCONS_00024346	96	75	3	0	4	78	184	258	2e-29	125	78	265	0.923
bmo-mir-2808a-1	LTCONS_00000596	96	75	3	0	1	75	410	336	2e-29	125	78	497	0.923
bmo-mir-2808a-1	LTCONS_00050708	94.87	78	4	0	1	78	94	17	7e-29	123	78	203	0.936
bmo-mir-2808a-1	LTCONS_00049581	94.87	78	4	0	1	78	187	110	7e-29	123	78	691	0.936
bmo-mir-2808a-1	LTCONS_00048664	95.95	74	3	0	5	78	1	74	7e-29	123	78	1344	0.91
bmo-mir-2808a-1	LTCONS_00047778	94.87	78	4	0	1	78	914	991	7e-29	123	78	1002	0.936
bmo-mir-2808a-1	LTCONS_00047303	94.87	78	4	0	1	78	59	136	7e-29	123	78	744	0.936
bmo-mir-2808a-1	LTCONS_00042971	94.87	78	4	0	1	78	551	474	7e-29	123	78	581	0.936
bmo-mir-2808a-1	LTCONS_00039068	95.95	74	3	0	5	78	196	123	7e-29	123	78	305	0.91
bmo-mir-2808a-1	LTCONS_00036918	94.87	78	4	0	1	78	321	398	7e-29	123	78	889	0.936
bmo-mir-2808a-1	LTCONS_00036432	95.95	74	3	0	5	78	1923	1996	7e-29	123	78	3784	0.91
bmo-mir-2808a-1	LTCONS_00033037	94.87	78	4	0	1	78	1543	1466	7e-29	123	78	1743	0.936
bmo-mir-2808a-1	LTCONS_00034216	94.87	78	4	0	1	78	532	455	7e-29	123	78	597	0.936
bmo-mir-2808a-1	LTCONS_00032837	95.95	74	3	0	5	78	55	128	7e-29	123	78	376	0.91
bmo-mir-2808a-1	LTCONS_00034024	95.95	74	3	0	5	78	283	356	7e-29	123	78	990	0.91
bmo-mir-2808a-1	LTCONS_00033747	94.87	78	4	0	1	78	1688	1765	7e-29	123	78	1999	0.936
bmo-mir-2808a-1	LTCONS_00033600	94.87	78	4	0	1	78	1252	1329	7e-29	123	78	1729	0.936
bmo-mir-2808a-1	LTCONS_00030619	95.95	74	3	0	5	78	396	469	7e-29	123	78	699	0.91
bmo-mir-2808a-1	LTCONS_00030479	95.95	74	3	0	5	78	2817	2890	7e-29	123	78	3055	0.91
bmo-mir-2808a-1	LTCONS_00028681	95.95	74	3	0	5	78	518	591	7e-29	123	78	602	0.91
bmo-mir-2808a-1	LTCONS_00026145	95.95	74	3	0	5	78	987	1060	7e-29	123	78	1332	0.91
bmo-mir-2808a-1	LTCONS_00023128	94.87	78	4	0	1	78	393	470	7e-29	123	78	1064	0.936
bmo-mir-2808a-1	LTCONS_00016440	94.87	78	4	0	1	78	899	976	7e-29	123	78	1107	0.936
bmo-mir-2808a-1	LTCONS_00016386	94.87	78	4	0	1	78	304	381	7e-29	123	78	653	0.936
bmo-mir-2808a-1	LTCONS_00015282	95.95	74	3	0	5	78	279	206	7e-29	123	78	488	0.91
bmo-mir-2808a-1	LTCONS_00010847	95.95	74	3	0	5	78	394	321	7e-29	123	78	674	0.91
bmo-mir-2808a-1	LTCONS_00010823	94.87	78	4	0	1	78	257	180	7e-29	123	78	287	0.936
bmo-mir-2808a-1	LTCONS_00010724	94.87	78	4	0	1	78	5	82	7e-29	123	78	569	0.936
bmo-mir-2808a-1	LTCONS_00011518	95.95	74	3	0	5	78	21	94	7e-29	123	78	2152	0.91
bmo-mir-2808a-1	LTCONS_00007877	94.87	78	4	0	1	78	153	76	7e-29	123	78	217	0.936
bmo-mir-2808a-1	LTCONS_00032975	94.81	77	4	0	2	78	1433	1357	3e-28	121	78	1433	0.936
bmo-mir-2808a-1	LTCONS_00018771	94.81	77	4	0	1	77	998	922	3e-28	121	78	1307	0.936
bmo-mir-2808a-1	LTCONS_00038641	94.74	76	4	0	1	76	218	293	1e-27	119	78	300	0.923
bmo-mir-2808a-1	LTCONS_00044247	94.67	75	4	0	4	78	125	51	4e-27	117	78	200	0.91
bmo-mir-2808a-1	LTCONS_00033131	94.67	75	4	0	4	78	227	153	4e-27	117	78	383	0.91
bmo-mir-2808a-1	LTCONS_00028934	94.67	75	4	0	1	75	313	239	4e-27	117	78	870	0.91
bmo-mir-2808a-1	LTCONS_00021644	94.67	75	4	0	4	78	736	662	4e-27	117	78	736	0.91
bmo-mir-2808a-1	LTCONS_00008821	96	75	2	1	5	78	208	134	4e-27	117	78	477	0.923
bmo-mir-2808a-1	LTCONS_00038854	93.59	78	5	0	1	78	140	63	2e-26	115	78	215	0.936
bmo-mir-2808a-1	LTCONS_00032738	93.59	78	5	0	1	78	1186	1263	2e-26	115	78	2308	0.936
bmo-mir-2808a-1	LTCONS_00031102	93.59	78	5	0	1	78	189	266	2e-26	115	78	713	0.936
bmo-mir-2808a-1	LTCONS_00031101	93.59	78	5	0	1	78	130	207	2e-26	115	78	405	0.936
bmo-mir-2808a-1	LTCONS_00027433	93.59	78	5	0	1	78	223	146	2e-26	115	78	528	0.936
bmo-mir-2808a-1	LTCONS_00022805	93.59	78	5	0	1	78	416	493	2e-26	115	78	2784	0.936
bmo-mir-2808a-1	LTCONS_00012250	93.59	78	5	0	1	78	1835	1758	2e-26	115	78	1886	0.936
bmo-mir-2808a-1	LTCONS_00011419	93.59	78	5	0	1	78	370	447	2e-26	115	78	914	0.936
bmo-mir-2808a-1	LTCONS_00006298	93.59	78	5	0	1	78	197	274	2e-26	115	78	457	0.936
bmo-mir-2808a-1	LTCONS_00001622	93.59	78	5	0	1	78	285	208	2e-26	115	78	400	0.936
bmo-mir-2808a-1	LTCONS_00035772	94.67	75	2	1	1	75	78	150	2e-25	111	78	794	0.91
bmo-mir-2808a-1	LTCONS_00050837	92.31	78	6	0	1	78	77	154	4e-24	107	78	200	0.923
bmo-mir-2808a-1	LTCONS_00049688	92.31	78	6	0	1	78	696	773	4e-24	107	78	1443	0.923
bmo-mir-2808a-1	LTCONS_00046533	92.31	78	6	0	1	78	678	755	4e-24	107	78	1363	0.923
bmo-mir-2808a-1	LTCONS_00040779	92.31	78	6	0	1	78	654	577	4e-24	107	78	783	0.923
bmo-mir-2808a-1	LTCONS_00038686	92.31	78	6	0	1	78	385	308	4e-24	107	78	492	0.923
bmo-mir-2808a-1	LTCONS_00037155	92.31	78	6	0	1	78	367	444	4e-24	107	78	790	0.923
bmo-mir-2808a-1	LTCONS_00035392	92.31	78	6	0	1	78	93	170	4e-24	107	78	347	0.923
bmo-mir-2808a-1	LTCONS_00035329	92.31	78	6	0	1	78	493	416	4e-24	107	78	655	0.923
bmo-mir-2808a-1	LTCONS_00027873	92.31	78	6	0	1	78	404	481	4e-24	107	78	498	0.923
bmo-mir-2808a-1	LTCONS_00027093	92.31	78	6	0	1	78	247	324	4e-24	107	78	838	0.923
bmo-mir-2808a-1	LTCONS_00027550	92.31	78	6	0	1	78	570	493	4e-24	107	78	874	0.923
bmo-mir-2808a-1	LTCONS_00024624	92.31	78	6	0	1	78	605	682	4e-24	107	78	2900	0.923
bmo-mir-2808a-1	LTCONS_00024118	92.31	78	6	0	1	78	2440	2363	4e-24	107	78	2961	0.923
bmo-mir-2808a-1	LTCONS_00018925	92.31	78	6	0	1	78	401	478	4e-24	107	78	539	0.923
bmo-mir-2808a-1	LTCONS_00016976	92.31	78	6	0	1	78	1061	1138	4e-24	107	78	1819	0.923
bmo-mir-2808a-1	LTCONS_00014090	92.31	78	6	0	1	78	479	402	4e-24	107	78	2036	0.923
bmo-mir-2808a-1	LTCONS_00009467	92.31	78	6	0	1	78	76	153	4e-24	107	78	225	0.923
bmo-mir-2808a-1	LTCONS_00004712	92.31	78	6	0	1	78	182	105	4e-24	107	78	222	0.923
bmo-mir-2808a-1	LTCONS_00053215	91.03	78	7	0	1	78	234	157	9e-22	99.6	78	714	0.91
bmo-mir-2808a-1	LTCONS_00049690	91.03	78	7	0	1	78	330	407	9e-22	99.6	78	666	0.91
bmo-mir-2808a-1	LTCONS_00035441	91.03	78	7	0	1	78	364	441	9e-22	99.6	78	2765	0.91
bmo-mir-2808a-1	LTCONS_00030728	91.03	78	7	0	1	78	232	155	9e-22	99.6	78	393	0.91
bmo-mir-2808a-1	LTCONS_00017900	91.03	78	7	0	1	78	442	519	9e-22	99.6	78	1963	0.91
bmo-mir-2808a-1	LTCONS_00012657	92.31	78	5	1	1	78	1197	1273	9e-22	99.6	78	1473	0.923
bmo-mir-2808a-1	LTCONS_00007328	91.03	78	7	0	1	78	1091	1014	9e-22	99.6	78	1886	0.91
bmo-mir-2808a-1	LTCONS_00011947	91.03	78	6	1	1	78	682	758	2e-19	91.7	78	2297	0.91
bmo-mir-2809	LTCONS_00037541	92.05	88	7	0	1	88	510	423	1e-27	119	90	1857	0.9
bmo-mir-2810	LTCONS_00012944	100	73	0	0	1	73	2660	2588	2e-35	145	73	3146	1
bmo-mir-2804-2	LTCONS_00034296	98.72	78	1	0	1	78	478	555	5e-36	147	78	1003	0.987
bmo-mir-2804-2	LTCONS_00033518	98.72	78	1	0	1	78	333	256	5e-36	147	78	430	0.987
bmo-mir-2804-2	LTCONS_00023007	98.72	78	1	0	1	78	572	495	5e-36	147	78	669	0.987
bmo-mir-2804-2	LTCONS_00013267	98.72	78	1	0	1	78	235	312	5e-36	147	78	786	0.987
bmo-mir-2804-2	LTCONS_00033609	98.68	76	1	0	1	76	306	231	7e-35	143	78	543	0.949
bmo-mir-2804-2	LTCONS_00051910	97.44	78	2	0	1	78	289	212	1e-33	139	78	526	0.974
bmo-mir-2804-2	LTCONS_00048279	97.44	78	2	0	1	78	50	127	1e-33	139	78	714	0.974
bmo-mir-2804-2	LTCONS_00044462	97.44	78	2	0	1	78	242	319	1e-33	139	78	1608	0.974
bmo-mir-2804-2	LTCONS_00044461	97.44	78	2	0	1	78	242	319	1e-33	139	78	1662	0.974
bmo-mir-2804-2	LTCONS_00034952	97.44	78	2	0	1	78	1101	1178	1e-33	139	78	3605	0.974
bmo-mir-2804-2	LTCONS_00028366	97.44	78	2	0	1	78	206	283	1e-33	139	78	522	0.974
bmo-mir-2812	LTCONS_00012558	100	89	0	0	1	89	1223	1135	6e-45	176	89	6978	1
bmo-mir-2813-1	LTCONS_00013956	100	79	0	0	1	79	1715	1637	5e-39	157	79	1967	1
bmo-mir-2813-1	LTCONS_00049493	98.73	79	1	0	1	79	4905	4827	1e-36	149	79	7042	0.975
bmo-mir-2807a-2	LTCONS_00012260	94.57	92	3	1	1	92	1459	1370	6e-33	137	95	2092	0.916
bmo-mir-2816-1	LTCONS_00033081	93.24	74	5	0	1	74	63	136	4e-24	107	74	1653	0.919
bmo-mir-2816-1	LTCONS_00034344	93.24	74	5	0	1	74	363	290	4e-24	107	74	453	0.919
bmo-mir-2816-1	LTCONS_00013439	93.24	74	5	0	1	74	1404	1477	4e-24	107	74	2180	0.919
bmo-mir-2816-1	LTCONS_00011978	93.24	74	5	0	1	74	134	207	4e-24	107	74	748	0.919
bmo-mir-2817	LTCONS_00051076	98.48	66	1	0	1	66	208	273	5e-29	123	66	1434	0.97
bmo-mir-2817	LTCONS_00025759	98.48	66	1	0	1	66	16	81	5e-29	123	66	203	0.97
bmo-mir-2817	LTCONS_00016812	98.48	66	1	0	1	66	337	402	5e-29	123	66	1855	0.97
bmo-mir-2817	LTCONS_00011994	98.48	66	1	0	1	66	73	138	5e-29	123	66	280	0.97
bmo-mir-2817	LTCONS_00007135	98.48	66	1	0	1	66	41	106	5e-29	123	66	245	0.97
bmo-mir-2817	LTCONS_00009148	98.46	65	1	0	2	66	53	117	2e-28	121	66	271	0.955
bmo-mir-2817	LTCONS_00047456	96.97	66	2	0	1	66	202	267	1e-26	115	66	304	0.97
bmo-mir-2817	LTCONS_00045202	96.97	66	2	0	1	66	15	80	1e-26	115	66	220	0.97
bmo-mir-2817	LTCONS_00035994	96.97	66	2	0	1	66	345	410	1e-26	115	66	1307	0.97
bmo-mir-2817	LTCONS_00024624	96.97	66	2	0	1	66	1223	1288	1e-26	115	66	2900	0.97
bmo-mir-2817	LTCONS_00024118	96.97	66	2	0	1	66	1822	1757	1e-26	115	66	2961	0.97
bmo-mir-2817	LTCONS_00020207	96.97	66	2	0	1	66	192	257	1e-26	115	66	294	0.97
bmo-mir-2817	LTCONS_00018840	96.97	66	2	0	1	66	683	748	1e-26	115	66	888	0.97
bmo-mir-2817	LTCONS_00014239	96.97	66	2	0	1	66	1717	1782	1e-26	115	66	2555	0.97
bmo-mir-2817	LTCONS_00012537	96.97	66	2	0	1	66	335	400	1e-26	115	66	542	0.97
bmo-mir-2817	LTCONS_00006639	96.97	66	2	0	1	66	491	556	1e-26	115	66	697	0.97
bmo-mir-2817	LTCONS_00049517	96.92	65	2	0	1	65	53	117	5e-26	113	66	202	0.939
bmo-mir-2817	LTCONS_00048649	96.97	66	1	1	1	66	258	322	3e-24	107	66	1666	0.97
bmo-mir-2817	LTCONS_00049485	96.97	66	1	1	1	66	2322	2258	3e-24	107	66	13363	0.97
bmo-mir-2817	LTCONS_00044997	95.45	66	3	0	1	66	191	126	3e-24	107	66	392	0.939
bmo-mir-2817	LTCONS_00033596	96.97	66	1	1	1	66	810	874	3e-24	107	66	4088	0.97
bmo-mir-2817	LTCONS_00025721	95.45	66	3	0	1	66	335	400	3e-24	107	66	542	0.939
bmo-mir-2817	LTCONS_00018332	95.45	66	3	0	1	66	162	227	3e-24	107	66	265	0.939
bmo-mir-2817	LTCONS_00014231	95.45	66	3	0	1	66	344	409	3e-24	107	66	1583	0.939
bmo-mir-2817	LTCONS_00011558	95.45	66	1	1	1	66	102	165	2e-22	101	66	322	0.939
bmo-mir-2817	LTCONS_00021498	95.45	66	2	1	1	66	63	127	8e-22	99.6	66	289	0.939
bmo-mir-2818-1	LTCONS_00048943	98.48	66	1	0	1	66	45	110	5e-29	123	66	280	0.97
bmo-mir-2818-1	LTCONS_00036340	98.48	66	1	0	1	66	43	108	5e-29	123	66	500	0.97
bmo-mir-2818-1	LTCONS_00031313	98.48	66	1	0	1	66	837	902	5e-29	123	66	4530	0.97
bmo-mir-2818-1	LTCONS_00024796	98.48	66	1	0	1	66	36	101	5e-29	123	66	213	0.97
bmo-mir-2818-1	LTCONS_00023953	98.48	66	1	0	1	66	181	116	5e-29	123	66	869	0.97
bmo-mir-2818-1	LTCONS_00021345	98.48	66	1	0	1	66	83	148	5e-29	123	66	525	0.97
bmo-mir-2818-1	LTCONS_00019510	98.48	66	1	0	1	66	866	931	5e-29	123	66	1119	0.97
bmo-mir-2818-1	LTCONS_00018101	98.48	66	1	0	1	66	144	79	5e-29	123	66	200	0.97
bmo-mir-2818-1	LTCONS_00016981	98.48	66	1	0	1	66	57	122	5e-29	123	66	200	0.97
bmo-mir-2818-1	LTCONS_00015874	98.48	66	1	0	1	66	29	94	5e-29	123	66	205	0.97
bmo-mir-2818-1	LTCONS_00011267	98.48	66	1	0	1	66	46	111	5e-29	123	66	213	0.97
bmo-mir-2818-1	LTCONS_00010282	98.48	66	1	0	1	66	1879	1814	5e-29	123	66	1938	0.97
bmo-mir-2818-1	LTCONS_00010281	98.48	66	1	0	1	66	1920	1855	5e-29	123	66	1979	0.97
bmo-mir-2818-1	LTCONS_00008595	98.48	66	1	0	1	66	31	96	5e-29	123	66	475	0.97
bmo-mir-2818-1	LTCONS_00008224	98.48	66	1	0	1	66	42	107	5e-29	123	66	411	0.97
bmo-mir-2818-1	LTCONS_00006629	98.48	66	1	0	1	66	486	551	5e-29	123	66	1783	0.97
bmo-mir-2818-1	LTCONS_00006423	98.46	65	1	0	1	65	187	251	2e-28	121	66	394	0.955
bmo-mir-2818-1	LTCONS_00010755	98.41	63	1	0	3	65	147	85	3e-27	117	66	205	0.924
bmo-mir-2818-1	LTCONS_00052675	96.97	66	2	0	1	66	161	96	1e-26	115	66	587	0.97
bmo-mir-2818-1	LTCONS_00051808	96.97	66	2	0	1	66	34	99	1e-26	115	66	210	0.97
bmo-mir-2818-1	LTCONS_00051446	96.97	66	2	0	1	66	812	877	1e-26	115	66	1600	0.97
bmo-mir-2818-1	LTCONS_00048373	96.97	66	2	0	1	66	2006	1941	1e-26	115	66	2467	0.97
bmo-mir-2818-1	LTCONS_00048372	96.97	66	2	0	1	66	2554	2489	1e-26	115	66	3015	0.97
bmo-mir-2818-1	LTCONS_00037888	96.97	66	2	0	1	66	201	136	1e-26	115	66	209	0.97
bmo-mir-2818-1	LTCONS_00036720	96.97	66	2	0	1	66	1548	1483	1e-26	115	66	1603	0.97
bmo-mir-2818-1	LTCONS_00032958	96.97	66	2	0	1	66	571	506	1e-26	115	66	3021	0.97
bmo-mir-2818-1	LTCONS_00029326	96.97	66	2	0	1	66	50	115	1e-26	115	66	412	0.97
bmo-mir-2818-1	LTCONS_00026470	96.97	66	2	0	1	66	345	280	1e-26	115	66	853	0.97
bmo-mir-2818-1	LTCONS_00024633	96.97	66	2	0	1	66	174	109	1e-26	115	66	201	0.97
bmo-mir-2818-1	LTCONS_00021944	96.97	66	2	0	1	66	220	155	1e-26	115	66	723	0.97
bmo-mir-2818-1	LTCONS_00019646	96.97	66	2	0	1	66	145	80	1e-26	115	66	200	0.97
bmo-mir-2818-1	LTCONS_00009689	96.97	66	2	0	1	66	2354	2289	1e-26	115	66	2851	0.97
bmo-mir-2818-1	LTCONS_00009688	96.97	66	2	0	1	66	1392	1327	1e-26	115	66	1889	0.97
bmo-mir-2818-1	LTCONS_00003543	96.97	66	2	0	1	66	498	433	1e-26	115	66	764	0.97
bmo-mir-2818-1	LTCONS_00003116	96.97	66	2	0	1	66	202	137	1e-26	115	66	259	0.97
bmo-mir-2818-1	LTCONS_00048378	96.92	65	2	0	1	65	57	121	5e-26	113	66	223	0.939
bmo-mir-2818-1	LTCONS_00010139	96.92	65	2	0	1	65	29	93	5e-26	113	66	518	0.939
bmo-mir-2818-1	LTCONS_00047231	96.83	63	2	0	1	63	1460	1398	8e-25	109	66	1985	0.924
bmo-mir-2818-1	LTCONS_00047230	96.83	63	2	0	1	63	1314	1252	8e-25	109	66	1839	0.924
bmo-mir-2818-1	LTCONS_00013575	97.01	67	1	1	1	66	42	108	8e-25	109	66	216	0.97
bmo-mir-2818-1	LTCONS_00037708	95.45	66	3	0	1	66	83	18	3e-24	107	66	517	0.939
bmo-mir-2818-1	LTCONS_00035261	95.45	66	3	0	1	66	337	272	3e-24	107	66	746	0.939
bmo-mir-2818-1	LTCONS_00034700	95.45	66	3	0	1	66	31	96	3e-24	107	66	305	0.939
bmo-mir-2818-1	LTCONS_00020506	95.45	66	3	0	1	66	41	106	3e-24	107	66	317	0.939
bmo-mir-2818-1	LTCONS_00010991	95.45	66	3	0	1	66	2177	2112	3e-24	107	66	2735	0.939
bmo-mir-2818-1	LTCONS_00010990	95.45	66	3	0	1	66	2509	2444	3e-24	107	66	3067	0.939
bmo-mir-2818-1	LTCONS_00010989	95.45	66	3	0	1	66	1692	1627	3e-24	107	66	2250	0.939
bmo-mir-2818-1	LTCONS_00001548	95.45	66	3	0	1	66	386	451	3e-24	107	66	610	0.939
bmo-mir-2818-1	LTCONS_00037886	95.52	67	2	1	1	66	31	97	2e-22	101	66	375	0.955
bmo-mir-2818-1	LTCONS_00034800	95.52	67	2	1	1	66	141	75	2e-22	101	66	374	0.955
bmo-mir-2818-1	LTCONS_00051974	93.94	66	4	0	1	66	1584	1519	8e-22	99.6	66	1599	0.939
bmo-mir-2818-1	LTCONS_00048181	95.45	66	2	1	1	66	65	129	8e-22	99.6	66	489	0.939
bmo-mir-2818-1	LTCONS_00041033	95.45	66	2	1	1	66	18	82	8e-22	99.6	66	518	0.939
bmo-mir-2818-1	LTCONS_00002140	93.94	66	4	0	1	66	206	141	8e-22	99.6	66	519	0.939
bmo-mir-2818-1	LTCONS_00027586	92.86	70	1	1	1	66	205	136	3e-21	97.6	66	261	0.985
bmo-mir-2818-1	LTCONS_00026654	94.03	67	2	1	1	65	91	25	1e-20	95.6	66	333	0.955
bmo-mir-2818-1	LTCONS_00052173	94.03	67	3	1	1	66	727	661	5e-20	93.7	66	1427	0.955
bmo-mir-2818-1	LTCONS_00009196	94.03	67	3	1	1	66	40	106	5e-20	93.7	66	216	0.955
bmo-mir-2818-1	LTCONS_00037710	93.94	66	3	1	1	66	389	325	2e-19	91.7	66	545	0.939
bmo-mir-2818-1	LTCONS_00021892	93.94	66	3	1	2	66	1	66	2e-19	91.7	66	221	0.939
bmo-mir-2818-1	LTCONS_00013376	93.94	66	3	1	1	66	43	107	2e-19	91.7	66	217	0.939
bmo-mir-2818-1	LTCONS_00012115	93.94	66	3	1	1	66	23	87	2e-19	91.7	66	203	0.939
bmo-mir-2818-1	LTCONS_00009535	93.94	66	3	1	1	66	834	770	2e-19	91.7	66	1333	0.939
bmo-mir-2818-1	LTCONS_00008421	93.94	66	3	1	1	66	35	99	2e-19	91.7	66	315	0.939
bmo-mir-2818-1	LTCONS_00043972	92.65	68	3	1	1	66	29	96	7e-19	89.7	66	255	0.955
bmo-mir-2818-1	LTCONS_00018133	92.42	66	1	1	1	66	342	281	7e-19	89.7	66	400	0.909
bmo-mir-2818-1	LTCONS_00015721	90.28	72	1	1	1	66	3075	3004	7e-19	89.7	66	4070	0.985
bmo-mir-2818-1	LTCONS_00009686	90.28	72	1	1	1	66	170	99	7e-19	89.7	66	222	0.985
bmo-mir-2818-1	LTCONS_00052969	92.54	67	3	1	1	65	31	97	3e-18	87.7	66	209	0.939
bmo-mir-2818-1	LTCONS_00038849	93.75	64	3	1	1	63	124	61	3e-18	87.7	66	439	0.909
bmo-mir-2818-1	LTCONS_00034281	92.54	67	4	1	1	66	481	415	1e-17	85.7	66	1156	0.939
bmo-mir-2818-1	LTCONS_00024599	92.54	67	4	1	1	66	8	74	1e-17	85.7	66	338	0.939
bmo-mir-2818-1	LTCONS_00032929	90.91	66	6	0	1	66	36	101	5e-17	83.8	66	290	0.909
bmo-mir-2818-1	LTCONS_00012159	92.42	66	4	1	1	66	386	322	5e-17	83.8	66	1844	0.909
bmo-mir-2818-1	LTCONS_00044413	90	70	3	1	1	66	43	112	2e-16	81.8	66	232	0.955
bmo-mir-2818-1	LTCONS_00025120	91.04	67	5	1	1	66	394	328	3e-15	77.8	66	482	0.909
bmo-mir-2818-1	LTCONS_00023483	91.04	67	5	1	1	66	14	80	3e-15	77.8	66	205	0.909
bmo-mir-2818-1	LTCONS_00017457	91.04	67	2	2	1	63	133	67	4e-14	73.8	66	304	0.909
bmo-mir-2818-1	LTCONS_00001188	91.18	68	4	2	1	66	211	144	2e-13	71.9	66	223	0.939
bmo-mir-2818-1	LTCONS_00016157	88.41	69	4	2	1	65	23	91	2e-10	61.9	66	201	0.924
bmo-mir-2819	LTCONS_00045384	100	87	0	0	1	87	2690	2776	9e-44	172	87	3852	1
bmo-mir-2819	LTCONS_00045383	100	87	0	0	1	87	2690	2776	9e-44	172	87	4330	1
bmo-mir-2820-1	LTCONS_00044284	95.6	91	4	0	1	91	476	386	1e-36	149	91	1441	0.945
bmo-mir-2820-1	LTCONS_00044628	95.51	89	4	0	1	89	523	435	2e-35	145	91	564	0.934
bmo-mir-2820-1	LTCONS_00045925	95.51	89	4	0	1	89	398	486	2e-35	145	91	915	0.934
bmo-mir-2780a-3	LTCONS_00045919	95.45	88	4	0	1	88	450	363	8e-35	143	88	836	0.943
bmo-mir-2780a-3	LTCONS_00051512	94.32	88	5	0	1	88	165	78	2e-32	135	88	2164	0.943
bmo-mir-2780a-3	LTCONS_00047608	94.32	88	5	0	1	88	761	674	2e-32	135	88	787	0.943
bmo-mir-2780a-3	LTCONS_00044910	94.32	88	5	0	1	88	152	239	2e-32	135	88	285	0.943
bmo-mir-2780a-3	LTCONS_00041966	94.32	88	5	0	1	88	407	320	2e-32	135	88	474	0.943
bmo-mir-2780a-3	LTCONS_00038933	94.32	88	5	0	1	88	147	60	2e-32	135	88	215	0.943
bmo-mir-2780a-3	LTCONS_00032399	94.32	88	5	0	1	88	484	397	2e-32	135	88	552	0.943
bmo-mir-2780a-3	LTCONS_00031897	94.32	88	5	0	1	88	92	179	2e-32	135	88	202	0.943
bmo-mir-2780a-3	LTCONS_00031692	94.32	88	5	0	1	88	779	692	2e-32	135	88	809	0.943
bmo-mir-2780a-3	LTCONS_00026177	94.32	88	5	0	1	88	306	219	2e-32	135	88	4120	0.943
bmo-mir-2780a-3	LTCONS_00020559	94.32	88	5	0	1	88	6	93	2e-32	135	88	324	0.943
bmo-mir-2780a-3	LTCONS_00015938	94.32	88	5	0	1	88	396	309	2e-32	135	88	465	0.943
bmo-mir-2780a-3	LTCONS_00015572	94.32	88	5	0	1	88	192	105	2e-32	135	88	207	0.943
bmo-mir-2780a-3	LTCONS_00013466	94.32	88	5	0	1	88	576	489	2e-32	135	88	1235	0.943
bmo-mir-2780a-3	LTCONS_00012462	94.32	88	5	0	1	88	55	142	2e-32	135	88	335	0.943
bmo-mir-2780a-3	LTCONS_00011574	94.32	88	5	0	1	88	106	19	2e-32	135	88	237	0.943
bmo-mir-2780a-3	LTCONS_00006433	94.32	88	5	0	1	88	79	166	2e-32	135	88	226	0.943
bmo-mir-2780a-3	LTCONS_00052437	93.18	88	6	0	1	88	202	115	5e-30	127	88	226	0.92
bmo-mir-2780a-3	LTCONS_00051058	93.18	88	6	0	1	88	77	164	5e-30	127	88	208	0.92
bmo-mir-2780a-3	LTCONS_00028308	93.18	88	6	0	1	88	186	273	5e-30	127	88	318	0.92
bmo-mir-2780a-3	LTCONS_00025314	93.18	88	6	0	1	88	1973	2060	5e-30	127	88	2485	0.92
bmo-mir-2780a-3	LTCONS_00023058	93.18	88	6	0	1	88	405	318	5e-30	127	88	452	0.92
bmo-mir-2780a-3	LTCONS_00021161	93.18	88	6	0	1	88	201	114	5e-30	127	88	216	0.92
bmo-mir-2780a-3	LTCONS_00012592	93.18	88	6	0	1	88	191	104	5e-30	127	88	259	0.92
bmo-mir-2780a-3	LTCONS_00002834	93.18	88	6	0	1	88	8	95	5e-30	127	88	531	0.92
bmo-mir-2780a-3	LTCONS_00025136	93.1	87	6	0	2	88	119	33	2e-29	125	88	4231	0.909
bmo-mir-2780a-3	LTCONS_00026057	93.1	87	6	0	2	88	130	216	2e-29	125	88	262	0.909
bmo-mir-2780a-3	LTCONS_00005770	93.1	87	6	0	2	88	213	127	2e-29	125	88	2024	0.909
bmo-mir-2780a-3	LTCONS_00046494	93.26	89	5	1	1	88	863	775	3e-28	121	88	1553	0.943
bmo-mir-2780a-3	LTCONS_00032638	92.05	88	7	0	1	88	303	216	1e-27	119	88	317	0.92
bmo-mir-2780a-3	LTCONS_00026247	92.05	88	7	0	1	88	2471	2384	1e-27	119	88	20378	0.92
bmo-mir-2780a-3	LTCONS_00019129	92.05	88	7	0	1	88	271	184	1e-27	119	88	339	0.92
bmo-mir-2780a-3	LTCONS_00012542	92.05	88	7	0	1	88	538	451	1e-27	119	88	6727	0.92
bmo-mir-2780a-3	LTCONS_00002556	92.05	88	7	0	1	88	446	359	1e-27	119	88	472	0.92
bmo-mir-2780a-3	LTCONS_00011376	90.91	88	8	0	1	88	309	222	3e-25	111	88	376	0.909
bmo-mir-2780a-3	LTCONS_00012831	90.91	88	7	1	1	88	625	539	7e-23	103	88	1545	0.909
bmo-mir-2780a-3	LTCONS_00005652	90.91	88	7	1	1	88	101	187	7e-23	103	88	464	0.909
bmo-mir-2780b-2	LTCONS_00015938	97.75	89	1	1	1	89	396	309	9e-38	153	89	465	0.966
bmo-mir-2780b-2	LTCONS_00051512	96.63	89	2	1	1	89	165	78	2e-35	145	89	2164	0.966
bmo-mir-2780b-2	LTCONS_00047608	96.63	89	2	1	1	89	761	674	2e-35	145	89	787	0.966
bmo-mir-2780b-2	LTCONS_00044910	96.63	89	2	1	1	89	152	239	2e-35	145	89	285	0.966
bmo-mir-2780b-2	LTCONS_00041966	96.63	89	2	1	1	89	407	320	2e-35	145	89	474	0.966
bmo-mir-2780b-2	LTCONS_00038933	96.63	89	2	1	1	89	147	60	2e-35	145	89	215	0.966
bmo-mir-2780b-2	LTCONS_00032399	96.63	89	2	1	1	89	484	397	2e-35	145	89	552	0.966
bmo-mir-2780b-2	LTCONS_00031897	96.63	89	2	1	1	89	92	179	2e-35	145	89	202	0.966
bmo-mir-2780b-2	LTCONS_00031692	96.63	89	2	1	1	89	779	692	2e-35	145	89	809	0.966
bmo-mir-2780b-2	LTCONS_00026177	96.63	89	2	1	1	89	306	219	2e-35	145	89	4120	0.966
bmo-mir-2780b-2	LTCONS_00020559	96.63	89	2	1	1	89	6	93	2e-35	145	89	324	0.966
bmo-mir-2780b-2	LTCONS_00021161	96.63	89	2	1	1	89	201	114	2e-35	145	89	216	0.966
bmo-mir-2780b-2	LTCONS_00015572	96.63	89	2	1	1	89	192	105	2e-35	145	89	207	0.966
bmo-mir-2780b-2	LTCONS_00012462	96.63	89	2	1	1	89	55	142	2e-35	145	89	335	0.966
bmo-mir-2780b-2	LTCONS_00011574	96.63	89	2	1	1	89	106	19	2e-35	145	89	237	0.966
bmo-mir-2780b-2	LTCONS_00011376	96.63	89	2	1	1	89	309	222	2e-35	145	89	376	0.966
bmo-mir-2780b-2	LTCONS_00006433	96.63	89	2	1	1	89	79	166	2e-35	145	89	226	0.966
bmo-mir-2780b-2	LTCONS_00052437	95.51	89	3	1	1	89	202	115	5e-33	137	89	226	0.955
bmo-mir-2780b-2	LTCONS_00051058	95.51	89	3	1	1	89	77	164	5e-33	137	89	208	0.955
bmo-mir-2780b-2	LTCONS_00045919	95.51	89	3	1	1	89	450	363	5e-33	137	89	836	0.955
bmo-mir-2780b-2	LTCONS_00028308	95.51	89	3	1	1	89	186	273	5e-33	137	89	318	0.955
bmo-mir-2780b-2	LTCONS_00025314	95.51	89	3	1	1	89	1973	2060	5e-33	137	89	2485	0.955
bmo-mir-2780b-2	LTCONS_00023058	95.51	89	3	1	1	89	405	318	5e-33	137	89	452	0.955
bmo-mir-2780b-2	LTCONS_00018306	96.47	85	2	1	5	89	71	154	5e-33	137	89	231	0.91
bmo-mir-2780b-2	LTCONS_00012592	95.51	89	3	1	1	89	191	104	5e-33	137	89	259	0.955
bmo-mir-2780b-2	LTCONS_00002834	95.51	89	3	1	1	89	8	95	5e-33	137	89	531	0.955
bmo-mir-2780b-2	LTCONS_00051181	96.43	84	2	1	3	86	83	1	2e-32	135	89	215	0.91
bmo-mir-2780b-2	LTCONS_00025136	95.45	88	3	1	2	89	119	33	2e-32	135	89	4231	0.933
bmo-mir-2780b-2	LTCONS_00026057	95.45	88	3	1	2	89	130	216	2e-32	135	89	262	0.933
bmo-mir-2780b-2	LTCONS_00005770	95.45	88	3	1	2	89	213	127	2e-32	135	89	2024	0.933
bmo-mir-2780b-2	LTCONS_00012792	95.4	87	3	1	3	89	6616	6531	8e-32	133	89	7793	0.921
bmo-mir-2780b-2	LTCONS_00046494	95.56	90	2	2	1	89	863	775	3e-31	131	89	1553	0.966
bmo-mir-2780b-2	LTCONS_00032638	94.38	89	4	1	1	89	303	216	1e-30	129	89	317	0.933
bmo-mir-2780b-2	LTCONS_00026247	94.38	89	4	1	1	89	2471	2384	1e-30	129	89	20378	0.933
bmo-mir-2780b-2	LTCONS_00019129	94.38	89	4	1	1	89	271	184	1e-30	129	89	339	0.933
bmo-mir-2780b-2	LTCONS_00013466	94.38	89	4	1	1	89	576	489	1e-30	129	89	1235	0.933
bmo-mir-2780b-2	LTCONS_00012542	94.38	89	4	1	1	89	538	451	1e-30	129	89	6727	0.933
bmo-mir-2780b-2	LTCONS_00002556	94.38	89	4	1	1	89	446	359	1e-30	129	89	472	0.933
bmo-mir-2780b-2	LTCONS_00012831	92.13	89	5	1	1	89	625	539	2e-26	115	89	1545	0.91
bmo-mir-2780b-2	LTCONS_00005652	93.26	89	4	2	1	89	101	187	7e-26	113	89	464	0.933
bmo-mir-2822-1	LTCONS_00001798	100	69	0	0	1	69	132	200	4e-33	137	69	203	1
bmo-mir-2814-2	LTCONS_00030186	96.77	93	3	0	2	94	253	345	4e-40	161	94	653	0.947
bmo-mir-2814-2	LTCONS_00003274	96.74	92	3	0	1	92	438	347	1e-39	159	94	486	0.947
bmo-mir-2804-3	LTCONS_00034296	97.44	78	2	0	1	78	478	555	1e-33	139	78	1003	0.974
bmo-mir-2804-3	LTCONS_00033518	97.44	78	2	0	1	78	333	256	1e-33	139	78	430	0.974
bmo-mir-2804-3	LTCONS_00023007	97.44	78	2	0	1	78	572	495	1e-33	139	78	669	0.974
bmo-mir-2804-3	LTCONS_00013267	97.44	78	2	0	1	78	235	312	1e-33	139	78	786	0.974
bmo-mir-2804-3	LTCONS_00033609	97.37	76	2	0	1	76	306	231	2e-32	135	78	543	0.949
bmo-mir-2804-3	LTCONS_00051910	96.15	78	3	0	1	78	289	212	3e-31	131	78	526	0.949
bmo-mir-2804-3	LTCONS_00048279	96.15	78	3	0	1	78	50	127	3e-31	131	78	714	0.949
bmo-mir-2804-3	LTCONS_00044462	96.15	78	3	0	1	78	242	319	3e-31	131	78	1608	0.949
bmo-mir-2804-3	LTCONS_00044461	96.15	78	3	0	1	78	242	319	3e-31	131	78	1662	0.949
bmo-mir-2804-3	LTCONS_00034952	96.15	78	3	0	1	78	1101	1178	3e-31	131	78	3605	0.949
bmo-mir-2804-3	LTCONS_00028366	96.15	78	3	0	1	78	206	283	3e-31	131	78	522	0.949
bmo-mir-2816-2	LTCONS_00033081	94.59	74	4	0	1	74	63	136	1e-26	115	74	1653	0.932
bmo-mir-2816-2	LTCONS_00034344	94.59	74	4	0	1	74	363	290	1e-26	115	74	453	0.932
bmo-mir-2816-2	LTCONS_00013439	94.59	74	4	0	1	74	1404	1477	1e-26	115	74	2180	0.932
bmo-mir-2816-2	LTCONS_00011978	94.59	74	4	0	1	74	134	207	1e-26	115	74	748	0.932
bmo-mir-2816-3	LTCONS_00033081	94.37	71	4	0	1	71	63	133	9e-25	109	73	1653	0.918
bmo-mir-2816-3	LTCONS_00034344	94.37	71	4	0	1	71	363	293	9e-25	109	73	453	0.918
bmo-mir-2816-3	LTCONS_00013439	94.37	71	4	0	1	71	1404	1474	9e-25	109	73	2180	0.918
bmo-mir-2818-2	LTCONS_00006423	98.51	67	1	0	1	67	187	253	1e-29	125	67	394	0.985
bmo-mir-2818-2	LTCONS_00048943	98.46	65	1	0	1	65	45	109	2e-28	121	67	280	0.94
bmo-mir-2818-2	LTCONS_00036340	98.46	65	1	0	1	65	43	107	2e-28	121	67	500	0.94
bmo-mir-2818-2	LTCONS_00031313	98.46	65	1	0	1	65	837	901	2e-28	121	67	4530	0.94
bmo-mir-2818-2	LTCONS_00024796	98.46	65	1	0	1	65	36	100	2e-28	121	67	213	0.94
bmo-mir-2818-2	LTCONS_00023953	98.46	65	1	0	1	65	181	117	2e-28	121	67	869	0.94
bmo-mir-2818-2	LTCONS_00021345	98.46	65	1	0	1	65	83	147	2e-28	121	67	525	0.94
bmo-mir-2818-2	LTCONS_00019510	98.46	65	1	0	1	65	866	930	2e-28	121	67	1119	0.94
bmo-mir-2818-2	LTCONS_00018101	98.46	65	1	0	1	65	144	80	2e-28	121	67	200	0.94
bmo-mir-2818-2	LTCONS_00016981	98.46	65	1	0	1	65	57	121	2e-28	121	67	200	0.94
bmo-mir-2818-2	LTCONS_00015874	98.46	65	1	0	1	65	29	93	2e-28	121	67	205	0.94
bmo-mir-2818-2	LTCONS_00010755	98.46	65	1	0	3	67	147	83	2e-28	121	67	205	0.94
bmo-mir-2818-2	LTCONS_00011267	98.46	65	1	0	1	65	46	110	2e-28	121	67	213	0.94
bmo-mir-2818-2	LTCONS_00010282	98.46	65	1	0	1	65	1879	1815	2e-28	121	67	1938	0.94
bmo-mir-2818-2	LTCONS_00010281	98.46	65	1	0	1	65	1920	1856	2e-28	121	67	1979	0.94
bmo-mir-2818-2	LTCONS_00008595	98.46	65	1	0	1	65	31	95	2e-28	121	67	475	0.94
bmo-mir-2818-2	LTCONS_00008224	98.46	65	1	0	1	65	42	106	2e-28	121	67	411	0.94
bmo-mir-2818-2	LTCONS_00006629	98.46	65	1	0	1	65	486	550	2e-28	121	67	1783	0.94
bmo-mir-2818-2	LTCONS_00010139	97.01	67	2	0	1	67	29	95	3e-27	117	67	518	0.955
bmo-mir-2818-2	LTCONS_00052675	96.92	65	2	0	1	65	161	97	5e-26	113	67	587	0.925
bmo-mir-2818-2	LTCONS_00051808	96.92	65	2	0	1	65	34	98	5e-26	113	67	210	0.925
bmo-mir-2818-2	LTCONS_00051446	96.92	65	2	0	1	65	812	876	5e-26	113	67	1600	0.925
bmo-mir-2818-2	LTCONS_00048378	96.92	65	2	0	1	65	57	121	5e-26	113	67	223	0.925
bmo-mir-2818-2	LTCONS_00048373	96.92	65	2	0	1	65	2006	1942	5e-26	113	67	2467	0.925
bmo-mir-2818-2	LTCONS_00048372	96.92	65	2	0	1	65	2554	2490	5e-26	113	67	3015	0.925
bmo-mir-2818-2	LTCONS_00037888	96.92	65	2	0	1	65	201	137	5e-26	113	67	209	0.925
bmo-mir-2818-2	LTCONS_00036720	96.92	65	2	0	1	65	1548	1484	5e-26	113	67	1603	0.925
bmo-mir-2818-2	LTCONS_00032958	96.92	65	2	0	1	65	571	507	5e-26	113	67	3021	0.925
bmo-mir-2818-2	LTCONS_00029326	96.92	65	2	0	1	65	50	114	5e-26	113	67	412	0.925
bmo-mir-2818-2	LTCONS_00026470	96.92	65	2	0	1	65	345	281	5e-26	113	67	853	0.925
bmo-mir-2818-2	LTCONS_00024633	96.92	65	2	0	1	65	174	110	5e-26	113	67	201	0.925
bmo-mir-2818-2	LTCONS_00021944	96.92	65	2	0	1	65	220	156	5e-26	113	67	723	0.925
bmo-mir-2818-2	LTCONS_00019646	96.92	65	2	0	1	65	145	81	5e-26	113	67	200	0.925
bmo-mir-2818-2	LTCONS_00009689	96.92	65	2	0	1	65	2354	2290	5e-26	113	67	2851	0.925
bmo-mir-2818-2	LTCONS_00009688	96.92	65	2	0	1	65	1392	1328	5e-26	113	67	1889	0.925
bmo-mir-2818-2	LTCONS_00003543	96.92	65	2	0	1	65	498	434	5e-26	113	67	764	0.925
bmo-mir-2818-2	LTCONS_00003116	96.92	65	2	0	1	65	202	138	5e-26	113	67	259	0.925
bmo-mir-2818-2	LTCONS_00047231	96.83	63	2	0	1	63	1460	1398	8e-25	109	67	1985	0.91
bmo-mir-2818-2	LTCONS_00047230	96.83	63	2	0	1	63	1314	1252	8e-25	109	67	1839	0.91
bmo-mir-2818-2	LTCONS_00013575	96.97	66	1	1	1	65	42	107	3e-24	107	67	216	0.955
bmo-mir-2818-2	LTCONS_00037708	95.38	65	3	0	1	65	83	19	1e-23	105	67	517	0.91
bmo-mir-2818-2	LTCONS_00035261	95.38	65	3	0	1	65	337	273	1e-23	105	67	746	0.91
bmo-mir-2818-2	LTCONS_00020506	95.38	65	3	0	1	65	41	105	1e-23	105	67	317	0.91
bmo-mir-2818-2	LTCONS_00010991	95.38	65	3	0	1	65	2177	2113	1e-23	105	67	2735	0.91
bmo-mir-2818-2	LTCONS_00010990	95.38	65	3	0	1	65	2509	2445	1e-23	105	67	3067	0.91
bmo-mir-2818-2	LTCONS_00010989	95.38	65	3	0	1	65	1692	1628	1e-23	105	67	2250	0.91
bmo-mir-2818-2	LTCONS_00001548	95.38	65	3	0	1	65	386	450	1e-23	105	67	610	0.91
bmo-mir-2818-2	LTCONS_00037886	95.45	66	2	1	1	65	31	96	8e-22	99.6	67	375	0.925
bmo-mir-2818-2	LTCONS_00034800	95.45	66	2	1	1	65	141	76	8e-22	99.6	67	374	0.925
bmo-mir-2818-2	LTCONS_00051974	93.85	65	4	0	1	65	1584	1520	3e-21	97.6	67	1599	0.91
bmo-mir-2818-2	LTCONS_00041033	95.38	65	2	1	1	65	18	81	3e-21	97.6	67	518	0.91
bmo-mir-2818-2	LTCONS_00002140	93.85	65	4	0	1	65	206	142	3e-21	97.6	67	519	0.91
bmo-mir-2818-2	LTCONS_00027586	92.75	69	1	1	1	65	205	137	1e-20	95.6	67	261	0.94
bmo-mir-2818-2	LTCONS_00026654	94.03	67	2	1	1	65	91	25	1e-20	95.6	67	333	0.94
bmo-mir-2818-2	LTCONS_00052173	93.94	66	3	1	1	65	727	662	2e-19	91.7	67	1427	0.925
bmo-mir-2818-2	LTCONS_00009196	93.94	66	3	1	1	65	40	105	2e-19	91.7	67	216	0.925
bmo-mir-2818-2	LTCONS_00021892	93.85	65	3	1	2	65	1	65	8e-19	89.7	67	221	0.91
bmo-mir-2818-2	LTCONS_00052969	92.54	67	3	1	1	65	31	97	3e-18	87.7	67	209	0.925
bmo-mir-2818-2	LTCONS_00043972	92.54	67	3	1	1	65	29	95	3e-18	87.7	67	255	0.925
bmo-mir-2818-2	LTCONS_00015721	90.14	71	1	1	1	65	3075	3005	3e-18	87.7	67	4070	0.94
bmo-mir-2818-2	LTCONS_00009686	90.14	71	1	1	1	65	170	100	3e-18	87.7	67	222	0.94
bmo-mir-2818-2	LTCONS_00044413	89.86	69	3	1	1	65	43	111	7e-16	79.8	67	232	0.925
bmo-mir-2818-2	LTCONS_00016157	88.41	69	4	2	1	65	23	91	2e-10	61.9	67	201	0.91
bmo-mir-2780b-1	LTCONS_00015938	100	88	0	0	1	88	396	309	2e-44	174	88	465	1
bmo-mir-2780b-1	LTCONS_00051512	98.86	88	1	0	1	88	165	78	6e-42	167	88	2164	0.977
bmo-mir-2780b-1	LTCONS_00047608	98.86	88	1	0	1	88	761	674	6e-42	167	88	787	0.977
bmo-mir-2780b-1	LTCONS_00044910	98.86	88	1	0	1	88	152	239	6e-42	167	88	285	0.977
bmo-mir-2780b-1	LTCONS_00041966	98.86	88	1	0	1	88	407	320	6e-42	167	88	474	0.977
bmo-mir-2780b-1	LTCONS_00038933	98.86	88	1	0	1	88	147	60	6e-42	167	88	215	0.977
bmo-mir-2780b-1	LTCONS_00032399	98.86	88	1	0	1	88	484	397	6e-42	167	88	552	0.977
bmo-mir-2780b-1	LTCONS_00031897	98.86	88	1	0	1	88	92	179	6e-42	167	88	202	0.977
bmo-mir-2780b-1	LTCONS_00031692	98.86	88	1	0	1	88	779	692	6e-42	167	88	809	0.977
bmo-mir-2780b-1	LTCONS_00026177	98.86	88	1	0	1	88	306	219	6e-42	167	88	4120	0.977
bmo-mir-2780b-1	LTCONS_00020559	98.86	88	1	0	1	88	6	93	6e-42	167	88	324	0.977
bmo-mir-2780b-1	LTCONS_00015572	98.86	88	1	0	1	88	192	105	6e-42	167	88	207	0.977
bmo-mir-2780b-1	LTCONS_00012462	98.86	88	1	0	1	88	55	142	6e-42	167	88	335	0.977
bmo-mir-2780b-1	LTCONS_00011574	98.86	88	1	0	1	88	106	19	6e-42	167	88	237	0.977
bmo-mir-2780b-1	LTCONS_00006433	98.86	88	1	0	1	88	79	166	6e-42	167	88	226	0.977
bmo-mir-2780b-1	LTCONS_00052437	97.73	88	2	0	1	88	202	115	1e-39	159	88	226	0.977
bmo-mir-2780b-1	LTCONS_00051058	97.73	88	2	0	1	88	77	164	1e-39	159	88	208	0.977
bmo-mir-2780b-1	LTCONS_00045919	97.73	88	2	0	1	88	450	363	1e-39	159	88	836	0.977
bmo-mir-2780b-1	LTCONS_00028308	97.73	88	2	0	1	88	186	273	1e-39	159	88	318	0.977
bmo-mir-2780b-1	LTCONS_00025314	97.73	88	2	0	1	88	1973	2060	1e-39	159	88	2485	0.977
bmo-mir-2780b-1	LTCONS_00023058	97.73	88	2	0	1	88	405	318	1e-39	159	88	452	0.977
bmo-mir-2780b-1	LTCONS_00021161	97.73	88	2	0	1	88	201	114	1e-39	159	88	216	0.977
bmo-mir-2780b-1	LTCONS_00012592	97.73	88	2	0	1	88	191	104	1e-39	159	88	259	0.977
bmo-mir-2780b-1	LTCONS_00002834	97.73	88	2	0	1	88	8	95	1e-39	159	88	531	0.977
bmo-mir-2780b-1	LTCONS_00051181	98.8	83	1	0	3	85	83	1	5e-39	157	88	215	0.932
bmo-mir-2780b-1	LTCONS_00025136	97.7	87	2	0	2	88	119	33	5e-39	157	88	4231	0.955
bmo-mir-2780b-1	LTCONS_00026057	97.7	87	2	0	2	88	130	216	5e-39	157	88	262	0.955
bmo-mir-2780b-1	LTCONS_00005770	97.7	87	2	0	2	88	213	127	5e-39	157	88	2024	0.955
bmo-mir-2780b-1	LTCONS_00012825	98.78	82	1	0	3	84	112	31	2e-38	155	88	3745	0.909
bmo-mir-2780b-1	LTCONS_00012792	97.67	86	2	0	3	88	6616	6531	2e-38	155	88	7793	0.943
bmo-mir-2780b-1	LTCONS_00046494	97.75	89	1	1	1	88	863	775	8e-38	153	88	1553	0.977
bmo-mir-2780b-1	LTCONS_00032638	96.59	88	3	0	1	88	303	216	3e-37	151	88	317	0.955
bmo-mir-2780b-1	LTCONS_00026247	96.59	88	3	0	1	88	2471	2384	3e-37	151	88	20378	0.955
bmo-mir-2780b-1	LTCONS_00019129	96.59	88	3	0	1	88	271	184	3e-37	151	88	339	0.955
bmo-mir-2780b-1	LTCONS_00013466	96.59	88	3	0	1	88	576	489	3e-37	151	88	1235	0.955
bmo-mir-2780b-1	LTCONS_00012542	96.59	88	3	0	1	88	538	451	3e-37	151	88	6727	0.955
bmo-mir-2780b-1	LTCONS_00002556	96.59	88	3	0	1	88	446	359	3e-37	151	88	472	0.955
bmo-mir-2780b-1	LTCONS_00018306	96.43	84	3	0	5	88	71	154	8e-35	143	88	231	0.92
bmo-mir-2780b-1	LTCONS_00011376	95.45	88	4	0	1	88	309	222	8e-35	143	88	376	0.943
bmo-mir-2780b-1	LTCONS_00002171	96.39	83	3	0	6	88	99	17	3e-34	141	88	1282	0.909
bmo-mir-2780b-1	LTCONS_00012831	95.45	88	3	1	1	88	625	539	2e-32	135	88	1545	0.943
bmo-mir-2780b-1	LTCONS_00005652	95.45	88	3	1	1	88	101	187	2e-32	135	88	464	0.943
bmo-mir-2824	LTCONS_00017899	90	100	10	0	1	100	2298	2397	1e-27	119	100	4016	0.9
bmo-mir-2825	LTCONS_00017880	88.89	99	2	1	1	90	6086	6184	5e-27	117	90	13651	0.978
bmo-mir-2827	LTCONS_00048623	98.59	71	1	0	1	71	775	705	6e-32	133	71	1015	0.972
bmo-mir-2827	LTCONS_00012350	92.86	70	1	1	1	70	30	95	3e-21	97.6	71	340	0.915
bmo-mir-2827	LTCONS_00013254	92.86	70	1	1	1	70	1905	1840	3e-21	97.6	71	2075	0.915
bmo-mir-2827	LTCONS_00026078	91.55	71	2	1	1	71	408	474	2e-19	91.7	71	692	0.915
bmo-mir-2807b	LTCONS_00033765	95.24	84	4	0	1	84	374	291	2e-32	135	84	527	0.952
bmo-mir-2807b	LTCONS_00036744	90.48	84	8	0	1	84	3	86	7e-23	103	84	241	0.905
bmo-mir-2807b	LTCONS_00031102	90.48	84	8	0	1	84	492	409	7e-23	103	84	713	0.905
bmo-mir-2807b	LTCONS_00013506	91.57	83	6	1	1	82	584	666	3e-22	101	84	696	0.905
bmo-mir-2807b	LTCONS_00033331	90.48	84	7	1	1	84	1903	1985	2e-20	95.6	84	2301	0.905
bmo-mir-2830-1	LTCONS_00034240	98.68	76	1	0	1	76	616	541	7e-35	143	76	1117	0.974
bmo-mir-2830-1	LTCONS_00018324	98.68	76	1	0	1	76	768	693	7e-35	143	76	797	0.974
bmo-mir-2775b	LTCONS_00017487	87.36	87	2	1	1	78	1157	1071	6e-20	93.7	78	1180	0.974
bmo-mir-2832	LTCONS_00017917	98.98	98	1	0	1	98	1050	953	7e-48	186	98	1610	0.99
bmo-mir-2833-1	LTCONS_00021563	96	75	3	0	1	75	358	284	2e-29	125	75	426	0.96
bmo-mir-2834-1	LTCONS_00035994	96.83	63	2	0	1	63	282	344	7e-25	109	63	1307	0.968
bmo-mir-2834-1	LTCONS_00033596	96.83	63	2	0	1	63	747	809	7e-25	109	63	4088	0.968
bmo-mir-2834-1	LTCONS_00026115	96.83	63	2	0	1	63	2842	2904	7e-25	109	63	3885	0.968
bmo-mir-2834-1	LTCONS_00020207	96.83	63	2	0	1	63	129	191	7e-25	109	63	294	0.968
bmo-mir-2834-1	LTCONS_00011994	96.83	63	2	0	1	63	10	72	7e-25	109	63	280	0.968
bmo-mir-2834-1	LTCONS_00011032	96.83	63	2	0	1	63	129	191	7e-25	109	63	240	0.968
bmo-mir-2834-1	LTCONS_00051076	95.24	63	3	0	1	63	145	207	2e-22	101	63	1434	0.952
bmo-mir-2834-1	LTCONS_00024624	95.24	63	3	0	1	63	1160	1222	2e-22	101	63	2900	0.952
bmo-mir-2834-1	LTCONS_00024118	95.24	63	3	0	1	63	1885	1823	2e-22	101	63	2961	0.952
bmo-mir-2834-1	LTCONS_00018840	95.24	63	3	0	1	63	620	682	2e-22	101	63	888	0.952
bmo-mir-2834-1	LTCONS_00017946	95.24	63	3	0	1	63	3473	3411	2e-22	101	63	4658	0.952
bmo-mir-2834-1	LTCONS_00016812	95.24	63	3	0	1	63	274	336	2e-22	101	63	1855	0.952
bmo-mir-2834-1	LTCONS_00014239	95.24	63	3	0	1	63	1654	1716	2e-22	101	63	2555	0.952
bmo-mir-2834-1	LTCONS_00014091	95.24	63	3	0	1	63	1118	1180	2e-22	101	63	2116	0.952
bmo-mir-2834-1	LTCONS_00012537	95.24	63	3	0	1	63	272	334	2e-22	101	63	542	0.952
bmo-mir-2834-1	LTCONS_00009747	95.24	63	3	0	1	63	1963	1901	2e-22	101	63	4628	0.952
bmo-mir-2834-1	LTCONS_00000954	95.24	63	3	0	1	63	287	349	2e-22	101	63	548	0.952
bmo-mir-2834-1	LTCONS_00021498	95.16	62	3	0	2	63	1	62	7e-22	99.6	63	289	0.921
bmo-mir-2834-1	LTCONS_00048649	93.65	63	4	0	1	63	195	257	4e-20	93.7	63	1666	0.921
bmo-mir-2834-1	LTCONS_00049485	93.65	63	4	0	1	63	2385	2323	4e-20	93.7	63	13363	0.921
bmo-mir-2834-1	LTCONS_00047456	93.65	63	4	0	1	63	139	201	4e-20	93.7	63	304	0.921
bmo-mir-2834-1	LTCONS_00044997	93.65	63	4	0	1	63	254	192	4e-20	93.7	63	392	0.921
bmo-mir-2834-1	LTCONS_00025721	93.65	63	4	0	1	63	272	334	4e-20	93.7	63	542	0.921
bmo-mir-2834-1	LTCONS_00018332	93.65	63	4	0	1	63	99	161	4e-20	93.7	63	265	0.921
bmo-mir-2834-1	LTCONS_00011560	93.65	63	4	0	1	63	615	677	4e-20	93.7	63	907	0.921
bmo-mir-2834-1	LTCONS_00006639	93.65	63	4	0	1	63	428	490	4e-20	93.7	63	697	0.921
bmo-mir-2834-1	LTCONS_00043636	93.55	62	4	0	1	62	98	37	2e-19	91.7	63	401	0.921
bmo-mir-2813-2	LTCONS_00049493	100	79	0	0	1	79	4905	4827	5e-39	157	79	7042	1
bmo-mir-2813-2	LTCONS_00013956	98.73	79	1	0	1	79	1715	1637	1e-36	149	79	1967	0.975
bmo-mir-2822-2	LTCONS_00037304	94.44	72	4	0	1	72	631	702	2e-25	111	72	793	0.931
bmo-mir-2822-2	LTCONS_00046660	94.37	71	4	0	1	71	84	154	9e-25	109	72	217	0.931
bmo-mir-2822-2	LTCONS_00043544	94.37	71	4	0	1	71	51	121	9e-25	109	72	309	0.931
bmo-mir-2822-2	LTCONS_00040799	94.37	71	4	0	1	71	136	66	9e-25	109	72	213	0.931
bmo-mir-2822-2	LTCONS_00038522	94.37	71	4	0	1	71	1366	1296	9e-25	109	72	1441	0.931
bmo-mir-2822-2	LTCONS_00037981	94.37	71	4	0	1	71	224	154	9e-25	109	72	283	0.931
bmo-mir-2822-2	LTCONS_00037705	94.37	71	4	0	1	71	364	294	9e-25	109	72	460	0.931
bmo-mir-2822-2	LTCONS_00033871	94.37	71	4	0	1	71	38	108	9e-25	109	72	291	0.931
bmo-mir-2822-2	LTCONS_00030248	94.37	71	4	0	1	71	303	233	9e-25	109	72	398	0.931
bmo-mir-2822-2	LTCONS_00030234	94.37	71	4	0	1	71	379	309	9e-25	109	72	437	0.931
bmo-mir-2822-2	LTCONS_00023613	94.37	71	4	0	1	71	139	69	9e-25	109	72	216	0.931
bmo-mir-2822-2	LTCONS_00007017	94.37	71	4	0	1	71	169	99	9e-25	109	72	247	0.931
bmo-mir-2822-2	LTCONS_00052475	92.96	71	5	0	1	71	78	148	2e-22	101	72	201	0.917
bmo-mir-2822-2	LTCONS_00017855	92.96	71	5	0	1	71	210	280	2e-22	101	72	527	0.917
bmo-mir-2822-2	LTCONS_00017841	92.96	71	5	0	1	71	234	304	2e-22	101	72	362	0.917
bmo-mir-2822-2	LTCONS_00009965	92.96	71	5	0	1	71	65	135	2e-22	101	72	282	0.917
bmo-mir-2822-2	LTCONS_00019709	91.55	71	6	0	1	71	38	108	5e-20	93.7	72	252	0.903
bmo-mir-2820-2	LTCONS_00044628	97.8	91	2	0	1	91	523	433	2e-41	165	91	564	0.967
bmo-mir-2820-2	LTCONS_00045925	97.8	91	2	0	1	91	398	488	2e-41	165	91	915	0.967
bmo-mir-2820-2	LTCONS_00044284	97.75	89	2	0	1	89	476	388	4e-40	161	91	1441	0.945
bmo-mir-2807a-3	LTCONS_00012260	91.67	96	6	1	1	96	1460	1367	3e-28	121	96	2092	0.917
bmo-mir-2838	LTCONS_00020150	98.8	83	1	0	5	87	304	222	5e-39	157	88	897	0.932
bmo-mir-2838	LTCONS_00012682	98.8	83	1	0	5	87	142	60	5e-39	157	88	202	0.932
bmo-mir-2838	LTCONS_00004490	98.8	83	1	0	5	87	92	10	5e-39	157	88	442	0.932
bmo-mir-2838	LTCONS_00003357	98.8	83	1	0	5	87	801	883	5e-39	157	88	1114	0.932
bmo-mir-2838	LTCONS_00001721	98.8	83	1	0	5	87	683	765	5e-39	157	88	921	0.932
bmo-mir-2838	LTCONS_00013263	96.39	83	3	0	5	87	949	1031	3e-34	141	88	1378	0.909
bmo-mir-2841	LTCONS_00052914	98.75	80	1	0	3	82	235	156	3e-37	151	82	247	0.963
bmo-mir-2841	LTCONS_00010626	98.75	80	1	0	3	82	235	156	3e-37	151	82	1152	0.963
bmo-mir-2841	LTCONS_00039039	97.47	79	2	0	4	82	529	607	3e-34	141	82	1228	0.939
bmo-mir-2841	LTCONS_00048700	95.06	81	2	1	1	81	279	201	7e-29	123	82	565	0.927
bmo-mir-2774c	LTCONS_00052468	94.52	73	4	0	1	73	666	594	6e-26	113	75	711	0.907
bmo-mir-2774c	LTCONS_00003550	94.52	73	4	0	1	73	200	272	6e-26	113	75	405	0.907
bmo-mir-2774c	LTCONS_00034780	94.59	74	3	1	1	73	705	632	4e-24	107	75	798	0.92
bmo-mir-2774c	LTCONS_00017055	94.59	74	3	1	1	73	674	747	4e-24	107	75	2558	0.92
bmo-mir-2774c	LTCONS_00051577	90.67	75	5	2	1	73	184	258	3e-15	77.8	75	375	0.907
bmo-mir-2774c	LTCONS_00051578	90.67	75	5	2	1	73	148	222	3e-15	77.8	75	339	0.907
bmo-mir-2774c	LTCONS_00050721	93.24	74	4	1	1	73	57	130	9e-22	99.6	75	696	0.907
bmo-mir-2774c	LTCONS_00012574	93.24	74	4	1	1	73	232	159	9e-22	99.6	75	2640	0.907
bmo-mir-2774c	LTCONS_00000007	90.67	75	6	1	1	74	654	728	1e-17	85.7	75	937	0.907
bmo-mir-2774c	LTCONS_00022330	92	75	4	2	1	73	607	533	1e-17	85.7	75	651	0.92
bmo-mir-2774c	LTCONS_00052183	90.67	75	5	2	1	73	740	666	3e-15	77.8	75	1036	0.907
bmo-mir-2780c	LTCONS_00051512	97.73	88	2	0	1	88	165	78	1e-39	159	88	2164	0.977
bmo-mir-2780c	LTCONS_00047608	97.73	88	2	0	1	88	761	674	1e-39	159	88	787	0.977
bmo-mir-2780c	LTCONS_00044910	97.73	88	2	0	1	88	152	239	1e-39	159	88	285	0.977
bmo-mir-2780c	LTCONS_00041966	97.73	88	2	0	1	88	407	320	1e-39	159	88	474	0.977
bmo-mir-2780c	LTCONS_00038933	97.73	88	2	0	1	88	147	60	1e-39	159	88	215	0.977
bmo-mir-2780c	LTCONS_00032399	97.73	88	2	0	1	88	484	397	1e-39	159	88	552	0.977
bmo-mir-2780c	LTCONS_00031897	97.73	88	2	0	1	88	92	179	1e-39	159	88	202	0.977
bmo-mir-2780c	LTCONS_00031692	97.73	88	2	0	1	88	779	692	1e-39	159	88	809	0.977
bmo-mir-2780c	LTCONS_00026177	97.73	88	2	0	1	88	306	219	1e-39	159	88	4120	0.977
bmo-mir-2780c	LTCONS_00020559	97.73	88	2	0	1	88	6	93	1e-39	159	88	324	0.977
bmo-mir-2780c	LTCONS_00015572	97.73	88	2	0	1	88	192	105	1e-39	159	88	207	0.977
bmo-mir-2780c	LTCONS_00012462	97.73	88	2	0	1	88	55	142	1e-39	159	88	335	0.977
bmo-mir-2780c	LTCONS_00011574	97.73	88	2	0	1	88	106	19	1e-39	159	88	237	0.977
bmo-mir-2780c	LTCONS_00006433	97.73	88	2	0	1	88	79	166	1e-39	159	88	226	0.977
bmo-mir-2780c	LTCONS_00052437	96.59	88	3	0	1	88	202	115	3e-37	151	88	226	0.955
bmo-mir-2780c	LTCONS_00051058	96.59	88	3	0	1	88	77	164	3e-37	151	88	208	0.955
bmo-mir-2780c	LTCONS_00045919	96.59	88	3	0	1	88	450	363	3e-37	151	88	836	0.955
bmo-mir-2780c	LTCONS_00028308	96.59	88	3	0	1	88	186	273	3e-37	151	88	318	0.955
bmo-mir-2780c	LTCONS_00025314	96.59	88	3	0	1	88	1973	2060	3e-37	151	88	2485	0.955
bmo-mir-2780c	LTCONS_00023058	96.59	88	3	0	1	88	405	318	3e-37	151	88	452	0.955
bmo-mir-2780c	LTCONS_00021161	96.59	88	3	0	1	88	201	114	3e-37	151	88	216	0.955
bmo-mir-2780c	LTCONS_00015938	96.59	88	3	0	1	88	396	309	3e-37	151	88	465	0.955
bmo-mir-2780c	LTCONS_00012592	96.59	88	3	0	1	88	191	104	3e-37	151	88	259	0.955
bmo-mir-2780c	LTCONS_00002834	96.59	88	3	0	1	88	8	95	3e-37	151	88	531	0.955
bmo-mir-2780c	LTCONS_00051181	97.59	83	2	0	3	85	83	1	1e-36	149	88	215	0.909
bmo-mir-2780c	LTCONS_00025136	96.55	87	3	0	2	88	119	33	1e-36	149	88	4231	0.943
bmo-mir-2780c	LTCONS_00026057	96.55	87	3	0	2	88	130	216	1e-36	149	88	262	0.943
bmo-mir-2780c	LTCONS_00005770	96.55	87	3	0	2	88	213	127	1e-36	149	88	2024	0.943
bmo-mir-2780c	LTCONS_00012792	96.51	86	3	0	3	88	6616	6531	5e-36	147	88	7793	0.932
bmo-mir-2780c	LTCONS_00046494	96.63	89	2	1	1	88	863	775	2e-35	145	88	1553	0.977
bmo-mir-2780c	LTCONS_00032638	95.45	88	4	0	1	88	303	216	8e-35	143	88	317	0.943
bmo-mir-2780c	LTCONS_00026247	95.45	88	4	0	1	88	2471	2384	8e-35	143	88	20378	0.943
bmo-mir-2780c	LTCONS_00019129	95.45	88	4	0	1	88	271	184	8e-35	143	88	339	0.943
bmo-mir-2780c	LTCONS_00013466	95.45	88	4	0	1	88	576	489	8e-35	143	88	1235	0.943
bmo-mir-2780c	LTCONS_00012542	95.45	88	4	0	1	88	538	451	8e-35	143	88	6727	0.943
bmo-mir-2780c	LTCONS_00002556	95.45	88	4	0	1	88	446	359	8e-35	143	88	472	0.943
bmo-mir-2780c	LTCONS_00018306	95.24	84	4	0	5	88	71	154	2e-32	135	88	231	0.909
bmo-mir-2780c	LTCONS_00011376	94.32	88	5	0	1	88	309	222	2e-32	135	88	376	0.943
bmo-mir-2780c	LTCONS_00012831	94.32	88	4	1	1	88	625	539	5e-30	127	88	1545	0.943
bmo-mir-2780c	LTCONS_00005652	94.32	88	4	1	1	88	101	187	5e-30	127	88	464	0.943
bmo-mir-2807a-4	LTCONS_00012260	93.75	96	4	1	1	96	1460	1367	6e-33	137	96	2092	0.938
bmo-mir-2833-2	LTCONS_00021563	95.95	74	3	0	1	74	358	285	6e-29	123	75	426	0.947
bmo-mir-2842	LTCONS_00037101	100	74	0	0	1	74	100	27	4e-36	147	74	477	1
bmo-mir-2842	LTCONS_00033740	100	74	0	0	1	74	320	247	4e-36	147	74	399	1
bmo-mir-2842	LTCONS_00030156	98.65	74	1	0	1	74	196	123	1e-33	139	74	370	0.986
bmo-mir-2842	LTCONS_00015892	100	67	0	0	1	67	67	1	6e-32	133	74	474	0.905
bmo-mir-2843-1	LTCONS_00020833	100	77	0	0	1	77	147	223	7e-38	153	77	1675	1
bmo-mir-2843-1	LTCONS_00044940	98.7	77	1	0	1	77	263	339	2e-35	145	77	347	0.974
bmo-mir-2843-1	LTCONS_00035259	98.7	77	1	0	1	77	293	369	2e-35	145	77	1768	0.974
bmo-mir-2843-1	LTCONS_00026471	98.7	77	1	0	1	77	318	394	2e-35	145	77	1531	0.974
bmo-mir-2843-1	LTCONS_00020521	98.7	77	1	0	1	77	20	96	2e-35	145	77	488	0.974
bmo-mir-2843-1	LTCONS_00048240	97.4	77	2	0	1	77	306	382	4e-33	137	77	894	0.961
bmo-mir-2843-1	LTCONS_00036720	97.4	77	2	0	1	77	40	116	4e-33	137	77	1603	0.961
bmo-mir-2843-1	LTCONS_00027681	97.4	77	2	0	1	77	40	116	4e-33	137	77	207	0.961
bmo-mir-2843-1	LTCONS_00020243	97.4	77	2	0	1	77	214	290	4e-33	137	77	1160	0.961
bmo-mir-2843-1	LTCONS_00020242	97.4	77	2	0	1	77	69	145	4e-33	137	77	1220	0.961
bmo-mir-2843-1	LTCONS_00007762	97.4	77	2	0	1	77	229	153	4e-33	137	77	246	0.961
bmo-mir-2843-1	LTCONS_00006246	97.4	77	2	0	1	77	390	466	4e-33	137	77	1312	0.961
bmo-mir-2843-1	LTCONS_00021942	96.1	77	3	0	1	77	624	700	1e-30	129	77	839	0.948
bmo-mir-2843-1	LTCONS_00015189	96.1	77	3	0	1	77	168	92	1e-30	129	77	507	0.948
bmo-mir-2843-1	LTCONS_00013973	96.1	77	3	0	1	77	345	421	1e-30	129	77	1928	0.948
bmo-mir-2843-1	LTCONS_00010933	96.1	77	3	0	1	77	125	201	1e-30	129	77	1559	0.948
bmo-mir-2843-1	LTCONS_00009689	96.1	77	3	0	1	77	354	430	1e-30	129	77	2851	0.948
bmo-mir-2843-1	LTCONS_00003946	96	75	3	0	1	75	294	368	2e-29	125	77	377	0.935
bmo-mir-2843-1	LTCONS_00002757	96	75	3	0	1	75	210	136	2e-29	125	77	213	0.935
bmo-mir-2843-1	LTCONS_00047232	95.95	74	3	0	4	77	455	528	6e-29	123	77	667	0.922
bmo-mir-2843-1	LTCONS_00049207	94.81	77	4	0	1	77	295	219	3e-28	121	77	629	0.948
bmo-mir-2843-1	LTCONS_00048372	94.81	77	4	0	1	77	556	632	3e-28	121	77	3015	0.948
bmo-mir-2843-1	LTCONS_00043023	96.1	77	2	1	1	77	338	413	3e-28	121	77	1813	0.948
bmo-mir-2843-1	LTCONS_00032170	94.81	77	4	0	1	77	191	267	3e-28	121	77	1255	0.948
bmo-mir-2843-1	LTCONS_00032169	94.81	77	4	0	1	77	196	272	3e-28	121	77	1387	0.948
bmo-mir-2843-1	LTCONS_00032168	94.81	77	4	0	1	77	196	272	3e-28	121	77	1517	0.948
bmo-mir-2843-1	LTCONS_00018134	94.81	77	4	0	1	77	201	277	3e-28	121	77	1588	0.948
bmo-mir-2843-1	LTCONS_00010281	94.81	77	4	0	1	77	117	193	3e-28	121	77	1979	0.948
bmo-mir-2814-3	LTCONS_00006659	100	79	0	0	1	79	352	430	5e-39	157	79	724	1
bmo-mir-2834-2	LTCONS_00035994	98.41	63	1	0	1	63	282	344	3e-27	117	63	1307	0.968
bmo-mir-2834-2	LTCONS_00033596	98.41	63	1	0	1	63	747	809	3e-27	117	63	4088	0.968
bmo-mir-2834-2	LTCONS_00026115	98.41	63	1	0	1	63	2842	2904	3e-27	117	63	3885	0.968
bmo-mir-2834-2	LTCONS_00020207	98.41	63	1	0	1	63	129	191	3e-27	117	63	294	0.968
bmo-mir-2834-2	LTCONS_00011994	98.41	63	1	0	1	63	10	72	3e-27	117	63	280	0.968
bmo-mir-2834-2	LTCONS_00011032	98.41	63	1	0	1	63	129	191	3e-27	117	63	240	0.968
bmo-mir-2834-2	LTCONS_00051076	96.83	63	2	0	1	63	145	207	7e-25	109	63	1434	0.968
bmo-mir-2834-2	LTCONS_00024624	96.83	63	2	0	1	63	1160	1222	7e-25	109	63	2900	0.968
bmo-mir-2834-2	LTCONS_00024118	96.83	63	2	0	1	63	1885	1823	7e-25	109	63	2961	0.968
bmo-mir-2834-2	LTCONS_00018840	96.83	63	2	0	1	63	620	682	7e-25	109	63	888	0.968
bmo-mir-2834-2	LTCONS_00017946	96.83	63	2	0	1	63	3473	3411	7e-25	109	63	4658	0.968
bmo-mir-2834-2	LTCONS_00016812	96.83	63	2	0	1	63	274	336	7e-25	109	63	1855	0.968
bmo-mir-2834-2	LTCONS_00014239	96.83	63	2	0	1	63	1654	1716	7e-25	109	63	2555	0.968
bmo-mir-2834-2	LTCONS_00014231	96.83	63	2	0	1	63	281	343	7e-25	109	63	1583	0.968
bmo-mir-2834-2	LTCONS_00014091	96.83	63	2	0	1	63	1118	1180	7e-25	109	63	2116	0.968
bmo-mir-2834-2	LTCONS_00012537	96.83	63	2	0	1	63	272	334	7e-25	109	63	542	0.968
bmo-mir-2834-2	LTCONS_00009747	96.83	63	2	0	1	63	1963	1901	7e-25	109	63	4628	0.968
bmo-mir-2834-2	LTCONS_00000954	96.83	63	2	0	1	63	287	349	7e-25	109	63	548	0.968
bmo-mir-2834-2	LTCONS_00048649	95.24	63	3	0	1	63	195	257	2e-22	101	63	1666	0.952
bmo-mir-2834-2	LTCONS_00049485	95.24	63	3	0	1	63	2385	2323	2e-22	101	63	13363	0.952
bmo-mir-2834-2	LTCONS_00048614	95.24	63	3	0	1	63	1164	1226	2e-22	101	63	1432	0.952
bmo-mir-2834-2	LTCONS_00047456	95.24	63	3	0	1	63	139	201	2e-22	101	63	304	0.952
bmo-mir-2834-2	LTCONS_00044997	95.24	63	3	0	1	63	254	192	2e-22	101	63	392	0.952
bmo-mir-2834-2	LTCONS_00025721	95.24	63	3	0	1	63	272	334	2e-22	101	63	542	0.952
bmo-mir-2834-2	LTCONS_00018332	95.24	63	3	0	1	63	99	161	2e-22	101	63	265	0.952
bmo-mir-2834-2	LTCONS_00011560	95.24	63	3	0	1	63	615	677	2e-22	101	63	907	0.952
bmo-mir-2834-2	LTCONS_00006639	95.24	63	3	0	1	63	428	490	2e-22	101	63	697	0.952
bmo-mir-2834-2	LTCONS_00043636	95.16	62	3	0	1	62	98	37	7e-22	99.6	63	401	0.921
bmo-mir-2834-2	LTCONS_00021498	93.55	62	4	0	2	63	1	62	2e-19	91.7	63	289	0.921
bmo-mir-2830-2	LTCONS_00034240	100	76	0	0	1	76	616	541	3e-37	151	76	1117	1
bmo-mir-2830-2	LTCONS_00018324	100	76	0	0	1	76	768	693	3e-37	151	76	797	1
bmo-mir-2780d	LTCONS_00051512	97.75	89	1	1	1	88	166	78	8e-38	153	88	2164	0.977
bmo-mir-2780d	LTCONS_00047608	97.75	89	1	1	1	88	762	674	8e-38	153	88	787	0.977
bmo-mir-2780d	LTCONS_00044910	97.75	89	1	1	1	88	151	239	8e-38	153	88	285	0.977
bmo-mir-2780d	LTCONS_00041966	97.75	89	1	1	1	88	408	320	8e-38	153	88	474	0.977
bmo-mir-2780d	LTCONS_00038933	97.75	89	1	1	1	88	148	60	8e-38	153	88	215	0.977
bmo-mir-2780d	LTCONS_00032399	97.75	89	1	1	1	88	485	397	8e-38	153	88	552	0.977
bmo-mir-2780d	LTCONS_00031897	97.75	89	1	1	1	88	91	179	8e-38	153	88	202	0.977
bmo-mir-2780d	LTCONS_00031692	97.75	89	1	1	1	88	780	692	8e-38	153	88	809	0.977
bmo-mir-2780d	LTCONS_00026177	97.75	89	1	1	1	88	307	219	8e-38	153	88	4120	0.977
bmo-mir-2780d	LTCONS_00020559	97.75	89	1	1	1	88	5	93	8e-38	153	88	324	0.977
bmo-mir-2780d	LTCONS_00015572	97.75	89	1	1	1	88	193	105	8e-38	153	88	207	0.977
bmo-mir-2780d	LTCONS_00012592	97.75	89	1	1	1	88	192	104	8e-38	153	88	259	0.977
bmo-mir-2780d	LTCONS_00012462	97.75	89	1	1	1	88	54	142	8e-38	153	88	335	0.977
bmo-mir-2780d	LTCONS_00011574	97.75	89	1	1	1	88	107	19	8e-38	153	88	237	0.977
bmo-mir-2780d	LTCONS_00006433	97.75	89	1	1	1	88	78	166	8e-38	153	88	226	0.977
bmo-mir-2780d	LTCONS_00013323	96.59	88	3	0	1	88	106	19	3e-37	151	88	840	0.955
bmo-mir-2780d	LTCONS_00052437	96.63	89	2	1	1	88	203	115	2e-35	145	88	226	0.977
bmo-mir-2780d	LTCONS_00051058	96.63	89	2	1	1	88	76	164	2e-35	145	88	208	0.977
bmo-mir-2780d	LTCONS_00045919	96.63	89	2	1	1	88	451	363	2e-35	145	88	836	0.977
bmo-mir-2780d	LTCONS_00032638	96.63	89	2	1	1	88	304	216	2e-35	145	88	317	0.977
bmo-mir-2780d	LTCONS_00028308	96.63	89	2	1	1	88	185	273	2e-35	145	88	318	0.977
bmo-mir-2780d	LTCONS_00025314	96.63	89	2	1	1	88	1972	2060	2e-35	145	88	2485	0.977
bmo-mir-2780d	LTCONS_00023058	96.63	89	2	1	1	88	406	318	2e-35	145	88	452	0.977
bmo-mir-2780d	LTCONS_00021161	96.63	89	2	1	1	88	202	114	2e-35	145	88	216	0.977
bmo-mir-2780d	LTCONS_00015938	96.63	89	2	1	1	88	397	309	2e-35	145	88	465	0.977
bmo-mir-2780d	LTCONS_00002834	96.63	89	2	1	1	88	7	95	2e-35	145	88	531	0.977
bmo-mir-2780d	LTCONS_00051181	97.59	83	1	1	4	85	83	1	3e-34	141	88	215	0.909
bmo-mir-2780d	LTCONS_00046494	96.67	90	1	2	1	88	864	775	1e-33	139	88	1553	0.989
bmo-mir-2780d	LTCONS_00012792	96.51	86	2	1	4	88	6616	6531	1e-33	139	88	7793	0.932
bmo-mir-2780d	LTCONS_00026247	95.51	89	3	1	1	88	2472	2384	5e-33	137	88	20378	0.966
bmo-mir-2780d	LTCONS_00019129	95.51	89	3	1	1	88	272	184	5e-33	137	88	339	0.966
bmo-mir-2780d	LTCONS_00013466	95.51	89	3	1	1	88	577	489	5e-33	137	88	1235	0.966
bmo-mir-2780d	LTCONS_00012542	95.51	89	3	1	1	88	539	451	5e-33	137	88	6727	0.966
bmo-mir-2780d	LTCONS_00002556	95.51	89	3	1	1	88	447	359	5e-33	137	88	472	0.966
bmo-mir-2780d	LTCONS_00018306	94.38	89	4	1	1	88	66	154	1e-30	129	88	231	0.943
bmo-mir-2780d	LTCONS_00011376	94.38	89	4	1	1	88	310	222	1e-30	129	88	376	0.943
bmo-mir-2780d	LTCONS_00012831	94.38	89	3	2	1	88	626	539	3e-28	121	88	1545	0.943
bmo-mir-2780d	LTCONS_00005652	94.38	89	3	2	1	88	100	187	3e-28	121	88	464	0.943
bmo-mir-2804-4	LTCONS_00034296	96.15	78	3	0	1	78	478	555	3e-31	131	78	1003	0.949
bmo-mir-2804-4	LTCONS_00033518	96.15	78	3	0	1	78	333	256	3e-31	131	78	430	0.949
bmo-mir-2804-4	LTCONS_00028366	96.15	78	3	0	1	78	206	283	3e-31	131	78	522	0.949
bmo-mir-2804-4	LTCONS_00023007	96.15	78	3	0	1	78	572	495	3e-31	131	78	669	0.949
bmo-mir-2804-4	LTCONS_00013267	96.15	78	3	0	1	78	235	312	3e-31	131	78	786	0.949
bmo-mir-2804-4	LTCONS_00033609	96.05	76	3	0	1	76	306	231	4e-30	127	78	543	0.923
bmo-mir-2804-4	LTCONS_00051910	94.87	78	4	0	1	78	289	212	7e-29	123	78	526	0.936
bmo-mir-2804-4	LTCONS_00048279	94.87	78	4	0	1	78	50	127	7e-29	123	78	714	0.936
bmo-mir-2804-4	LTCONS_00034952	94.87	78	4	0	1	78	1101	1178	7e-29	123	78	3605	0.936
bmo-mir-2843-2	LTCONS_00035259	95.92	98	4	0	1	98	293	390	1e-40	163	98	1768	0.959
bmo-mir-2843-2	LTCONS_00026471	95.92	98	4	0	1	98	318	415	1e-40	163	98	1531	0.959
bmo-mir-2843-2	LTCONS_00020521	95.92	98	4	0	1	98	20	117	1e-40	163	98	488	0.959
bmo-mir-2843-2	LTCONS_00048240	94.9	98	5	0	1	98	306	403	2e-38	155	98	894	0.949
bmo-mir-2843-2	LTCONS_00036720	94.9	98	5	0	1	98	40	137	2e-38	155	98	1603	0.949
bmo-mir-2843-2	LTCONS_00027681	94.9	98	5	0	1	98	40	137	2e-38	155	98	207	0.949
bmo-mir-2843-2	LTCONS_00020833	94.9	98	5	0	1	98	147	244	2e-38	155	98	1675	0.949
bmo-mir-2843-2	LTCONS_00007762	94.9	98	5	0	1	98	229	132	2e-38	155	98	246	0.949
bmo-mir-2843-2	LTCONS_00006246	94.9	98	5	0	1	98	390	487	2e-38	155	98	1312	0.949
bmo-mir-2843-2	LTCONS_00021942	93.88	98	6	0	1	98	624	721	6e-36	147	98	839	0.939
bmo-mir-2843-2	LTCONS_00020243	93.88	98	6	0	1	98	214	311	6e-36	147	98	1160	0.939
bmo-mir-2843-2	LTCONS_00020242	93.88	98	6	0	1	98	69	166	6e-36	147	98	1220	0.939
bmo-mir-2843-2	LTCONS_00015189	93.88	98	6	0	1	98	168	71	6e-36	147	98	507	0.939
bmo-mir-2843-2	LTCONS_00013973	93.88	98	6	0	1	98	345	442	6e-36	147	98	1928	0.939
bmo-mir-2843-2	LTCONS_00009689	93.88	98	6	0	1	98	354	451	6e-36	147	98	2851	0.939
bmo-mir-2843-2	LTCONS_00049207	92.86	98	7	0	1	98	295	198	1e-33	139	98	629	0.929
bmo-mir-2843-2	LTCONS_00048372	92.86	98	7	0	1	98	556	653	1e-33	139	98	3015	0.929
bmo-mir-2843-2	LTCONS_00043023	93.88	98	5	1	1	98	338	434	1e-33	139	98	1813	0.939
bmo-mir-2843-2	LTCONS_00032170	92.86	98	7	0	1	98	191	288	1e-33	139	98	1255	0.929
bmo-mir-2843-2	LTCONS_00032169	92.86	98	7	0	1	98	196	293	1e-33	139	98	1387	0.929
bmo-mir-2843-2	LTCONS_00032168	92.86	98	7	0	1	98	196	293	1e-33	139	98	1517	0.929
bmo-mir-2843-2	LTCONS_00018134	92.86	98	7	0	1	98	201	298	1e-33	139	98	1588	0.929
bmo-mir-2843-2	LTCONS_00010281	92.86	98	7	0	1	98	117	214	1e-33	139	98	1979	0.929
bmo-mir-2843-2	LTCONS_00010933	92.86	98	7	0	1	98	125	222	1e-33	139	98	1559	0.929
bmo-mir-2843-2	LTCONS_00002757	90.82	98	9	0	1	98	210	113	9e-29	123	98	213	0.908
bmo-mir-2845	LTCONS_00017897	100	84	0	0	1	84	595	678	5e-42	167	84	1132	1
bmo-mir-2846	LTCONS_00013002	100	94	0	0	1	94	314	407	7e-48	186	94	670	1
bmo-mir-2847	LTCONS_00012305	98.7	77	1	0	2	78	117	193	2e-35	145	82	279	0.915
bmo-mir-2854	LTCONS_00025318	100	80	0	0	1	80	5438	5359	1e-39	159	80	7043	1
bmo-mir-2855	LTCONS_00047830	98.61	72	1	0	1	72	275	346	2e-32	135	72	1392	0.972
bmo-mir-2855	LTCONS_00035399	98.61	72	1	0	1	72	1053	1124	2e-32	135	72	1283	0.972
bmo-mir-2833b	LTCONS_00021563	94.52	73	4	0	1	73	357	285	6e-26	113	73	426	0.932
bmo-mir-2856-2	LTCONS_00033579	97.65	85	2	0	3	87	83	167	8e-38	153	87	536	0.954
bmo-mir-2856-2	LTCONS_00032395	97.65	85	2	0	3	87	2569	2485	8e-38	153	87	2641	0.954
bmo-mir-2859	LTCONS_00011282	98.78	82	1	0	2	83	1	82	2e-38	155	83	332	0.964
api-mir-1923	LTCONS_00052207	91.86	86	6	1	1	86	153	237	4e-24	107	86	1085	0.907
api-mir-1923	LTCONS_00032380	90.7	86	8	0	1	86	1827	1912	4e-24	107	86	4522	0.907
api-mir-1923	LTCONS_00001490	91.86	86	6	1	1	86	289	205	4e-24	107	86	805	0.907
bmo-mir-3213	LTCONS_00013443	100	123	0	0	1	123	908	1030	4e-65	244	123	2369	1
bmo-mir-3223	LTCONS_00012588	100	102	0	0	1	102	879	778	1e-52	202	102	889	1
bmo-mir-3223	LTCONS_00013443	100	102	0	0	1	102	1064	1165	1e-52	202	102	2369	1
bmo-mir-3238	LTCONS_00041988	99.13	115	1	0	1	115	581	467	6e-58	220	115	594	0.983
bmo-mir-3238	LTCONS_00017247	99.13	115	1	0	1	115	2505	2391	6e-58	220	115	3272	0.983
bmo-mir-3238	LTCONS_00017246	99.13	115	1	0	1	115	1585	1471	6e-58	220	115	2352	0.983
bmo-mir-3238	LTCONS_00002849	98.26	115	2	0	1	115	150	36	1e-55	212	115	232	0.974
bmo-mir-3244	LTCONS_00012820	100	122	0	0	1	122	330	451	2e-64	242	122	4362	1
bmo-mir-3245	LTCONS_00012033	100	112	0	0	1	112	21	132	1e-58	222	112	898	1
bmo-mir-3245	LTCONS_00012946	100	112	0	0	1	112	1804	1693	1e-58	222	112	2693	1
bmo-mir-3246	LTCONS_00012980	100	145	0	0	1	145	1038	1182	4e-78	287	145	3896	1
bmo-mir-3248	LTCONS_00042667	99.12	114	1	0	1	114	975	1088	2e-57	218	114	2680	0.982
bmo-mir-2807d	LTCONS_00034171	87.42	159	10	1	1	149	389	547	1e-41	167	149	1995	0.926
bmo-mir-2807d	LTCONS_00031719	87.42	159	10	1	1	149	483	641	1e-41	167	149	1203	0.926
bmo-mir-2807d	LTCONS_00046657	86.79	159	11	1	1	149	284	442	2e-39	159	149	1845	0.919
bmo-mir-2807d	LTCONS_00042613	86.79	159	11	1	1	149	191	349	2e-39	159	149	1176	0.919
bmo-mir-2807d	LTCONS_00032832	86.96	161	9	2	1	149	766	606	1e-38	157	149	1058	0.94
bmo-mir-2807d	LTCONS_00033329	86.16	159	12	1	1	149	166	8	6e-37	151	149	260	0.913
bmo-mir-2807d	LTCONS_00021224	86.16	159	12	1	1	149	18	176	6e-37	151	149	500	0.913
bmo-mir-2807d	LTCONS_00017985	86.16	159	12	1	1	149	92	250	6e-37	151	149	3099	0.913
bmo-mir-2807d	LTCONS_00012370	86.16	159	12	1	1	149	209	367	6e-37	151	149	374	0.913
bmo-mir-2807d	LTCONS_00003717	86.16	159	12	1	1	149	598	440	6e-37	151	149	827	0.913
bmo-mir-2807d	LTCONS_00022794	85.53	159	13	1	1	149	1236	1078	1e-34	143	149	1373	0.906
bmo-mir-2807d	LTCONS_00020739	86.16	159	11	2	1	149	561	718	1e-34	143	149	2735	0.913
bmo-mir-2807d	LTCONS_00004863	86.16	159	11	2	2	149	1095	937	1e-34	143	149	1247	0.913
bmo-mir-2807d	LTCONS_00035896	84.91	159	8	2	1	149	2730	2578	9e-33	137	149	4172	0.906
bmo-mir-2807d	LTCONS_00043287	84.91	159	14	1	1	149	188	346	4e-32	135	149	583	0.906
bmo-mir-2807d	LTCONS_00042730	84.91	159	14	1	1	149	231	73	4e-32	135	149	879	0.906
bmo-mir-2807d	LTCONS_00010544	84.91	159	14	1	1	149	1541	1383	4e-32	135	149	2104	0.906
bmo-mir-2807d	LTCONS_00042824	84.91	159	13	2	1	149	341	184	9e-30	127	149	1152	0.906
bmo-mir-2807d	LTCONS_00021056	84.91	159	13	2	1	149	1494	1337	9e-30	127	149	1676	0.906
bmo-mir-2807d	LTCONS_00014457	84.91	159	13	2	1	149	414	571	9e-30	127	149	779	0.906
bmo-mir-2807d	LTCONS_00019407	83.44	163	12	3	1	149	697	536	2e-24	109	149	2906	0.913
bmo-mir-3257	LTCONS_00048534	100	88	0	0	1	88	592	679	2e-44	174	88	1197	1
bmo-mir-3257	LTCONS_00013470	96.43	84	3	0	2	85	639	722	8e-35	143	88	11954	0.92
bmo-mir-3266	LTCONS_00036100	95.42	131	6	0	1	131	2330	2460	2e-55	212	131	2583	0.954
bmo-mir-3268	LTCONS_00049485	100	112	0	0	1	112	8606	8717	1e-58	222	112	13363	1
bmo-mir-3272	LTCONS_00045917	93.65	126	7	1	1	126	1592	1716	2e-45	178	126	1821	0.929
bmo-mir-3274	LTCONS_00003796	97	100	3	0	5	104	214	313	3e-44	174	104	356	0.933
bmo-mir-3275	LTCONS_00026097	99.26	135	1	0	11	145	3	137	9e-70	260	145	2516	0.924
bmo-mir-3277	LTCONS_00022876	100	141	0	0	1	141	8	148	9e-76	280	141	393	1
bmo-mir-3287	LTCONS_00053201	93.68	95	3	3	1	93	75	168	5e-27	117	93	208	0.946
bmo-mir-3287	LTCONS_00051689	93.68	95	3	3	1	93	216	309	5e-27	117	93	350	0.946
bmo-mir-3287	LTCONS_00050283	93.68	95	3	3	1	93	77	170	5e-27	117	93	207	0.946
bmo-mir-3287	LTCONS_00047110	93.68	95	3	3	1	93	205	298	5e-27	117	93	338	0.946
bmo-mir-3287	LTCONS_00046993	93.68	95	3	3	1	93	149	242	5e-27	117	93	306	0.946
bmo-mir-3287	LTCONS_00046832	93.68	95	3	3	1	93	198	291	5e-27	117	93	300	0.946
bmo-mir-3287	LTCONS_00046488	93.68	95	3	3	1	93	204	297	5e-27	117	93	584	0.946
bmo-mir-3287	LTCONS_00043621	93.68	95	3	3	1	93	193	286	5e-27	117	93	356	0.946
bmo-mir-3287	LTCONS_00037352	93.68	95	3	3	1	93	204	297	5e-27	117	93	339	0.946
bmo-mir-3287	LTCONS_00036107	93.68	95	3	3	1	93	120	213	5e-27	117	93	253	0.946
bmo-mir-3287	LTCONS_00036051	93.68	95	3	3	1	93	259	166	5e-27	117	93	411	0.946
bmo-mir-3287	LTCONS_00034789	93.68	95	3	3	1	93	190	283	5e-27	117	93	375	0.946
bmo-mir-3287	LTCONS_00033750	93.68	95	3	3	1	93	190	283	5e-27	117	93	318	0.946
bmo-mir-3287	LTCONS_00032006	93.68	95	3	3	1	93	209	302	5e-27	117	93	342	0.946
bmo-mir-3287	LTCONS_00031501	93.68	95	3	3	1	93	196	289	5e-27	117	93	375	0.946
bmo-mir-3287	LTCONS_00031500	93.68	95	3	3	1	93	211	304	5e-27	117	93	390	0.946
bmo-mir-3287	LTCONS_00029945	93.68	95	3	3	1	93	213	306	5e-27	117	93	375	0.946
bmo-mir-3287	LTCONS_00027800	93.68	95	3	3	1	93	195	288	5e-27	117	93	397	0.946
bmo-mir-3287	LTCONS_00022135	93.68	95	3	3	1	93	193	286	5e-27	117	93	496	0.946
bmo-mir-3287	LTCONS_00020157	93.68	95	3	3	1	93	202	295	5e-27	117	93	306	0.946
bmo-mir-3287	LTCONS_00019741	93.68	95	3	3	1	93	201	294	5e-27	117	93	332	0.946
bmo-mir-3287	LTCONS_00018486	93.68	95	3	3	1	93	133	226	5e-27	117	93	266	0.946
bmo-mir-3287	LTCONS_00019503	93.68	95	3	3	1	93	31	124	5e-27	117	93	210	0.946
bmo-mir-3287	LTCONS_00013732	93.68	95	3	3	1	93	78	171	5e-27	117	93	209	0.946
bmo-mir-3287	LTCONS_00012820	93.68	95	3	3	1	93	1302	1395	5e-27	117	93	4362	0.946
bmo-mir-3287	LTCONS_00009860	93.68	95	3	3	1	93	124	217	5e-27	117	93	281	0.946
bmo-mir-3287	LTCONS_00002971	93.68	95	3	3	1	93	204	297	5e-27	117	93	337	0.946
bmo-mir-3287	LTCONS_00000616	93.68	95	3	3	1	93	87	180	5e-27	117	93	214	0.946
bmo-mir-3287	LTCONS_00052619	92.63	95	4	3	1	93	206	299	1e-24	109	93	364	0.935
bmo-mir-3287	LTCONS_00050340	92.63	95	4	3	1	93	204	297	1e-24	109	93	387	0.935
bmo-mir-3287	LTCONS_00048672	92.63	95	4	3	1	93	1761	1668	1e-24	109	93	1825	0.935
bmo-mir-3287	LTCONS_00049449	92.63	95	4	3	1	93	520	613	1e-24	109	93	804	0.935
bmo-mir-3287	LTCONS_00049448	92.63	95	4	3	1	93	673	766	1e-24	109	93	957	0.935
bmo-mir-3287	LTCONS_00048617	92.63	95	4	3	1	93	3050	2957	1e-24	109	93	6820	0.935
bmo-mir-3287	LTCONS_00049156	92.63	95	4	3	1	93	193	286	1e-24	109	93	319	0.935
bmo-mir-3287	LTCONS_00048813	92.63	95	4	3	1	93	122	215	1e-24	109	93	256	0.935
bmo-mir-3287	LTCONS_00046945	92.63	95	4	3	1	93	198	291	1e-24	109	93	328	0.935
bmo-mir-3287	LTCONS_00046667	92.63	95	4	3	1	93	103	10	1e-24	109	93	305	0.935
bmo-mir-3287	LTCONS_00047531	92.63	95	4	3	1	93	203	296	1e-24	109	93	416	0.935
bmo-mir-3287	LTCONS_00045979	92.63	95	4	3	1	93	106	199	1e-24	109	93	239	0.935
bmo-mir-3287	LTCONS_00045585	92.63	95	4	3	1	93	211	304	1e-24	109	93	340	0.935
bmo-mir-3287	LTCONS_00041940	91.58	95	6	2	1	93	35	129	1e-24	109	93	236	0.935
bmo-mir-3287	LTCONS_00039428	92.63	95	4	3	1	93	133	226	1e-24	109	93	264	0.935
bmo-mir-3287	LTCONS_00039209	92.63	95	4	3	1	93	199	292	1e-24	109	93	378	0.935
bmo-mir-3287	LTCONS_00037993	92.63	95	4	3	1	93	203	296	1e-24	109	93	336	0.935
bmo-mir-3287	LTCONS_00037643	92.63	95	4	3	1	93	408	315	1e-24	109	93	418	0.935
bmo-mir-3287	LTCONS_00037078	92.63	95	4	3	1	93	195	288	1e-24	109	93	391	0.935
bmo-mir-3287	LTCONS_00037109	92.63	95	4	3	1	93	210	303	1e-24	109	93	340	0.935
bmo-mir-3287	LTCONS_00035957	92.63	95	4	3	1	93	205	298	1e-24	109	93	382	0.935
bmo-mir-3287	LTCONS_00034517	92.63	95	4	3	1	93	201	294	1e-24	109	93	359	0.935
bmo-mir-3287	LTCONS_00032772	92.63	95	4	3	1	93	76	169	1e-24	109	93	209	0.935
bmo-mir-3287	LTCONS_00033885	92.63	95	4	3	1	93	76	169	1e-24	109	93	231	0.935
bmo-mir-3287	LTCONS_00030961	92.63	95	4	3	1	93	194	287	1e-24	109	93	327	0.935
bmo-mir-3287	LTCONS_00027932	92.63	95	4	3	1	93	153	246	1e-24	109	93	257	0.935
bmo-mir-3287	LTCONS_00027851	92.63	95	4	3	1	93	75	168	1e-24	109	93	213	0.935
bmo-mir-3287	LTCONS_00025545	92.63	95	4	3	1	93	155	248	1e-24	109	93	341	0.935
bmo-mir-3287	LTCONS_00020544	92.63	95	4	3	1	93	211	304	1e-24	109	93	395	0.935
bmo-mir-3287	LTCONS_00020519	92.63	95	4	3	1	93	205	298	1e-24	109	93	350	0.935
bmo-mir-3287	LTCONS_00019682	92.63	95	4	3	1	93	71	164	1e-24	109	93	403	0.935
bmo-mir-3287	LTCONS_00018503	92.63	95	4	3	1	93	77	170	1e-24	109	93	210	0.935
bmo-mir-3287	LTCONS_00017550	92.63	95	4	3	1	93	78	171	1e-24	109	93	342	0.935
bmo-mir-3287	LTCONS_00014884	92.63	95	4	3	1	93	196	289	1e-24	109	93	358	0.935
bmo-mir-3287	LTCONS_00012422	92.63	95	4	3	1	93	204	297	1e-24	109	93	337	0.935
bmo-mir-3287	LTCONS_00011637	92.63	95	4	3	1	93	201	294	1e-24	109	93	601	0.935
bmo-mir-3287	LTCONS_00010590	92.63	95	4	3	1	93	107	200	1e-24	109	93	254	0.935
bmo-mir-3287	LTCONS_00009863	92.63	95	4	3	1	93	114	207	1e-24	109	93	273	0.935
bmo-mir-3287	LTCONS_00008673	92.63	95	4	3	1	93	78	171	1e-24	109	93	207	0.935
bmo-mir-3287	LTCONS_00009126	92.63	95	4	3	1	93	204	297	1e-24	109	93	338	0.935
bmo-mir-3287	LTCONS_00008147	92.63	95	4	3	1	93	735	828	1e-24	109	93	867	0.935
bmo-mir-3287	LTCONS_00007927	92.63	95	4	3	1	93	204	297	1e-24	109	93	360	0.935
bmo-mir-3287	LTCONS_00007920	92.63	95	4	3	1	93	195	288	1e-24	109	93	374	0.935
bmo-mir-3287	LTCONS_00002955	92.63	95	4	3	1	93	70	163	1e-24	109	93	203	0.935
bmo-mir-3287	LTCONS_00003879	92.63	95	4	3	1	93	203	296	1e-24	109	93	332	0.935
bmo-mir-3287	LTCONS_00001475	92.63	95	4	3	1	93	153	246	1e-24	109	93	284	0.935
bmo-mir-3287	LTCONS_00000144	92.63	95	4	3	1	93	93	186	1e-24	109	93	273	0.935
bmo-mir-3287	LTCONS_00000044	92.63	95	4	3	1	93	195	288	1e-24	109	93	475	0.935
bmo-mir-3287	LTCONS_00044269	91.49	94	6	2	1	93	146	238	5e-24	107	93	653	0.925
bmo-mir-3287	LTCONS_00029481	92.55	94	4	3	1	92	205	297	5e-24	107	93	497	0.925
bmo-mir-3287	LTCONS_00027003	91.49	94	6	2	1	93	104	196	5e-24	107	93	268	0.925
bmo-mir-3287	LTCONS_00012620	91.49	94	6	2	1	93	2245	2337	5e-24	107	93	2928	0.925
bmo-mir-3287	LTCONS_00027157	92.47	93	4	3	3	93	664	573	2e-23	105	93	969	0.914
bmo-mir-3287	LTCONS_00017800	92.47	93	4	3	1	91	203	294	2e-23	105	93	508	0.914
bmo-mir-3287	LTCONS_00052279	92.63	95	3	4	1	92	138	231	3e-22	101	93	321	0.935
bmo-mir-3287	LTCONS_00053041	91.58	95	5	3	1	93	61	154	3e-22	101	93	272	0.935
bmo-mir-3287	LTCONS_00051807	91.58	95	5	3	1	93	192	285	3e-22	101	93	374	0.935
bmo-mir-3287	LTCONS_00050734	91.58	95	5	3	1	93	95	188	3e-22	101	93	225	0.935
bmo-mir-3287	LTCONS_00049249	91.49	94	4	3	1	91	197	289	3e-22	101	93	289	0.925
bmo-mir-3287	LTCONS_00048197	91.58	95	5	3	1	93	124	217	3e-22	101	93	256	0.935
bmo-mir-3287	LTCONS_00046766	91.58	95	5	3	1	93	203	296	3e-22	101	93	826	0.935
bmo-mir-3287	LTCONS_00046719	91.58	95	5	3	1	93	100	7	3e-22	101	93	303	0.935
bmo-mir-3287	LTCONS_00047590	91.58	95	5	3	1	93	112	205	3e-22	101	93	245	0.935
bmo-mir-3287	LTCONS_00047488	91.58	95	5	3	1	93	203	296	3e-22	101	93	335	0.935
bmo-mir-3287	LTCONS_00046588	91.58	95	5	3	1	93	98	191	3e-22	101	93	259	0.935
bmo-mir-3287	LTCONS_00044850	91.58	95	5	3	1	93	208	301	3e-22	101	93	341	0.935
bmo-mir-3287	LTCONS_00046119	91.58	95	5	3	1	93	208	301	3e-22	101	93	310	0.935
bmo-mir-3287	LTCONS_00046107	91.58	95	5	3	1	93	164	257	3e-22	101	93	297	0.935
bmo-mir-3287	LTCONS_00045996	91.58	95	5	3	1	93	106	199	3e-22	101	93	420	0.935
bmo-mir-3287	LTCONS_00045756	91.58	95	5	3	1	93	196	289	3e-22	101	93	582	0.935
bmo-mir-3287	LTCONS_00045693	91.58	95	5	3	1	93	205	298	3e-22	101	93	338	0.935
bmo-mir-3287	LTCONS_00043886	91.58	95	5	3	1	93	199	292	3e-22	101	93	334	0.935
bmo-mir-3287	LTCONS_00045099	91.58	95	5	3	1	93	205	298	3e-22	101	93	355	0.935
bmo-mir-3287	LTCONS_00042089	91.58	95	5	3	1	93	471	564	3e-22	101	93	1089	0.935
bmo-mir-3287	LTCONS_00043325	91.58	95	5	3	1	93	203	296	3e-22	101	93	418	0.935
bmo-mir-3287	LTCONS_00043275	91.58	95	5	3	1	93	1303	1210	3e-22	101	93	1926	0.935
bmo-mir-3287	LTCONS_00041865	91.58	95	5	3	1	93	205	298	3e-22	101	93	370	0.935
bmo-mir-3287	LTCONS_00040394	91.58	95	5	3	1	93	136	229	3e-22	101	93	319	0.935
bmo-mir-3287	LTCONS_00041125	91.58	95	5	3	1	93	208	301	3e-22	101	93	591	0.935
bmo-mir-3287	LTCONS_00040255	91.58	95	5	3	1	93	94	187	3e-22	101	93	363	0.935
bmo-mir-3287	LTCONS_00040916	91.58	95	5	3	1	93	200	293	3e-22	101	93	364	0.935
bmo-mir-3287	LTCONS_00040854	91.58	95	5	3	1	93	196	289	3e-22	101	93	299	0.935
bmo-mir-3287	LTCONS_00040838	91.58	95	5	3	1	93	203	296	3e-22	101	93	335	0.935
bmo-mir-3287	LTCONS_00040821	91.58	95	5	3	1	93	106	199	3e-22	101	93	291	0.935
bmo-mir-3287	LTCONS_00039499	91.58	95	5	3	1	93	87	180	3e-22	101	93	220	0.935
bmo-mir-3287	LTCONS_00038975	91.58	95	5	3	1	93	210	303	3e-22	101	93	313	0.935
bmo-mir-3287	LTCONS_00038024	91.58	95	5	3	1	93	122	215	3e-22	101	93	226	0.935
bmo-mir-3287	LTCONS_00038299	91.58	95	5	3	1	93	89	182	3e-22	101	93	250	0.935
bmo-mir-3287	LTCONS_00037755	91.58	95	5	3	1	93	68	161	3e-22	101	93	202	0.935
bmo-mir-3287	LTCONS_00037703	91.58	95	5	3	1	93	119	212	3e-22	101	93	299	0.935
bmo-mir-3287	LTCONS_00037621	91.58	95	5	3	1	93	201	294	3e-22	101	93	344	0.935
bmo-mir-3287	LTCONS_00037008	91.58	95	5	3	1	93	205	298	3e-22	101	93	338	0.935
bmo-mir-3287	LTCONS_00037405	91.58	95	5	3	1	93	153	246	3e-22	101	93	284	0.935
bmo-mir-3287	LTCONS_00037404	91.58	95	5	3	1	93	204	297	3e-22	101	93	569	0.935
bmo-mir-3287	LTCONS_00037264	91.58	95	5	3	1	93	171	264	3e-22	101	93	273	0.935
bmo-mir-3287	LTCONS_00036614	91.58	95	5	3	1	93	176	269	3e-22	101	93	355	0.935
bmo-mir-3287	LTCONS_00036541	91.58	95	5	3	1	93	435	528	3e-22	101	93	595	0.935
bmo-mir-3287	LTCONS_00035494	91.58	95	5	3	1	93	210	303	3e-22	101	93	512	0.935
bmo-mir-3287	LTCONS_00036281	91.58	95	5	3	1	93	71	164	3e-22	101	93	250	0.935
bmo-mir-3287	LTCONS_00033254	91.58	95	5	3	1	93	1196	1103	3e-22	101	93	1472	0.935
bmo-mir-3287	LTCONS_00034215	91.58	95	5	3	1	93	183	276	3e-22	101	93	425	0.935
bmo-mir-3287	LTCONS_00034002	91.58	95	5	3	1	93	77	170	3e-22	101	93	211	0.935
bmo-mir-3287	LTCONS_00033985	91.58	95	5	3	1	93	115	208	3e-22	101	93	248	0.935
bmo-mir-3287	LTCONS_00033517	91.58	95	5	3	1	93	210	303	3e-22	101	93	344	0.935
bmo-mir-3287	LTCONS_00031566	91.58	95	5	3	1	93	95	188	3e-22	101	93	225	0.935
bmo-mir-3287	LTCONS_00031546	91.58	95	5	3	1	93	194	287	3e-22	101	93	326	0.935
bmo-mir-3287	LTCONS_00030037	91.58	95	5	3	1	93	206	299	3e-22	101	93	718	0.935
bmo-mir-3287	LTCONS_00031162	91.58	95	5	3	1	93	38	131	3e-22	101	93	218	0.935
bmo-mir-3287	LTCONS_00031115	91.58	95	5	3	1	93	132	225	3e-22	101	93	267	0.935
bmo-mir-3287	LTCONS_00029935	91.58	95	5	3	1	93	210	303	3e-22	101	93	316	0.935
bmo-mir-3287	LTCONS_00029808	91.58	95	5	3	1	93	194	287	3e-22	101	93	632	0.935
bmo-mir-3287	LTCONS_00030993	91.58	95	5	3	1	93	202	295	3e-22	101	93	646	0.935
bmo-mir-3287	LTCONS_00028762	91.58	95	5	3	1	93	96	189	3e-22	101	93	201	0.935
bmo-mir-3287	LTCONS_00028727	91.58	95	5	3	1	93	196	289	3e-22	101	93	300	0.935
bmo-mir-3287	LTCONS_00028720	91.58	95	5	3	1	93	57	150	3e-22	101	93	207	0.935
bmo-mir-3287	LTCONS_00029621	91.58	95	5	3	1	93	58	151	3e-22	101	93	216	0.935
bmo-mir-3287	LTCONS_00028664	91.58	95	5	3	1	93	79	172	3e-22	101	93	211	0.935
bmo-mir-3287	LTCONS_00029368	91.58	95	5	3	1	93	59	152	3e-22	101	93	230	0.935
bmo-mir-3287	LTCONS_00028176	91.58	95	5	3	1	93	204	297	3e-22	101	93	307	0.935
bmo-mir-3287	LTCONS_00028138	91.58	95	5	3	1	93	88	181	3e-22	101	93	222	0.935
bmo-mir-3287	LTCONS_00027067	91.58	95	5	3	1	93	106	199	3e-22	101	93	263	0.935
bmo-mir-3287	LTCONS_00026530	91.58	95	5	3	1	93	206	299	3e-22	101	93	364	0.935
bmo-mir-3287	LTCONS_00025030	91.58	95	5	3	1	93	89	182	3e-22	101	93	270	0.935
bmo-mir-3287	LTCONS_00024935	91.58	95	5	3	1	93	206	299	3e-22	101	93	377	0.935
bmo-mir-3287	LTCONS_00024815	91.58	95	5	3	1	93	96	189	3e-22	101	93	299	0.935
bmo-mir-3287	LTCONS_00025683	91.58	95	5	3	1	93	64	157	3e-22	101	93	516	0.935
bmo-mir-3287	LTCONS_00024529	91.58	95	5	3	1	93	205	298	3e-22	101	93	364	0.935
bmo-mir-3287	LTCONS_00024288	91.58	95	5	3	1	93	57	150	3e-22	101	93	290	0.935
bmo-mir-3287	LTCONS_00024261	91.58	95	5	3	1	93	7269	7176	3e-22	101	93	8624	0.935
bmo-mir-3287	LTCONS_00022704	91.58	95	5	3	1	93	197	290	3e-22	101	93	332	0.935
bmo-mir-3287	LTCONS_00022567	91.58	95	5	3	1	93	208	301	3e-22	101	93	570	0.935
bmo-mir-3287	LTCONS_00022225	91.58	95	5	3	1	93	75	168	3e-22	101	93	207	0.935
bmo-mir-3287	LTCONS_00023037	91.58	95	5	3	1	93	106	199	3e-22	101	93	209	0.935
bmo-mir-3287	LTCONS_00021527	91.58	95	5	3	1	93	202	295	3e-22	101	93	384	0.935
bmo-mir-3287	LTCONS_00020689	91.58	95	5	3	1	93	102	195	3e-22	101	93	290	0.935
bmo-mir-3287	LTCONS_00021424	91.58	95	5	3	1	93	212	119	3e-22	101	93	415	0.935
bmo-mir-3287	LTCONS_00021242	91.58	95	5	3	1	93	126	219	3e-22	101	93	259	0.935
bmo-mir-3287	LTCONS_00021164	91.58	95	5	3	1	93	165	258	3e-22	101	93	296	0.935
bmo-mir-3287	LTCONS_00020297	91.58	95	5	3	1	93	203	296	3e-22	101	93	305	0.935
bmo-mir-3287	LTCONS_00018922	91.58	95	5	3	1	93	78	171	3e-22	101	93	276	0.935
bmo-mir-3287	LTCONS_00019977	91.58	95	5	3	1	93	1221	1314	3e-22	101	93	2162	0.935
bmo-mir-3287	LTCONS_00018879	91.58	95	5	3	1	93	77	170	3e-22	101	93	209	0.935
bmo-mir-3287	LTCONS_00018798	91.58	95	5	3	1	93	212	119	3e-22	101	93	411	0.935
bmo-mir-3287	LTCONS_00019850	91.58	95	5	3	1	93	210	303	3e-22	101	93	487	0.935
bmo-mir-3287	LTCONS_00019850	91.58	95	5	3	1	93	354	447	3e-22	101	93	487	0.935
bmo-mir-3287	LTCONS_00018732	91.58	95	5	3	1	93	1257	1164	3e-22	101	93	2180	0.935
bmo-mir-3287	LTCONS_00018692	91.58	95	5	3	1	93	56	149	3e-22	101	93	232	0.935
bmo-mir-3287	LTCONS_00018223	91.58	95	5	3	1	93	205	298	3e-22	101	93	334	0.935
bmo-mir-3287	LTCONS_00017111	91.58	95	5	3	1	93	169	262	3e-22	101	93	324	0.935
bmo-mir-3287	LTCONS_00017100	91.58	95	5	3	1	93	106	13	3e-22	101	93	475	0.935
bmo-mir-3287	LTCONS_00016974	91.58	95	5	3	1	93	175	268	3e-22	101	93	281	0.935
bmo-mir-3287	LTCONS_00016973	91.58	95	5	3	1	93	176	269	3e-22	101	93	282	0.935
bmo-mir-3287	LTCONS_00018045	91.58	95	5	3	1	93	201	294	3e-22	101	93	402	0.935
bmo-mir-3287	LTCONS_00017945	91.58	95	5	3	1	93	704	611	3e-22	101	93	2664	0.935
bmo-mir-3287	LTCONS_00017741	91.58	95	5	3	1	93	204	111	3e-22	101	93	222	0.935
bmo-mir-3287	LTCONS_00016192	91.58	95	5	3	1	93	1370	1463	3e-22	101	93	1907	0.935
bmo-mir-3287	LTCONS_00014750	91.58	95	5	3	1	93	149	242	3e-22	101	93	245	0.935
bmo-mir-3287	LTCONS_00015704	91.58	95	5	3	1	93	215	308	3e-22	101	93	321	0.935
bmo-mir-3287	LTCONS_00013867	91.58	95	5	3	1	93	46	139	3e-22	101	93	252	0.935
bmo-mir-3287	LTCONS_00013848	91.58	95	5	3	1	93	205	298	3e-22	101	93	385	0.935
bmo-mir-3287	LTCONS_00015004	91.58	95	5	3	1	93	198	291	3e-22	101	93	525	0.935
bmo-mir-3287	LTCONS_00013545	91.58	95	5	3	1	93	202	295	3e-22	101	93	306	0.935
bmo-mir-3287	LTCONS_00012205	91.58	95	5	3	1	93	200	293	3e-22	101	93	331	0.935
bmo-mir-3287	LTCONS_00011688	91.58	95	5	3	1	93	196	289	3e-22	101	93	302	0.935
bmo-mir-3287	LTCONS_00010381	91.58	95	5	3	1	93	202	109	3e-22	101	93	343	0.935
bmo-mir-3287	LTCONS_00010025	91.58	95	5	3	1	93	78	171	3e-22	101	93	207	0.935
bmo-mir-3287	LTCONS_00008848	91.58	95	5	3	1	93	205	298	3e-22	101	93	338	0.935
bmo-mir-3287	LTCONS_00009597	91.58	95	5	3	1	93	205	298	3e-22	101	93	533	0.935
bmo-mir-3287	LTCONS_00008426	91.58	95	5	3	1	93	193	286	3e-22	101	93	325	0.935
bmo-mir-3287	LTCONS_00008142	91.58	95	5	3	1	93	111	204	3e-22	101	93	214	0.935
bmo-mir-3287	LTCONS_00008084	91.58	95	5	3	1	93	75	168	3e-22	101	93	205	0.935
bmo-mir-3287	LTCONS_00006803	91.58	95	5	3	1	93	1625	1532	3e-22	101	93	1700	0.935
bmo-mir-3287	LTCONS_00004709	91.58	95	5	3	1	93	181	274	3e-22	101	93	302	0.935
bmo-mir-3287	LTCONS_00004644	91.58	95	5	3	1	93	208	301	3e-22	101	93	512	0.935
bmo-mir-3287	LTCONS_00004528	91.58	95	5	3	1	93	134	227	3e-22	101	93	236	0.935
bmo-mir-3287	LTCONS_00004306	91.58	95	5	3	1	93	203	296	3e-22	101	93	477	0.935
bmo-mir-3287	LTCONS_00003035	91.58	95	5	3	1	93	219	126	3e-22	101	93	434	0.935
bmo-mir-3287	LTCONS_00004213	91.58	95	5	3	1	93	203	296	3e-22	101	93	656	0.935
bmo-mir-3287	LTCONS_00004114	91.58	95	5	3	1	93	206	299	3e-22	101	93	339	0.935
bmo-mir-3287	LTCONS_00002817	91.58	95	5	3	1	93	204	297	3e-22	101	93	337	0.935
bmo-mir-3287	LTCONS_00002129	91.58	95	5	3	1	93	207	300	3e-22	101	93	386	0.935
bmo-mir-3287	LTCONS_00000556	91.58	95	5	3	1	93	204	297	3e-22	101	93	308	0.935
bmo-mir-3287	LTCONS_00001749	91.58	95	5	3	1	93	70	163	3e-22	101	93	203	0.935
bmo-mir-3287	LTCONS_00001478	91.58	95	5	3	1	93	11	104	3e-22	101	93	202	0.935
bmo-mir-3287	LTCONS_00001460	91.58	95	5	3	1	93	203	296	3e-22	101	93	459	0.935
bmo-mir-3287	LTCONS_00036570	91.49	94	5	3	1	92	344	436	1e-21	99.6	93	1003	0.925
bmo-mir-3287	LTCONS_00031637	90.43	94	7	2	1	93	134	226	1e-21	99.6	93	233	0.914
bmo-mir-3287	LTCONS_00031221	91.49	94	5	3	1	92	208	300	1e-21	99.6	93	343	0.925
bmo-mir-3287	LTCONS_00026565	91.49	94	5	3	1	92	203	295	1e-21	99.6	93	307	0.925
bmo-mir-3287	LTCONS_00025426	91.49	94	5	3	1	92	200	292	1e-21	99.6	93	335	0.925
bmo-mir-3287	LTCONS_00023783	91.49	94	5	3	1	92	206	298	1e-21	99.6	93	391	0.925
bmo-mir-3287	LTCONS_00022706	91.49	94	5	3	1	92	203	295	1e-21	99.6	93	468	0.925
bmo-mir-3287	LTCONS_00015257	91.49	94	5	3	2	93	202	294	1e-21	99.6	93	334	0.925
bmo-mir-3287	LTCONS_00013359	91.49	94	5	3	2	93	277	185	1e-21	99.6	93	1067	0.925
bmo-mir-3287	LTCONS_00010499	91.49	94	5	3	1	92	1645	1553	1e-21	99.6	93	2515	0.925
bmo-mir-3287	LTCONS_00009507	91.49	94	5	3	2	93	212	304	1e-21	99.6	93	396	0.925
bmo-mir-3287	LTCONS_00005832	91.49	94	5	3	2	93	203	295	1e-21	99.6	93	635	0.925
bmo-mir-3287	LTCONS_00000182	91.49	94	5	3	1	92	62	154	1e-21	99.6	93	506	0.925
bmo-mir-3287	LTCONS_00040005	91.4	93	5	3	3	93	105	196	5e-21	97.6	93	259	0.914
bmo-mir-3287	LTCONS_00031991	91.4	93	5	3	3	93	174	265	5e-21	97.6	93	344	0.914
bmo-mir-3287	LTCONS_00004984	91.4	93	5	3	1	91	200	291	5e-21	97.6	93	672	0.914
bmo-mir-3287	LTCONS_00052402	90.53	95	6	3	1	93	201	294	7e-20	93.7	93	361	0.925
bmo-mir-3287	LTCONS_00052328	90.53	95	6	3	1	93	218	311	7e-20	93.7	93	351	0.925
bmo-mir-3287	LTCONS_00052974	90.53	95	6	3	1	93	201	294	7e-20	93.7	93	483	0.925
bmo-mir-3287	LTCONS_00052118	90.53	95	6	3	1	93	210	303	7e-20	93.7	93	342	0.925
bmo-mir-3287	LTCONS_00051993	90.53	95	6	3	1	93	204	297	7e-20	93.7	93	363	0.925
bmo-mir-3287	LTCONS_00052601	90.53	95	6	3	1	93	24	117	7e-20	93.7	93	202	0.925
bmo-mir-3287	LTCONS_00052559	90.53	95	6	3	1	93	202	295	7e-20	93.7	93	431	0.925
bmo-mir-3287	LTCONS_00051474	90.53	95	6	3	1	93	196	289	7e-20	93.7	93	355	0.925
bmo-mir-3287	LTCONS_00051280	90.53	95	6	3	1	93	488	581	7e-20	93.7	93	908	0.925
bmo-mir-3287	LTCONS_00051102	90.53	95	6	3	1	93	152	245	7e-20	93.7	93	280	0.925
bmo-mir-3287	LTCONS_00051053	90.53	95	6	3	1	93	74	167	7e-20	93.7	93	209	0.925
bmo-mir-3287	LTCONS_00051052	90.53	95	6	3	1	93	26	119	7e-20	93.7	93	206	0.925
bmo-mir-3287	LTCONS_00050872	90.53	95	6	3	1	93	76	169	7e-20	93.7	93	261	0.925
bmo-mir-3287	LTCONS_00049839	90.53	95	6	3	1	93	21	114	7e-20	93.7	93	217	0.925
bmo-mir-3287	LTCONS_00050712	90.53	95	6	3	1	93	83	176	7e-20	93.7	93	217	0.925
bmo-mir-3296	LTCONS_00025325	100	82	0	0	1	82	699	780	8e-41	163	82	5649	1
bmo-mir-3296	LTCONS_00026247	100	82	0	0	1	82	19330	19249	8e-41	163	82	20378	1
bmo-mir-3296	LTCONS_00048020	96.34	82	3	0	1	82	257	176	1e-33	139	82	588	0.951
bmo-mir-3297	LTCONS_00012551	100	138	0	0	1	138	618	755	6e-74	274	138	1467	1
bmo-mir-3302	LTCONS_00033600	100	129	0	0	1	129	90	218	1e-68	256	129	1729	1
bmo-mir-3303	LTCONS_00018307	96.3	81	3	0	1	81	81	1	5e-33	137	83	233	0.94
bmo-mir-3304a	LTCONS_00031142	100	128	0	0	1	128	154	27	5e-68	254	128	306	1
bmo-mir-3304a	LTCONS_00006982	100	128	0	0	1	128	949	822	5e-68	254	128	2130	1
bmo-mir-3304a	LTCONS_00030558	99.22	128	1	0	1	128	114	241	1e-65	246	128	332	0.992
bmo-mir-3304a	LTCONS_00027847	97.6	125	3	0	4	128	253	129	4e-59	224	128	253	0.953
bmo-mir-3304a	LTCONS_00044751	96.09	128	3	2	1	128	135	260	2e-51	198	128	393	0.953
bmo-mir-3305	LTCONS_00032390	93.6	125	7	1	1	125	923	800	9e-45	176	125	1781	0.936
bmo-mir-3308	LTCONS_00012955	100	120	0	0	1	120	272	391	3e-63	238	120	3068	1
bmo-mir-3310	LTCONS_00017875	100	148	0	0	1	148	518	665	7e-80	293	148	948	1
bmo-mir-3312	LTCONS_00017844	96.55	87	3	0	5	91	1466	1552	1e-36	149	91	1588	0.912
bmo-mir-3315	LTCONS_00035419	93.52	108	6	1	1	107	143	250	4e-37	151	107	613	0.944
bmo-mir-3315	LTCONS_00036410	93.52	108	6	1	1	107	193	86	4e-37	151	107	335	0.944
bmo-mir-3316	LTCONS_00037101	95.8	143	6	0	1	143	477	335	1e-62	236	143	477	0.951
bmo-mir-3316	LTCONS_00015892	95.8	143	6	0	1	143	444	302	1e-62	236	143	474	0.951
bmo-mir-3318	LTCONS_00051926	97.76	134	3	0	1	134	4250	4117	2e-64	242	134	4758	0.97
bmo-mir-3321	LTCONS_00025292	95.6	91	4	0	2	92	669	579	1e-36	149	92	1490	0.935
bmo-mir-3321	LTCONS_00048955	94.57	92	5	0	1	92	104	195	9e-35	143	92	232	0.946
bmo-mir-3321	LTCONS_00030150	94.57	92	5	0	1	92	112	203	9e-35	143	92	411	0.946
bmo-mir-3321	LTCONS_00012818	94.57	92	5	0	1	92	2211	2302	9e-35	143	92	4001	0.946
bmo-mir-3321	LTCONS_00001847	95.45	88	4	0	5	92	273	360	9e-35	143	92	444	0.902
bmo-mir-3321	LTCONS_00048626	93.48	92	6	0	1	92	512	421	2e-32	135	92	834	0.935
bmo-mir-3321	LTCONS_00026098	92.39	92	7	0	1	92	28	119	5e-30	127	92	945	0.913
bmo-mir-3321	LTCONS_00025146	92.39	92	7	0	1	92	2371	2462	5e-30	127	92	3663	0.913
bmo-mir-3322	LTCONS_00026122	100	99	0	0	1	99	440	538	7e-51	196	99	596	1
bmo-mir-3323	LTCONS_00017883	100	117	0	0	1	117	1094	1210	2e-61	232	117	3526	1
bmo-mir-3324	LTCONS_00017889	100	127	0	0	1	127	1044	1170	2e-67	252	127	1930	1
bmo-mir-3324	LTCONS_00017888	100	127	0	0	1	127	1037	1163	2e-67	252	127	2265	1
bmo-mir-3324	LTCONS_00040829	87.79	131	8	1	3	125	65	195	2e-33	139	127	266	0.906
bmo-mir-3325	LTCONS_00016811	99.24	132	1	0	1	132	395	526	5e-68	254	132	609	0.985
bmo-mir-3325	LTCONS_00017924	99.24	132	1	0	1	132	256	125	5e-68	254	132	1679	0.985
bmo-mir-3325	LTCONS_00016810	99.24	132	1	0	1	132	1639	1770	5e-68	254	132	1853	0.985
bmo-mir-3325	LTCONS_00044460	93.18	132	7	2	1	132	126	255	4e-44	174	132	262	0.924
bmo-mir-3325	LTCONS_00034159	92.42	132	8	2	1	132	593	722	9e-42	167	132	994	0.917
bmo-mir-3325	LTCONS_00031713	92.42	132	8	2	1	132	347	476	9e-42	167	132	1124	0.917
bmo-mir-3325	LTCONS_00012059	92.42	132	8	2	1	132	704	833	9e-42	167	132	1398	0.917
bmo-mir-3325	LTCONS_00012836	92.42	132	8	2	1	132	694	823	9e-42	167	132	918	0.917
bmo-mir-3325	LTCONS_00011883	92.42	132	8	2	1	132	482	611	9e-42	167	132	1262	0.917
bmo-mir-3325	LTCONS_00011882	92.42	132	8	2	1	132	694	823	9e-42	167	132	1474	0.917
bmo-mir-3325	LTCONS_00011881	92.42	132	8	2	1	132	402	531	9e-42	167	132	1182	0.917
bmo-mir-3325	LTCONS_00047283	91.67	132	9	2	1	132	71	200	2e-39	159	132	855	0.917
bmo-mir-3325	LTCONS_00042938	91.67	132	9	2	1	132	69	198	2e-39	159	132	856	0.917
bmo-mir-3325	LTCONS_00033846	91.67	132	9	2	1	132	535	664	2e-39	159	132	1314	0.917
bmo-mir-3325	LTCONS_00029085	91.67	132	9	2	1	132	174	303	2e-39	159	132	353	0.917
bmo-mir-3325	LTCONS_00026782	91.67	132	9	2	1	132	545	674	2e-39	159	132	1338	0.917
bmo-mir-3325	LTCONS_00020815	91.67	132	9	2	1	132	623	752	2e-39	159	132	1164	0.917
bmo-mir-3325	LTCONS_00017749	91.67	132	9	2	1	132	493	622	2e-39	159	132	964	0.917
bmo-mir-3325	LTCONS_00016174	91.67	132	9	2	1	132	81	210	2e-39	159	132	321	0.917
bmo-mir-3325	LTCONS_00013798	91.67	132	9	2	1	132	1003	1132	2e-39	159	132	1386	0.917
bmo-mir-3325	LTCONS_00006000	91.67	132	9	2	1	132	551	680	2e-39	159	132	792	0.917
bmo-mir-3325	LTCONS_00004512	91.67	132	9	2	1	132	382	511	2e-39	159	132	1134	0.917
bmo-mir-3325	LTCONS_00004082	91.67	132	9	2	1	132	404	533	2e-39	159	132	662	0.917
bmo-mir-3325	LTCONS_00002901	91.67	132	9	2	1	132	510	381	2e-39	159	132	573	0.917
bmo-mir-3325	LTCONS_00045420	90.91	132	10	2	1	132	153	282	5e-37	151	132	849	0.909
bmo-mir-3325	LTCONS_00044165	91.67	132	8	3	1	132	444	572	5e-37	151	132	684	0.917
bmo-mir-3325	LTCONS_00035163	90.91	132	10	2	1	132	855	984	5e-37	151	132	2451	0.909
bmo-mir-3325	LTCONS_00034914	91.67	132	8	3	1	132	558	686	5e-37	151	132	1384	0.917
bmo-mir-3325	LTCONS_00034913	91.67	132	8	3	1	132	413	541	5e-37	151	132	1239	0.917
bmo-mir-3325	LTCONS_00016540	90.91	132	10	2	1	132	597	726	5e-37	151	132	837	0.909
bmo-mir-3325	LTCONS_00015827	90.91	132	10	2	1	132	674	803	5e-37	151	132	1467	0.909
bmo-mir-3325	LTCONS_00011320	90.91	132	10	2	1	132	61	190	5e-37	151	132	837	0.909
bmo-mir-3325	LTCONS_00009112	91.67	132	8	3	1	132	60	188	5e-37	151	132	837	0.917
bmo-mir-3325	LTCONS_00044956	90.98	133	9	3	1	132	735	865	3e-35	145	132	977	0.917
bmo-mir-3325	LTCONS_00039525	90.98	133	9	3	1	132	547	677	3e-35	145	132	790	0.917
bmo-mir-3325	LTCONS_00039524	90.98	133	9	3	1	132	787	917	3e-35	145	132	1030	0.917
bmo-mir-3325	LTCONS_00036149	90.98	133	9	3	1	132	257	387	3e-35	145	132	500	0.917
bmo-mir-3325	LTCONS_00027517	90.98	133	9	3	1	132	411	541	3e-35	145	132	653	0.917
bmo-mir-3325	LTCONS_00025909	90.98	133	9	3	1	132	589	719	3e-35	145	132	1065	0.917
bmo-mir-3325	LTCONS_00025908	90.98	133	9	3	1	132	403	533	3e-35	145	132	879	0.917
bmo-mir-3325	LTCONS_00021570	90.98	133	9	3	1	132	690	820	3e-35	145	132	932	0.917
bmo-mir-3325	LTCONS_00019704	90.98	133	9	3	1	132	43	173	3e-35	145	132	256	0.917
bmo-mir-3325	LTCONS_00011444	90.98	133	9	3	1	132	527	657	3e-35	145	132	785	0.917
bmo-mir-3325	LTCONS_00011443	90.98	133	9	3	1	132	432	562	3e-35	145	132	690	0.917
bmo-mir-3325	LTCONS_00005728	90.98	133	9	3	1	132	1030	1160	3e-35	145	132	1627	0.917
bmo-mir-3325	LTCONS_00005727	90.98	133	9	3	1	132	1140	1270	3e-35	145	132	1737	0.917
bmo-mir-3325	LTCONS_00000716	90.98	133	9	3	1	132	43	173	3e-35	145	132	401	0.917
bmo-mir-3325	LTCONS_00034023	90.91	132	9	3	1	132	293	421	1e-34	143	132	616	0.909
bmo-mir-3325	LTCONS_00014582	90.91	132	9	3	2	132	551	680	1e-34	143	132	1220	0.909
bmo-mir-3325	LTCONS_00015445	90.91	132	9	3	1	132	606	734	1e-34	143	132	794	0.909
bmo-mir-3325	LTCONS_00035919	90.3	134	9	3	1	132	544	675	5e-34	141	132	770	0.917
bmo-mir-3325	LTCONS_00032955	90.3	134	9	3	1	132	796	927	5e-34	141	132	1010	0.917
bmo-mir-3325	LTCONS_00020837	90.84	131	9	3	3	132	579	707	5e-34	141	132	818	0.902
bmo-mir-3325	LTCONS_00008170	90.3	134	9	3	1	132	314	445	5e-34	141	132	538	0.917
bmo-mir-3325	LTCONS_00025678	90.23	133	10	3	1	132	553	683	8e-33	137	132	1500	0.909
bmo-mir-3325	LTCONS_00023653	90.23	133	10	3	1	132	177	307	8e-33	137	132	390	0.909
bmo-mir-3325	LTCONS_00025004	89.55	134	10	3	1	132	548	679	1e-31	133	132	1146	0.902
bmo-mir-3325	LTCONS_00020481	89.55	134	10	3	1	132	548	679	1e-31	133	132	1046	0.902
bmo-mir-3325	LTCONS_00033982	87.05	139	9	3	1	132	63	199	5e-28	121	132	310	0.909
bmo-mir-3326	LTCONS_00026218	98.11	106	2	0	1	106	2624	2519	3e-50	194	106	2890	0.972
bmo-mir-3328	LTCONS_00032378	100	116	0	0	1	116	2971	3086	6e-61	230	116	10258	1
bmo-mir-3329	LTCONS_00030559	99.08	109	1	0	1	109	8	116	2e-54	208	109	331	0.982
bmo-mir-3329	LTCONS_00053100	97.25	109	3	0	1	109	208	100	1e-49	192	109	931	0.972
bmo-mir-3329	LTCONS_00040456	97.25	109	3	0	1	109	182	290	1e-49	192	109	478	0.972
bmo-mir-3329	LTCONS_00026185	97.25	109	3	0	1	109	7040	7148	1e-49	192	109	10517	0.972
bmo-mir-3329	LTCONS_00016095	97.25	109	3	0	1	109	315	207	1e-49	192	109	1038	0.972
bmo-mir-3329	LTCONS_00033594	95.33	107	5	0	3	109	145	251	1e-43	172	109	506	0.936
bmo-mir-3329	LTCONS_00027069	94.5	109	6	0	1	109	273	165	2e-42	168	109	776	0.945
bmo-mir-3329	LTCONS_00016348	93.58	109	7	0	1	109	524	416	4e-40	161	109	928	0.936
bmo-mir-3329	LTCONS_00024215	92.66	109	8	0	1	109	724	832	1e-37	153	109	1159	0.917
bmo-mir-3330	LTCONS_00036563	98.11	106	2	0	1	106	389	284	3e-50	194	106	446	0.972
bmo-mir-3332	LTCONS_00051735	100	102	0	0	1	102	2998	3099	1e-52	202	102	3161	1
bmo-mir-3332	LTCONS_00035423	99.02	102	1	0	1	102	826	927	3e-50	194	102	933	0.99
bmo-mir-3333	LTCONS_00025273	99.28	138	1	0	1	138	2151	2288	1e-71	266	138	2798	0.993
bmo-mir-3333	LTCONS_00020761	99.28	138	1	0	1	138	835	698	1e-71	266	138	1081	0.993
bmo-mir-3333	LTCONS_00012884	98.55	138	2	0	1	138	161	24	3e-69	258	138	275	0.978
bmo-mir-3333	LTCONS_00008519	100	128	0	0	1	128	128	1	5e-68	254	138	213	0.928
bmo-mir-3333	LTCONS_00002377	98.56	139	1	1	1	138	192	330	2e-67	252	138	409	0.986
bmo-mir-3333	LTCONS_00019645	97.83	138	3	0	1	138	306	169	8e-67	250	138	622	0.978
bmo-mir-3333	LTCONS_00018510	97.83	138	3	0	1	138	152	15	8e-67	250	138	263	0.978
bmo-mir-3333	LTCONS_00025274	99.21	126	1	0	1	126	486	611	2e-64	242	138	691	0.906
bmo-mir-3333	LTCONS_00017893	96.3	135	5	0	4	138	1052	1186	3e-60	228	138	14467	0.942
bmo-mir-3334	LTCONS_00039562	95.56	135	6	0	1	135	196	330	7e-58	220	141	511	0.915
bmo-mir-3334	LTCONS_00011547	95.56	135	6	0	1	135	207	73	7e-58	220	141	235	0.915
bmo-mir-3336	LTCONS_00004658	94.38	89	1	2	1	85	103	191	2e-29	125	85	423	0.976
bmo-mir-3337	LTCONS_00011282	94.55	110	6	0	6	115	307	198	5e-43	170	115	332	0.904
bmo-mir-3339	LTCONS_00012777	100	87	0	0	1	87	1851	1765	9e-44	172	87	4228	1
bmo-mir-3339	LTCONS_00012776	100	87	0	0	1	87	1750	1664	9e-44	172	87	2991	1
bmo-mir-3340	LTCONS_00017867	98.65	74	1	0	1	74	159	232	1e-33	139	74	301	0.986
bmo-mir-3342	LTCONS_00051735	99.18	122	1	0	1	122	1020	1141	4e-62	234	122	3161	0.984
bmo-mir-3342	LTCONS_00035422	99.18	122	1	0	1	122	334	455	4e-62	234	122	549	0.984
bmo-mir-3342	LTCONS_00011573	99.18	122	1	0	1	122	204	325	4e-62	234	122	812	0.984
bmo-mir-3345	LTCONS_00040453	96.33	109	4	0	1	109	70	178	3e-47	184	109	220	0.954
bmo-mir-3345	LTCONS_00017887	98.02	101	2	0	1	101	3303	3403	3e-47	184	109	4929	0.908
bmo-mir-3345	LTCONS_00015842	96.33	109	4	0	1	109	648	756	3e-47	184	109	975	0.954
bmo-mir-3347a	LTCONS_00033631	97.92	144	3	0	1	144	799	942	2e-70	262	144	1235	0.979
bmo-mir-3350	LTCONS_00031175	99.29	140	1	0	1	140	216	77	9e-73	270	140	724	0.993
bmo-mir-3354	LTCONS_00005091	100	97	0	0	1	97	319	415	1e-49	192	97	1398	1
bmo-mir-3355	LTCONS_00006710	99.32	146	1	0	1	146	498	643	2e-76	281	146	2874	0.993
bmo-mir-3355	LTCONS_00006707	99.32	146	1	0	1	146	2572	2717	2e-76	281	146	4852	0.993
bmo-mir-3363	LTCONS_00025343	95.16	124	5	1	1	123	516	393	6e-49	190	123	1216	0.951
bmo-mir-3363	LTCONS_00026259	95.16	124	5	1	1	123	1244	1367	6e-49	190	123	5372	0.951
bmo-mir-3368	LTCONS_00042373	100	120	0	0	1	120	107	226	3e-63	238	120	488	1
bmo-mir-3267c	LTCONS_00013470	92.47	93	5	1	1	91	5135	5043	8e-29	123	93	11954	0.914
bmo-mir-3267c	LTCONS_00037176	92.55	94	4	2	1	91	9	102	5e-27	117	93	243	0.925
bmo-mir-3267c	LTCONS_00036051	91.4	93	6	1	1	91	127	35	2e-26	115	93	411	0.914
bmo-mir-3267c	LTCONS_00036027	89.47	95	8	1	1	93	27	121	8e-23	103	93	211	0.903
bmo-mir-3267c	LTCONS_00016195	90.53	95	6	2	1	93	207	300	8e-23	103	93	466	0.925
bmo-mir-3267c	LTCONS_00050965	90.43	94	6	2	1	92	1556	1648	3e-22	101	93	4253	0.914
bmo-mir-3267c	LTCONS_00050964	90.43	94	6	2	1	92	893	985	3e-22	101	93	3590	0.914
bmo-mir-3373	LTCONS_00015868	98.66	149	2	0	1	149	675	823	1e-75	280	149	1237	0.987
bmo-mir-3373	LTCONS_00051735	97.99	149	3	0	1	149	1832	1980	2e-73	272	149	3161	0.98
bmo-mir-3373	LTCONS_00046935	97.99	149	3	0	1	149	128	276	2e-73	272	149	860	0.98
bmo-mir-3373	LTCONS_00011572	97.99	149	3	0	1	149	37	185	2e-73	272	149	287	0.98
bmo-mir-3373	LTCONS_00006994	98.62	145	2	0	5	149	247	391	2e-73	272	149	432	0.953
bmo-mir-3374	LTCONS_00025133	100	80	0	0	1	80	3540	3619	1e-39	159	80	9917	1
bmo-mir-3375	LTCONS_00047250	99.08	109	1	0	1	109	255	147	2e-54	208	109	442	0.982
bmo-mir-3377	LTCONS_00013430	100	82	0	0	1	82	241	322	8e-41	163	82	1922	1
bmo-mir-3378	LTCONS_00023607	92.05	88	7	0	1	88	520	433	1e-27	119	88	734	0.92
bmo-mir-3381	LTCONS_00013426	100	93	0	0	1	93	177	269	3e-47	184	93	562	1
bmo-mir-3382	LTCONS_00012019	99.2	125	1	0	1	125	49	173	7e-64	240	125	939	0.992
bmo-mir-3382	LTCONS_00053241	97.6	125	3	0	1	125	336	212	4e-59	224	125	718	0.976
bmo-mir-3383	LTCONS_00040537	100	74	0	0	5	78	104	31	5e-36	147	78	243	0.949
bmo-mir-3383	LTCONS_00038251	100	74	0	0	5	78	120	47	5e-36	147	78	292	0.949
bmo-mir-3383	LTCONS_00033586	100	74	0	0	5	78	4219	4146	5e-36	147	78	4480	0.949
bmo-mir-3383	LTCONS_00017844	100	74	0	0	5	78	686	759	5e-36	147	78	1588	0.949
bmo-mir-3385	LTCONS_00026158	100	123	0	0	1	123	173	295	4e-65	244	123	856	1
bmo-mir-3386	LTCONS_00026155	100	149	0	0	1	149	1037	1185	2e-80	295	149	1671	1
bmo-mir-3387	LTCONS_00043019	100	149	0	0	1	149	82	230	2e-80	295	149	600	1
bmo-mir-3387	LTCONS_00012576	100	149	0	0	1	149	391	539	2e-80	295	149	1073	1
bmo-mir-3389	LTCONS_00017880	98.29	117	2	0	1	117	969	1085	9e-57	216	117	13651	0.974
bmo-mir-3391	LTCONS_00016820	95.45	110	5	0	1	110	767	658	2e-45	178	110	966	0.945
bmo-mir-3391	LTCONS_00017932	95.45	110	5	0	1	110	5402	5511	2e-45	178	110	6380	0.945
bmo-mir-3395	LTCONS_00020884	95.87	121	5	0	2	122	231	111	6e-52	200	122	248	0.951
bmo-mir-3399	LTCONS_00026224	100	87	0	0	1	87	484	570	9e-44	172	87	2403	1
bmo-mir-3402	LTCONS_00026097	100	117	0	0	1	117	1992	1876	2e-61	232	117	2516	1
bmo-mir-3402	LTCONS_00025198	100	117	0	0	1	117	632	748	2e-61	232	117	1040	1
bmo-mir-3402	LTCONS_00041844	96.58	117	4	0	1	117	552	668	6e-52	200	117	1317	0.957
bmo-mir-3347b	LTCONS_00033631	96.3	108	4	0	1	108	815	922	1e-46	182	110	1235	0.945
bmo-mir-3405	LTCONS_00026217	100	136	0	0	13	148	1	136	9e-73	270	148	977	0.919
bmo-mir-3420	LTCONS_00024900	99.1	111	1	0	1	111	26	136	1e-55	212	111	305	0.991
bmo-mir-3422	LTCONS_00019573	100	99	0	0	1	99	2218	2316	7e-51	196	99	3727	1
hme-mir-10	LTCONS_00047580	100	81	0	0	1	81	1061	1141	3e-40	161	82	1525	0.988
hme-mir-10	LTCONS_00047579	100	81	0	0	1	81	1144	1224	3e-40	161	82	1608	0.988
hme-mir-305	LTCONS_00008143	97.67	86	2	0	2	87	176	261	2e-38	155	87	1677	0.954
bmo-mir-6497	LTCONS_00005439	100	113	0	0	1	113	376	488	4e-59	224	113	932	1
bmo-mir-6497	LTCONS_00006990	100	113	0	0	1	113	562	450	4e-59	224	113	942	1
pxy-mir-281	LTCONS_00023920	94.74	76	4	0	1	76	449	524	1e-27	119	76	1999	0.947
