# Supplementary material for: Comparative mRNA and LncRNA Analysis of the Molecular Mechanisms Associated With Low Silk Production in Bombyx mori
Source: Front Genet. 2021 Jan 21;11:592128. doi: 10.3389/fgene.2020.592128 (PMC7859555; doi:10.3389/fgene.2020.592128)
Supplement: Supplementary Table 12 — The potential target genes of lncRNAs acting in cis/trans. [file Table_12.XLS]

## Sheet: Data S10
Table S12 The potential target genes of lncRNAs acting in cis/trans
lncRNA_class	distance	Overlap_class	lncRNA	mRNA	lncRNA_chr	lncRNA_start	lncRNA_end	lncRNA_length	lncRNA_chain	mRNA_chr	mRNA_start	mRNA_end	mRNA_length	mRNA_chain	minimum_free_energy_of_RNAplex	Pearson_correlation	Spearman_correlation	Nd-FPKM_lncRNA	Baiyu-FPKM_lncRNA	Nd_s-FPKM_lncRNA	Qiufeng-FPKM_lncRNA	Nd-FPKM_mRNA	Baiyu-FPKM_mRNA	Nd_s-FPKM_mRNA	Qiufeng-FPKM_mRNA
cis_mRNA_dw20k	6967	NA	LTCONS_00000005	MTCONS_00001263	BMSK_chr1	80602	80844	243	+	BMSK_chr1	87810	99031	1406	-	*	0.9035	0.9487	0.16	0	0.3	0	25.61	13.67	25.91	17.01
cis_mRNA_up10k	4870	NA	LTCONS_00000005	MTCONS_00001257	BMSK_chr1	80602	80844	243	+	BMSK_chr1	46379	75733	2055	-	*	0.7558	0.6325	0.16	0	0.3	0	0.25	0	0.47	0.3
tran	NA	NA	LTCONS_00000007	BMSK0005984.1_dup1	BMSK_chr1	313755	314822	937	+	BMSK_chr11	1567999	1568599	519	-	-235.19	0.963	1	50.45	41.93	4.75	30.33	45.44	27.4	3.88	24.85
tran	NA	NA	LTCONS_00000007	BMSK0007509.1_dup1	BMSK_chr1	313755	314822	937	+	BMSK_chr13	5967758	5968534	396	+	-187.09	-0.9037	-0.8	50.45	41.93	4.75	30.33	0.17	1.92	3.6	1.3
cis_mRNA_overlap	0	Lnc-Overlap-mRNA	LTCONS_00000017	BMSK0000025.1_dup1	BMSK_chr1	505397	513061	2462	+	BMSK_chr1	504681	506309	717	+	*	0.907	0.9487	4.92	4.14	3.41	4.14	4.7	2.16	0.7	3.92
cis_mRNA_up10k	2237	NA	LTCONS_00000017	BMSK0000026.1_dup1	BMSK_chr1	505397	513061	2462	+	BMSK_chr1	515297	519549	2838	+	*	0.84	0.6325	4.92	4.14	3.41	4.14	20.05	4.25	4.78	6.17
cis_mRNA_dw20k	2202	NA	LTCONS_00000019	BMSK0000026.1_dup1	BMSK_chr1	521750	524127	2378	+	BMSK_chr1	515297	519549	2838	+	*	0.9782	0.8	4.51	1.6	2.33	2.15	20.05	4.25	4.78	6.17
cis_mRNA_dw20k	18280	NA	LTCONS_00000020	MTCONS_00000014	BMSK_chr1	524588	527301	2714	+	BMSK_chr1	504102	506309	701	+	*	-0.6741	-0.7379	1.93	1.54	2.06	1.63	0	2.27	0	7.66
cis_mRNA_dw20k	18280	NA	LTCONS_00000020	MTCONS_00000015	BMSK_chr1	524588	527301	2714	+	BMSK_chr1	504107	506309	840	+	*	0.9936	1	1.93	1.54	2.06	1.63	31.52	23.39	35.71	26.11
cis_mRNA_up10k	3392	NA	LTCONS_00000022	MTCONS_00000024	BMSK_chr1	558075	559821	1747	+	BMSK_chr1	563212	582954	3602	+	*	0.9734	0.8	0.63	0.07	0	0.11	5.14	2.18	1.36	1.43
cis_mRNA_dw20k	476	NA	LTCONS_00000026	MTCONS_00000024	BMSK_chr1	583429	583676	248	+	BMSK_chr1	563212	582954	3602	+	*	0.8974	1	2.02	1.34	0	0.15	5.14	2.18	1.36	1.43
cis_mRNA_dw20k	1687	NA	LTCONS_00000028	MTCONS_00000024	BMSK_chr1	584640	585081	442	+	BMSK_chr1	563212	582954	3602	+	*	0.9669	0.8	2.98	0.46	0	0.69	5.14	2.18	1.36	1.43
cis_mRNA_dw20k	2992	NA	LTCONS_00000029	MTCONS_00000024	BMSK_chr1	585945	586367	423	+	BMSK_chr1	563212	582954	3602	+	*	0.8694	0.8	2.58	1.46	1.11	0	5.14	2.18	1.36	1.43
cis_mRNA_dw20k	4382	NA	LTCONS_00000030	MTCONS_00000024	BMSK_chr1	587335	589094	1760	+	BMSK_chr1	563212	582954	3602	+	*	0.9768	1	2.45	1.13	0.65	1.08	5.14	2.18	1.36	1.43
cis_mRNA_dw20k	8091	NA	LTCONS_00000032	MTCONS_00000024	BMSK_chr1	591044	591606	563	+	BMSK_chr1	563212	582954	3602	+	*	0.8111	0.9487	0.63	0.53	0	0	5.14	2.18	1.36	1.43
cis_mRNA_overlap	0	Lnc-AntiOverlap-mRNA	LTCONS_00000038	BMSK0000035.1_dup1	BMSK_chr1	720611	721158	548	+	BMSK_chr1	720658	721297	573	-	-1031.27	0.9978	1	1.4	0.58	0.34	0.5	28.41	7.43	2.13	7.32
tran	7929308	NA	LTCONS_00000041	BMSK0000279.1_dup1	BMSK_chr1	887861	888501	641	+	BMSK_chr1	8817808	8818305	411	-	-819.24	0.9347	1	19.54	4.11	3.19	11.61	114.48	29.67	17.32	37.97
tran	NA	NA	LTCONS_00000041	BMSK0011826.1_dup1	BMSK_chr1	887861	888501	641	+	BMSK_chr20	9566749	9567225	387	-	-786.22	-0.6986	-1	19.54	4.11	3.19	11.61	0.61	2.88	12.16	1.81
tran	NA	NA	LTCONS_00000041	BMSK0015065.1_dup1	BMSK_chr1	887861	888501	641	+	BMSK_chr26	434082	434580	402	-	-816.04	0.9451	0.9487	19.54	4.11	3.19	11.61	0.16	0	0	0.03
tran	NA	NA	LTCONS_00000041	BMSK0015346.1_dup1	BMSK_chr1	887861	888501	641	+	BMSK_chr26	9353973	9354477	411	+	-820.15	0.9733	0.8	19.54	4.11	3.19	11.61	6.53	1.88	2.2	3.42
tran	15495741	NA	LTCONS_00000044	MTCONS_00002340	BMSK_chr1	1073233	1073707	475	+	BMSK_chr1	16569447	16585008	1879	-	-513.6	0.8478	0.8	87.14	46.82	157.53	57.15	0.25	0	0.95	0.51
tran	NA	NA	LTCONS_00000044	MTCONS_00005640	BMSK_chr1	1073233	1073707	475	+	BMSK_chr11	6964286	6968210	1787	+	-427.13	-0.87	-0.8	87.14	46.82	157.53	57.15	2.35	2.87	1.69	2.21
tran	NA	NA	LTCONS_00000044	MTCONS_00018891	BMSK_chr1	1073233	1073707	475	+	BMSK_chr17	12569949	12581563	2435	+	-552.64	0.6353	0.8	87.14	46.82	157.53	57.15	2.02	0.31	1.48	0.41
tran	NA	NA	LTCONS_00000044	MTCONS_00020188	BMSK_chr1	1073233	1073707	475	+	BMSK_chr17	16904077	16911512	1409	-	-417.28	0.7934	0.8	87.14	46.82	157.53	57.15	11.81	4.95	11.52	6.67
tran	NA	NA	LTCONS_00000044	MTCONS_00022812	BMSK_chr1	1073233	1073707	475	+	BMSK_chr19	468590	470988	1605	-	-535.94	0.8838	0.8	87.14	46.82	157.53	57.15	5	4.23	5.8	3.44
tran	NA	NA	LTCONS_00000044	MTCONS_00024585	BMSK_chr1	1073233	1073707	475	+	BMSK_chr2	7338473	7355928	1861	-	-534.04	0.9458	0.8	87.14	46.82	157.53	57.15	8.13	3.51	10.76	3.37
tran	NA	NA	LTCONS_00000044	MTCONS_00027126	BMSK_chr1	1073233	1073707	475	+	BMSK_chr21	13417749	13423583	1858	+	-267.07	0.7243	0.8	87.14	46.82	157.53	57.15	24.48	18.13	23.95	21.23
tran	NA	NA	LTCONS_00000044	MTCONS_00028769	BMSK_chr1	1073233	1073707	475	+	BMSK_chr22	17148009	17189693	2144	+	-516.86	-0.9159	-0.8	87.14	46.82	157.53	57.15	0.22	0.4	0	0.21
tran	NA	NA	LTCONS_00000044	MTCONS_00031574	BMSK_chr1	1073233	1073707	475	+	BMSK_chr23	12902975	12916204	2631	-	-518.87	-0.7925	-0.8	87.14	46.82	157.53	57.15	2.74	11.36	2.73	13.39
tran	NA	NA	LTCONS_00000044	MTCONS_00033208	BMSK_chr1	1073233	1073707	475	+	BMSK_chr24	18511540	18517733	1024	+	-425.95	0.9207	1	87.14	46.82	157.53	57.15	2.01	0	2.96	1.15
tran	NA	NA	LTCONS_00000044	MTCONS_00051186	BMSK_chr1	1073233	1073707	475	+	BMSK_chr8	9591867	9607993	4382	-	-233.77	0.7975	0.8	87.14	46.82	157.53	57.15	14.35	7.06	14.33	9.82
tran	NA	NA	LTCONS_00000044	MTCONS_00051418	BMSK_chr1	1073233	1073707	475	+	BMSK_chr8	12649571	12656742	2606	-	-549.15	0.9595	0.8	87.14	46.82	157.53	57.15	2.04	0.64	3.32	0.33
tran	NA	NA	LTCONS_00000044	MTCONS_00052072	BMSK_chr1	1073233	1073707	475	+	BMSK_chr9	8874114	8883520	2566	+	-478.23	0.8304	0.8	87.14	46.82	157.53	57.15	0.91	0.06	0.96	0
tran	NA	NA	LTCONS_00000051	MTCONS_00016441	BMSK_chr1	1383038	1383321	284	+	BMSK_chr16	5131428	5132485	1058	+	-621.8	0.9265	1	1.39	5.06	0.36	2.9	3.68	20.44	1.62	4.9
tran	NA	NA	LTCONS_00000051	MTCONS_00030158	BMSK_chr1	1383038	1383321	284	+	BMSK_chr23	8325693	8326387	695	+	-623.3	0.9239	0.8	1.39	5.06	0.36	2.9	3.21	16.06	0.23	3.19
cis_mRNA_dw20k	158	NA	LTCONS_00000075	MTCONS_00000071	BMSK_chr1	2043701	2044770	1070	+	BMSK_chr1	1986711	2043544	4459	+	*	0.8921	0.8	2.64	0.42	1.65	1.02	2.03	0.97	2.06	1.25
cis_mRNA_dw20k	8232	NA	LTCONS_00000075	BMSK0000077.1_dup1	BMSK_chr1	2043701	2044770	1070	+	BMSK_chr1	2053001	2053990	813	-	*	0.9727	1	2.64	0.42	1.65	1.02	19.12	7.25	11.37	10.14
cis_mRNA_dw20k	9197	NA	LTCONS_00000075	MTCONS_00000070	BMSK_chr1	2043701	2044770	1070	+	BMSK_chr1	1986711	2034505	1201	+	*	0.937	0.8	2.64	0.42	1.65	1.02	5.44	1.74	2.63	2.65
cis_mRNA_dw20k	2577	NA	LTCONS_00000077	MTCONS_00000071	BMSK_chr1	2046120	2047023	904	+	BMSK_chr1	1986711	2043544	4459	+	*	-0.7526	-0.8	1.11	1.68	0.88	1.04	2.03	0.97	2.06	1.25
cis_mRNA_dw20k	5479	NA	LTCONS_00000077	BMSK0000076.1_dup1	BMSK_chr1	2046120	2047023	904	+	BMSK_chr1	2032127	2040642	1110	+	*	0.9231	0.8	1.11	1.68	0.88	1.04	0.3	0.61	0.07	0
cis_mRNA_dw20k	5360	NA	LTCONS_00000079	MTCONS_00000071	BMSK_chr1	2048903	2049515	613	+	BMSK_chr1	1986711	2043544	4459	+	*	0.8846	0.8	1.46	0.81	1.8	0.48	2.03	0.97	2.06	1.25
cis_mRNA_dw20k	18423	NA	LTCONS_00000081	MTCONS_00000070	BMSK_chr1	2052927	2053215	289	+	BMSK_chr1	1986711	2034505	1201	+	*	-0.6376	-0.6325	0	0.62	0	0.12	5.44	1.74	2.63	2.65
cis_mRNA_dw20k	9384	NA	LTCONS_00000081	MTCONS_00000071	BMSK_chr1	2052927	2053215	289	+	BMSK_chr1	1986711	2043544	4459	+	*	-0.8502	-0.9487	0	0.62	0	0.12	2.03	0.97	2.06	1.25
cis_mRNA_overlap	0	Lnc-AntiOverlap-mRNA	LTCONS_00000081	BMSK0000077.1_dup1	BMSK_chr1	2052927	2053215	289	+	BMSK_chr1	2053001	2053990	813	-	-375.6	-0.7001	-0.9487	0	0.62	0	0.12	19.12	7.25	11.37	10.14
cis_mRNA_dw20k	10021	NA	LTCONS_00000082	MTCONS_00000071	BMSK_chr1	2053564	2053921	358	+	BMSK_chr1	1986711	2043544	4459	+	*	0.9316	0.8	0.66	0	0.48	0.29	2.03	0.97	2.06	1.25
cis_mRNA_dw20k	19060	NA	LTCONS_00000082	MTCONS_00000070	BMSK_chr1	2053564	2053921	358	+	BMSK_chr1	1986711	2034505	1201	+	*	0.8577	0.8	0.66	0	0.48	0.29	5.44	1.74	2.63	2.65
cis_mRNA_overlap	0	Lnc-AntiOverlap-mRNA	LTCONS_00000082	BMSK0000077.1_dup1	BMSK_chr1	2053564	2053921	358	+	BMSK_chr1	2053001	2053990	813	-	-325.37	0.9088	1	0.66	0	0.48	0.29	19.12	7.25	11.37	10.14
cis_mRNA_dw20k	19139	NA	LTCONS_00000091	MTCONS_00000086	BMSK_chr1	2114882	2115192	311	+	BMSK_chr1	2064551	2095744	9435	+	*	0.9878	0.8	1.44	0	0.45	0.11	4.26	0.94	1.44	0.89
cis_mRNA_overlap	0	Lnc-AntiCompleteIn-mRNAExon	LTCONS_00000091	MTCONS_00001390	BMSK_chr1	2114882	2115192	311	+	BMSK_chr1	2114664	2122953	1338	-	-751.7	0.9803	1	1.44	0	0.45	0.11	10.04	3.53	4.55	4.38
cis_mRNA_dw20k	1290	NA	LTCONS_00000095	MTCONS_00001395	BMSK_chr1	2147856	2148504	649	+	BMSK_chr1	2149793	2150833	1041	-	*	-0.61	-0.8	2.7	1.22	0.2	0.15	0.33	2.57	1.03	5.4
cis_mRNA_dw20k	2513	NA	LTCONS_00000095	MTCONS_00000093	BMSK_chr1	2147856	2148504	649	+	BMSK_chr1	2136345	2145344	1288	+	*	0.9361	0.8	2.7	1.22	0.2	0.15	13.78	2.26	0.85	1.76
cis_mRNA_dw20k	4449	NA	LTCONS_00000095	MTCONS_00001397	BMSK_chr1	2147856	2148504	649	+	BMSK_chr1	2152952	2207221	4012	-	*	0.918	0.8	2.7	1.22	0.2	0.15	20.89	7.09	6.57	7.03
cis_mRNA_dw20k	3325	NA	LTCONS_00000096	MTCONS_00000093	BMSK_chr1	2148668	2149105	438	+	BMSK_chr1	2136345	2145344	1288	+	*	0.998	1	9.71	2.34	1.22	1.39	13.78	2.26	0.85	1.76
cis_mRNA_dw20k	3848	NA	LTCONS_00000096	MTCONS_00001397	BMSK_chr1	2148668	2149105	438	+	BMSK_chr1	2152952	2207221	4012	-	*	0.9949	1	9.71	2.34	1.22	1.39	20.89	7.09	6.57	7.03
cis_mRNA_dw20k	5361	NA	LTCONS_00000097	MTCONS_00001398	BMSK_chr1	2149363	2149933	571	+	BMSK_chr1	2155293	2207205	1692	-	*	0.9994	0.9487	1.47	0	0.11	0	22.29	5.25	7.19	5.45
cis_mRNA_overlap	0	Lnc-AntiOverlap-mRNA	LTCONS_00000097	MTCONS_00001395	BMSK_chr1	2149363	2149933	571	+	BMSK_chr1	2149793	2150833	1041	-	*	-0.6368	-0.9487	1.47	0	0.11	0	0.33	2.57	1.03	5.4
cis_mRNA_dw20k	2150	NA	LTCONS_00000100	BMSK0000087.1_dup1	BMSK_chr1	2219526	2221303	1778	+	BMSK_chr1	2211268	2217377	438	+	*	0.9367	1	17.78	10.93	16.74	21.89	53.68	21.26	53	59.02
cis_mRNA_dw20k	6124	NA	LTCONS_00000102	BMSK0000087.1_dup1	BMSK_chr1	2223500	2224254	755	+	BMSK_chr1	2211268	2217377	438	+	*	-0.8025	-0.6325	0.38	0.48	0.17	0.17	53.68	21.26	53	59.02
cis_mRNA_dw20k	2734	NA	LTCONS_00000114	MTCONS_00000112	BMSK_chr1	2507388	2508025	638	+	BMSK_chr1	2490386	2504655	1562	+	*	0.9658	1	12.02	2.8	2.85	6.24	18	1.82	5.89	7.65
cis_mRNA_dw20k	3683	NA	LTCONS_00000115	MTCONS_00000112	BMSK_chr1	2508337	2509169	478	+	BMSK_chr1	2490386	2504655	1562	+	*	0.9498	0.8	11.9	0.71	2.77	1.27	18	1.82	5.89	7.65
cis_mRNA_up10k	3406	NA	LTCONS_00000115	MTCONS_00000117	BMSK_chr1	2508337	2509169	478	+	BMSK_chr1	2512574	2593024	5711	+	*	0.9857	0.8	11.9	0.71	2.77	1.27	4.31	1.02	1.18	0.52
cis_mRNA_dw20k	4809	NA	LTCONS_00000116	BMSK0000093.1_dup1	BMSK_chr1	2509463	2509842	380	+	BMSK_chr1	2492244	2504655	1443	+	*	0.9919	1	14.02	1.73	1.61	1	16.14	2.77	2.68	0
cis_mRNA_up10k	2733	NA	LTCONS_00000116	MTCONS_00000117	BMSK_chr1	2509463	2509842	380	+	BMSK_chr1	2512574	2593024	5711	+	*	0.993	0.8	14.02	1.73	1.61	1	4.31	1.02	1.18	0.52
cis_mRNA_dw20k	1982	NA	LTCONS_00000122	MTCONS_00000117	BMSK_chr1	2595005	2595599	595	+	BMSK_chr1	2512574	2593024	5711	+	*	0.6881	1	1.24	0.17	1.2	0	4.31	1.02	1.18	0.52
cis_mRNA_dw20k	1982	NA	LTCONS_00000122	MTCONS_00000120	BMSK_chr1	2595005	2595599	595	+	BMSK_chr1	2578037	2593024	2966	+	*	0.6127	1	1.24	0.17	1.2	0	1.06	0.17	0.18	0.15
cis_mRNA_dw20k	5784	NA	LTCONS_00000122	BMSK0000096.1_dup1	BMSK_chr1	2595005	2595599	595	+	BMSK_chr1	2601382	2617779	2229	-	*	0.961	0.8	1.24	0.17	1.2	0	0.73	0.21	1	0
cis_mRNA_dw20k	1647	NA	LTCONS_00000127	MTCONS_00000124	BMSK_chr1	2701482	2701683	202	+	BMSK_chr1	2680659	2699836	2753	+	*	0.905	1	4.44	2.1	1.48	0	5.24	1.81	1.5	1.49
cis_mRNA_dw20k	2187	NA	LTCONS_00000128	MTCONS_00000124	BMSK_chr1	2702022	2702564	543	+	BMSK_chr1	2680659	2699836	2753	+	*	0.9954	1	2.08	0.74	0.72	0.55	5.24	1.81	1.5	1.49
cis_mRNA_dw20k	11095	NA	LTCONS_00000129	MTCONS_00001420	BMSK_chr1	2702673	2703864	1192	+	BMSK_chr1	2714958	2728741	2821	-	*	0.9933	0.8	1.92	0.59	0.77	0.88	5.36	0.44	1.17	1.01
cis_mRNA_dw20k	9691	NA	LTCONS_00000130	MTCONS_00001420	BMSK_chr1	2703967	2705268	1302	+	BMSK_chr1	2714958	2728741	2821	-	*	0.9828	1	7.44	3	4.28	3.24	5.36	0.44	1.17	1.01
cis_mRNA_up10k	6378	NA	LTCONS_00000132	MTCONS_00000135	BMSK_chr1	2763573	2769795	747	+	BMSK_chr1	2776172	2785161	743	+	*	0.6033	0.8	0.25	0.04	0.73	0	1.06	0.88	1.04	0.13
cis_mRNA_dw20k	11110	NA	LTCONS_00000141	MTCONS_00000139	BMSK_chr1	2932644	2935274	2631	+	BMSK_chr1	2881862	2921535	4945	+	*	0.97	0.9487	2.15	0.53	0	0.33	0.24	0.09	0	0
cis_mRNA_dw20k	14282	NA	LTCONS_00000143	MTCONS_00000139	BMSK_chr1	2935816	2936724	909	+	BMSK_chr1	2881862	2921535	4945	+	*	0.8752	0.6325	3.1	1.32	0	1.46	0.24	0.09	0	0
tran	NA	NA	LTCONS_00000143	BMSK0012921.1_dup1	BMSK_chr1	2935816	2936724	909	+	BMSK_chr22	15009249	15010067	819	+	-896.8	0.7553	0.8	3.1	1.32	0	1.46	1.16	1.15	0.02	0.3
cis_mRNA_overlap	0	Lnc-CompleteIn-mRNAIntron	LTCONS_00000148	MTCONS_00000147	BMSK_chr1	3121045	3122149	1105	+	BMSK_chr1	3120858	3192539	2026	+	*	0.7773	0.8	1.8	1.6	2.57	2.06	7.21	5.42	9.1	5.49
cis_mRNA_up10k	4902	NA	LTCONS_00000149	MTCONS_00001442	BMSK_chr1	3122369	3123622	1254	+	BMSK_chr1	3106223	3117468	1805	-	*	-0.8843	-1	0.74	1.55	0.55	0.51	12.49	11.36	13.11	14.28
cis_mRNA_overlap	0	Lnc-CompleteIn-mRNAIntron	LTCONS_00000151	MTCONS_00000147	BMSK_chr1	3126052	3126431	380	+	BMSK_chr1	3120858	3192539	2026	+	*	-0.678	-0.8	1.32	1.82	0	0.63	7.21	5.42	9.1	5.49
cis_mRNA_up10k	8585	NA	LTCONS_00000151	MTCONS_00001442	BMSK_chr1	3126052	3126431	380	+	BMSK_chr1	3106223	3117468	1805	-	*	-0.7342	-0.8	1.32	1.82	0	0.63	12.49	11.36	13.11	14.28
cis_mRNA_up10k	9744	NA	LTCONS_00000153	MTCONS_00001442	BMSK_chr1	3127211	3127562	352	+	BMSK_chr1	3106223	3117468	1805	-	*	-0.9018	-0.9487	0.29	0.89	0	0	12.49	11.36	13.11	14.28
cis_mRNA_overlap	0	Lnc-CompleteIn-mRNAIntron	LTCONS_00000156	MTCONS_00000147	BMSK_chr1	3142427	3142752	326	+	BMSK_chr1	3120858	3192539	2026	+	*	0.9619	0.9487	0.73	0	0.95	0	7.21	5.42	9.1	5.49
cis_mRNA_overlap	0	Lnc-CompleteIn-mRNAIntron	LTCONS_00000158	MTCONS_00000147	BMSK_chr1	3190239	3191051	813	+	BMSK_chr1	3120858	3192539	2026	+	*	0.9124	1	1.97	0.88	2.48	1.56	7.21	5.42	9.1	5.49
cis_mRNA_dw20k	2237	NA	LTCONS_00000161	BMSK0000112.1_dup1	BMSK_chr1	3200913	3201160	248	+	BMSK_chr1	3193350	3198677	594	+	*	0.8779	0.8	1.59	0.6	0	0.88	3.68	2.74	2.52	2.62
cis_mRNA_dw20k	4591	NA	LTCONS_00000163	BMSK0000112.1_dup1	BMSK_chr1	3203267	3204468	1202	+	BMSK_chr1	3193350	3198677	594	+	*	0.8745	0.8	4.5	2.37	1.05	2.98	3.68	2.74	2.52	2.62
cis_mRNA_overlap	0	Lnc-CompleteIn-mRNAIntron	LTCONS_00000166	MTCONS_00000165	BMSK_chr1	3242015	3242222	208	+	BMSK_chr1	3241187	3321920	2030	+	*	0.6399	0.8944	1.07	0	1.07	0	4	0.27	0.64	0.41
cis_mRNA_dw20k	8393	NA	LTCONS_00000172	MTCONS_00001462	BMSK_chr1	3370230	3370803	574	+	BMSK_chr1	3379195	3402197	7527	-	*	0.7331	0.8	3.46	1.04	1.86	1.98	4.9	1.82	4.44	4.98
tran	NA	NA	LTCONS_00000172	MTCONS_00034401	BMSK_chr1	3370230	3370803	574	+	BMSK_chr24	17844831	17857622	2161	-	-216.83	0.8831	0.8	3.46	1.04	1.86	1.98	1.92	0.6	0.37	0.7
cis_mRNA_dw20k	2578	NA	LTCONS_00000174	BMSK0000119.1_dup1	BMSK_chr1	3407426	3407972	547	+	BMSK_chr1	3404349	3404849	501	+	*	0.9813	1	14.41	4.71	6.47	3.59	19.76	6.32	11.53	6.21
cis_mRNA_dw20k	5581	NA	LTCONS_00000174	MTCONS_00001469	BMSK_chr1	3407426	3407972	547	+	BMSK_chr1	3413552	3443831	5720	-	*	0.8476	0.8	14.41	4.71	6.47	3.59	62.85	24.31	52.14	33.4
cis_mRNA_up10k	5142	NA	LTCONS_00000174	MTCONS_00001463	BMSK_chr1	3407426	3407972	547	+	BMSK_chr1	3379195	3402285	7808	-	*	0.9705	0.8	14.41	4.71	6.47	3.59	2.44	0.83	0.62	0.42
cis_mRNA_dw20k	3292	NA	LTCONS_00000175	MTCONS_00001469	BMSK_chr1	3408186	3410261	2076	+	BMSK_chr1	3413552	3443831	5720	-	*	0.8326	0.8	14	4.39	5.81	3.29	62.85	24.31	52.14	33.4
cis_mRNA_dw20k	3338	NA	LTCONS_00000175	BMSK0000119.1_dup1	BMSK_chr1	3408186	3410261	2076	+	BMSK_chr1	3404349	3404849	501	+	*	0.9751	1	14	4.39	5.81	3.29	19.76	6.32	11.53	6.21
cis_mRNA_up10k	5902	NA	LTCONS_00000175	MTCONS_00001463	BMSK_chr1	3408186	3410261	2076	+	BMSK_chr1	3379195	3402285	7808	-	*	0.9773	0.8	14	4.39	5.81	3.29	2.44	0.83	0.62	0.42
cis_mRNA_dw20k	459	NA	LTCONS_00000183	MTCONS_00000179	BMSK_chr1	3488216	3488693	478	+	BMSK_chr1	3446738	3487758	3702	+	*	0.8698	0.8	1.64	0.07	1.11	0.49	8.04	1.91	3.2	3.46
cis_mRNA_dw20k	2762	NA	LTCONS_00000185	MTCONS_00000179	BMSK_chr1	3490519	3491588	1070	+	BMSK_chr1	3446738	3487758	3702	+	*	0.9997	1	1.28	0.63	0.77	0.81	8.04	1.91	3.2	3.46
cis_mRNA_dw20k	19279	NA	LTCONS_00000214	MTCONS_00001482	BMSK_chr1	4154967	4155204	238	+	BMSK_chr1	4174482	4260007	3313	-	*	-0.659	-0.8	0	5.91	1.63	11.29	15.02	5.53	7.59	6.8
cis_mRNA_up10k	3029	NA	LTCONS_00000214	MTCONS_00000215	BMSK_chr1	4154967	4155204	238	+	BMSK_chr1	4158232	4160478	671	+	*	-0.6984	-0.8	0	5.91	1.63	11.29	0.9	0.05	0.63	0.34
cis_mRNA_dw20k	1962	NA	LTCONS_00000224	MTCONS_00000220	BMSK_chr1	4410189	4410398	210	+	BMSK_chr1	4262576	4408228	4900	+	*	0.9673	1	17.63	3.82	5.13	1.79	10.22	1.48	4.77	1.24
cis_mRNA_overlap	0	Lnc-CompleteIn-mRNAIntron	LTCONS_00000228	MTCONS_00000225	BMSK_chr1	4569666	4570246	581	+	BMSK_chr1	4492652	4571667	4447	+	*	-0.6221	-0.8	0.44	1.2	0.84	0.51	6.18	1.78	2.27	2
cis_mRNA_dw20k	1247	NA	LTCONS_00000230	MTCONS_00000225	BMSK_chr1	4572913	4574410	1498	+	BMSK_chr1	4492652	4571667	4447	+	*	0.6574	0.8	1.48	1.08	1.31	0.6	6.18	1.78	2.27	2
cis_mRNA_overlap	0	Lnc-AntiCompleteIn-mRNAExon	LTCONS_00000243	MTCONS_00001494	BMSK_chr1	4880010	4880210	201	+	BMSK_chr1	4879521	4890886	3889	-	-375	-0.7459	-0.9487	0	0	1.68	0.57	111.75	50.49	20.07	48.31
cis_mRNA_up10k	1948	NA	LTCONS_00000243	BMSK0000152.1_dup1	BMSK_chr1	4880010	4880210	201	+	BMSK_chr1	4875042	4878063	930	-	*	-0.6525	-0.8889	0	0	1.68	0.57	0.1	0.03	0	0
cis_mRNA_dw20k	15509	NA	LTCONS_00000244	BMSK0000155.1_dup1	BMSK_chr1	4880365	4881083	719	+	BMSK_chr1	4896591	4901413	900	-	*	0.8247	1	2.25	1.09	0	1.27	14.67	1.72	1.25	2.16
cis_mRNA_dw20k	375	NA	LTCONS_00000244	BMSK0000153.1_dup1	BMSK_chr1	4880365	4881083	719	+	BMSK_chr1	4881457	4890660	1869	-	*	0.9127	1	2.25	1.09	0	1.27	33.8	10.63	7.19	15.24
cis_mRNA_overlap	0	Lnc-AntiCompleteIn-mRNAExon	LTCONS_00000244	MTCONS_00001494	BMSK_chr1	4880365	4881083	719	+	BMSK_chr1	4879521	4890886	3889	-	-1202.1	0.9548	0.8	2.25	1.09	0	1.27	111.75	50.49	20.07	48.31
cis_mRNA_up10k	2303	NA	LTCONS_00000244	BMSK0000152.1_dup1	BMSK_chr1	4880365	4881083	719	+	BMSK_chr1	4875042	4878063	930	-	*	0.8268	0.6325	2.25	1.09	0	1.27	0.1	0.03	0	0
cis_mRNA_dw20k	15002	NA	LTCONS_00000245	BMSK0000155.1_dup1	BMSK_chr1	4881321	4881590	270	+	BMSK_chr1	4896591	4901413	900	-	*	0.9302	1	4.17	0.94	0.26	2	14.67	1.72	1.25	2.16
cis_mRNA_overlap	0	Lnc-AntiCompleteIn-mRNAExon	LTCONS_00000245	MTCONS_00001494	BMSK_chr1	4881321	4881590	270	+	BMSK_chr1	4879521	4890886	3889	-	-499.8	0.9612	0.8	4.17	0.94	0.26	2	111.75	50.49	20.07	48.31
cis_mRNA_overlap	0	Lnc-AntiOverlap-mRNA	LTCONS_00000245	BMSK0000153.1_dup1	BMSK_chr1	4881321	4881590	270	+	BMSK_chr1	4881457	4890660	1869	-	-255.4	0.9886	1	4.17	0.94	0.26	2	33.8	10.63	7.19	15.24
cis_mRNA_up10k	3259	NA	LTCONS_00000245	BMSK0000152.1_dup1	BMSK_chr1	4881321	4881590	270	+	BMSK_chr1	4875042	4878063	930	-	*	0.8505	0.6325	4.17	0.94	0.26	2	0.1	0.03	0	0
cis_mRNA_overlap	0	Lnc-AntiOverlap-mRNA	LTCONS_00000246	MTCONS_00001499	BMSK_chr1	4953122	4953381	260	+	BMSK_chr1	4895619	4953391	2394	-	-366.48	0.9728	0.6325	0.68	0.14	0	0	22.29	1.89	3.2	1.19
cis_mRNA_up10k	5254	NA	LTCONS_00000250	MTCONS_00000251	BMSK_chr1	5014110	5015716	283	+	BMSK_chr1	5020969	5029107	2477	+	*	-0.6672	-0.8	0	0.26	0.25	1.26	18.96	7	13.71	7.2
cis_mRNA_up10k	5254	NA	LTCONS_00000250	MTCONS_00000252	BMSK_chr1	5014110	5015716	283	+	BMSK_chr1	5020969	5037203	3448	+	*	-0.6726	-0.8	0	0.26	0.25	1.26	3.3	0	1.87	0.03
cis_mRNA_up10k	5669	NA	LTCONS_00000250	MTCONS_00000253	BMSK_chr1	5014110	5015716	283	+	BMSK_chr1	5021384	5037157	3256	+	*	0.9016	0.8	0	0.26	0.25	1.26	2.58	3.98	1.22	7.87
cis_mRNA_dw20k	12032	NA	LTCONS_00000257	BMSK0000166.1_dup1	BMSK_chr1	5198508	5200616	2109	+	BMSK_chr1	5212647	5230661	1066	-	*	-0.6156	-0.6325	3.08	1.23	0.69	1.46	0	0	0.68	0.65
cis_mRNA_up10k	4017	NA	LTCONS_00000257	MTCONS_00001521	BMSK_chr1	5198508	5200616	2109	+	BMSK_chr1	5179678	5194492	930	-	*	0.9178	0.8	3.08	1.23	0.69	1.46	0.72	0.37	0	0.14
cis_mRNA_dw20k	10278	NA	LTCONS_00000258	BMSK0000166.1_dup1	BMSK_chr1	5201163	5202370	1208	+	BMSK_chr1	5212647	5230661	1066	-	*	-0.7702	-0.9487	1.51	0.53	0.1	0.26	0	0	0.68	0.65
cis_mRNA_dw20k	1755	NA	LTCONS_00000258	MTCONS_00001525	BMSK_chr1	5201163	5202370	1208	+	BMSK_chr1	5204124	5230939	2707	-	*	0.9868	0.8	1.51	0.53	0.1	0.26	13.2	7.98	7.1	7.06
cis_mRNA_up10k	6672	NA	LTCONS_00000258	MTCONS_00001521	BMSK_chr1	5201163	5202370	1208	+	BMSK_chr1	5179678	5194492	930	-	*	0.9755	1	1.51	0.53	0.1	0.26	0.72	0.37	0	0.14
cis_mRNA_up10k	7065	NA	LTCONS_00000259	MTCONS_00001520	BMSK_chr1	5202764	5203080	317	+	BMSK_chr1	5169630	5195700	2402	-	*	-0.7531	-0.9487	0	0.67	0	0.33	9.39	4.65	6.23	5.15
cis_mRNA_up10k	8273	NA	LTCONS_00000259	BMSK0000164.1_dup1	BMSK_chr1	5202764	5203080	317	+	BMSK_chr1	5187150	5194492	639	-	*	-0.8545	-0.8889	0	0.67	0	0.33	2.27	0	1.4	0
cis_mRNA_dw20k	8805	NA	LTCONS_00000260	BMSK0000166.1_dup1	BMSK_chr1	5203360	5203843	484	+	BMSK_chr1	5212647	5230661	1066	-	*	-0.983	-0.9487	0.74	0.91	0	0.14	0	0	0.68	0.65
cis_mRNA_up10k	8869	NA	LTCONS_00000260	MTCONS_00001521	BMSK_chr1	5203360	5203843	484	+	BMSK_chr1	5179678	5194492	930	-	*	0.8066	0.8	0.74	0.91	0	0.14	0.72	0.37	0	0.14
cis_mRNA_up10k	1700	NA	LTCONS_00000261	BMSK0000167.1_dup1	BMSK_chr1	5232470	5235746	485	+	BMSK_chr1	5237445	5237888	444	+	*	0.9744	0.8	7.54	1.95	3.96	2.77	58.74	10.28	18.63	19.13
cis_mRNA_up10k	7149	NA	LTCONS_00000261	MTCONS_00000263	BMSK_chr1	5232470	5235746	485	+	BMSK_chr1	5242894	5262066	10303	+	*	0.9576	0.8	7.54	1.95	3.96	2.77	29.55	10.18	11.82	12.69
cis_mRNA_dw20k	112	NA	LTCONS_00000264	MTCONS_00000263	BMSK_chr1	5262177	5263897	1721	+	BMSK_chr1	5242894	5262066	10303	+	*	0.9703	1	14.99	6.97	9.2	9.7	29.55	10.18	11.82	12.69
cis_mRNA_up10k	3676	NA	LTCONS_00000276	MTCONS_00000278	BMSK_chr1	5523466	5524027	562	+	BMSK_chr1	5527702	5529835	1245	+	*	-0.9695	-1	0.98	0.3	0.64	1.24	1.19	1.71	1.5	1.18
cis_mRNA_overlap	0	Lnc-AntiCompleteIn-mRNAExon	LTCONS_00000279	BMSK0000175.1_dup1	BMSK_chr1	5542509	5542753	245	+	BMSK_chr1	5538258	5543244	4197	-	-504	0.9943	0.9487	1.17	0.15	0	0	9.46	1.86	1.78	1.61
cis_mRNA_dw20k	19751	NA	LTCONS_00000295	MTCONS_00001594	BMSK_chr1	5818477	5818800	324	+	BMSK_chr1	5838550	5864319	2351	-	*	0.6564	0.6325	1.37	0	1.17	0	7.59	2.23	2.45	2.75
cis_mRNA_overlap	0	Lnc-CompleteIn-mRNAIntron	LTCONS_00000295	MTCONS_00000293	BMSK_chr1	5818477	5818800	324	+	BMSK_chr1	5810297	5829261	3657	+	*	0.7363	0.9487	1.37	0	1.17	0	16.74	0.02	1.79	0.09
cis_mRNA_dw20k	169	NA	LTCONS_00000297	MTCONS_00000293	BMSK_chr1	5829429	5830090	662	+	BMSK_chr1	5810297	5829261	3657	+	*	0.9996	0.9487	5.73	0	0.44	0	16.74	0.02	1.79	0.09
cis_mRNA_dw20k	8461	NA	LTCONS_00000297	MTCONS_00001594	BMSK_chr1	5829429	5830090	662	+	BMSK_chr1	5838550	5864319	2351	-	*	0.9933	0.6325	5.73	0	0.44	0	7.59	2.23	2.45	2.75
cis_mRNA_up10k	2179	NA	LTCONS_00000297	BMSK0000184.1_dup1	BMSK_chr1	5829429	5830090	662	+	BMSK_chr1	5832268	5832853	435	+	*	0.9722	0.9487	5.73	0	0.44	0	15.47	5.01	5.47	1.89
cis_mRNA_dw20k	5062	NA	LTCONS_00000299	MTCONS_00001594	BMSK_chr1	5831952	5833489	1024	+	BMSK_chr1	5838550	5864319	2351	-	*	0.9866	0.8	19.58	4.98	3.67	7.36	7.59	2.23	2.45	2.75
cis_mRNA_dw20k	2883	NA	LTCONS_00000304	BMSK0000188.1_dup1	BMSK_chr1	5935653	5936342	690	+	BMSK_chr1	5928419	5932771	666	+	*	0.9433	0.8	0.76	0.28	5.84	0.62	1.01	0.96	6.1	2.74
cis_mRNA_dw20k	3437	NA	LTCONS_00000305	MTCONS_00000302	BMSK_chr1	5936919	5937802	884	+	BMSK_chr1	5923256	5933483	1691	+	*	0.9638	1	10.29	5.19	2.97	5.97	34.76	9.49	6.46	11.51
cis_mRNA_dw20k	5035	NA	LTCONS_00000306	MTCONS_00000302	BMSK_chr1	5938517	5939322	806	+	BMSK_chr1	5923256	5933483	1691	+	*	0.9932	0.8	8.88	2.97	2.16	2.65	34.76	9.49	6.46	11.51
cis_mRNA_dw20k	6678	NA	LTCONS_00000307	MTCONS_00000302	BMSK_chr1	5940160	5940396	237	+	BMSK_chr1	5923256	5933483	1691	+	*	0.971	1	1.37	0.47	0.46	0.78	34.76	9.49	6.46	11.51
cis_mRNA_dw20k	4898	NA	LTCONS_00000309	BMSK0000191.1_dup1	BMSK_chr1	6003053	6003337	285	+	BMSK_chr1	6008234	6015407	630	-	*	-0.9733	-0.6325	0.49	0.25	0.49	3.25	3.37	3.62	4.18	0.4
tran	NA	NA	LTCONS_00000310	MTCONS_00038066	BMSK_chr1	6057006	6057461	456	+	BMSK_chr27	9895177	9918950	2064	+	-292.41	-0.7506	-0.8	1.46	5.92	4.13	2.98	2.14	0.28	0	0.29
tran	NA	NA	LTCONS_00000311	BMSK0011461.1_dup1	BMSK_chr1	6112119	6112401	283	+	BMSK_chr20	1747839	1748270	432	-	-230.6	0.7796	0.6325	2.34	0.64	0.5	1.51	2.29	0.55	0	0
cis_mRNA_dw20k	10751	NA	LTCONS_00000316	BMSK0000195.1_dup1	BMSK_chr1	6167172	6167382	211	+	BMSK_chr1	6154916	6156422	438	+	*	-0.6274	-0.9487	0	0.36	0.35	1.25	4.17	0	0.17	0
cis_mRNA_dw20k	9881	NA	LTCONS_00000316	MTCONS_00000312	BMSK_chr1	6167172	6167382	211	+	BMSK_chr1	6122456	6157292	1581	+	*	-0.6577	-0.8	0	0.36	0.35	1.25	72.51	4.64	17.45	6.41
cis_mRNA_overlap	0	Lnc-AntiOverlap-mRNA	LTCONS_00000316	MTCONS_00001633	BMSK_chr1	6167172	6167382	211	+	BMSK_chr1	6166297	6176315	1739	-	-263.1	-0.6316	-1	0	0.36	0.35	1.25	6.2	0.12	0.2	0
cis_mRNA_up10k	4696	NA	LTCONS_00000332	MTCONS_00000334	BMSK_chr1	6341183	6341419	237	+	BMSK_chr1	6346114	6362983	7248	+	*	0.9517	1	15.07	4.25	6.43	0.93	0.86	0.48	0.68	0.31
cis_mRNA_dw20k	15835	NA	LTCONS_00000344	BMSK0000214.1_dup1	BMSK_chr1	6575543	6576220	678	+	BMSK_chr1	6592054	6600389	915	-	*	0.6702	0.8944	7.98	4.71	4.86	4.06	0.21	0	0.21	0
cis_mRNA_dw20k	200	NA	LTCONS_00000344	MTCONS_00000342	BMSK_chr1	6575543	6576220	678	+	BMSK_chr1	6555267	6575344	6828	+	*	0.9501	1	7.98	4.71	4.86	4.06	21.76	11.11	15.38	10.93
cis_mRNA_dw20k	4646	NA	LTCONS_00000344	BMSK0000212.1_dup1	BMSK_chr1	6575543	6576220	678	+	BMSK_chr1	6556170	6570898	2559	+	*	0.9421	0.8	7.98	4.71	4.86	4.06	16.89	5.66	9.35	7.59
cis_mRNA_dw20k	991	NA	LTCONS_00000345	MTCONS_00000341	BMSK_chr1	6576334	6577883	1550	+	BMSK_chr1	6555267	6575344	6954	+	*	0.9217	0.8	0.75	0.41	0.24	0.25	5.08	1.7	0.53	2.12
tran	NA	NA	LTCONS_00000345	BMSK0015794.1_dup1	BMSK_chr1	6576334	6577883	1550	+	BMSK_chr28	1545523	1545810	288	-	-130.3	-0.9654	-0.8	0.75	0.41	0.24	0.25	0	0.62	1.1	1.36
cis_mRNA_dw20k	4692	NA	LTCONS_00000346	MTCONS_00000341	BMSK_chr1	6580035	6580269	235	+	BMSK_chr1	6555267	6575344	6954	+	*	-0.7112	-0.9487	0	0.16	0.77	0	5.08	1.7	0.53	2.12
cis_mRNA_up10k	5052	NA	LTCONS_00000349	MTCONS_00001674	BMSK_chr1	6644034	6644237	204	+	BMSK_chr1	6610658	6638983	3120	-	*	0.9965	0.8	2.11	0.17	0.18	0	7.06	2.07	2.12	2.1
cis_mRNA_dw20k	19859	NA	LTCONS_00000350	BMSK0000217.1_dup1	BMSK_chr1	6647841	6648109	269	+	BMSK_chr1	6667967	6671540	1647	-	*	0.6406	0.6325	57.27	30.14	100.42	47.36	0	0	4.39	3.9
cis_mRNA_dw20k	1004	NA	LTCONS_00000351	MTCONS_00001683	BMSK_chr1	6665099	6666422	1324	+	BMSK_chr1	6667425	6761685	2445	-	*	0.9975	1	0.65	0.19	0.31	0.12	131.33	53.33	68.04	41.44
cis_mRNA_dw20k	877	NA	LTCONS_00000352	BMSK0000217.1_dup1	BMSK_chr1	6666703	6667091	389	+	BMSK_chr1	6667967	6671540	1647	-	*	0.663	0.6325	0.86	0.09	2.69	0.62	0	0	4.39	3.9
cis_mRNA_dw20k	3110	NA	LTCONS_00000354	BMSK0000218.1_dup1	BMSK_chr1	6776025	6776308	284	+	BMSK_chr1	6779417	6789050	1608	-	*	0.7526	0.6325	0.74	0	0.5	0	18.4	5.25	6.45	7.93
cis_mRNA_overlap	0	Lnc-AntiCompleteIn-mRNAExon	LTCONS_00000354	MTCONS_00001686	BMSK_chr1	6776025	6776308	284	+	BMSK_chr1	6775909	6789163	3443	-	-492.4	0.9022	0.9487	0.74	0	0.5	0	30.93	8.06	17.26	14.03
cis_mRNA_dw20k	2303	NA	LTCONS_00000355	BMSK0000218.1_dup1	BMSK_chr1	6776744	6777115	372	+	BMSK_chr1	6779417	6789050	1608	-	*	0.9081	0.6325	0.99	0	0.37	0	18.4	5.25	6.45	7.93
cis_mRNA_overlap	0	Lnc-AntiCompleteIn-mRNAExon	LTCONS_00000355	MTCONS_00001686	BMSK_chr1	6776744	6777115	372	+	BMSK_chr1	6775909	6789163	3443	-	-692	0.9658	0.9487	0.99	0	0.37	0	30.93	8.06	17.26	14.03
cis_mRNA_up10k	1157	NA	LTCONS_00000359	BMSK0000220.1_dup1	BMSK_chr1	6804201	6804570	370	+	BMSK_chr1	6805726	6806847	765	+	*	0.6823	0.9487	0.09	0.85	0	0	0.68	0.84	0.66	0.3
cis_mRNA_dw20k	1779	NA	LTCONS_00000363	MTCONS_00000360	BMSK_chr1	6851798	6852096	299	+	BMSK_chr1	6805588	6850020	2276	+	*	0.9992	1	8.68	1.32	1.87	1.07	14.89	1.48	1.94	1.07
tran	NA	NA	LTCONS_00000364	MTCONS_00009565	BMSK_chr1	6895455	6895946	492	+	BMSK_chr12	10761440	10766819	4199	-	-423.11	0.8872	1	3.57	1.98	1.69	1.79	6.77	5.5	3.65	4.68
cis_mRNA_dw20k	232	NA	LTCONS_00000385	MTCONS_00000383	BMSK_chr1	8138256	8139807	1552	+	BMSK_chr1	8124242	8138025	3518	+	*	0.9992	1	4.94	0.47	0.44	1.08	6.08	1.08	0.81	1.72
cis_mRNA_dw20k	2158	NA	LTCONS_00000387	BMSK0000253.1_dup1	BMSK_chr1	8191779	8192494	656	+	BMSK_chr1	8194651	8204106	792	-	*	-0.6795	-0.8	5.92	13.63	5.33	9.39	23.96	4.08	9.99	5.62
cis_mRNA_overlap	0	Lnc-AntiOverlap-mRNA	LTCONS_00000387	BMSK0000251.1_dup1	BMSK_chr1	8191779	8192494	656	+	BMSK_chr1	8191933	8192103	171	-	*	0.9847	1	5.92	13.63	5.33	9.39	40.34	161.58	16.55	111.49
cis_mRNA_overlap	0	Lnc-AntiCompleteIn-mRNAExon	LTCONS_00000407	MTCONS_00001767	BMSK_chr1	8683046	8683717	672	+	BMSK_chr1	8680423	8688229	3820	-	-1439.6	0.977	0.8	1.04	0.05	0	0.24	11.27	1.45	0.66	1.03
cis_mRNA_overlap	0	Lnc-AntiOverlap-mRNA	LTCONS_00000407	BMSK0000271.1_dup1	BMSK_chr1	8683046	8683717	672	+	BMSK_chr1	8682026	8688229	1980	-	-1170.74	0.9673	0.8	1.04	0.05	0	0.24	3.09	0.42	0.99	1.01
cis_mRNA_overlap	0	Lnc-Overlap-mRNA	LTCONS_00000412	BMSK0000275.1_dup1	BMSK_chr1	8741755	8742939	680	+	BMSK_chr1	8742032	8745270	486	+	-154.97	0.9383	1	8.18	1.49	3.02	2.26	4.78	0.99	3.1	1.59
cis_mRNA_up10k	5104	NA	LTCONS_00000414	BMSK0000276.1_dup1	BMSK_chr1	8748707	8749988	800	+	BMSK_chr1	8755091	8768056	1899	+	*	0.9948	0.8	19.14	6.91	5.59	7.68	35.5	8.95	6.86	8.16
cis_mRNA_dw20k	16922	NA	LTCONS_00000417	BMSK0000281.1_dup1	BMSK_chr1	8817654	8818223	570	+	BMSK_chr1	8835144	8835923	501	-	*	0.9685	0.9487	11.04	8.49	11.63	18.29	0.13	0.13	0.26	0.74
cis_mRNA_dw20k	3191	NA	LTCONS_00000419	BMSK0000283.1_dup1	BMSK_chr1	8859620	8859959	340	+	BMSK_chr1	8853952	8856430	531	+	*	0.8628	0.9487	0.1	0	0.81	0	41.79	11.93	58.15	20.84
cis_mRNA_dw20k	1643	NA	LTCONS_00000425	MTCONS_00000423	BMSK_chr1	8938509	8941060	2552	+	BMSK_chr1	8935820	8936867	573	+	*	0.9335	0.8	1.37	0.38	0.28	1.03	55.23	25.63	27.25	36.08
cis_mRNA_overlap	0	Lnc-AntiCompleteIn-mRNAExon	LTCONS_00000426	MTCONS_00001800	BMSK_chr1	8947492	8958294	339	+	BMSK_chr1	8938369	8958338	4222	-	-676.3	0.9796	0.8	2.81	0.52	0.81	0.1	110.59	34.63	32.93	28.89
cis_mRNA_dw20k	106	NA	LTCONS_00000429	MTCONS_00000427	BMSK_chr1	9028758	9031755	2998	+	BMSK_chr1	9021246	9028653	2468	+	*	0.9986	1	4.45	1	1.84	1.43	5.94	1.94	3.1	2.43
cis_mRNA_dw20k	2580	NA	LTCONS_00000429	BMSK0000294.1_dup1	BMSK_chr1	9028758	9031755	2998	+	BMSK_chr1	9021558	9026179	1935	+	*	0.9934	0.9487	4.45	1	1.84	1.43	2.84	0	0.5	0
cis_mRNA_dw20k	3338	NA	LTCONS_00000430	MTCONS_00000427	BMSK_chr1	9031990	9033317	1272	+	BMSK_chr1	9021246	9028653	2468	+	*	0.9938	1	3.16	0.93	1.36	0.98	5.94	1.94	3.1	2.43
cis_mRNA_dw20k	5812	NA	LTCONS_00000430	BMSK0000294.1_dup1	BMSK_chr1	9031990	9033317	1272	+	BMSK_chr1	9021558	9026179	1935	+	*	0.9998	0.9487	3.16	0.93	1.36	0.98	2.84	0	0.5	0
cis_mRNA_dw20k	4790	NA	LTCONS_00000431	MTCONS_00000427	BMSK_chr1	9033442	9035918	2477	+	BMSK_chr1	9021246	9028653	2468	+	*	0.9996	1	4.32	1.3	2.11	1.6	5.94	1.94	3.1	2.43
cis_mRNA_dw20k	7264	NA	LTCONS_00000431	BMSK0000294.1_dup1	BMSK_chr1	9033442	9035918	2477	+	BMSK_chr1	9021558	9026179	1935	+	*	0.9944	0.9487	4.32	1.3	2.11	1.6	2.84	0	0.5	0
tran	NA	NA	LTCONS_00000431	BMSK0014978.1_dup1	BMSK_chr1	9033442	9035918	2477	+	BMSK_chr25	12655104	12655277	174	+	-88.12	-0.6436	-0.9487	4.32	1.3	2.11	1.6	0	1.55	0	0.45
cis_mRNA_dw20k	6525	NA	LTCONS_00000437	MTCONS_00000435	BMSK_chr1	9078667	9081960	662	+	BMSK_chr1	9061428	9072143	2356	+	*	-0.8477	-0.8	0.91	0.44	0.73	0.2	2.72	14.1	7.79	11.59
cis_mRNA_overlap	0	Lnc-AntiCompleteIn-mRNAExon	LTCONS_00000437	MTCONS_00001811	BMSK_chr1	9078667	9081960	662	+	BMSK_chr1	9072683	9082059	1861	-	-1233.7	0.9517	1	0.91	0.44	0.73	0.2	36.72	15.1	24.02	12.04
cis_mRNA_dw20k	8039	NA	LTCONS_00000438	MTCONS_00000435	BMSK_chr1	9080181	9081074	894	+	BMSK_chr1	9061428	9072143	2356	+	*	0.84	0.8	0.1	0.73	0	0.43	2.72	14.1	7.79	11.59
cis_mRNA_overlap	0	Lnc-AntiOverlap-mRNA	LTCONS_00000441	MTCONS_00001813	BMSK_chr1	9104935	9105437	503	+	BMSK_chr1	9103750	9107912	2800	-	-787.84	0.7793	0.8	0.58	0.13	0.72	0.27	4.11	0.52	2.38	1.19
cis_mRNA_dw20k	5154	NA	LTCONS_00000442	BMSK0000297.1_dup1	BMSK_chr1	9106668	9106976	309	+	BMSK_chr1	9086505	9101515	1398	+	*	0.8628	0.8	0.11	0.46	1.58	0.8	176.55	292.69	389.9	224.46
cis_mRNA_overlap	0	Lnc-AntiOverlap-mRNA	LTCONS_00000442	MTCONS_00001814	BMSK_chr1	9106668	9106976	309	+	BMSK_chr1	9103750	9119068	3170	-	-494.62	-0.8181	-0.8	0.11	0.46	1.58	0.8	10.6	4.4	2.72	5.13
cis_mRNA_up10k	1022	NA	LTCONS_00000445	MTCONS_00000446	BMSK_chr1	9128387	9128605	219	+	BMSK_chr1	9129626	9133940	1816	+	*	-0.8325	-0.8333	0.5	0	0	1.71	0.09	0.2	0.09	0
cis_mRNA_dw20k	1243	NA	LTCONS_00000448	MTCONS_00000446	BMSK_chr1	9135182	9135562	381	+	BMSK_chr1	9129626	9133940	1816	+	*	0.9518	0.9487	1.49	3.09	1.78	1.17	0.09	0.2	0.09	0
cis_mRNA_dw20k	1727	NA	LTCONS_00000449	MTCONS_00000446	BMSK_chr1	9135666	9136030	365	+	BMSK_chr1	9129626	9133940	1816	+	*	0.9677	0.9487	0.37	0.76	0.19	0	0.09	0.2	0.09	0
cis_mRNA_overlap	0	Lnc-AntiCompleteIn-mRNAExon	LTCONS_00000458	MTCONS_00001824	BMSK_chr1	9457644	9460378	353	+	BMSK_chr1	9441560	9460692	4530	-	-705.4	0.9778	0.8	1.82	0.1	0.39	0.49	33.58	18.95	20.56	19.01
cis_mRNA_up10k	4408	NA	LTCONS_00000458	MTCONS_00000461	BMSK_chr1	9457644	9460378	353	+	BMSK_chr1	9464785	9469176	2066	+	*	0.6199	0.8	1.82	0.1	0.39	0.49	34.35	20.96	21.03	36.2
cis_mRNA_dw20k	798	NA	LTCONS_00000462	MTCONS_00000461	BMSK_chr1	9469973	9470201	229	+	BMSK_chr1	9464785	9469176	2066	+	*	-0.6258	-0.8	1.11	2.13	0.96	0.65	34.35	20.96	21.03	36.2
cis_mRNA_up10k	9651	NA	LTCONS_00000466	BMSK0000311.1_dup1	BMSK_chr1	9553572	9553808	237	+	BMSK_chr1	9527945	9543922	2304	-	*	0.9948	1	3.04	0	0.61	0.16	46.25	18.97	27.06	22.51
cis_mRNA_dw20k	247	NA	LTCONS_00000476	MTCONS_00001835	BMSK_chr1	9626282	9627180	899	+	BMSK_chr1	9627426	9634823	3511	-	*	0.9831	0.8	0.77	0.04	0	0.14	59.42	4.36	12.16	13.25
cis_mRNA_dw20k	16130	NA	LTCONS_00000477	MTCONS_00001838	BMSK_chr1	9627686	9628482	540	+	BMSK_chr1	9644611	9653871	3688	-	*	0.9971	0.9487	1.32	0.12	0.12	0	38.88	10.6	11.82	10.5
cis_mRNA_dw20k	2437	NA	LTCONS_00000477	MTCONS_00000473	BMSK_chr1	9627686	9628482	540	+	BMSK_chr1	9622193	9625250	2806	+	*	0.998	0.9487	1.32	0.12	0.12	0	35.56	9.54	11.24	8.84
cis_mRNA_dw20k	817	NA	LTCONS_00000477	BMSK0000317.1_dup1	BMSK_chr1	9627686	9628482	540	+	BMSK_chr1	9629298	9634823	1896	-	*	0.9936	0.6325	1.32	0.12	0.12	0	20.31	1.84	4.22	1.89
cis_mRNA_dw20k	13527	NA	LTCONS_00000479	MTCONS_00001838	BMSK_chr1	9630728	9631085	358	+	BMSK_chr1	9644611	9653871	3688	-	*	0.9553	0.9487	1.13	0	0.38	0	38.88	10.6	11.82	10.5
cis_mRNA_dw20k	5479	NA	LTCONS_00000479	MTCONS_00000473	BMSK_chr1	9630728	9631085	358	+	BMSK_chr1	9622193	9625250	2806	+	*	0.9641	0.9487	1.13	0	0.38	0	35.56	9.54	11.24	8.84
cis_mRNA_overlap	0	Lnc-AntiCompleteIn-mRNAExon	LTCONS_00000479	BMSK0000317.1_dup1	BMSK_chr1	9630728	9631085	358	+	BMSK_chr1	9629298	9634823	1896	-	-693.8	0.9764	0.9487	1.13	0	0.38	0	20.31	1.84	4.22	1.89
cis_mRNA_overlap	0	Lnc-AntiCompleteIn-mRNAExon	LTCONS_00000479	MTCONS_00001835	BMSK_chr1	9630728	9631085	358	+	BMSK_chr1	9627426	9634823	3511	-	-693.8	0.9512	0.6325	1.13	0	0.38	0	59.42	4.36	12.16	13.25
cis_mRNA_dw20k	19363	NA	LTCONS_00000480	MTCONS_00000473	BMSK_chr1	9644612	9645445	834	+	BMSK_chr1	9622193	9625250	2806	+	*	0.7506	1	1.13	0.94	0.96	0.66	35.56	9.54	11.24	8.84
cis_mRNA_overlap	0	Lnc-AntiCompleteIn-mRNAExon	LTCONS_00000480	MTCONS_00001838	BMSK_chr1	9644612	9645445	834	+	BMSK_chr1	9644611	9653871	3688	-	-1492.3	0.7283	1	1.13	0.94	0.96	0.66	38.88	10.6	11.82	10.5
cis_mRNA_up10k	9790	NA	LTCONS_00000480	BMSK0000317.1_dup1	BMSK_chr1	9644612	9645445	834	+	BMSK_chr1	9629298	9634823	1896	-	*	0.7521	0.8	1.13	0.94	0.96	0.66	20.31	1.84	4.22	1.89
cis_mRNA_dw20k	18066	NA	LTCONS_00000481	MTCONS_00001842	BMSK_chr1	9645623	9645848	226	+	BMSK_chr1	9663913	9693340	4251	-	*	0.7847	0.9487	0.16	0	1.78	0	15.15	9.04	17.63	12.32
cis_mRNA_dw20k	19472	NA	LTCONS_00000481	BMSK0000316.1_dup1	BMSK_chr1	9645623	9645848	226	+	BMSK_chr1	9665319	9685569	2670	-	*	0.9798	0.9487	0.16	0	1.78	0	8.57	8.53	15.23	6.72
cis_mRNA_up10k	8859	NA	LTCONS_00000488	MTCONS_00001842	BMSK_chr1	9702198	9703107	910	+	BMSK_chr1	9663913	9693340	4251	-	*	0.6742	0.7379	0.65	0	0.31	0	15.15	9.04	17.63	12.32
cis_mRNA_dw20k	3026	NA	LTCONS_00000498	BMSK0000320.1_dup1	BMSK_chr1	9765726	9766746	1021	+	BMSK_chr1	9761010	9762701	1692	+	*	0.9986	1	1.37	0	0.25	0	1.03	0	0.24	0
cis_mRNA_dw20k	12434	NA	LTCONS_00000509	BMSK0000335.1_dup1	BMSK_chr1	10083284	10086889	596	+	BMSK_chr1	10099322	10101172	438	-	*	0.8388	0.8	1.45	0.22	0.82	0.61	9.79	1.45	2.74	6.39
cis_mRNA_overlap	0	Lnc-AntiCompleteIn-mRNAExon	LTCONS_00000509	MTCONS_00001874	BMSK_chr1	10083284	10086889	596	+	BMSK_chr1	10071407	10100810	2067	-	-1267.2	0.9425	0.8	1.45	0.22	0.82	0.61	29.55	11.17	16.68	10.87
cis_mRNA_dw20k	4717	NA	LTCONS_00000514	MTCONS_00001881	BMSK_chr1	10116503	10116854	352	+	BMSK_chr1	10121570	10133091	6588	-	*	0.9991	1	16.05	2.19	2.62	3.45	4.49	1.01	1.13	1.48
cis_mRNA_dw20k	883	NA	LTCONS_00000514	MTCONS_00000511	BMSK_chr1	10116503	10116854	352	+	BMSK_chr1	10109743	10115621	2437	+	*	0.8195	1	16.05	2.19	2.62	3.45	16.75	9.7	10.34	14.53
cis_mRNA_overlap	0	Lnc-CompleteIn-mRNAIntron	LTCONS_00000517	BMSK0000340.1_dup1	BMSK_chr1	10136820	10137207	388	+	BMSK_chr1	10136180	10148317	1731	+	*	0.9372	0.9487	0.69	0	0.44	0	2.15	1.1	1.37	0.91
cis_mRNA_overlap	0	Lnc-CompleteIn-mRNAIntron	LTCONS_00000517	MTCONS_00000515	BMSK_chr1	10136820	10137207	388	+	BMSK_chr1	10134755	10148530	2539	+	*	0.861	0.9487	0.69	0	0.44	0	1.74	0.27	0.76	0.73
cis_mRNA_up10k	3730	NA	LTCONS_00000517	MTCONS_00001881	BMSK_chr1	10136820	10137207	388	+	BMSK_chr1	10121570	10133091	6588	-	*	0.7691	0.6325	0.69	0	0.44	0	4.49	1.01	1.13	1.48
cis_mRNA_up10k	6431	NA	LTCONS_00000518	BMSK0000339.1_dup1	BMSK_chr1	10150464	10151660	1197	+	BMSK_chr1	10121570	10144034	6009	-	*	0.7826	0.6325	1.06	0.35	0.24	0.75	1.26	0.17	0	0
cis_mRNA_dw20k	2812	NA	LTCONS_00000528	BMSK0000344.1_dup1	BMSK_chr1	10263694	10264558	865	+	BMSK_chr1	10237206	10260883	4659	+	*	0.8536	0.8	2.68	0.68	0.74	0.26	1.35	0.83	0.76	0
cis_mRNA_overlap	0	Lnc-AntiOverlap-mRNA	LTCONS_00000538	MTCONS_00001895	BMSK_chr1	10448636	10449687	881	+	BMSK_chr1	10441828	10467696	5771	-	-1401.06	0.952	0.8	3.42	0.77	1.56	2.05	210.08	85.2	123	112.61
cis_mRNA_overlap	0	Lnc-AntiCompleteIn-mRNAExon	LTCONS_00000539	MTCONS_00001895	BMSK_chr1	10453114	10453473	360	+	BMSK_chr1	10441828	10467696	5771	-	-664.5	0.9224	0.8	2.53	0.29	0.47	1.25	210.08	85.2	123	112.61
cis_mRNA_dw20k	1918	NA	LTCONS_00000550	MTCONS_00001926	BMSK_chr1	10760191	10760541	351	+	BMSK_chr1	10762458	10771966	3192	-	*	0.7444	0.8	2.04	1.32	0.76	1.79	20.6	8.76	8.91	10.57
tran	NA	NA	LTCONS_00000550	BMSK0007128.1_dup1	BMSK_chr1	10760191	10760541	351	+	BMSK_chr12	10708485	10713192	1245	-	-266.91	-0.9723	-1	2.04	1.32	0.76	1.79	104.72	112.24	126.14	108.55
tran	NA	NA	LTCONS_00000550	MTCONS_00045636	BMSK_chr1	10760191	10760541	351	+	BMSK_chr5	10786498	10796273	6075	-	-588.6	0.9699	1	2.04	1.32	0.76	1.79	19.55	13.62	1.71	17.21
tran	NA	NA	LTCONS_00000550	MTCONS_00051968	BMSK_chr1	10760191	10760541	351	+	BMSK_chr9	7176995	7186015	2058	+	-346.17	0.9176	0.8	2.04	1.32	0.76	1.79	21.52	16.39	7.26	25.78
cis_mRNA_dw20k	1130	NA	LTCONS_00000554	MTCONS_00000552	BMSK_chr1	10803615	10804715	1101	+	BMSK_chr1	10774777	10802486	3000	+	*	0.9841	1	1.89	0.76	0.77	1.05	2.54	0.92	1.09	1.16
cis_mRNA_dw20k	3227	NA	LTCONS_00000555	BMSK0000365.1_dup1	BMSK_chr1	10804801	10805074	274	+	BMSK_chr1	10790279	10801575	1464	+	*	0.8709	0.8	2.82	1.32	0.78	0.65	1.86	0.03	0.64	0
cis_mRNA_dw20k	2925	NA	LTCONS_00000563	MTCONS_00000561	BMSK_chr1	11086014	11086316	303	+	BMSK_chr1	11074537	11083090	2571	+	*	0.777	0.8	0.34	0.24	0	0.82	41.43	35.53	40.21	47.71
cis_mRNA_dw20k	4322	NA	LTCONS_00000564	MTCONS_00000561	BMSK_chr1	11087411	11087942	532	+	BMSK_chr1	11074537	11083090	2571	+	*	0.8539	1	13.59	6.96	11.75	13.78	41.43	35.53	40.21	47.71
cis_mRNA_up10k	2040	NA	LTCONS_00000565	MTCONS_00001942	BMSK_chr1	11109901	11110630	730	+	BMSK_chr1	11094108	11107862	6537	-	*	0.8412	0.8	1.17	0.63	0.97	0.27	2.83	1.23	1.89	1.38
cis_mRNA_up10k	1067	NA	LTCONS_00000567	BMSK0000373.1_dup1	BMSK_chr1	11111878	11112106	229	+	BMSK_chr1	11113172	11120342	1266	+	*	-0.6583	-0.7379	1.43	0.33	1.28	1.62	0	1.34	1.53	0
cis_mRNA_dw20k	3316	NA	LTCONS_00000571	BMSK0000373.1_dup1	BMSK_chr1	11123657	11124734	1078	+	BMSK_chr1	11113172	11120342	1266	+	*	-0.799	-0.9487	2.22	0.78	0.62	1.16	0	1.34	1.53	0
cis_mRNA_dw20k	3316	NA	LTCONS_00000571	MTCONS_00000566	BMSK_chr1	11123657	11124734	1078	+	BMSK_chr1	11110716	11120342	1688	+	*	0.9951	1	2.22	0.78	0.62	1.16	7.67	2.87	1.67	3.88
cis_mRNA_dw20k	7804	NA	LTCONS_00000572	BMSK0000373.1_dup1	BMSK_chr1	11128145	11128739	595	+	BMSK_chr1	11113172	11120342	1266	+	*	-0.9528	-0.7379	1.08	0.06	0.33	1.06	0	1.34	1.53	0
cis_mRNA_dw20k	7804	NA	LTCONS_00000572	MTCONS_00000566	BMSK_chr1	11128145	11128739	595	+	BMSK_chr1	11110716	11120342	1688	+	*	0.7312	0.8	1.08	0.06	0.33	1.06	7.67	2.87	1.67	3.88
cis_mRNA_dw20k	3796	NA	LTCONS_00000574	MTCONS_00001948	BMSK_chr1	11142740	11143286	547	+	BMSK_chr1	11147081	11161627	2138	-	*	0.764	0.8	0.95	0.55	0.72	0.24	24.96	3.89	5.89	4.87
cis_mRNA_dw20k	1032	NA	LTCONS_00000575	MTCONS_00001948	BMSK_chr1	11145672	11146050	379	+	BMSK_chr1	11147081	11161627	2138	-	*	0.9379	0.6325	0.8	0	0	0.27	24.96	3.89	5.89	4.87
cis_mRNA_dw20k	2449	NA	LTCONS_00000583	BMSK0000383.1_dup1	BMSK_chr1	11375474	11375723	250	+	BMSK_chr1	11366564	11373026	1395	+	*	0.7925	0.8	61.11	3.98	47.58	17.93	57.86	20.24	31.93	38.05
cis_mRNA_dw20k	2449	NA	LTCONS_00000583	MTCONS_00000581	BMSK_chr1	11375474	11375723	250	+	BMSK_chr1	11350397	11373026	1561	+	*	0.8903	1	61.11	3.98	47.58	17.93	133.09	39.38	72.87	65.76
cis_mRNA_dw20k	371	NA	LTCONS_00000590	MTCONS_00000589	BMSK_chr1	11520080	11520458	379	+	BMSK_chr1	11503092	11519710	1985	+	*	-0.7722	-0.8	2.48	2.01	0.36	1.27	2.91	2.46	3.47	3.35
cis_mRNA_dw20k	3909	NA	LTCONS_00000590	BMSK0000386.1_dup1	BMSK_chr1	11520080	11520458	379	+	BMSK_chr1	11503092	11516172	1629	+	*	0.7559	0.8	2.48	2.01	0.36	1.27	8.48	2.4	1.07	0
cis_mRNA_dw20k	2943	NA	LTCONS_00000591	BMSK0000387.1_dup1	BMSK_chr1	11520707	11521712	1006	+	BMSK_chr1	11524654	11530202	761	-	*	0.8697	0.8	10.9	4.68	6.05	5.11	10.53	3.54	6.32	0.02
cis_mRNA_dw20k	2943	NA	LTCONS_00000591	MTCONS_00001978	BMSK_chr1	11520707	11521712	1006	+	BMSK_chr1	11524654	11531079	1081	-	*	0.9922	0.8	10.9	4.68	6.05	5.11	20.41	2.02	3.65	1.55
cis_mRNA_dw20k	998	NA	LTCONS_00000591	MTCONS_00000587	BMSK_chr1	11520707	11521712	1006	+	BMSK_chr1	11435611	11519710	2164	+	*	0.9784	0.8	10.9	4.68	6.05	5.11	9.39	5.02	6.17	4.44
cis_mRNA_dw20k	1548	NA	LTCONS_00000592	BMSK0000387.1_dup1	BMSK_chr1	11521893	11523107	1215	+	BMSK_chr1	11524654	11530202	761	-	*	0.8885	1	7.86	4.56	4.71	4.12	10.53	3.54	6.32	0.02
cis_mRNA_dw20k	1548	NA	LTCONS_00000592	MTCONS_00001978	BMSK_chr1	11521893	11523107	1215	+	BMSK_chr1	11524654	11531079	1081	-	*	0.9965	1	7.86	4.56	4.71	4.12	20.41	2.02	3.65	1.55
cis_mRNA_dw20k	2184	NA	LTCONS_00000592	MTCONS_00000587	BMSK_chr1	11521893	11523107	1215	+	BMSK_chr1	11435611	11519710	2164	+	*	0.9779	1	7.86	4.56	4.71	4.12	9.39	5.02	6.17	4.44
cis_mRNA_dw20k	5722	NA	LTCONS_00000592	BMSK0000386.1_dup1	BMSK_chr1	11521893	11523107	1215	+	BMSK_chr1	11503092	11516172	1629	+	*	0.981	0.8	7.86	4.56	4.71	4.12	8.48	2.4	1.07	0
cis_mRNA_dw20k	3845	NA	LTCONS_00000593	MTCONS_00000589	BMSK_chr1	11523554	11524220	667	+	BMSK_chr1	11503092	11519710	1985	+	*	0.969	1	4.54	3.16	5.91	5.02	2.91	2.46	3.47	3.35
cis_mRNA_up10k	885	NA	LTCONS_00000595	MTCONS_00001991	BMSK_chr1	11658520	11659707	1188	+	BMSK_chr1	11656868	11657636	769	-	*	-0.9154	-0.8	1.9	0.73	3.08	0.84	0.78	0.98	0	1.52
cis_mRNA_up10k	5717	NA	LTCONS_00000600	BMSK0000396.1_dup1	BMSK_chr1	11700258	11700959	702	+	BMSK_chr1	11706675	11723637	2145	+	*	-0.7814	-0.6325	4.59	0.84	1.1	2.97	0.08	0.29	0.56	0.29
cis_mRNA_dw20k	1574	NA	LTCONS_00000601	MTCONS_00000597	BMSK_chr1	11701306	11701606	301	+	BMSK_chr1	11671368	11699733	4780	+	*	0.9795	0.8	2.3	0.83	1.28	1.06	7.93	1.6	2.49	1.33
cis_mRNA_up10k	5070	NA	LTCONS_00000601	MTCONS_00000605	BMSK_chr1	11701306	11701606	301	+	BMSK_chr1	11706675	11724779	3176	+	*	-0.783	-1	2.3	0.83	1.28	1.06	0.43	1.04	0.45	0.9
cis_mRNA_dw20k	2043	NA	LTCONS_00000602	MTCONS_00000597	BMSK_chr1	11701775	11702207	433	+	BMSK_chr1	11671368	11699733	4780	+	*	0.8563	0.8	7.02	1.89	4.86	3.92	7.93	1.6	2.49	1.33
cis_mRNA_up10k	4469	NA	LTCONS_00000602	MTCONS_00000605	BMSK_chr1	11701775	11702207	433	+	BMSK_chr1	11706675	11724779	3176	+	*	-0.8909	-1	7.02	1.89	4.86	3.92	0.43	1.04	0.45	0.9
cis_mRNA_up10k	3219	NA	LTCONS_00000603	BMSK0000396.1_dup1	BMSK_chr1	11702319	11703457	1139	+	BMSK_chr1	11706675	11723637	2145	+	*	-0.8147	-0.6325	4.82	1.83	1.91	3.09	0.08	0.29	0.56	0.29
cis_mRNA_dw20k	1259	NA	LTCONS_00000614	BMSK0000405.1_dup1	BMSK_chr1	11806488	11806692	205	+	BMSK_chr1	11804599	11805230	579	+	*	-0.7337	-0.8	0.36	0.94	0.73	0	0.57	0.11	0.17	0.38
cis_mRNA_dw20k	2315	NA	LTCONS_00000615	BMSK0000405.1_dup1	BMSK_chr1	11807544	11807991	448	+	BMSK_chr1	11804599	11805230	579	+	*	0.9343	0.9487	0.66	0	0	0.15	0.57	0.11	0.17	0.38
cis_mRNA_dw20k	6036	NA	LTCONS_00000615	MTCONS_00000610	BMSK_chr1	11807544	11807991	448	+	BMSK_chr1	11796953	11801509	1255	+	*	0.9931	0.9487	0.66	0	0	0.15	22.35	8.25	9.69	12.93
cis_mRNA_dw20k	1891	NA	LTCONS_00000625	MTCONS_00000620	BMSK_chr1	12046197	12048372	2176	+	BMSK_chr1	12009751	12044307	2661	+	*	0.8877	0.8	7.85	4.68	11.3	7.38	3.84	3.82	4.71	3.99
cis_mRNA_dw20k	11956	NA	LTCONS_00000628	MTCONS_00000620	BMSK_chr1	12056262	12056471	210	+	BMSK_chr1	12009751	12044307	2661	+	*	-0.7735	-0.8	6.04	4.81	2.96	3.58	3.84	3.82	4.71	3.99
cis_mRNA_dw20k	1199	NA	LTCONS_00000639	MTCONS_00000637	BMSK_chr1	12213366	12213714	349	+	BMSK_chr1	12182155	12212168	3463	+	*	0.6153	0.8	4.56	1.3	5.2	3.18	18.69	4.73	8.7	8.42
cis_mRNA_dw20k	2042	NA	LTCONS_00000639	BMSK0000422.1_dup1	BMSK_chr1	12213366	12213714	349	+	BMSK_chr1	12192217	12211325	2328	+	*	-0.9819	-0.9487	4.56	1.3	5.2	3.18	0	1.15	0	0.42
cis_mRNA_dw20k	2035	NA	LTCONS_00000640	MTCONS_00000637	BMSK_chr1	12214202	12215234	1033	+	BMSK_chr1	12182155	12212168	3463	+	*	0.9601	0.8	7.95	2.74	3.09	4.54	18.69	4.73	8.7	8.42
cis_mRNA_dw20k	4373	NA	LTCONS_00000642	MTCONS_00000637	BMSK_chr1	12216540	12217201	662	+	BMSK_chr1	12182155	12212168	3463	+	*	0.6765	0.8	6.98	2.79	7.23	5.55	18.69	4.73	8.7	8.42
cis_mRNA_dw20k	5216	NA	LTCONS_00000642	BMSK0000422.1_dup1	BMSK_chr1	12216540	12217201	662	+	BMSK_chr1	12192217	12211325	2328	+	*	-0.9987	-0.9487	6.98	2.79	7.23	5.55	0	1.15	0	0.42
cis_mRNA_dw20k	208	NA	LTCONS_00000650	MTCONS_00000645	BMSK_chr1	12248318	12248533	216	+	BMSK_chr1	12231576	12248111	5439	+	*	0.9438	1	2.04	0.7	1.88	0.69	5.13	1.71	3.45	1.63
cis_mRNA_dw20k	681	NA	LTCONS_00000651	MTCONS_00000645	BMSK_chr1	12248791	12249292	502	+	BMSK_chr1	12231576	12248111	5439	+	*	0.9741	0.8	14.18	4.29	7.76	5.19	5.13	1.71	3.45	1.63
tran	NA	NA	LTCONS_00000651	BMSK0005974.1_dup1	BMSK_chr1	12248791	12249292	502	+	BMSK_chr11	1327109	1327306	198	-	-351.4	0.6153	0.7379	14.18	4.29	7.76	5.19	0.38	0	0.57	0
cis_mRNA_overlap	0	Lnc-AntiOverlap-mRNA	LTCONS_00000658	BMSK0000434.1_dup1	BMSK_chr1	12538218	12538466	249	+	BMSK_chr1	12524628	12556040	2517	-	-251.76	-0.6057	-0.7379	0	1.33	0.29	1.17	0.04	0	0.18	0
cis_mRNA_dw20k	11856	NA	LTCONS_00000666	BMSK0000438.1_dup1	BMSK_chr1	12675707	12675929	223	+	BMSK_chr1	12663340	12663852	513	+	*	0.7087	0.7778	0.49	0.85	0	0	0.25	0.13	0	0
cis_mRNA_dw20k	13616	NA	LTCONS_00000666	MTCONS_00000663	BMSK_chr1	12675707	12675929	223	+	BMSK_chr1	12654367	12662092	1012	+	*	0.8217	0.7379	0.49	0.85	0	0	1.69	1.21	0	0.13
cis_mRNA_dw20k	10782	NA	LTCONS_00000667	MTCONS_00002044	BMSK_chr1	12692271	12709293	283	+	BMSK_chr1	12720074	12756225	2868	-	*	-0.9861	-0.9487	0.25	0	1.12	0	9.65	12.54	4.64	12.85
cis_mRNA_dw20k	8709	NA	LTCONS_00000673	MTCONS_00002055	BMSK_chr1	12793095	12794084	990	+	BMSK_chr1	12802792	12814644	3108	-	*	-0.6301	-0.6325	0.41	0.68	2.08	0.88	0.41	0	0	0.24
cis_mRNA_dw20k	8709	NA	LTCONS_00000673	MTCONS_00002056	BMSK_chr1	12793095	12794084	990	+	BMSK_chr1	12802792	12817833	3413	-	*	-0.8788	-1	0.41	0.68	2.08	0.88	1.06	0.82	0.32	0.51
cis_mRNA_dw20k	7206	NA	LTCONS_00000674	MTCONS_00002055	BMSK_chr1	12794284	12795587	1304	+	BMSK_chr1	12802792	12814644	3108	-	*	0.6307	0.7379	0.88	0.54	0.72	1.2	0.41	0	0	0.24
cis_mRNA_up10k	4004	NA	LTCONS_00000676	BMSK0000444.1_dup1	BMSK_chr1	12803837	12805090	573	+	BMSK_chr1	12793557	12799834	2262	-	*	-0.731	-0.8	0	1.2	0.06	0.4	63.81	51.83	83.87	60.09
cis_mRNA_overlap	0	Lnc-AntiOverlap-mRNA	LTCONS_00000677	MTCONS_00002055	BMSK_chr1	12803917	12805090	515	+	BMSK_chr1	12802792	12814644	3108	-	-478.93	0.6927	0.7379	0.25	0.09	0	0.45	0.41	0	0	0.24
cis_mRNA_dw20k	5439	NA	LTCONS_00000688	MTCONS_00000680	BMSK_chr1	13047024	13047622	599	+	BMSK_chr1	13019106	13041586	1952	+	*	0.9727	0.8	32.2	12.91	16.04	7.44	11.69	6.85	5.96	4.22
cis_mRNA_dw20k	5439	NA	LTCONS_00000688	MTCONS_00000682	BMSK_chr1	13047024	13047622	599	+	BMSK_chr1	13019106	13041586	1758	+	*	0.943	0.8	32.2	12.91	16.04	7.44	14.53	3.84	6.48	5.24
cis_mRNA_dw20k	6136	NA	LTCONS_00000689	MTCONS_00000682	BMSK_chr1	13047721	13048638	918	+	BMSK_chr1	13019106	13041586	1758	+	*	0.9643	0.8	13.53	6.63	6.65	7.73	14.53	3.84	6.48	5.24
cis_mRNA_dw20k	13314	NA	LTCONS_00000694	BMSK0000450.1_dup1	BMSK_chr1	13158584	13159240	657	+	BMSK_chr1	13172553	13174337	1785	-	*	-0.8158	-0.8	1.49	3.8	5.87	3.61	19.27	11.41	6.24	20.32
cis_mRNA_overlap	0	Lnc-CompleteIn-mRNAIntron	LTCONS_00000694	MTCONS_00000692	BMSK_chr1	13158584	13159240	657	+	BMSK_chr1	13139284	13165676	4355	+	*	-0.8367	-1	1.49	3.8	5.87	3.61	8.12	1.79	1.62	1.84
cis_mRNA_dw20k	4770	NA	LTCONS_00000698	MTCONS_00000695	BMSK_chr1	13195644	13196222	579	+	BMSK_chr1	13171853	13190875	1175	+	*	0.7202	0.8	11.89	11.96	25.88	20.76	0	11.23	18.76	7.88
cis_mRNA_up10k	2178	NA	LTCONS_00000698	BMSK0000452.1_dup1	BMSK_chr1	13195644	13196222	579	+	BMSK_chr1	13198399	13199712	1314	+	*	-0.6194	-0.8	11.89	11.96	25.88	20.76	0.47	0.19	0.1	0.29
cis_mRNA_dw20k	15439	NA	LTCONS_00000702	BMSK0000451.1_dup1	BMSK_chr1	13202411	13202774	364	+	BMSK_chr1	13184765	13186973	687	+	*	-0.8999	-0.8	0.19	0.77	0	0.47	4.75	0.8	5.23	0.52
cis_mRNA_dw20k	17199	NA	LTCONS_00000703	BMSK0000451.1_dup1	BMSK_chr1	13204171	13204893	723	+	BMSK_chr1	13184765	13186973	687	+	*	-0.8559	-1	0.26	0.5	0	1.13	4.75	0.8	5.23	0.52
cis_mRNA_dw20k	9725	NA	LTCONS_00000712	BMSK0000460.1_dup1	BMSK_chr1	13374386	13375440	1055	+	BMSK_chr1	13385164	13397833	1842	-	*	0.9955	1	18.64	6.82	8.96	10.23	4.43	1.27	2.08	2.12
tran	NA	NA	LTCONS_00000712	BMSK0003222.1_dup1	BMSK_chr1	13374386	13375440	1055	+	BMSK_chr6	2874265	2875321	381	-	-649.02	0.7679	0.8	18.64	6.82	8.96	10.23	20.74	12.11	8.76	18.41
tran	NA	NA	LTCONS_00000712	BMSK0010186.1_dup1	BMSK_chr1	13374386	13375440	1055	+	BMSK_chr17	12812030	12813732	432	+	-692.9	-0.6961	-0.8	18.64	6.82	8.96	10.23	1.2	4.97	1.82	1.87
cis_mRNA_dw20k	5912	NA	LTCONS_00000715	BMSK0000385.1_dup1	BMSK_chr1	13401195	13401503	309	+	BMSK_chr1	13394212	13395284	321	+	*	0.8444	0.6325	3.49	1.03	1.19	0.5	0.19	0.11	0	0
cis_mRNA_dw20k	5912	NA	LTCONS_00000715	BMSK0000461.1_dup1	BMSK_chr1	13401195	13401503	309	+	BMSK_chr1	13394212	13395284	321	+	*	0.8444	0.6325	3.49	1.03	1.19	0.5	0.19	0.11	0	0
cis_mRNA_up10k	9523	NA	LTCONS_00000715	MTCONS_00000717	BMSK_chr1	13401195	13401503	309	+	BMSK_chr1	13411025	13421181	633	+	*	0.9574	0.8	3.49	1.03	1.19	0.5	16.58	5.67	9.48	6.54
cis_mRNA_up10k	9523	NA	LTCONS_00000715	MTCONS_00000718	BMSK_chr1	13401195	13401503	309	+	BMSK_chr1	13411025	13427026	1377	+	*	-0.9926	-1	3.49	1.03	1.19	0.5	0.69	1.47	1.37	1.51
cis_mRNA_dw20k	12253	NA	LTCONS_00000720	MTCONS_00000718	BMSK_chr1	13439278	13441198	1921	+	BMSK_chr1	13411025	13427026	1377	+	*	0.7087	1	0.98	1.53	1.44	2.68	0.69	1.47	1.37	1.51
cis_mRNA_dw20k	18098	NA	LTCONS_00000720	MTCONS_00000717	BMSK_chr1	13439278	13441198	1921	+	BMSK_chr1	13411025	13421181	633	+	*	-0.6827	-0.8	0.98	1.53	1.44	2.68	16.58	5.67	9.48	6.54
cis_mRNA_dw20k	10945	NA	LTCONS_00000724	MTCONS_00002144	BMSK_chr1	13548440	13548852	413	+	BMSK_chr1	13559796	13560223	428	-	*	-0.7899	-0.8	1.53	0.66	0.81	1.65	2.39	2.96	4.46	0.79
cis_mRNA_dw20k	8048	NA	LTCONS_00000724	BMSK0000466.1_dup1	BMSK_chr1	13548440	13548852	413	+	BMSK_chr1	13556899	13559547	2649	-	*	-0.7858	-0.9487	1.53	0.66	0.81	1.65	0.08	0.1	0.1	0
cis_mRNA_up10k	7404	NA	LTCONS_00000724	MTCONS_00002138	BMSK_chr1	13548440	13548852	413	+	BMSK_chr1	13536375	13541037	914	-	*	0.7169	0.8	1.53	0.66	0.81	1.65	27.11	14.52	19.73	20.19
cis_mRNA_dw20k	11460	NA	LTCONS_00000728	MTCONS_00002147	BMSK_chr1	13560410	13561794	1385	+	BMSK_chr1	13573253	13574087	835	-	*	0.675	0.8	2.5	1.95	1	2.1	1.07	1.01	0.11	2.16
cis_mRNA_up10k	188	NA	LTCONS_00000728	MTCONS_00002144	BMSK_chr1	13560410	13561794	1385	+	BMSK_chr1	13559796	13560223	428	-	*	-0.7406	-0.8	2.5	1.95	1	2.1	2.39	2.96	4.46	0.79
tran	NA	NA	LTCONS_00000728	MTCONS_00048643	BMSK_chr1	13560410	13561794	1385	+	BMSK_chr7	11920267	11928300	8034	+	-545.98	-0.8063	-0.8	2.5	1.95	1	2.1	1.59	1.64	2.58	1.01
tran	NA	NA	LTCONS_00000734	MTCONS_00012046	BMSK_chr1	13570390	13578356	1261	+	BMSK_chr14	2416648	2417318	671	+	-654.35	0.9671	1	0.12	0.15	1.15	0.51	0.33	0.44	2.02	0.59
tran	NA	NA	LTCONS_00000736	MTCONS_00025336	BMSK_chr1	13579485	13582292	2575	+	BMSK_chr20	8596188	8596688	501	+	-978.8	-0.7846	-0.8	2.09	1.19	1.8	1.31	0.7	1.03	0.45	1.01
tran	NA	NA	LTCONS_00000736	MTCONS_00028241	BMSK_chr1	13579485	13582292	2575	+	BMSK_chr22	6219039	6220029	991	+	-612.22	0.9942	1	2.09	1.19	1.8	1.31	18.3	10.33	16.35	12.15
tran	NA	NA	LTCONS_00000736	MTCONS_00032792	BMSK_chr1	13579485	13582292	2575	+	BMSK_chr24	11518978	11519398	421	+	-842.3	0.7765	0.8	2.09	1.19	1.8	1.31	45.44	33.48	54.6	35.8
tran	NA	NA	LTCONS_00000736	MTCONS_00051448	BMSK_chr1	13579485	13582292	2575	+	BMSK_chr8	13028797	13042435	2427	-	-2103.01	0.9698	1	2.09	1.19	1.8	1.31	16.64	13.75	16.41	13.83
tran	NA	NA	LTCONS_00000736	MTCONS_00051639	BMSK_chr1	13579485	13582292	2575	+	BMSK_chr9	111870	112301	432	+	-865.5	0.9554	0.8	2.09	1.19	1.8	1.31	74.29	42.39	74.68	45.09
cis_mRNA_up10k	8569	NA	LTCONS_00000737	MTCONS_00002147	BMSK_chr1	13582655	13583056	402	+	BMSK_chr1	13573253	13574087	835	-	*	-0.7014	-0.8	0.33	0.77	1.42	0.59	1.07	1.01	0.11	2.16
tran	NA	NA	LTCONS_00000748	MTCONS_00012355	BMSK_chr1	13606711	13607851	1141	+	BMSK_chr14	7221724	7222201	478	+	-867	-0.6945	-0.8	1.66	1.03	2.7	1.1	26.67	34.73	25.59	50.07
tran	NA	NA	LTCONS_00000748	MTCONS_00013218	BMSK_chr1	13606711	13607851	1141	+	BMSK_chr14	7131725	7132049	325	-	-614.4	-0.8072	-0.8	1.66	1.03	2.7	1.1	1.06	20.63	0	30.83
cis_mRNA_dw20k	10636	NA	LTCONS_00000756	MTCONS_00002152	BMSK_chr1	13619385	13619755	371	+	BMSK_chr1	13630390	13635652	3223	-	*	-0.7609	-0.8	0.09	1.59	0.55	1.39	1.8	0.31	0.59	0.87
tran	NA	NA	LTCONS_00000756	MTCONS_00025433	BMSK_chr1	13619385	13619755	371	+	BMSK_chr20	10067170	10069161	1992	+	-695.5	0.9792	1	0.09	1.59	0.55	1.39	0.46	4.21	1.27	2.95
cis_mRNA_dw20k	9927	NA	LTCONS_00000757	MTCONS_00002152	BMSK_chr1	13620200	13620464	265	+	BMSK_chr1	13630390	13635652	3223	-	*	-0.903	-0.8	2	4.27	2.95	3	1.8	0.31	0.59	0.87
cis_mRNA_dw20k	18168	NA	LTCONS_00000758	BMSK0000470.1_dup1	BMSK_chr1	13621570	13621965	396	+	BMSK_chr1	13640132	13641261	519	-	*	-0.8386	-0.8	0.6	1.13	0.26	0.09	0.24	0.2	0.7	0.56
cis_mRNA_dw20k	18249	NA	LTCONS_00000759	BMSK0000471.1_dup1	BMSK_chr1	13624688	13625022	335	+	BMSK_chr1	13643270	13643718	402	-	*	0.9313	0.6325	0.61	0.21	0.62	1.56	0.33	0	0	0.85
cis_mRNA_dw20k	14652	NA	LTCONS_00000760	BMSK0000470.1_dup1	BMSK_chr1	13625264	13625481	218	+	BMSK_chr1	13640132	13641261	519	-	*	-0.7618	-0.7379	2.02	0.7	0	0	0.24	0.2	0.7	0.56
cis_mRNA_dw20k	5449	NA	LTCONS_00000760	BMSK0000469.1_dup1	BMSK_chr1	13625264	13625481	218	+	BMSK_chr1	13630929	13635652	2127	-	*	0.8378	0.9487	2.02	0.7	0	0	0.59	0.57	0	0.03
cis_mRNA_dw20k	13585	NA	LTCONS_00000761	BMSK0000470.1_dup1	BMSK_chr1	13625776	13626548	773	+	BMSK_chr1	13640132	13641261	519	-	*	-0.988	-0.8	0.69	0.68	0.08	0.34	0.24	0.2	0.7	0.56
cis_mRNA_dw20k	4382	NA	LTCONS_00000761	BMSK0000469.1_dup1	BMSK_chr1	13625776	13626548	773	+	BMSK_chr1	13630929	13635652	2127	-	*	0.9454	1	0.69	0.68	0.08	0.34	0.59	0.57	0	0.03
cis_mRNA_dw20k	581	NA	LTCONS_00000763	MTCONS_00002152	BMSK_chr1	13629468	13629810	343	+	BMSK_chr1	13630390	13635652	3223	-	*	0.9591	1	2.87	1.95	2	2.03	1.8	0.31	0.59	0.87
cis_mRNA_overlap	0	Lnc-AntiOverlap-mRNA	LTCONS_00000764	MTCONS_00002152	BMSK_chr1	13630012	13633513	3502	+	BMSK_chr1	13630390	13635652	3223	-	-5108.17	0.9657	0.8	1.22	0.56	0.83	0.8	1.8	0.31	0.59	0.87
cis_mRNA_dw20k	2738	NA	LTCONS_00000765	BMSK0000470.1_dup1	BMSK_chr1	13634894	13637395	2323	+	BMSK_chr1	13640132	13641261	519	-	*	0.8786	1	0.83	0.6	1.51	0.91	0.24	0.2	0.7	0.56
cis_mRNA_overlap	0	Lnc-AntiOverlap-mRNA	LTCONS_00000765	BMSK0000469.1_dup1	BMSK_chr1	13634894	13637395	2323	+	BMSK_chr1	13630929	13635652	2127	-	*	-0.7536	-0.8	0.83	0.6	1.51	0.91	0.59	0.57	0	0.03
cis_mRNA_dw20k	4843	NA	LTCONS_00000766	BMSK0000471.1_dup1	BMSK_chr1	13637761	13638428	668	+	BMSK_chr1	13643270	13643718	402	-	*	-0.6292	-0.6325	0.67	0.44	1.65	0.2	0.33	0	0	0.85
cis_mRNA_dw20k	871	NA	LTCONS_00000767	BMSK0000470.1_dup1	BMSK_chr1	13638533	13639262	730	+	BMSK_chr1	13640132	13641261	519	-	*	0.924	1	1.04	0.85	1.72	1.21	0.24	0.2	0.7	0.56
cis_mRNA_up10k	2882	NA	LTCONS_00000767	BMSK0000469.1_dup1	BMSK_chr1	13638533	13639262	730	+	BMSK_chr1	13630929	13635652	2127	-	*	-0.8187	-0.8	1.04	0.85	1.72	1.21	0.59	0.57	0	0.03
cis_mRNA_dw20k	12234	NA	LTCONS_00000768	MTCONS_00002157	BMSK_chr1	13639443	13640079	637	+	BMSK_chr1	13652312	13654260	1012	-	*	-0.8447	-0.8	0.1	0.93	2.14	1.86	3.23	0.67	0	1.12
cis_mRNA_dw20k	54	NA	LTCONS_00000768	BMSK0000470.1_dup1	BMSK_chr1	13639443	13640079	637	+	BMSK_chr1	13640132	13641261	519	-	*	0.8996	0.8	0.1	0.93	2.14	1.86	0.24	0.2	0.7	0.56
cis_mRNA_up10k	3792	NA	LTCONS_00000768	BMSK0000469.1_dup1	BMSK_chr1	13639443	13640079	637	+	BMSK_chr1	13630929	13635652	2127	-	*	-0.9357	-1	0.1	0.93	2.14	1.86	0.59	0.57	0	0.03
cis_mRNA_dw20k	2117	NA	LTCONS_00000769	BMSK0000471.1_dup1	BMSK_chr1	13640954	13641154	201	+	BMSK_chr1	13643270	13643718	402	-	*	0.7411	0.6325	1.67	1.53	3.36	5.41	0.33	0	0	0.85
cis_mRNA_overlap	0	Lnc-AntiCompleteIn-mRNAExon	LTCONS_00000769	BMSK0000470.1_dup1	BMSK_chr1	13640954	13641154	201	+	BMSK_chr1	13640132	13641261	519	-	-490.6	0.7539	0.8	1.67	1.53	3.36	5.41	0.24	0.2	0.7	0.56
cis_mRNA_up10k	549	NA	LTCONS_00000770	BMSK0000470.1_dup1	BMSK_chr1	13641809	13642913	1105	+	BMSK_chr1	13640132	13641261	519	-	*	0.9146	1	1.12	0.7	3.46	1.68	0.24	0.2	0.7	0.56
cis_mRNA_up10k	6158	NA	LTCONS_00000770	BMSK0000469.1_dup1	BMSK_chr1	13641809	13642913	1105	+	BMSK_chr1	13630929	13635652	2127	-	*	-0.807	-0.8	1.12	0.7	3.46	1.68	0.59	0.57	0	0.03
cis_mRNA_dw20k	17656	NA	LTCONS_00000771	BMSK0000472.1_dup1	BMSK_chr1	13643059	13644009	951	+	BMSK_chr1	13661664	13663221	1320	-	*	0.9392	0.8	1.22	0.82	0.93	1.32	0.44	0.22	0.17	0.46
cis_mRNA_overlap	0	mRNA-AntiCompleteIn-LncExon	LTCONS_00000771	BMSK0000471.1_dup1	BMSK_chr1	13643059	13644009	951	+	BMSK_chr1	13643270	13643718	402	-	-756.23	0.9116	0.9487	1.22	0.82	0.93	1.32	0.33	0	0	0.85
cis_mRNA_up10k	7408	NA	LTCONS_00000771	MTCONS_00002152	BMSK_chr1	13643059	13644009	951	+	BMSK_chr1	13630390	13635652	3223	-	*	0.6955	0.8	1.22	0.82	0.93	1.32	1.8	0.31	0.59	0.87
cis_mRNA_dw20k	15244	NA	LTCONS_00000772	BMSK0000472.1_dup1	BMSK_chr1	13644195	13646421	2227	+	BMSK_chr1	13661664	13663221	1320	-	*	0.9914	1	1.2	0.44	0.36	1.41	0.44	0.22	0.17	0.46
cis_mRNA_dw20k	5892	NA	LTCONS_00000772	MTCONS_00002157	BMSK_chr1	13644195	13646421	2227	+	BMSK_chr1	13652312	13654260	1012	-	*	0.6624	0.8	1.2	0.44	0.36	1.41	3.23	0.67	0	1.12
cis_mRNA_up10k	478	NA	LTCONS_00000772	BMSK0000471.1_dup1	BMSK_chr1	13644195	13646421	2227	+	BMSK_chr1	13643270	13643718	402	-	*	0.9214	0.9487	1.2	0.44	0.36	1.41	0.33	0	0	0.85
cis_mRNA_up10k	2789	NA	LTCONS_00000773	BMSK0000471.1_dup1	BMSK_chr1	13646506	13646924	419	+	BMSK_chr1	13643270	13643718	402	-	*	0.8542	0.6325	0.55	0.33	0.96	2.19	0.33	0	0	0.85
cis_mRNA_up10k	5246	NA	LTCONS_00000773	BMSK0000470.1_dup1	BMSK_chr1	13646506	13646924	419	+	BMSK_chr1	13640132	13641261	519	-	*	0.631	0.8	0.55	0.33	0.96	2.19	0.24	0.2	0.7	0.56
cis_mRNA_up10k	5872	NA	LTCONS_00000774	BMSK0000470.1_dup1	BMSK_chr1	13647132	13648032	901	+	BMSK_chr1	13640132	13641261	519	-	*	0.8909	0.8	1.15	0.79	1.66	1.86	0.24	0.2	0.7	0.56
cis_mRNA_up10k	7106	NA	LTCONS_00000775	BMSK0000470.1_dup1	BMSK_chr1	13648366	13648754	389	+	BMSK_chr1	13640132	13641261	519	-	*	-0.9035	-1	0.52	0.98	0	0.35	0.24	0.2	0.7	0.56
cis_mRNA_dw20k	16596	NA	LTCONS_00000776	MTCONS_00002167	BMSK_chr1	13648949	13650326	1378	+	BMSK_chr1	13666921	13669770	1392	-	*	0.8447	1	1.25	0.51	0.52	1.13	1.65	0.05	0.52	0.73
cis_mRNA_dw20k	1987	NA	LTCONS_00000776	MTCONS_00002157	BMSK_chr1	13648949	13650326	1378	+	BMSK_chr1	13652312	13654260	1012	-	*	0.8307	0.8	1.25	0.51	0.52	1.13	3.23	0.67	0	1.12
cis_mRNA_up10k	5232	NA	LTCONS_00000776	BMSK0000471.1_dup1	BMSK_chr1	13648949	13650326	1378	+	BMSK_chr1	13643270	13643718	402	-	*	0.776	0.7379	1.25	0.51	0.52	1.13	0.33	0	0	0.85
cis_mRNA_dw20k	12773	NA	LTCONS_00000777	MTCONS_00002167	BMSK_chr1	13650378	13654149	3088	+	BMSK_chr1	13666921	13669770	1392	-	*	0.8896	0.8	1.26	0.49	0.33	0.81	1.65	0.05	0.52	0.73
cis_mRNA_dw20k	7516	NA	LTCONS_00000777	BMSK0000472.1_dup1	BMSK_chr1	13650378	13654149	3088	+	BMSK_chr1	13661664	13663221	1320	-	*	0.8674	0.8	1.26	0.49	0.33	0.81	0.44	0.22	0.17	0.46
cis_mRNA_overlap	0	Lnc-AntiOverlap-mRNA	LTCONS_00000777	MTCONS_00002157	BMSK_chr1	13650378	13654149	3088	+	BMSK_chr1	13652312	13654260	1012	-	*	0.9779	1	1.26	0.49	0.33	0.81	3.23	0.67	0	1.12
cis_mRNA_dw20k	7516	NA	LTCONS_00000778	BMSK0000472.1_dup1	BMSK_chr1	13652591	13654149	1559	+	BMSK_chr1	13661664	13663221	1320	-	*	0.8853	1	1.22	0.51	0.32	2.4	0.44	0.22	0.17	0.46
cis_mRNA_up10k	8874	NA	LTCONS_00000778	BMSK0000471.1_dup1	BMSK_chr1	13652591	13654149	1559	+	BMSK_chr1	13643270	13643718	402	-	*	0.9964	0.9487	1.22	0.51	0.32	2.4	0.33	0	0	0.85
tran	NA	NA	LTCONS_00000778	MTCONS_00032407	BMSK_chr1	13652591	13654149	1559	+	BMSK_chr24	6240200	6245667	3809	+	-1289.87	0.702	0.8	1.22	0.51	0.32	2.4	1.75	0.81	0.12	1.41
cis_mRNA_dw20k	7916	NA	LTCONS_00000780	MTCONS_00002167	BMSK_chr1	13657210	13659006	1797	+	BMSK_chr1	13666921	13669770	1392	-	*	0.806	0.8	6.93	3.41	6.21	4.52	1.65	0.05	0.52	0.73
tran	NA	NA	LTCONS_00000780	MTCONS_00051175	BMSK_chr1	13657210	13659006	1797	+	BMSK_chr8	9429311	9439266	1572	-	-572.24	0.8004	1	6.93	3.41	6.21	4.52	11.38	3.45	4.99	4.81
cis_mRNA_dw20k	5746	NA	LTCONS_00000782	MTCONS_00002167	BMSK_chr1	13659574	13661176	1603	+	BMSK_chr1	13666921	13669770	1392	-	*	0.9846	1	1.07	0.93	0.97	1.01	1.65	0.05	0.52	0.73
cis_mRNA_up10k	3108	NA	LTCONS_00000782	MTCONS_00000785	BMSK_chr1	13659574	13661176	1603	+	BMSK_chr1	13664283	13664932	650	+	*	0.8638	0.8	1.07	0.93	0.97	1.01	3.1	1.91	1.51	2.6
cis_mRNA_up10k	5315	NA	LTCONS_00000782	MTCONS_00002157	BMSK_chr1	13659574	13661176	1603	+	BMSK_chr1	13652312	13654260	1012	-	*	0.8624	0.8	1.07	0.93	0.97	1.01	3.23	0.67	0	1.12
cis_mRNA_overlap	0	mRNA-AntiCompleteIn-LncExon	LTCONS_00000783	BMSK0000472.1_dup1	BMSK_chr1	13661544	13663603	2060	+	BMSK_chr1	13661664	13663221	1320	-	-2403.69	-0.9203	-1	0.65	0.69	0.74	0.59	0.44	0.22	0.17	0.46
cis_mRNA_up10k	681	NA	LTCONS_00000783	MTCONS_00000785	BMSK_chr1	13661544	13663603	2060	+	BMSK_chr1	13664283	13664932	650	+	*	-0.7664	-0.8	0.65	0.69	0.74	0.59	3.1	1.91	1.51	2.6
cis_mRNA_dw20k	2822	NA	LTCONS_00000784	MTCONS_00002167	BMSK_chr1	13663734	13664100	367	+	BMSK_chr1	13666921	13669770	1392	-	*	0.8805	0.8	2.24	0.68	0.28	0.88	1.65	0.05	0.52	0.73
cis_mRNA_up10k	184	NA	LTCONS_00000784	MTCONS_00000785	BMSK_chr1	13663734	13664100	367	+	BMSK_chr1	13664283	13664932	650	+	*	0.9136	1	2.24	0.68	0.28	0.88	3.1	1.91	1.51	2.6
cis_mRNA_up10k	514	NA	LTCONS_00000784	BMSK0000472.1_dup1	BMSK_chr1	13663734	13664100	367	+	BMSK_chr1	13661664	13663221	1320	-	*	0.7154	0.8	2.24	0.68	0.28	0.88	0.44	0.22	0.17	0.46
cis_mRNA_up10k	9475	NA	LTCONS_00000784	MTCONS_00002157	BMSK_chr1	13663734	13664100	367	+	BMSK_chr1	13652312	13654260	1012	-	*	0.999	1	2.24	0.68	0.28	0.88	3.23	0.67	0	1.12
cis_mRNA_up10k	9647	NA	LTCONS_00000786	BMSK0000473.1_dup1	BMSK_chr1	13677784	13678008	225	+	BMSK_chr1	13687654	13688142	423	+	*	0.9326	0.7379	0.81	0.84	0	0	0.54	0.53	0.16	0.32
cis_mRNA_up10k	7562	NA	LTCONS_00000787	BMSK0000473.1_dup1	BMSK_chr1	13679630	13680093	464	+	BMSK_chr1	13687654	13688142	423	+	*	-0.8025	-0.8	1.48	0.8	1.95	1.85	0.54	0.53	0.16	0.32
cis_mRNA_dw20k	17315	NA	LTCONS_00000789	MTCONS_00000785	BMSK_chr1	13682246	13682476	231	+	BMSK_chr1	13664283	13664932	650	+	*	-0.8294	-0.8	0	0.65	1.74	0.96	3.1	1.91	1.51	2.6
cis_mRNA_up10k	5179	NA	LTCONS_00000789	BMSK0000473.1_dup1	BMSK_chr1	13682246	13682476	231	+	BMSK_chr1	13687654	13688142	423	+	*	-0.9306	-1	0	0.65	1.74	0.96	0.54	0.53	0.16	0.32
cis_mRNA_dw20k	12906	NA	LTCONS_00000794	BMSK0000473.1_dup1	BMSK_chr1	13701047	13712119	1421	+	BMSK_chr1	13687654	13688142	423	+	*	0.6345	0.8	2.54	0.69	0.46	0.4	0.54	0.53	0.16	0.32
cis_mRNA_dw20k	17962	NA	LTCONS_00000797	BMSK0000474.1_dup1	BMSK_chr1	13710424	13710638	215	+	BMSK_chr1	13688285	13692463	2415	+	*	0.8271	0.7379	0.51	0	0	0.87	0.29	0	0.1	0.24
tran	NA	NA	LTCONS_00000798	MTCONS_00024196	BMSK_chr1	13713892	13714417	526	+	BMSK_chr2	110646	114980	3188	-	-395.93	-0.8346	-0.7379	0.31	0.57	0.19	0.63	1.59	0	1.59	0.76
cis_mRNA_dw20k	10439	NA	LTCONS_00000803	MTCONS_00002189	BMSK_chr1	13829703	13832398	2576	+	BMSK_chr1	13842836	13852720	3334	-	*	0.8558	0.8	1.72	1.11	2.06	1.3	244.55	165.23	562.55	276.97
cis_mRNA_dw20k	447	NA	LTCONS_00000803	BMSK0000478.1_dup1	BMSK_chr1	13829703	13832398	2576	+	BMSK_chr1	13811818	13829257	2337	+	*	0.8649	0.8	1.72	1.11	2.06	1.3	10.33	4.74	10.07	8.15
cis_mRNA_dw20k	3596	NA	LTCONS_00000805	BMSK0000478.1_dup1	BMSK_chr1	13832852	13834285	1434	+	BMSK_chr1	13811818	13829257	2337	+	*	0.6184	0.8	2.51	1.6	1.83	2.39	10.33	4.74	10.07	8.15
cis_mRNA_up10k	3600	NA	LTCONS_00000805	MTCONS_00000807	BMSK_chr1	13832852	13834285	1434	+	BMSK_chr1	13837884	13841417	1872	+	*	0.7655	1	2.51	1.6	1.83	2.39	16.28	5.96	6.89	7.89
cis_mRNA_dw20k	5130	NA	LTCONS_00000806	BMSK0000478.1_dup1	BMSK_chr1	13834386	13834744	359	+	BMSK_chr1	13811818	13829257	2337	+	*	0.9988	1	9.68	4.47	9.31	7.81	10.33	4.74	10.07	8.15
cis_mRNA_up10k	3141	NA	LTCONS_00000806	MTCONS_00000807	BMSK_chr1	13834386	13834744	359	+	BMSK_chr1	13837884	13841417	1872	+	*	0.609	0.8	9.68	4.47	9.31	7.81	16.28	5.96	6.89	7.89
cis_mRNA_dw20k	1209	NA	LTCONS_00000808	BMSK0000480.1_dup1	BMSK_chr1	13841949	13842157	209	+	BMSK_chr1	13843365	13849008	2586	-	*	-0.9255	-1	1.6	0.92	0.71	0	26.77	29.32	43.6	70.05
cis_mRNA_overlap	0	Lnc-AntiCompleteIn-mRNAExon	LTCONS_00000809	BMSK0000480.1_dup1	BMSK_chr1	13845037	13845928	892	+	BMSK_chr1	13843365	13849008	2586	-	-1800.6	0.8699	0.8	5.44	2.91	9.6	11.15	26.77	29.32	43.6	70.05
cis_mRNA_overlap	0	Lnc-AntiCompleteIn-mRNAExon	LTCONS_00000809	MTCONS_00002189	BMSK_chr1	13845037	13845928	892	+	BMSK_chr1	13842836	13852720	3334	-	-1800.6	0.6165	0.8	5.44	2.91	9.6	11.15	244.55	165.23	562.55	276.97
cis_mRNA_dw20k	1583	NA	LTCONS_00000818	MTCONS_00000816	BMSK_chr1	13930948	13931291	344	+	BMSK_chr1	13917361	13929366	2370	+	*	0.7409	0.8	10.06	8.57	3.29	5.16	5.22	4.35	4.19	3.58
cis_mRNA_dw20k	555	NA	LTCONS_00000819	MTCONS_00002196	BMSK_chr1	13937556	13937778	223	+	BMSK_chr1	13938332	13947250	1274	-	*	0.9244	0.9487	1.15	0	0	0.5	13.89	4.99	5.55	5.8
cis_mRNA_dw20k	9830	NA	LTCONS_00000819	BMSK0000486.1_dup1	BMSK_chr1	13937556	13937778	223	+	BMSK_chr1	13911216	13927727	663	+	*	0.8532	0.6325	1.15	0	0	0.5	5.56	3.39	3.83	3.45
tran	7270041	NA	LTCONS_00000823	BMSK0000714.1_dup1	BMSK_chr1	14032305	14032948	465	+	BMSK_chr1	21302988	21303570	468	-	-177.99	0.984	0.8	25.73	11.84	0.02	9.52	99.43	47.36	0.29	51.93
tran	NA	NA	LTCONS_00000823	BMSK0003188.1_dup1	BMSK_chr1	14032305	14032948	465	+	BMSK_chr6	2354789	2358984	1068	-	-258.54	0.9247	0.8	25.73	11.84	0.02	9.52	7.29	0.8	0.04	1.01
cis_mRNA_dw20k	14414	NA	LTCONS_00000835	BMSK0000493.1_dup1	BMSK_chr1	14174115	14175426	1312	+	BMSK_chr1	14156418	14159702	1227	+	*	0.9396	0.6325	2.12	1.56	1.63	1.38	0.77	0.16	0	0
cis_mRNA_dw20k	16309	NA	LTCONS_00000836	BMSK0000493.1_dup1	BMSK_chr1	14176010	14176298	289	+	BMSK_chr1	14156418	14159702	1227	+	*	0.9717	0.6325	3.85	0.5	0.73	0.37	0.77	0.16	0	0
cis_mRNA_dw20k	18141	NA	LTCONS_00000837	BMSK0000493.1_dup1	BMSK_chr1	14177842	14179115	1274	+	BMSK_chr1	14156418	14159702	1227	+	*	0.9779	0.9487	0.82	0.68	0.59	0.58	0.77	0.16	0	0
cis_mRNA_dw20k	18596	NA	LTCONS_00000837	MTCONS_00002214	BMSK_chr1	14177842	14179115	1274	+	BMSK_chr1	14197710	14245191	4711	-	*	0.6649	0.6325	0.82	0.68	0.59	0.58	1.13	0	0.65	0
cis_mRNA_dw20k	4317	NA	LTCONS_00000837	MTCONS_00000831	BMSK_chr1	14177842	14179115	1274	+	BMSK_chr1	14156159	14173526	2931	+	*	0.96	0.8	0.82	0.68	0.59	0.58	9.76	4.96	3.74	4.33
cis_mRNA_dw20k	10436	NA	LTCONS_00000840	MTCONS_00000831	BMSK_chr1	14183961	14184352	392	+	BMSK_chr1	14156159	14173526	2931	+	*	-0.6027	-1	0	0.35	3.02	0.52	9.76	4.96	3.74	4.33
cis_mRNA_dw20k	13359	NA	LTCONS_00000840	MTCONS_00002213	BMSK_chr1	14183961	14184352	392	+	BMSK_chr1	14197710	14224196	4527	-	*	-0.678	-0.8	0	0.35	3.02	0.52	4.96	1.24	0.34	1.69
cis_mRNA_dw20k	11492	NA	LTCONS_00000842	MTCONS_00002213	BMSK_chr1	14185900	14186219	320	+	BMSK_chr1	14197710	14224196	4527	-	*	0.9537	0.6325	1.18	0.22	0	0	4.96	1.24	0.34	1.69
cis_mRNA_dw20k	12375	NA	LTCONS_00000842	MTCONS_00000831	BMSK_chr1	14185900	14186219	320	+	BMSK_chr1	14156159	14173526	2931	+	*	0.9958	0.9487	1.18	0.22	0	0	9.76	4.96	3.74	4.33
cis_mRNA_dw20k	10942	NA	LTCONS_00000843	MTCONS_00002214	BMSK_chr1	14186393	14186769	377	+	BMSK_chr1	14197710	14245191	4711	-	*	0.8254	0.6325	1.42	0.18	0.09	0	1.13	0	0.65	0
cis_mRNA_dw20k	12868	NA	LTCONS_00000843	MTCONS_00000831	BMSK_chr1	14186393	14186769	377	+	BMSK_chr1	14156159	14173526	2931	+	*	0.9878	0.8	1.42	0.18	0.09	0	9.76	4.96	3.74	4.33
cis_mRNA_dw20k	10052	NA	LTCONS_00000844	MTCONS_00002214	BMSK_chr1	14186889	14187659	771	+	BMSK_chr1	14197710	14245191	4711	-	*	0.6475	0.7379	0.74	0.08	1	0.59	1.13	0	0.65	0
cis_mRNA_dw20k	1113	NA	LTCONS_00000849	BMSK0000499.1_dup1	BMSK_chr1	14335960	14336219	260	+	BMSK_chr1	14337331	14338954	576	-	*	0.9797	1	1.64	0.85	0	0.97	23.31	17.7	14.35	18.37
cis_mRNA_up10k	7219	NA	LTCONS_00000849	BMSK0000500.1_dup1	BMSK_chr1	14335960	14336219	260	+	BMSK_chr1	14343437	14358639	672	+	*	-0.804	-0.8	1.64	0.85	0	0.97	43.67	45.19	55.6	40.35
cis_mRNA_dw20k	2521	NA	LTCONS_00000855	BMSK0000506.1_dup1	BMSK_chr1	14482162	14482880	719	+	BMSK_chr1	14473591	14479642	1179	+	*	0.9949	0.8	25.09	5.72	6.47	7.43	57.29	6.82	13.22	10.16
cis_mRNA_dw20k	3348	NA	LTCONS_00000856	BMSK0000506.1_dup1	BMSK_chr1	14482989	14483199	211	+	BMSK_chr1	14473591	14479642	1179	+	*	0.9977	0.8	40.83	3.98	7.56	8.2	57.29	6.82	13.22	10.16
cis_mRNA_dw20k	3844	NA	LTCONS_00000857	BMSK0000506.1_dup1	BMSK_chr1	14483485	14484088	604	+	BMSK_chr1	14473591	14479642	1179	+	*	0.9555	0.8	5.89	1.32	2.86	0.98	57.29	6.82	13.22	10.16
cis_mRNA_dw20k	853	NA	LTCONS_00000863	MTCONS_00000861	BMSK_chr1	14542336	14545103	2768	+	BMSK_chr1	14522378	14541484	3883	+	*	0.9997	1	7.14	1.58	1.09	1.43	11.07	2.57	2.09	2.54
cis_mRNA_dw20k	3756	NA	LTCONS_00000864	MTCONS_00000861	BMSK_chr1	14545239	14545746	508	+	BMSK_chr1	14522378	14541484	3883	+	*	0.9863	0.8	14.27	3.77	3.44	1.91	11.07	2.57	2.09	2.54
cis_mRNA_dw20k	5080	NA	LTCONS_00000864	BMSK0000510.1_dup1	BMSK_chr1	14545239	14545746	508	+	BMSK_chr1	14522630	14540160	2076	+	*	0.9259	0.6325	14.27	3.77	3.44	1.91	0.94	0	0.38	0
cis_mRNA_dw20k	5706	NA	LTCONS_00000865	BMSK0000510.1_dup1	BMSK_chr1	14545865	14546238	374	+	BMSK_chr1	14522630	14540160	2076	+	*	0.9317	0.9487	11.58	0.93	1.45	1.01	0.94	0	0.38	0
cis_mRNA_dw20k	4811	NA	LTCONS_00000866	MTCONS_00000861	BMSK_chr1	14546294	14548431	2138	+	BMSK_chr1	14522378	14541484	3883	+	*	0.9896	1	4.32	1.58	0.9	1.46	11.07	2.57	2.09	2.54
cis_mRNA_overlap	0	Lnc-AntiCompleteIn-mRNAExon	LTCONS_00000873	MTCONS_00002240	BMSK_chr1	14704536	14708696	579	+	BMSK_chr1	14702257	14709369	1700	-	-1117	0.7263	0.9487	0.61	0.11	0.11	0.57	15.86	9.2	14.45	15.63
cis_mRNA_up10k	4300	NA	LTCONS_00000883	BMSK0000517.1_dup1	BMSK_chr1	14803881	14805563	1683	+	BMSK_chr1	14809862	14811669	1200	+	*	-0.9423	-0.8	3.78	2.96	3.91	4.55	0.05	0.29	0.08	0
cis_mRNA_dw20k	9687	NA	LTCONS_00000889	BMSK0000518.1_dup1	BMSK_chr1	14834587	14841121	2786	+	BMSK_chr1	14819445	14824901	2154	+	*	-0.9585	-0.9487	3.11	2.4	1.32	3.05	0	0.01	0.09	0
cis_mRNA_up10k	7460	NA	LTCONS_00000891	BMSK0000521.1_dup1	BMSK_chr1	14845742	14846265	524	+	BMSK_chr1	14853724	14855872	1257	+	*	0.7946	0.8	0.8	1.28	0	0.51	0.12	0.38	0.03	0.28
cis_mRNA_up10k	4647	NA	LTCONS_00000893	BMSK0000520.1_dup1	BMSK_chr1	14847811	14848149	339	+	BMSK_chr1	14841752	14843165	1236	-	*	0.6776	0.9487	0	0.21	0	1.54	0.95	1.16	0.71	1.21
cis_mRNA_dw20k	10220	NA	LTCONS_00000898	BMSK0000531.1_dup1	BMSK_chr1	15191960	15192189	230	+	BMSK_chr1	15202408	15205346	720	-	*	-0.7014	-0.6325	1.75	1.22	0.27	3.91	0.45	0	1.15	0
cis_mRNA_dw20k	4051	NA	LTCONS_00000914	BMSK0000545.1_dup1	BMSK_chr1	15691857	15692139	283	+	BMSK_chr1	15683112	15687807	591	+	*	0.9726	0.8	11.35	10.08	2.12	13.5	10.84	9.46	2.17	10.45
cis_mRNA_dw20k	1448	NA	LTCONS_00000915	MTCONS_00000912	BMSK_chr1	15693066	15693637	572	+	BMSK_chr1	15682157	15691619	4780	+	*	0.964	0.8	9.68	3.61	3.43	2.67	18.34	9.3	6.87	8.97
cis_mRNA_dw20k	2232	NA	LTCONS_00000916	MTCONS_00000912	BMSK_chr1	15693850	15694212	363	+	BMSK_chr1	15682157	15691619	4780	+	*	0.9213	0.8	8.91	3.36	1.88	5.62	18.34	9.3	6.87	8.97
cis_mRNA_dw20k	6044	NA	LTCONS_00000916	BMSK0000545.1_dup1	BMSK_chr1	15693850	15694212	363	+	BMSK_chr1	15683112	15687807	591	+	*	0.76	1	8.91	3.36	1.88	5.62	10.84	9.46	2.17	10.45
cis_mRNA_dw20k	142	NA	LTCONS_00000923	MTCONS_00000922	BMSK_chr1	15846137	15846623	487	+	BMSK_chr1	15833177	15845996	2589	+	*	0.9748	1	18.63	4.78	7.34	5.65	8.82	2.76	5.1	3.03
cis_mRNA_dw20k	6638	NA	LTCONS_00000923	BMSK0000550.1_dup1	BMSK_chr1	15846137	15846623	487	+	BMSK_chr1	15833177	15839500	1170	+	*	0.9976	1	18.63	4.78	7.34	5.65	63.69	15.39	27.26	21.34
cis_mRNA_dw20k	1885	NA	LTCONS_00000925	MTCONS_00000922	BMSK_chr1	15847880	15848523	644	+	BMSK_chr1	15833177	15845996	2589	+	*	0.9612	0.8	17.75	3.64	5.13	3.57	8.82	2.76	5.1	3.03
cis_mRNA_dw20k	8381	NA	LTCONS_00000925	BMSK0000550.1_dup1	BMSK_chr1	15847880	15848523	644	+	BMSK_chr1	15833177	15839500	1170	+	*	0.9892	0.8	17.75	3.64	5.13	3.57	63.69	15.39	27.26	21.34
cis_mRNA_overlap	0	Lnc-AntiCompleteIn-mRNAExon	LTCONS_00000929	MTCONS_00002297	BMSK_chr1	15904952	15905637	686	+	BMSK_chr1	15903819	16021922	4869	-	-1285.3	0.9688	0.9487	0.74	0	0	0.19	19.09	0.02	0.09	0.22
cis_mRNA_dw20k	2294	NA	LTCONS_00000930	MTCONS_00000928	BMSK_chr1	15905788	15906970	1183	+	BMSK_chr1	15893450	15903495	911	+	*	-0.6275	-0.8	0.86	0.05	0.03	0	87.49	93.12	143.98	121.58
cis_mRNA_overlap	0	Lnc-AntiCompleteIn-mRNAExon	LTCONS_00000930	BMSK0000554.1_dup1	BMSK_chr1	15905788	15906970	1183	+	BMSK_chr1	15905155	15914840	3099	-	-2396.3	0.999	0.8	0.86	0.05	0.03	0	78.17	0.32	0.68	0
cis_mRNA_up10k	1449	NA	LTCONS_00000934	MTCONS_00002307	BMSK_chr1	16047016	16070865	335	+	BMSK_chr1	16036357	16045568	1144	-	*	0.886	0.8	2.03	0.53	0	1.04	8.67	2.1	2.26	2.52
cis_mRNA_up10k	3495	NA	LTCONS_00000935	MTCONS_00002307	BMSK_chr1	16049062	16049540	479	+	BMSK_chr1	16036357	16045568	1144	-	*	-0.6953	-0.8	0.41	1.06	1.52	0.63	8.67	2.1	2.26	2.52
cis_mRNA_up10k	7423	NA	LTCONS_00000949	BMSK0000556.1_dup1	BMSK_chr1	16063276	16063822	547	+	BMSK_chr1	16071244	16073218	435	+	*	-0.7865	-0.8	0.95	1.47	0.3	0.61	3.87	2.35	4.23	5.46
cis_mRNA_dw20k	9764	NA	LTCONS_00000959	BMSK0000557.1_dup1	BMSK_chr1	16106190	16106491	302	+	BMSK_chr1	16083311	16096427	12201	+	*	-0.6706	-0.8	0.46	0.95	0	0.94	6.91	5.6	6.45	6.04
cis_mRNA_up10k	6852	NA	LTCONS_00000965	MTCONS_00000971	BMSK_chr1	16278157	16279272	1116	+	BMSK_chr1	16286123	16324811	4625	+	*	0.7713	0.8	0.97	0.6	1.27	0.98	8.68	3.68	9.2	4.29
cis_mRNA_up10k	5037	NA	LTCONS_00000966	MTCONS_00000972	BMSK_chr1	16279572	16281087	1516	+	BMSK_chr1	16286123	16324811	4613	+	*	0.6815	0.8	1.4	1.05	0.52	1.3	20.8	14.76	12.8	13.9
cis_mRNA_up10k	2373	NA	LTCONS_00000968	MTCONS_00000971	BMSK_chr1	16283165	16283751	587	+	BMSK_chr1	16286123	16324811	4625	+	*	-0.6994	-0.8	0.77	1.13	0.61	0.73	8.68	3.68	9.2	4.29
cis_mRNA_dw20k	3749	NA	LTCONS_00000975	MTCONS_00000971	BMSK_chr1	16328559	16330382	1824	+	BMSK_chr1	16286123	16324811	4625	+	*	0.7153	1	8.95	5.17	9.71	8.93	8.68	3.68	9.2	4.29
cis_mRNA_dw20k	8324	NA	LTCONS_00000975	BMSK0000571.1_dup1	BMSK_chr1	16328559	16330382	1824	+	BMSK_chr1	16338705	16341334	1470	-	*	-0.9173	-0.9487	8.95	5.17	9.71	8.93	0	0.13	0	0.06
cis_mRNA_dw20k	13993	NA	LTCONS_00000980	BMSK0000575.1_dup1	BMSK_chr1	16439497	16440033	537	+	BMSK_chr1	16424855	16425505	651	+	*	0.9592	0.8	10.26	1.08	0.13	3.47	3.86	0.56	0	0.34
cis_mRNA_dw20k	666	NA	LTCONS_00000997	MTCONS_00000993	BMSK_chr1	16760750	16761011	262	+	BMSK_chr1	16730758	16760085	7144	+	*	0.9055	0.9487	2.84	0	0	1.24	0.73	0	0.25	0.58
cis_mRNA_dw20k	3505	NA	LTCONS_00000998	MTCONS_00000995	BMSK_chr1	16762244	16762450	207	+	BMSK_chr1	16730778	16758740	6941	+	*	-0.6947	-0.8	0	0.19	1.62	1.83	1.97	0.64	0.89	0
cis_mRNA_dw20k	558	NA	LTCONS_00000998	BMSK0000586.1_dup1	BMSK_chr1	16762244	16762450	207	+	BMSK_chr1	16763007	16764832	1320	-	*	-0.6401	-0.8	0	0.19	1.62	1.83	44.1	2.15	3.8	0.94
cis_mRNA_dw20k	4174	NA	LTCONS_00000999	MTCONS_00000994	BMSK_chr1	16762913	16763211	299	+	BMSK_chr1	16730778	16758740	6716	+	*	-0.7176	-0.9487	1.39	0.12	0.35	0	0	0.15	0	0.26
cis_mRNA_dw20k	4174	NA	LTCONS_00000999	MTCONS_00000995	BMSK_chr1	16762913	16763211	299	+	BMSK_chr1	16730778	16758740	6941	+	*	0.9612	1	1.39	0.12	0.35	0	1.97	0.64	0.89	0
cis_mRNA_overlap	0	Lnc-AntiOverlap-mRNA	LTCONS_00000999	BMSK0000586.1_dup1	BMSK_chr1	16762913	16763211	299	+	BMSK_chr1	16763007	16764832	1320	-	-364.6	0.9846	1	1.39	0.12	0.35	0	44.1	2.15	3.8	0.94
cis_mRNA_overlap	0	Lnc-AntiCompleteIn-mRNAExon	LTCONS_00001004	BMSK0000587.1_dup1	BMSK_chr1	16784157	16784483	327	+	BMSK_chr1	16784042	16795421	2358	-	-678.7	0.6421	0.6325	0.94	0	0	0.64	3.02	0	1.42	0.5
cis_mRNA_overlap	0	Lnc-AntiCompleteIn-mRNAExon	LTCONS_00001004	MTCONS_00002358	BMSK_chr1	16784157	16784483	327	+	BMSK_chr1	16783132	16816475	3431	-	-678.7	0.7604	0.6325	0.94	0	0	0.64	18.72	3.49	1.16	2.22
cis_mRNA_dw20k	2430	NA	LTCONS_00001007	BMSK0000590.1_dup1	BMSK_chr1	16881918	16882161	244	+	BMSK_chr1	16831505	16879489	5970	+	*	0.6967	0.9487	0.15	0	0	1.35	0.2	0.08	0.06	0.21
cis_mRNA_dw20k	4920	NA	LTCONS_00001014	MTCONS_00001009	BMSK_chr1	16941713	16942417	705	+	BMSK_chr1	16896596	16936794	1999	+	*	0.9971	0.8	1.22	0	0.14	0.05	5.82	0.66	0.82	0.53
cis_mRNA_dw20k	5252	NA	LTCONS_00001014	BMSK0000594.1_dup1	BMSK_chr1	16941713	16942417	705	+	BMSK_chr1	16927739	16936462	1068	+	*	0.9932	0.8	1.22	0	0.14	0.05	3.12	0.42	0.72	0.19
cis_mRNA_overlap	0	mRNA-AntiCompleteIn-LncExon	LTCONS_00001018	BMSK0000600.1_dup1	BMSK_chr1	17243594	17244349	756	+	BMSK_chr1	17243773	17244120	348	-	-777.5	0.9293	0.8	6.38	3.48	3.63	4.76	70.29	17.13	5.44	18.75
cis_mRNA_overlap	0	mRNA-AntiCompleteIn-LncExon	LTCONS_00001018	BMSK0000601.1_dup1	BMSK_chr1	17243594	17244349	756	+	BMSK_chr1	17244148	17244312	165	-	-335.5	0.6408	0.8	6.38	3.48	3.63	4.76	1.9	1.2	1.67	1.28
cis_mRNA_overlap	0	mRNA-AntiCompleteIn-LncExon	LTCONS_00001018	BMSK0000628.1_dup1	BMSK_chr1	17243594	17244349	756	+	BMSK_chr1	17243773	17244120	348	-	-777.5	0.9291	1	6.38	3.48	3.63	4.76	74.44	15.31	19.49	20.92
cis_mRNA_overlap	0	mRNA-AntiCompleteIn-LncExon	LTCONS_00001018	BMSK0000629.1_dup1	BMSK_chr1	17243594	17244349	756	+	BMSK_chr1	17244148	17244312	165	-	-335.5	0.6408	0.8	6.38	3.48	3.63	4.76	1.9	1.2	1.67	1.28
cis_mRNA_up10k	7772	NA	LTCONS_00001018	MTCONS_00001019	BMSK_chr1	17243594	17244349	756	+	BMSK_chr1	17252120	17284698	1313	+	*	0.8017	0.8	6.38	3.48	3.63	4.76	36.8	6.87	19.62	10.28
tran	NA	NA	LTCONS_00001018	BMSK0010733.1_dup1	BMSK_chr1	17243594	17244349	756	+	BMSK_chr18	12841357	12841515	159	+	-253.5	-0.6388	-0.7379	6.38	3.48	3.63	4.76	0	0.26	1	0
cis_mRNA_dw20k	253	NA	LTCONS_00001021	MTCONS_00001019	BMSK_chr1	17284950	17286561	1612	+	BMSK_chr1	17252120	17284698	1313	+	*	0.9786	1	13.41	1.22	4.03	2.28	36.8	6.87	19.62	10.28
cis_mRNA_dw20k	2438	NA	LTCONS_00001022	MTCONS_00001019	BMSK_chr1	17287135	17288505	1371	+	BMSK_chr1	17252120	17284698	1313	+	*	0.9688	1	18.85	2	5.19	3.41	36.8	6.87	19.62	10.28
tran	NA	NA	LTCONS_00001022	MTCONS_00024523	BMSK_chr1	17287135	17288505	1371	+	BMSK_chr2	5927414	5949379	6415	-	-1019.87	0.9003	0.8	18.85	2	5.19	3.41	7.76	4.29	5.29	6.05
cis_mRNA_dw20k	4546	NA	LTCONS_00001023	MTCONS_00001019	BMSK_chr1	17289243	17290400	1158	+	BMSK_chr1	17252120	17284698	1313	+	*	0.9552	1	3.13	0.22	0.6	0.36	36.8	6.87	19.62	10.28
cis_mRNA_overlap	0	Lnc-AntiCompleteIn-mRNAExon	LTCONS_00001036	MTCONS_00002382	BMSK_chr1	17535475	17537119	212	+	BMSK_chr1	17505571	17562644	11379	-	*	0.9972	0.9487	1.05	0	0.87	0	3.52	1.24	3.03	1.41
cis_mRNA_overlap	0	Lnc-AntiCompleteIn-mRNAExon	LTCONS_00001036	MTCONS_00002385	BMSK_chr1	17535475	17537119	212	+	BMSK_chr1	17505571	17708195	11900	-	*	0.7591	0.9487	1.05	0	0.87	0	31.02	8.09	12.28	11.09
cis_mRNA_dw20k	3289	NA	LTCONS_00001043	MTCONS_00001041	BMSK_chr1	17851533	17851799	267	+	BMSK_chr1	17842657	17848245	1084	+	*	0.9093	0.6325	11.36	0	0.13	0	11.8	3.03	6.03	6.48
cis_mRNA_dw20k	3897	NA	LTCONS_00001043	BMSK0000615.1_dup1	BMSK_chr1	17851533	17851799	267	+	BMSK_chr1	17842875	17847637	432	+	*	0.8555	0.9487	11.36	0	0.13	0	12.43	5.93	8.77	4.15
cis_mRNA_dw20k	89	NA	LTCONS_00001043	MTCONS_00001040	BMSK_chr1	17851533	17851799	267	+	BMSK_chr1	17842646	17851445	2823	+	*	0.9869	0.9487	11.36	0	0.13	0	11.63	3.63	5.1	4.65
cis_mRNA_dw20k	3763	NA	LTCONS_00001044	MTCONS_00001041	BMSK_chr1	17852007	17854370	2364	+	BMSK_chr1	17842657	17848245	1084	+	*	0.9065	0.8	3.59	1.37	2.48	1.57	11.8	3.03	6.03	6.48
cis_mRNA_dw20k	4371	NA	LTCONS_00001044	BMSK0000615.1_dup1	BMSK_chr1	17852007	17854370	2364	+	BMSK_chr1	17842875	17847637	432	+	*	0.9598	0.8	3.59	1.37	2.48	1.57	12.43	5.93	8.77	4.15
cis_mRNA_dw20k	563	NA	LTCONS_00001044	MTCONS_00001040	BMSK_chr1	17852007	17854370	2364	+	BMSK_chr1	17842646	17851445	2823	+	*	0.9342	1	3.59	1.37	2.48	1.57	11.63	3.63	5.1	4.65
cis_mRNA_dw20k	7173	NA	LTCONS_00001045	MTCONS_00001041	BMSK_chr1	17855417	17856323	907	+	BMSK_chr1	17842657	17848245	1084	+	*	0.7613	0.8	5.83	1.93	0.81	4.59	11.8	3.03	6.03	6.48
cis_mRNA_dw20k	5736	NA	LTCONS_00001046	MTCONS_00001040	BMSK_chr1	17857180	17857458	279	+	BMSK_chr1	17842646	17851445	2823	+	*	-0.6257	-0.8	0.48	7.5	0	4.41	11.63	3.63	5.1	4.65
cis_mRNA_dw20k	2118	NA	LTCONS_00001051	MTCONS_00001048	BMSK_chr1	17981890	17983252	1363	+	BMSK_chr1	17948653	17979773	3105	+	*	0.9801	0.8	5.15	2.27	2.64	2.12	20.9	8.8	12.91	9.24
cis_mRNA_dw20k	3592	NA	LTCONS_00001052	MTCONS_00001048	BMSK_chr1	17983364	17983793	430	+	BMSK_chr1	17948653	17979773	3105	+	*	0.8638	0.8	10.22	2.86	9.18	2.21	20.9	8.8	12.91	9.24
cis_mRNA_dw20k	4061	NA	LTCONS_00001052	BMSK0000620.1_dup1	BMSK_chr1	17983364	17983793	430	+	BMSK_chr1	17974413	17979304	861	+	*	0.929	0.7379	10.22	2.86	9.18	2.21	0.53	0	0.79	0
cis_mRNA_overlap	0	Lnc-AntiCompleteIn-mRNAExon	LTCONS_00001061	MTCONS_00002538	BMSK_chr1	18365892	18366313	422	+	BMSK_chr1	18351052	18374257	7734	-	-887.6	0.9876	1	1.1	0.49	0.95	0.89	18.22	6.24	14.12	12.52
cis_mRNA_dw20k	417	NA	LTCONS_00001070	MTCONS_00001068	BMSK_chr1	18568804	18570905	2102	+	BMSK_chr1	18558091	18568388	852	+	*	0.8763	0.8	6.36	1.78	4.07	4.76	109.45	17.78	51.36	36.36
cis_mRNA_dw20k	2681	NA	LTCONS_00001071	MTCONS_00001068	BMSK_chr1	18571068	18574170	3103	+	BMSK_chr1	18558091	18568388	852	+	*	0.9185	1	5.01	2	3.77	3.65	109.45	17.78	51.36	36.36
cis_mRNA_dw20k	9864	NA	LTCONS_00001086	BMSK0000642.1_dup1	BMSK_chr1	18937769	18942787	214	+	BMSK_chr1	18925012	18927906	1551	+	*	-0.7417	-0.7379	0	0.89	0	0.7	2.53	0.35	0.85	0.27
cis_mRNA_up10k	1516	NA	LTCONS_00001107	MTCONS_00001110	BMSK_chr1	19331574	19332151	578	+	BMSK_chr1	19333666	19335467	1802	+	*	0.9722	1	21.79	3.77	11	7.97	3.61	0.23	2.1	0.65
cis_mRNA_up10k	409	NA	LTCONS_00001109	MTCONS_00001110	BMSK_chr1	19333001	19333258	258	+	BMSK_chr1	19333666	19335467	1802	+	*	0.8584	0.8	83.73	16.63	21.7	27.2	3.61	0.23	2.1	0.65
cis_mRNA_dw20k	2014	NA	LTCONS_00001129	MTCONS_00001125	BMSK_chr1	19896172	19897171	1000	+	BMSK_chr1	19812554	19894159	11653	+	*	0.9421	1	0.87	0.68	1.68	0.51	0.77	0.51	1.18	0.15
cis_mRNA_dw20k	2014	NA	LTCONS_00001129	MTCONS_00001127	BMSK_chr1	19896172	19897171	1000	+	BMSK_chr1	19813839	19894159	11823	+	*	-0.6861	-0.8	0.87	0.68	1.68	0.51	0.64	0.13	0	0.77
cis_mRNA_dw20k	16051	NA	LTCONS_00001131	MTCONS_00001125	BMSK_chr1	19910209	19910590	382	+	BMSK_chr1	19812554	19894159	11653	+	*	0.775	0.8	0.09	0.82	1.77	0	0.77	0.51	1.18	0.15
cis_mRNA_dw20k	16051	NA	LTCONS_00001131	MTCONS_00001127	BMSK_chr1	19910209	19910590	382	+	BMSK_chr1	19813839	19894159	11823	+	*	-0.9352	-1	0.09	0.82	1.77	0	0.64	0.13	0	0.77
cis_mRNA_dw20k	18984	NA	LTCONS_00001133	MTCONS_00001128	BMSK_chr1	19913142	19913357	216	+	BMSK_chr1	19847492	19894159	6072	+	*	-0.6148	-0.8	0	0.18	3.25	2.43	0.63	0.52	0.46	0.13
cis_mRNA_dw20k	1135	NA	LTCONS_00001143	MTCONS_00001141	BMSK_chr1	19999395	20000046	631	+	BMSK_chr1	19985652	19998261	2061	+	*	0.99	1	8.46	2.88	0.57	3.39	10.31	3.01	1.58	4.62
cis_mRNA_dw20k	1644	NA	LTCONS_00001143	BMSK0000671.1_dup1	BMSK_chr1	19999395	20000046	631	+	BMSK_chr1	19985903	19997752	1404	+	*	0.9848	0.8	8.46	2.88	0.57	3.39	3.88	1.15	0.2	0.92
cis_mRNA_dw20k	1898	NA	LTCONS_00001144	MTCONS_00001141	BMSK_chr1	20000158	20000393	236	+	BMSK_chr1	19985652	19998261	2061	+	*	0.9158	0.8	5.81	0.47	1.23	3.74	10.31	3.01	1.58	4.62
cis_mRNA_dw20k	2681	NA	LTCONS_00001145	MTCONS_00001141	BMSK_chr1	20000941	20002516	1576	+	BMSK_chr1	19985652	19998261	2061	+	*	0.987	1	5.18	1.65	0.2	1.77	10.31	3.01	1.58	4.62
cis_mRNA_dw20k	3190	NA	LTCONS_00001145	BMSK0000671.1_dup1	BMSK_chr1	20000941	20002516	1576	+	BMSK_chr1	19985903	19997752	1404	+	*	0.992	0.8	5.18	1.65	0.2	1.77	3.88	1.15	0.2	0.92
cis_mRNA_dw20k	1039	NA	LTCONS_00001151	MTCONS_00001148	BMSK_chr1	20057233	20061645	4413	+	BMSK_chr1	20027827	20056195	3200	+	*	0.9895	1	5.36	2.14	3.07	2.43	15.77	4.5	6.06	4.6
cis_mRNA_dw20k	2469	NA	LTCONS_00001151	BMSK0000673.1_dup1	BMSK_chr1	20057233	20061645	4413	+	BMSK_chr1	20044797	20054765	1377	+	*	0.9751	1	5.36	2.14	3.07	2.43	4.96	1.03	2.21	2.2
cis_mRNA_up10k	282	NA	LTCONS_00001153	MTCONS_00002583	BMSK_chr1	20097243	20097568	326	+	BMSK_chr1	20095931	20096962	1032	-	*	0.9758	0.9487	0	0.54	0	1.83	0.33	2.43	0.15	4.6
cis_mRNA_dw20k	130	NA	LTCONS_00001157	MTCONS_00001156	BMSK_chr1	20238552	20239078	527	+	BMSK_chr1	20181350	20238423	1507	+	*	0.9595	1	2.03	0.95	0.31	0.32	2.62	0.92	0.31	0.81
cis_mRNA_dw20k	19571	NA	LTCONS_00001157	MTCONS_00002589	BMSK_chr1	20238552	20239078	527	+	BMSK_chr1	20258648	20307700	3195	-	*	-0.9821	-1	2.03	0.95	0.31	0.32	10.14	40.47	57.21	48.5
cis_mRNA_dw20k	1496	NA	LTCONS_00001158	MTCONS_00001156	BMSK_chr1	20239918	20241240	1323	+	BMSK_chr1	20181350	20238423	1507	+	*	0.9378	1	2.45	1.45	0.47	0.58	2.62	0.92	0.31	0.81
cis_mRNA_dw20k	17409	NA	LTCONS_00001158	MTCONS_00002589	BMSK_chr1	20239918	20241240	1323	+	BMSK_chr1	20258648	20307700	3195	-	*	-0.9723	-1	2.45	1.45	0.47	0.58	10.14	40.47	57.21	48.5
cis_mRNA_dw20k	1543	NA	LTCONS_00001160	MTCONS_00002588	BMSK_chr1	20247988	20257106	3662	+	BMSK_chr1	20258648	20267145	2792	-	*	-0.712	-1	13.28	3.39	3.02	4.77	0.72	1.24	1.41	0.75
cis_mRNA_dw20k	1543	NA	LTCONS_00001160	MTCONS_00002589	BMSK_chr1	20247988	20257106	3662	+	BMSK_chr1	20258648	20307700	3195	-	*	-0.9427	-0.8	13.28	3.39	3.02	4.77	10.14	40.47	57.21	48.5
cis_mRNA_dw20k	16054	NA	LTCONS_00001160	BMSK0000679.1_dup1	BMSK_chr1	20247988	20257106	3662	+	BMSK_chr1	20273159	20273623	465	-	*	-0.9082	-0.8	13.28	3.39	3.02	4.77	0.28	1.97	3.29	2.03
cis_mRNA_dw20k	367	NA	LTCONS_00001160	MTCONS_00001155	BMSK_chr1	20247988	20257106	3662	+	BMSK_chr1	20181341	20247622	3778	+	*	0.9898	0.8	13.28	3.39	3.02	4.77	14.35	1.78	2.92	3.13
cis_mRNA_dw20k	9566	NA	LTCONS_00001160	MTCONS_00001156	BMSK_chr1	20247988	20257106	3662	+	BMSK_chr1	20181350	20238423	1507	+	*	0.9744	0.8	13.28	3.39	3.02	4.77	2.62	0.92	0.31	0.81
cis_mRNA_up10k	3863	NA	LTCONS_00001161	BMSK0000677.1_dup1	BMSK_chr1	20257514	20257818	305	+	BMSK_chr1	20250040	20253652	2448	-	*	0.6118	0.7379	0.68	0.82	0	1.04	0	1	0	0.52
cis_mRNA_dw20k	13208	NA	LTCONS_00001162	BMSK0000679.1_dup1	BMSK_chr1	20258683	20259952	1270	+	BMSK_chr1	20273159	20273623	465	-	*	0.9628	1	0.15	0.45	0.92	0.68	0.28	1.97	3.29	2.03
cis_mRNA_overlap	0	Lnc-AntiCompleteIn-mRNAExon	LTCONS_00001162	MTCONS_00002588	BMSK_chr1	20258683	20259952	1270	+	BMSK_chr1	20258648	20267145	2792	-	-2452.6	0.6044	0.8	0.15	0.45	0.92	0.68	0.72	1.24	1.41	0.75
cis_mRNA_overlap	0	Lnc-AntiCompleteIn-mRNAExon	LTCONS_00001162	MTCONS_00002589	BMSK_chr1	20258683	20259952	1270	+	BMSK_chr1	20258648	20307700	3195	-	-2452.6	0.9601	1	0.15	0.45	0.92	0.68	10.14	40.47	57.21	48.5
cis_mRNA_overlap	0	Lnc-AntiCompleteIn-mRNAExon	LTCONS_00001163	MTCONS_00002593	BMSK_chr1	20321229	20321453	225	+	BMSK_chr1	20314809	20331840	2905	-	-516.5	0.9385	0.8	0.32	0.5	2.28	1.49	59.8	42.8	122.33	77.97
cis_mRNA_dw20k	12194	NA	LTCONS_00001169	MTCONS_00002602	BMSK_chr1	20389336	20391617	2235	+	BMSK_chr1	20403810	20415675	1255	-	*	-0.6492	-0.8	3.02	3.14	4.02	4.09	1.74	0.07	0.13	0
tran	95442	NA	LTCONS_00001181	MTCONS_00001195	BMSK_chr1	20822011	20858666	326	+	BMSK_chr1	20954107	21036385	1041	+	-144.93	0.9998	0.9487	1.02	0	0.11	0	1.75	0.54	0.66	0.56
cis_mRNA_dw20k	5941	NA	LTCONS_00001188	BMSK0000693.1_dup1	BMSK_chr1	20926415	20926637	223	+	BMSK_chr1	20914564	20920475	1494	+	*	0.9731	0.8	3.37	0.35	0.73	0.4	0.6	0.07	0.21	0
cis_mRNA_dw20k	18247	NA	LTCONS_00001192	BMSK0000693.1_dup1	BMSK_chr1	20938721	20940653	1933	+	BMSK_chr1	20914564	20920475	1494	+	*	0.9487	0.8	4.66	1.13	1.01	0.91	0.6	0.07	0.21	0
cis_mRNA_up10k	1651	NA	LTCONS_00001193	MTCONS_00001197	BMSK_chr1	20952371	20952634	264	+	BMSK_chr1	20954284	21067485	3660	+	*	-0.7447	-1	0	0.51	0.35	1.8	1.8	0.98	1.4	0.96
cis_mRNA_dw20k	1382	NA	LTCONS_00001208	BMSK0000702.1_dup1	BMSK_chr1	21071700	21072632	933	+	BMSK_chr1	21074013	21078915	735	-	*	0.7796	1	4.46	1.77	3.85	3.01	28.73	4.81	8.88	6.48
cis_mRNA_dw20k	1471	NA	LTCONS_00001208	MTCONS_00001207	BMSK_chr1	21071700	21072632	933	+	BMSK_chr1	21068352	21070230	1879	+	*	0.7697	0.8	4.46	1.77	3.85	3.01	6.51	2.22	3.01	2.08
cis_mRNA_dw20k	4216	NA	LTCONS_00001208	MTCONS_00001197	BMSK_chr1	21071700	21072632	933	+	BMSK_chr1	20954284	21067485	3660	+	*	0.8766	0.8	4.46	1.77	3.85	3.01	1.8	0.98	1.4	0.96
cis_mRNA_dw20k	2582	NA	LTCONS_00001209	MTCONS_00001207	BMSK_chr1	21072811	21073024	214	+	BMSK_chr1	21068352	21070230	1879	+	*	0.9369	0.6325	1.55	0.36	0	0	6.51	2.22	3.01	2.08
cis_mRNA_dw20k	5327	NA	LTCONS_00001209	MTCONS_00001197	BMSK_chr1	21072811	21073024	214	+	BMSK_chr1	20954284	21067485	3660	+	*	0.7831	0.6325	1.55	0.36	0	0	1.8	0.98	1.4	0.96
cis_mRNA_overlap	0	Lnc-CompleteIn-mRNAIntron	LTCONS_00001212	MTCONS_00001211	BMSK_chr1	21103823	21104581	759	+	BMSK_chr1	21098723	21257017	946	+	*	0.7999	0.8	0.08	0.69	0.59	0.09	4.46	7.97	12.68	4.47
cis_mRNA_overlap	0	Lnc-CompleteIn-mRNAIntron	LTCONS_00001216	MTCONS_00001211	BMSK_chr1	21111034	21111378	345	+	BMSK_chr1	21098723	21257017	946	+	*	0.7383	0.8	0	0.51	0.5	0.3	4.46	7.97	12.68	4.47
cis_mRNA_overlap	0	Lnc-CompleteIn-mRNAIntron	LTCONS_00001217	MTCONS_00001211	BMSK_chr1	21129814	21130408	595	+	BMSK_chr1	21098723	21257017	946	+	*	0.9193	0.8	0.11	0.5	0.6	0	4.46	7.97	12.68	4.47
cis_mRNA_overlap	0	Lnc-AntiOverlap-mRNA	LTCONS_00001225	BMSK0000705.1_dup1	BMSK_chr1	21205664	21206326	663	+	BMSK_chr1	21204039	21206113	1092	-	-496.67	-0.6484	-0.8	0.14	0.75	0.1	1.44	1.68	0.24	7	0.53
cis_mRNA_overlap	0	Lnc-CompleteIn-mRNAIntron	LTCONS_00001229	MTCONS_00001211	BMSK_chr1	21234143	21234381	239	+	BMSK_chr1	21098723	21257017	946	+	*	0.68	1	0.3	0.78	0.91	0.77	4.46	7.97	12.68	4.47
cis_mRNA_up10k	3236	NA	LTCONS_00001229	MTCONS_00001230	BMSK_chr1	21234143	21234381	239	+	BMSK_chr1	21237616	21258424	2420	+	*	0.6764	0.9487	0.3	0.78	0.91	0.77	0	1.44	1.53	0
cis_mRNA_dw20k	5055	NA	LTCONS_00001235	BMSK0000710.1_dup1	BMSK_chr1	21258531	21258945	415	+	BMSK_chr1	21263999	21267761	1380	-	*	0.7948	0.8	0.16	0.17	0.4	2.54	0	1.64	0.77	2.58
cis_mRNA_dw20k	1079	NA	LTCONS_00001236	MTCONS_00001230	BMSK_chr1	21259502	21260044	543	+	BMSK_chr1	21237616	21258424	2420	+	*	0.7498	0.7379	0	1.05	0.72	0.61	0	1.44	1.53	0
cis_mRNA_dw20k	11509	NA	LTCONS_00001237	MTCONS_00001230	BMSK_chr1	21269932	21270250	319	+	BMSK_chr1	21237616	21258424	2420	+	*	-0.6103	-0.7379	104.66	3.12	5.23	8.67	0	1.44	1.53	0
cis_mRNA_overlap	0	Lnc-AntiOverlap-mRNA	LTCONS_00001240	BMSK0000714.1_dup1	BMSK_chr1	21302907	21303482	576	+	BMSK_chr1	21302988	21303570	468	-	-911.16	0.9272	1	4.24	1.63	0	3.46	99.43	47.36	0.29	51.93
tran	NA	NA	LTCONS_00001240	BMSK0003188.1_dup1	BMSK_chr1	21302907	21303482	576	+	BMSK_chr6	2354789	2358984	1068	-	-845.99	0.7503	1	4.24	1.63	0	3.46	7.29	0.8	0.04	1.01
tran	NA	NA	LTCONS_00001240	BMSK0006022.1_dup1	BMSK_chr1	21302907	21303482	576	+	BMSK_chr11	2123166	2123722	501	+	-808.27	-0.8338	-0.8	4.24	1.63	0	3.46	2.91	2.97	6.22	2.65
tran	NA	NA	LTCONS_00001240	BMSK0014283.1_dup1	BMSK_chr1	21302907	21303482	576	+	BMSK_chr24	14278198	14291526	486	+	-723.73	0.7272	0.8	4.24	1.63	0	3.46	1.93	0.07	0.47	0.7
cis_mRNA_dw20k	14614	NA	LTCONS_00001253	MTCONS_00001257	BMSK_chr1	31442	31766	325	-	BMSK_chr1	46379	75733	2055	-	*	0.7623	0.6325	0.11	0	0.85	0	0.25	0	0.47	0.3
cis_mRNA_dw20k	6991	NA	LTCONS_00001265	MTCONS_00001270	BMSK_chr1	103099	105827	2729	-	BMSK_chr1	112817	306635	3531	-	*	-0.9596	-0.9487	1.26	1.48	0.78	1.49	0.02	0	0.48	0
cis_mRNA_up10k	4069	NA	LTCONS_00001265	MTCONS_00001263	BMSK_chr1	103099	105827	2729	-	BMSK_chr1	87810	99031	1406	-	*	-0.7965	-0.8	1.26	1.48	0.78	1.49	25.61	13.67	25.91	17.01
cis_mRNA_overlap	0	Lnc-CompleteIn-mRNAIntron	LTCONS_00001283	MTCONS_00001270	BMSK_chr1	299520	299728	209	-	BMSK_chr1	112817	306635	3531	-	*	0.9674	0.9487	1.6	0.35	5.17	0	0.02	0	0.48	0
cis_mRNA_overlap	0	Lnc-CompleteIn-mRNAIntron	LTCONS_00001284	MTCONS_00001268	BMSK_chr1	300047	300382	336	-	BMSK_chr1	107106	306635	6039	-	*	0.79	0.8	2.21	1.2	2.93	0.74	1.31	0.73	0.99	0.31
cis_mRNA_overlap	0	Lnc-CompleteIn-mRNAIntron	LTCONS_00001284	MTCONS_00001270	BMSK_chr1	300047	300382	336	-	BMSK_chr1	112817	306635	3531	-	*	0.8061	0.9487	2.21	1.2	2.93	0.74	0.02	0	0.48	0
cis_mRNA_overlap	0	Lnc-CompleteIn-mRNAIntron	LTCONS_00001285	MTCONS_00001268	BMSK_chr1	303710	304096	387	-	BMSK_chr1	107106	306635	6039	-	*	-0.9115	-0.9487	0	0.18	0	0.8	1.31	0.73	0.99	0.31
cis_mRNA_up10k	7233	NA	LTCONS_00001287	MTCONS_00001270	BMSK_chr1	313867	314104	238	-	BMSK_chr1	112817	306635	3531	-	*	-0.8715	-0.6325	5.07	5.69	0	2.82	0.02	0	0.48	0
cis_mRNA_overlap	0	Lnc-AntiCompleteIn-mRNAExon	LTCONS_00001292	MTCONS_00000011	BMSK_chr1	386616	386987	372	-	BMSK_chr1	386394	391485	5092	+	*	0.998	0.9487	1.81	0	0.09	0	21.28	0.5	2.8	0.38
cis_mRNA_overlap	0	Lnc-AntiCompleteIn-mRNAExon	LTCONS_00001293	MTCONS_00000011	BMSK_chr1	387542	387829	288	-	BMSK_chr1	386394	391485	5092	+	*	0.9956	0.9487	1.81	0	0.37	0	21.28	0.5	2.8	0.38
cis_mRNA_overlap	0	Lnc-AntiCompleteIn-mRNAExon	LTCONS_00001294	MTCONS_00000011	BMSK_chr1	390601	390954	354	-	BMSK_chr1	386394	391485	5092	+	*	0.9038	0.9487	1.62	0	0.87	0	21.28	0.5	2.8	0.38
cis_mRNA_dw20k	1100	NA	LTCONS_00001301	BMSK0000024.1_dup1	BMSK_chr1	498064	498595	532	-	BMSK_chr1	487981	496965	1116	+	*	0.7363	0.8333	0.06	0.06	9.14	0	0.17	0	0.23	0
cis_mRNA_up10k	5513	NA	LTCONS_00001301	MTCONS_00000015	BMSK_chr1	498064	498595	532	-	BMSK_chr1	504107	506309	840	+	*	0.7905	0.6325	0.06	0.06	9.14	0	31.52	23.39	35.71	26.11
cis_mRNA_up10k	6087	NA	LTCONS_00001301	BMSK0000025.1_dup1	BMSK_chr1	498064	498595	532	-	BMSK_chr1	504681	506309	717	+	*	-0.8068	-0.6325	0.06	0.06	9.14	0	4.7	2.16	0.7	3.92
cis_mRNA_overlap	0	Lnc-AntiOverlap-mRNA	LTCONS_00001303	BMSK0000025.1_dup1	BMSK_chr1	504494	505274	781	-	BMSK_chr1	504681	506309	717	+	-1117.7	0.7616	0.8	0.89	0.04	0.37	0.71	4.7	2.16	0.7	3.92
cis_mRNA_dw20k	10782	NA	LTCONS_00001305	MTCONS_00000015	BMSK_chr1	517090	517394	305	-	BMSK_chr1	504107	506309	840	+	*	0.6632	0.8	0.68	0	0.34	0.23	31.52	23.39	35.71	26.11
cis_mRNA_overlap	0	Lnc-AntiCompleteIn-mRNAExon	LTCONS_00001305	BMSK0000026.1_dup1	BMSK_chr1	517090	517394	305	-	BMSK_chr1	515297	519549	2838	+	-624.6	0.8851	0.8	0.68	0	0.34	0.23	20.05	4.25	4.78	6.17
cis_mRNA_dw20k	12732	NA	LTCONS_00001306	BMSK0000025.1_dup1	BMSK_chr1	519040	519661	622	-	BMSK_chr1	504681	506309	717	+	*	0.8378	1	0.67	0.11	0.1	0.26	4.7	2.16	0.7	3.92
cis_mRNA_overlap	0	Lnc-AntiOverlap-mRNA	LTCONS_00001306	BMSK0000026.1_dup1	BMSK_chr1	519040	519661	622	-	BMSK_chr1	515297	519549	2838	+	-1047.3	0.984	0.8	0.67	0.11	0.1	0.26	20.05	4.25	4.78	6.17
cis_mRNA_dw20k	8186	NA	LTCONS_00001309	BMSK0000027.1_dup1	BMSK_chr1	549225	552670	3446	-	BMSK_chr1	560855	561847	993	-	*	0.9792	1	21.02	5.12	6.93	5.91	28.6	5.65	12.86	9.94
cis_mRNA_dw20k	4716	NA	LTCONS_00001310	BMSK0000027.1_dup1	BMSK_chr1	552820	556140	3321	-	BMSK_chr1	560855	561847	993	-	*	0.9617	0.8	20.62	3.91	4.43	5.7	28.6	5.65	12.86	9.94
cis_mRNA_dw20k	2660	NA	LTCONS_00001311	BMSK0000027.1_dup1	BMSK_chr1	556839	558196	1358	-	BMSK_chr1	560855	561847	993	-	*	0.9624	0.8	46.8	8.85	9.93	11.24	28.6	5.65	12.86	9.94
tran	7929345	NA	LTCONS_00001323	BMSK0000279.1_dup1	BMSK_chr1	875175	888464	530	-	BMSK_chr1	8817808	8818305	411	-	-144.96	0.986	1	3322.65	1176.93	1135.24	1205.25	114.48	29.67	17.32	37.97
tran	NA	NA	LTCONS_00001323	BMSK0006471.1_dup1	BMSK_chr1	875175	888464	530	-	BMSK_chr11	11691287	11691748	372	-	-133.04	0.9974	0.8	3322.65	1176.93	1135.24	1205.25	14.09	1.62	0.33	0.82
tran	NA	NA	LTCONS_00001323	BMSK0007731.1_dup1	BMSK_chr1	875175	888464	530	-	BMSK_chr13	11228890	11229463	483	-	-181.8	0.9355	1	3322.65	1176.93	1135.24	1205.25	1.88	0.39	0	0.75
tran	NA	NA	LTCONS_00001323	BMSK0008143.1_dup1	BMSK_chr1	875175	888464	530	-	BMSK_chr14	7034958	7035430	387	-	-147.31	0.9582	1	3322.65	1176.93	1135.24	1205.25	25.22	6.98	0.11	7.33
tran	NA	NA	LTCONS_00001323	BMSK0008221.1_dup1	BMSK_chr1	875175	888464	530	-	BMSK_chr14	10404819	10405298	390	-	-148.23	0.8038	1	3322.65	1176.93	1135.24	1205.25	2.79	1.4	0.23	1.75
tran	NA	NA	LTCONS_00001323	BMSK0010607.1_dup1	BMSK_chr1	875175	888464	530	-	BMSK_chr18	7022769	7023272	414	+	-143.26	0.941	0.8	3322.65	1176.93	1135.24	1205.25	32.36	16.84	7.61	10.71
tran	NA	NA	LTCONS_00001323	BMSK0011864.1_dup1	BMSK_chr1	875175	888464	530	-	BMSK_chr20	10471167	10471664	411	-	-146.01	0.7134	0.6325	3322.65	1176.93	1135.24	1205.25	0.76	0.59	0	0
tran	NA	NA	LTCONS_00001323	BMSK0013634.1_dup1	BMSK_chr1	875175	888464	530	-	BMSK_chr23	18544382	18544885	393	+	-150.14	0.9518	0.8	3322.65	1176.93	1135.24	1205.25	29.67	9.45	0	7.93
tran	NA	NA	LTCONS_00001323	BMSK0015065.1_dup1	BMSK_chr1	875175	888464	530	-	BMSK_chr26	434082	434580	402	-	-147.1	0.9863	0.9487	3322.65	1176.93	1135.24	1205.25	0.16	0	0	0.03
tran	NA	NA	LTCONS_00001323	BMSK0015346.1_dup1	BMSK_chr1	875175	888464	530	-	BMSK_chr26	9353973	9354477	411	+	-140.86	0.9551	0.8	3322.65	1176.93	1135.24	1205.25	6.53	1.88	2.2	3.42
cis_mRNA_dw20k	5349	NA	LTCONS_00001328	BMSK0000044.1_dup1	BMSK_chr1	1013970	1014494	525	-	BMSK_chr1	1019842	1024011	705	-	*	0.9194	0.9487	1.79	0.06	0.25	0.25	0.86	0.05	0.37	0.42
cis_mRNA_dw20k	2706	NA	LTCONS_00001330	BMSK0000044.1_dup1	BMSK_chr1	1016691	1017137	447	-	BMSK_chr1	1019842	1024011	705	-	*	0.8898	0.6325	3.75	0	0.6	0	0.86	0.05	0.37	0.42
cis_mRNA_dw20k	12234	NA	LTCONS_00001362	MTCONS_00001368	BMSK_chr1	1481478	1482614	1137	-	BMSK_chr1	1494847	1533275	1477	-	*	0.8264	1	1.03	0.64	1.2	0.63	9.76	9.41	15.14	8.64
cis_mRNA_dw20k	4044	NA	LTCONS_00001362	BMSK0000058.1_dup1	BMSK_chr1	1481478	1482614	1137	-	BMSK_chr1	1486657	1488094	1149	-	*	-0.7159	-1	1.03	0.64	1.2	0.63	0.05	0.08	0	0.36
cis_mRNA_up10k	1005	NA	LTCONS_00001362	BMSK0000056.1_dup1	BMSK_chr1	1481478	1482614	1137	-	BMSK_chr1	1479416	1480474	486	-	*	0.9985	0.9487	1.03	0.64	1.2	0.63	0.18	0	0.28	0
cis_mRNA_dw20k	6104	NA	LTCONS_00001364	BMSK0000057.1_dup1	BMSK_chr1	1491870	1492160	291	-	BMSK_chr1	1485099	1485767	546	+	*	0.828	0.8	3.23	2.1	2.41	1.22	14.38	3.43	2.7	2.13
cis_mRNA_up10k	3777	NA	LTCONS_00001364	BMSK0000058.1_dup1	BMSK_chr1	1491870	1492160	291	-	BMSK_chr1	1486657	1488094	1149	-	*	-0.8162	-0.8	3.23	2.1	2.41	1.22	0.05	0.08	0	0.36
cis_mRNA_up10k	9257	NA	LTCONS_00001364	MTCONS_00001360	BMSK_chr1	1491870	1492160	291	-	BMSK_chr1	1476167	1482614	5390	-	*	0.844	0.8	3.23	2.1	2.41	1.22	1.74	0.8	0.52	0.43
cis_mRNA_dw20k	982	NA	LTCONS_00001365	MTCONS_00001368	BMSK_chr1	1493601	1493866	266	-	BMSK_chr1	1494847	1533275	1477	-	*	0.9824	0.8	6.9	7.41	10.03	6.78	9.76	9.41	15.14	8.64
cis_mRNA_dw20k	8203	NA	LTCONS_00001366	BMSK0000057.1_dup1	BMSK_chr1	1493969	1494228	260	-	BMSK_chr1	1485099	1485767	546	+	*	-0.6918	-0.8	9.68	11.55	17.44	13.37	14.38	3.43	2.7	2.13
cis_mRNA_dw20k	3997	NA	LTCONS_00001382	BMSK0000078.1_dup1	BMSK_chr1	2099740	2099999	260	-	BMSK_chr1	2086682	2095744	1017	+	*	-0.8703	-1	2.04	0.99	0	0.97	0	0.03	0.76	0.21
cis_mRNA_dw20k	6594	NA	LTCONS_00001382	BMSK0000080.1_dup1	BMSK_chr1	2099740	2099999	260	-	BMSK_chr1	2106592	2110493	702	-	*	0.8189	0.8	2.04	0.99	0	0.97	1.58	0.56	0.51	0.42
cis_mRNA_dw20k	4628	NA	LTCONS_00001383	MTCONS_00000086	BMSK_chr1	2100371	2101641	1271	-	BMSK_chr1	2064551	2095744	9435	+	*	0.7848	0.8	0.63	0.53	0.42	0.35	4.26	0.94	1.44	0.89
cis_mRNA_dw20k	4952	NA	LTCONS_00001383	BMSK0000080.1_dup1	BMSK_chr1	2100371	2101641	1271	-	BMSK_chr1	2106592	2110493	702	-	*	0.8555	1	0.63	0.53	0.42	0.35	1.58	0.56	0.51	0.42
cis_mRNA_dw20k	3926	NA	LTCONS_00001384	BMSK0000080.1_dup1	BMSK_chr1	2101800	2102667	868	-	BMSK_chr1	2106592	2110493	702	-	*	0.9634	1	2.24	0.9	0.22	0.19	1.58	0.56	0.51	0.42
cis_mRNA_dw20k	6057	NA	LTCONS_00001384	BMSK0000078.1_dup1	BMSK_chr1	2101800	2102667	868	-	BMSK_chr1	2086682	2095744	1017	+	*	-0.6442	-0.8	2.24	0.9	0.22	0.19	0	0.03	0.76	0.21
cis_mRNA_dw20k	6057	NA	LTCONS_00001384	MTCONS_00000086	BMSK_chr1	2101800	2102667	868	-	BMSK_chr1	2064551	2095744	9435	+	*	0.9077	0.8	2.24	0.9	0.22	0.19	4.26	0.94	1.44	0.89
cis_mRNA_dw20k	7075	NA	LTCONS_00001385	BMSK0000078.1_dup1	BMSK_chr1	2102818	2103489	672	-	BMSK_chr1	2086682	2095744	1017	+	*	-0.6641	-0.8	1.99	0.98	0.72	1.07	0	0.03	0.76	0.21
cis_mRNA_dw20k	2117	NA	LTCONS_00001386	BMSK0000080.1_dup1	BMSK_chr1	2103806	2104476	671	-	BMSK_chr1	2106592	2110493	702	-	*	0.8784	1	1	0.54	0.43	0	1.58	0.56	0.51	0.42
cis_mRNA_dw20k	8063	NA	LTCONS_00001386	MTCONS_00000086	BMSK_chr1	2103806	2104476	671	-	BMSK_chr1	2064551	2095744	9435	+	*	0.8488	0.8	1	0.54	0.43	0	4.26	0.94	1.44	0.89
cis_mRNA_dw20k	15291	NA	LTCONS_00001388	MTCONS_00000086	BMSK_chr1	2111034	2111602	569	-	BMSK_chr1	2064551	2095744	9435	+	*	0.7975	0.8	5.6	3.75	3.04	0.76	4.26	0.94	1.44	0.89
cis_mRNA_up10k	542	NA	LTCONS_00001388	BMSK0000080.1_dup1	BMSK_chr1	2111034	2111602	569	-	BMSK_chr1	2106592	2110493	702	-	*	0.8333	1	5.6	3.75	3.04	0.76	1.58	0.56	0.51	0.42
cis_mRNA_dw20k	1180	NA	LTCONS_00001393	MTCONS_00001395	BMSK_chr1	2147937	2148614	678	-	BMSK_chr1	2149793	2150833	1041	-	*	0.9281	0.8	0.38	1.65	0	2.37	0.33	2.57	1.03	5.4
cis_mRNA_dw20k	698	NA	LTCONS_00001394	MTCONS_00001395	BMSK_chr1	2148804	2149096	293	-	BMSK_chr1	2149793	2150833	1041	-	*	0.9729	0.9487	0.24	1.23	0.24	4.85	0.33	2.57	1.03	5.4
cis_mRNA_dw20k	119	NA	LTCONS_00001396	MTCONS_00001397	BMSK_chr1	2151301	2152834	1534	-	BMSK_chr1	2152952	2207221	4012	-	*	0.9475	0.8	13.75	3.67	3.36	6.92	20.89	7.09	6.57	7.03
cis_mRNA_dw20k	5958	NA	LTCONS_00001396	MTCONS_00000093	BMSK_chr1	2151301	2152834	1534	-	BMSK_chr1	2136345	2145344	1288	+	*	0.9461	0.8	13.75	3.67	3.36	6.92	13.78	2.26	0.85	1.76
cis_mRNA_up10k	2847	NA	LTCONS_00001400	BMSK0000087.1_dup1	BMSK_chr1	2208133	2208422	290	-	BMSK_chr1	2211268	2217377	438	+	*	-0.8845	-1	7.35	9.42	8.24	6.38	53.68	21.26	53	59.02
cis_mRNA_overlap	0	Lnc-AntiOverlap-mRNA	LTCONS_00001401	BMSK0000087.1_dup1	BMSK_chr1	2217302	2217590	289	-	BMSK_chr1	2211268	2217377	438	+	*	0.8377	0.8	1.08	0	0.49	0.74	53.68	21.26	53	59.02
cis_mRNA_overlap	0	Lnc-AntiCompleteIn-mRNAExon	LTCONS_00001411	MTCONS_00000117	BMSK_chr1	2571992	2574564	324	-	BMSK_chr1	2512574	2593024	5711	+	-738.5	0.7671	0.9487	1.06	0	0.85	0	4.31	1.02	1.18	0.52
cis_mRNA_up10k	3474	NA	LTCONS_00001411	MTCONS_00000120	BMSK_chr1	2571992	2574564	324	-	BMSK_chr1	2578037	2593024	2966	+	*	0.7108	0.9487	1.06	0	0.85	0	1.06	0.17	0.18	0.15
cis_mRNA_dw20k	5914	NA	LTCONS_00001416	MTCONS_00001420	BMSK_chr1	2707494	2709045	1552	-	BMSK_chr1	2714958	2728741	2821	-	*	0.9969	1	9.37	0.78	1.53	1.06	5.36	0.44	1.17	1.01
cis_mRNA_dw20k	3212	NA	LTCONS_00001417	MTCONS_00001420	BMSK_chr1	2709749	2711747	1999	-	BMSK_chr1	2714958	2728741	2821	-	*	0.9843	0.8	4.96	0.49	1.37	0.33	5.36	0.44	1.17	1.01
cis_mRNA_dw20k	9914	NA	LTCONS_00001417	MTCONS_00000124	BMSK_chr1	2709749	2711747	1999	-	BMSK_chr1	2680659	2699836	2753	+	*	0.9682	0.8	4.96	0.49	1.37	0.33	5.24	1.81	1.5	1.49
cis_mRNA_dw20k	11984	NA	LTCONS_00001424	BMSK0000103.1_dup1	BMSK_chr1	2743041	2744393	1353	-	BMSK_chr1	2756376	2762113	1380	-	*	0.9719	0.8	6.44	2.24	1.97	3.41	5.06	0.85	1.52	1.88
cis_mRNA_dw20k	10404	NA	LTCONS_00001426	BMSK0000103.1_dup1	BMSK_chr1	2745583	2745973	391	-	BMSK_chr1	2756376	2762113	1380	-	*	0.9032	1	2.41	1.32	1.33	1.96	5.06	0.85	1.52	1.88
cis_mRNA_dw20k	5358	NA	LTCONS_00001427	MTCONS_00001432	BMSK_chr1	2746087	2746825	739	-	BMSK_chr1	2752182	2762113	1823	-	*	0.6582	0.8	1.93	1.51	1.87	1.68	11.62	3.32	3.59	3.09
cis_mRNA_dw20k	9552	NA	LTCONS_00001427	BMSK0000103.1_dup1	BMSK_chr1	2746087	2746825	739	-	BMSK_chr1	2756376	2762113	1380	-	*	0.7289	0.8	1.93	1.51	1.87	1.68	5.06	0.85	1.52	1.88
cis_mRNA_dw20k	7617	NA	LTCONS_00001429	BMSK0000103.1_dup1	BMSK_chr1	2747907	2748760	854	-	BMSK_chr1	2756376	2762113	1380	-	*	0.8984	0.8	3.49	1.64	0.82	1.78	5.06	0.85	1.52	1.88
cis_mRNA_dw20k	1598	NA	LTCONS_00001430	MTCONS_00001432	BMSK_chr1	2748921	2750585	1665	-	BMSK_chr1	2752182	2762113	1823	-	*	0.977	0.8	3.75	1.45	2.06	1.56	11.62	3.32	3.59	3.09
cis_mRNA_dw20k	5792	NA	LTCONS_00001430	BMSK0000103.1_dup1	BMSK_chr1	2748921	2750585	1665	-	BMSK_chr1	2756376	2762113	1380	-	*	0.9619	0.8	3.75	1.45	2.06	1.56	5.06	0.85	1.52	1.88
cis_mRNA_dw20k	4547	NA	LTCONS_00001431	BMSK0000103.1_dup1	BMSK_chr1	2751563	2751830	268	-	BMSK_chr1	2756376	2762113	1380	-	*	0.9585	0.8	4.21	0.68	0.53	2.02	5.06	0.85	1.52	1.88
cis_mRNA_dw20k	7579	NA	LTCONS_00001438	MTCONS_00001442	BMSK_chr1	3098401	3098645	245	-	BMSK_chr1	3106223	3117468	1805	-	*	0.8451	0.9487	0	0	0.15	1.49	12.49	11.36	13.11	14.28
cis_mRNA_dw20k	2428	NA	LTCONS_00001439	BMSK0000110.1_dup1	BMSK_chr1	3100355	3100568	214	-	BMSK_chr1	3095488	3097928	669	+	*	0.8581	0.9487	0.17	0.89	0	0	4.04	5.69	2.32	3.98
cis_mRNA_dw20k	5656	NA	LTCONS_00001439	MTCONS_00001442	BMSK_chr1	3100355	3100568	214	-	BMSK_chr1	3106223	3117468	1805	-	*	-0.8669	-0.9487	0.17	0.89	0	0	12.49	11.36	13.11	14.28
cis_mRNA_dw20k	6888	NA	LTCONS_00001439	BMSK0000111.1_dup1	BMSK_chr1	3100355	3100568	214	-	BMSK_chr1	3107455	3110302	294	-	*	-0.8986	-0.6325	0.17	0.89	0	0	1.84	0	1.28	2.12
cis_mRNA_dw20k	2650	NA	LTCONS_00001440	MTCONS_00000145	BMSK_chr1	3101936	3102322	387	-	BMSK_chr1	3094937	3099287	2041	+	*	0.8502	0.8	11.75	10.27	3.85	17.02	38.54	28.64	9.64	34.29
cis_mRNA_dw20k	2257	NA	LTCONS_00001441	BMSK0000111.1_dup1	BMSK_chr1	3104612	3105199	588	-	BMSK_chr1	3107455	3110302	294	-	*	0.7805	0.8	3.55	2.83	2.72	3.88	1.84	0	1.28	2.12
cis_mRNA_dw20k	5326	NA	LTCONS_00001441	MTCONS_00000145	BMSK_chr1	3104612	3105199	588	-	BMSK_chr1	3094937	3099287	2041	+	*	0.7726	0.8	3.55	2.83	2.72	3.88	38.54	28.64	9.64	34.29
cis_mRNA_dw20k	16996	NA	LTCONS_00001447	BMSK0000117.1_dup1	BMSK_chr1	3323939	3325273	1335	-	BMSK_chr1	3342268	3346470	396	-	*	0.9862	0.8	7.23	2.1	2.14	3.65	14.06	2.52	2.3	4.06
cis_mRNA_dw20k	2020	NA	LTCONS_00001447	MTCONS_00000165	BMSK_chr1	3323939	3325273	1335	-	BMSK_chr1	3241187	3321920	2030	+	*	0.9477	0.8	7.23	2.1	2.14	3.65	4	0.27	0.64	0.41
cis_mRNA_dw20k	2020	NA	LTCONS_00001447	MTCONS_00000169	BMSK_chr1	3323939	3325273	1335	-	BMSK_chr1	3307557	3321920	2199	+	*	0.9777	1	7.23	2.1	2.14	3.65	1.71	0	0.15	0.25
cis_mRNA_dw20k	14890	NA	LTCONS_00001448	BMSK0000117.1_dup1	BMSK_chr1	3325387	3327379	1993	-	BMSK_chr1	3342268	3346470	396	-	*	0.9764	0.8	9.18	4.4	3.16	3.79	14.06	2.52	2.3	4.06
cis_mRNA_dw20k	12864	NA	LTCONS_00001449	BMSK0000117.1_dup1	BMSK_chr1	3327493	3329405	1913	-	BMSK_chr1	3342268	3346470	396	-	*	0.9876	0.8	14.28	4.76	3.54	4.2	14.06	2.52	2.3	4.06
cis_mRNA_dw20k	16627	NA	LTCONS_00001450	MTCONS_00000167	BMSK_chr1	3327493	3351545	825	-	BMSK_chr1	3250761	3310867	439	+	*	-0.9359	-0.9487	4.55	3.54	1.98	4.41	0	0.03	1.01	0
cis_mRNA_overlap	0	mRNA-CompleteIn-LncIntron	LTCONS_00001450	BMSK0000117.1_dup1	BMSK_chr1	3327493	3351545	825	-	BMSK_chr1	3342268	3346470	396	-	*	0.6198	1	4.55	3.54	1.98	4.41	14.06	2.52	2.3	4.06
cis_mRNA_dw20k	6561	NA	LTCONS_00001451	BMSK0000117.1_dup1	BMSK_chr1	3329509	3335708	6200	-	BMSK_chr1	3342268	3346470	396	-	*	0.9927	1	6.69	2.13	1.9	3.21	14.06	2.52	2.3	4.06
cis_mRNA_dw20k	7590	NA	LTCONS_00001451	MTCONS_00000169	BMSK_chr1	3329509	3335708	6200	-	BMSK_chr1	3307557	3321920	2199	+	*	0.9812	0.8	6.69	2.13	1.9	3.21	1.71	0	0.15	0.25
cis_mRNA_dw20k	13965	NA	LTCONS_00001452	MTCONS_00000165	BMSK_chr1	3335884	3336171	288	-	BMSK_chr1	3241187	3321920	2030	+	*	0.7729	1	1.57	0.12	1.1	0.87	4	0.27	0.64	0.41
cis_mRNA_dw20k	13965	NA	LTCONS_00001452	MTCONS_00000169	BMSK_chr1	3335884	3336171	288	-	BMSK_chr1	3307557	3321920	2199	+	*	0.7879	0.8	1.57	0.12	1.1	0.87	1.71	0	0.15	0.25
cis_mRNA_dw20k	14737	NA	LTCONS_00001453	MTCONS_00000165	BMSK_chr1	3336656	3337943	1288	-	BMSK_chr1	3241187	3321920	2030	+	*	0.9978	0.8	8.63	2.13	2.51	2.62	4	0.27	0.64	0.41
cis_mRNA_dw20k	14737	NA	LTCONS_00001453	MTCONS_00000169	BMSK_chr1	3336656	3337943	1288	-	BMSK_chr1	3307557	3321920	2199	+	*	0.9979	1	8.63	2.13	2.51	2.62	1.71	0	0.15	0.25
cis_mRNA_dw20k	4326	NA	LTCONS_00001453	BMSK0000117.1_dup1	BMSK_chr1	3336656	3337943	1288	-	BMSK_chr1	3342268	3346470	396	-	*	0.9934	0.8	8.63	2.13	2.51	2.62	14.06	2.52	2.3	4.06
cis_mRNA_up10k	7707	NA	LTCONS_00001458	BMSK0000117.1_dup1	BMSK_chr1	3354176	3354511	336	-	BMSK_chr1	3342268	3346470	396	-	*	0.8938	0.6325	0.81	0.31	0	0	14.06	2.52	2.3	4.06
cis_mRNA_dw20k	355	NA	LTCONS_00001460	MTCONS_00001462	BMSK_chr1	3378383	3378841	459	-	BMSK_chr1	3379195	3402197	7527	-	*	0.6906	0.8	2.65	0.81	1.32	1.46	4.9	1.82	4.44	4.98
tran	NA	NA	LTCONS_00001460	MTCONS_00017198	BMSK_chr1	3378383	3378841	459	-	BMSK_chr16	1108316	1123245	4964	-	-443.61	0.9638	0.8	2.65	0.81	1.32	1.46	3.2	1.62	1.87	1.76
tran	NA	NA	LTCONS_00001460	MTCONS_00052067	BMSK_chr1	3378383	3378841	459	-	BMSK_chr9	8812049	8883520	3857	+	-484.63	-0.9503	-1	2.65	0.81	1.32	1.46	0.48	6.68	3.43	3.21
cis_mRNA_up10k	2116	NA	LTCONS_00001465	MTCONS_00001462	BMSK_chr1	3404312	3404515	204	-	BMSK_chr1	3379195	3402197	7527	-	*	-0.9704	-0.6325	0.18	1.32	0	0	4.9	1.82	4.44	4.98
cis_mRNA_dw20k	5938	NA	LTCONS_00001466	MTCONS_00001469	BMSK_chr1	3407365	3407615	251	-	BMSK_chr1	3413552	3443831	5720	-	*	-0.9305	-0.8	0.14	1.03	0	0.87	62.85	24.31	52.14	33.4
cis_mRNA_dw20k	3984	NA	LTCONS_00001467	BMSK0000119.1_dup1	BMSK_chr1	3408832	3409275	444	-	BMSK_chr1	3404349	3404849	501	+	*	0.9784	1	1.04	0.15	0.3	0	19.76	6.32	11.53	6.21
cis_mRNA_dw20k	4278	NA	LTCONS_00001467	MTCONS_00001469	BMSK_chr1	3408832	3409275	444	-	BMSK_chr1	3413552	3443831	5720	-	*	0.8386	0.8	1.04	0.15	0.3	0	62.85	24.31	52.14	33.4
cis_mRNA_up10k	6548	NA	LTCONS_00001467	MTCONS_00001463	BMSK_chr1	3408832	3409275	444	-	BMSK_chr1	3379195	3402285	7808	-	*	0.9716	0.8	1.04	0.15	0.3	0	2.44	0.83	0.62	0.42
cis_mRNA_dw20k	3371	NA	LTCONS_00001468	BMSK0000120.1_dup1	BMSK_chr1	3412397	3412761	365	-	BMSK_chr1	3416131	3425510	1434	-	*	0.9486	0.6325	0.55	0	0	0.19	32.94	13.82	8.2	13.46
cis_mRNA_dw20k	792	NA	LTCONS_00001468	MTCONS_00001469	BMSK_chr1	3412397	3412761	365	-	BMSK_chr1	3413552	3443831	5720	-	*	0.6584	0.6325	0.55	0	0	0.19	62.85	24.31	52.14	33.4
tran	NA	NA	LTCONS_00001472	MTCONS_00012465	BMSK_chr1	3553336	3554054	719	-	BMSK_chr14	9275444	9279465	1622	+	-486.16	-0.6088	-1	1.57	0.23	0	0.13	0.5	1.09	4.08	1.24
cis_mRNA_dw20k	50	NA	LTCONS_00001479	BMSK0000139.1_dup1	BMSK_chr1	4005068	4005287	220	-	BMSK_chr1	4001762	4005019	3258	+	*	0.7684	0.9428	0	0.52	2.01	0	0	0.03	0.03	0
cis_mRNA_dw20k	810	NA	LTCONS_00001479	MTCONS_00001480	BMSK_chr1	4005068	4005287	220	-	BMSK_chr1	4006096	4013250	1106	-	*	0.8798	0.9487	0	0.52	2.01	0	4.8	7.46	8.33	5.3
tran	8342117	NA	LTCONS_00001490	MTCONS_00000690	BMSK_chr1	4735632	4736436	805	-	BMSK_chr1	13078552	13079338	787	+	-256.98	0.9718	0.8	9.43	2.63	0.04	2.75	3.66	1.99	0.43	1.75
tran	NA	NA	LTCONS_00001490	MTCONS_00027308	BMSK_chr1	4735632	4736436	805	-	BMSK_chr21	1255291	1260490	2828	-	-312.74	0.8346	1	9.43	2.63	0.04	2.75	0.95	0.39	0	0.78
cis_mRNA_overlap	0	Lnc-CompleteIn-mRNAIntron	LTCONS_00001501	MTCONS_00001498	BMSK_chr1	4906395	4906647	253	-	BMSK_chr1	4895619	4915798	2138	-	*	0.8133	0.8	8.78	6.66	6.74	4.46	6.2	2.21	3.56	2.58
cis_mRNA_overlap	0	Lnc-CompleteIn-mRNAIntron	LTCONS_00001501	MTCONS_00001499	BMSK_chr1	4906395	4906647	253	-	BMSK_chr1	4895619	4953391	2394	-	*	0.837	1	8.78	6.66	6.74	4.46	22.29	1.89	3.2	1.19
cis_mRNA_overlap	0	Lnc-CompleteIn-mRNAIntron	LTCONS_00001502	MTCONS_00001498	BMSK_chr1	4914774	4915524	751	-	BMSK_chr1	4895619	4915798	2138	-	*	0.906	1	1.18	0.52	0.98	0.78	6.2	2.21	3.56	2.58
cis_mRNA_overlap	0	Lnc-CompleteIn-mRNAIntron	LTCONS_00001502	MTCONS_00001499	BMSK_chr1	4914774	4915524	751	-	BMSK_chr1	4895619	4953391	2394	-	*	0.7739	0.8	1.18	0.52	0.98	0.78	22.29	1.89	3.2	1.19
cis_mRNA_overlap	0	Lnc-CompleteIn-mRNAIntron	LTCONS_00001503	MTCONS_00001499	BMSK_chr1	4939417	4939772	356	-	BMSK_chr1	4895619	4953391	2394	-	*	0.9252	0.8	24.88	8.78	15.81	12.68	22.29	1.89	3.2	1.19
cis_mRNA_dw20k	5431	NA	LTCONS_00001517	BMSK0000163.1_dup1	BMSK_chr1	5157255	5158260	1006	-	BMSK_chr1	5163690	5169431	5742	-	*	-0.7556	-0.8	1.86	3.17	3.9	5.72	8.86	3.87	3.42	3.66
cis_mRNA_dw20k	8287	NA	LTCONS_00001518	MTCONS_00001520	BMSK_chr1	5158433	5161344	2912	-	BMSK_chr1	5169630	5195700	2402	-	*	0.9907	1	4.27	2.26	3.19	2.58	9.39	4.65	6.23	5.15
cis_mRNA_overlap	0	Lnc-CompleteIn-mRNAIntron	LTCONS_00001523	MTCONS_00001520	BMSK_chr1	5194762	5195397	636	-	BMSK_chr1	5169630	5195700	2402	-	*	0.6114	0.8	1.56	0.99	1.78	1.19	9.39	4.65	6.23	5.15
cis_mRNA_up10k	271	NA	LTCONS_00001523	BMSK0000164.1_dup1	BMSK_chr1	5194762	5195397	636	-	BMSK_chr1	5187150	5194492	639	-	*	0.8112	0.7379	1.56	0.99	1.78	1.19	2.27	0	1.4	0
cis_mRNA_dw20k	1279	NA	LTCONS_00001524	MTCONS_00001525	BMSK_chr1	5201241	5202846	1606	-	BMSK_chr1	5204124	5230939	2707	-	*	0.998	0.8	5.33	3.2	2.68	2.84	13.2	7.98	7.1	7.06
cis_mRNA_dw20k	9802	NA	LTCONS_00001524	BMSK0000166.1_dup1	BMSK_chr1	5201241	5202846	1606	-	BMSK_chr1	5212647	5230661	1066	-	*	-0.7072	-0.9487	5.33	3.2	2.68	2.84	0	0	0.68	0.65
cis_mRNA_up10k	6750	NA	LTCONS_00001524	MTCONS_00001521	BMSK_chr1	5201241	5202846	1606	-	BMSK_chr1	5179678	5194492	930	-	*	0.9462	1	5.33	3.2	2.68	2.84	0.72	0.37	0	0.14
cis_mRNA_dw20k	13875	NA	LTCONS_00001529	BMSK0000167.1_dup1	BMSK_chr1	5251762	5252524	336	-	BMSK_chr1	5237445	5237888	444	+	*	0.9713	1	2.53	0	0.92	0.93	58.74	10.28	18.63	19.13
cis_mRNA_overlap	0	Lnc-AntiCompleteIn-mRNAExon	LTCONS_00001529	MTCONS_00000263	BMSK_chr1	5251762	5252524	336	-	BMSK_chr1	5242894	5262066	10303	+	*	0.9489	1	2.53	0	0.92	0.93	29.55	10.18	11.82	12.69
cis_mRNA_overlap	0	Lnc-AntiOverlap-mRNA	LTCONS_00001535	MTCONS_00000271	BMSK_chr1	5436687	5438935	2249	-	BMSK_chr1	5435908	5437320	1413	+	-1277.1	0.753	0.8	1.75	0.53	1.05	0.77	2.45	1.58	2.04	0.81
cis_mRNA_dw20k	2194	NA	LTCONS_00001537	MTCONS_00001539	BMSK_chr1	5482780	5483368	589	-	BMSK_chr1	5485561	5524040	5053	-	*	0.6228	1	3.49	2.48	8.63	3.26	23.35	14.28	23.43	19.82
cis_mRNA_dw20k	501	NA	LTCONS_00001538	MTCONS_00001539	BMSK_chr1	5483450	5485061	1612	-	BMSK_chr1	5485561	5524040	5053	-	*	0.9864	0.8	15.77	9.1	14.81	12.34	23.35	14.28	23.43	19.82
cis_mRNA_dw20k	1538	NA	LTCONS_00001541	MTCONS_00000278	BMSK_chr1	5531372	5531874	503	-	BMSK_chr1	5527702	5529835	1245	+	*	-0.7713	-0.9487	0.32	0	0	1	1.19	1.71	1.5	1.18
tran	1466276	NA	LTCONS_00001548	MTCONS_00001700	BMSK_chr1	5571796	5572405	610	-	BMSK_chr1	7038680	7063914	4368	-	-321.92	0.8646	0.6325	0.44	0.17	0.83	0	0	0.01	0.61	0
cis_mRNA_overlap	0	Lnc-AntiCompleteIn-mRNAExon	LTCONS_00001591	MTCONS_00000293	BMSK_chr1	5813310	5814227	407	-	BMSK_chr1	5810297	5829261	3657	+	-826.3	0.9998	0.9487	1.96	0	0.17	0	16.74	0.02	1.79	0.09
cis_mRNA_dw20k	2123	NA	LTCONS_00001592	MTCONS_00001594	BMSK_chr1	5834307	5836428	2122	-	BMSK_chr1	5838550	5864319	2351	-	*	0.968	0.8	4.06	1.5	0.76	1.54	7.59	2.23	2.45	2.75
cis_mRNA_dw20k	4621	NA	LTCONS_00001596	MTCONS_00001599	BMSK_chr1	5864610	5865233	624	-	BMSK_chr1	5869853	5886542	4467	-	*	0.8597	1	1.85	1.01	1.04	1.64	5.37	2.43	2.71	3.18
cis_mRNA_dw20k	5524	NA	LTCONS_00001596	BMSK0000186.1_dup1	BMSK_chr1	5864610	5865233	624	-	BMSK_chr1	5870756	5886542	3606	-	*	0.6934	0.8	1.85	1.01	1.04	1.64	5.45	0.47	1.27	0.63
cis_mRNA_up10k	292	NA	LTCONS_00001596	MTCONS_00001594	BMSK_chr1	5864610	5865233	624	-	BMSK_chr1	5838550	5864319	2351	-	*	0.78	1	1.85	1.01	1.04	1.64	7.59	2.23	2.45	2.75
cis_mRNA_dw20k	3854	NA	LTCONS_00001597	MTCONS_00001599	BMSK_chr1	5865599	5866000	402	-	BMSK_chr1	5869853	5886542	4467	-	*	0.9009	0.8	3.23	1.63	0.75	1.78	5.37	2.43	2.71	3.18
cis_mRNA_up10k	1281	NA	LTCONS_00001597	MTCONS_00001594	BMSK_chr1	5865599	5866000	402	-	BMSK_chr1	5838550	5864319	2351	-	*	0.902	0.8	3.23	1.63	0.75	1.78	7.59	2.23	2.45	2.75
cis_mRNA_dw20k	702	NA	LTCONS_00001603	BMSK0000188.1_dup1	BMSK_chr1	5933472	5933706	235	-	BMSK_chr1	5928419	5932771	666	+	*	0.8767	0.8	0.46	0.16	0.93	0.31	1.01	0.96	6.1	2.74
cis_mRNA_dw20k	13981	NA	LTCONS_00001607	MTCONS_00001615	BMSK_chr1	5986926	5987616	691	-	BMSK_chr1	6001596	6015407	2971	-	*	0.9727	0.8	0.14	0.33	1.31	0	7.97	10.3	19.59	9.59
cis_mRNA_dw20k	12964	NA	LTCONS_00001608	MTCONS_00001615	BMSK_chr1	5987732	5988633	902	-	BMSK_chr1	6001596	6015407	2971	-	*	0.9457	0.8	0	0.07	0.85	0.32	7.97	10.3	19.59	9.59
cis_mRNA_dw20k	10896	NA	LTCONS_00001611	BMSK0000191.1_dup1	BMSK_chr1	5996820	5997339	520	-	BMSK_chr1	6008234	6015407	630	-	*	-0.9942	-0.8	0.19	0.26	0	1.48	3.37	3.62	4.18	0.4
cis_mRNA_dw20k	11146	NA	LTCONS_00001611	MTCONS_00000308	BMSK_chr1	5996820	5997339	520	-	BMSK_chr1	5985095	5985675	581	+	*	-0.9364	-0.8	0.19	0.26	0	1.48	3.53	2.54	2.97	0.81
cis_mRNA_dw20k	1316	NA	LTCONS_00001614	MTCONS_00001615	BMSK_chr1	6000000	6000281	282	-	BMSK_chr1	6001596	6015407	2971	-	*	0.9917	0.9487	0	0.13	1.12	0	7.97	10.3	19.59	9.59
cis_mRNA_up10k	44	NA	LTCONS_00001622	BMSK0000194.1_dup1	BMSK_chr1	6086115	6086514	400	-	BMSK_chr1	6085884	6086072	189	-	*	0.9603	1	0.49	0.2	0.86	0	8.44	3.53	18.11	3.47
cis_mRNA_up10k	3083	NA	LTCONS_00001623	BMSK0000194.1_dup1	BMSK_chr1	6089154	6089627	474	-	BMSK_chr1	6085884	6086072	189	-	*	0.9914	1	0.21	0.07	0.77	0	8.44	3.53	18.11	3.47
cis_mRNA_up10k	9686	NA	LTCONS_00001624	BMSK0000194.1_dup1	BMSK_chr1	6095757	6096672	916	-	BMSK_chr1	6085884	6086072	189	-	*	0.9805	0.8	0.43	0.18	1.76	0.21	8.44	3.53	18.11	3.47
cis_mRNA_dw20k	11199	NA	LTCONS_00001627	MTCONS_00001633	BMSK_chr1	6122481	6155099	498	-	BMSK_chr1	6166297	6176315	1739	-	*	0.9953	0.8	2.22	0	0.27	0.13	6.2	0.12	0.2	0
cis_mRNA_overlap	0	Lnc-AntiCompleteIn-mRNAExon	LTCONS_00001627	MTCONS_00000312	BMSK_chr1	6122481	6155099	498	-	BMSK_chr1	6122456	6157292	1581	+	-1074	0.9961	1	2.22	0	0.27	0.13	72.51	4.64	17.45	6.41
cis_mRNA_overlap	0	Lnc-AntiOverlap-mRNA	LTCONS_00001627	BMSK0000195.1_dup1	BMSK_chr1	6122481	6155099	498	-	BMSK_chr1	6154916	6156422	438	+	-401.6	0.9973	0.9487	2.22	0	0.27	0.13	4.17	0	0.17	0
cis_mRNA_dw20k	3131	NA	LTCONS_00001630	BMSK0000197.1_dup1	BMSK_chr1	6162811	6163167	357	-	BMSK_chr1	6166297	6170600	1002	-	*	0.8765	0.9487	0.66	0.39	0	0	4.22	0.47	0	0.04
cis_mRNA_dw20k	3131	NA	LTCONS_00001630	MTCONS_00001632	BMSK_chr1	6162811	6163167	357	-	BMSK_chr1	6166297	6173685	1246	-	*	-0.7789	-0.6325	0.66	0.39	0	0	0	0.52	1.36	0.51
cis_mRNA_dw20k	3131	NA	LTCONS_00001630	MTCONS_00001633	BMSK_chr1	6162811	6163167	357	-	BMSK_chr1	6166297	6176315	1739	-	*	0.8231	0.6325	0.66	0.39	0	0	6.2	0.12	0.2	0
cis_mRNA_overlap	0	Lnc-AntiCompleteIn-mRNAExon	LTCONS_00001630	BMSK0000196.1_dup1	BMSK_chr1	6162811	6163167	357	-	BMSK_chr1	6161650	6163194	1545	+	-636.8	0.622	0.6325	0.66	0.39	0	0	30.69	18.03	16.56	23.92
cis_mRNA_dw20k	12192	NA	LTCONS_00001635	BMSK0000196.1_dup1	BMSK_chr1	6175385	6175595	211	-	BMSK_chr1	6161650	6163194	1545	+	*	0.8924	0.7379	1.58	0	0	1.61	30.69	18.03	16.56	23.92
cis_mRNA_up10k	1701	NA	LTCONS_00001635	MTCONS_00001632	BMSK_chr1	6175385	6175595	211	-	BMSK_chr1	6166297	6173685	1246	-	*	-0.6971	-0.7379	1.58	0	0	1.61	0	0.52	1.36	0.51
cis_mRNA_up10k	4466	NA	LTCONS_00001635	MTCONS_00000319	BMSK_chr1	6175385	6175595	211	-	BMSK_chr1	6180060	6182586	1015	+	*	0.8114	0.7379	1.58	0	0	1.61	5.52	1.37	1.59	2.85
cis_mRNA_up10k	7319	NA	LTCONS_00001635	MTCONS_00000320	BMSK_chr1	6175385	6175595	211	-	BMSK_chr1	6182913	6188763	1618	+	*	0.6208	0.7379	1.58	0	0	1.61	6.18	1.67	1.7	2
cis_mRNA_up10k	3842	NA	LTCONS_00001636	MTCONS_00000319	BMSK_chr1	6175816	6176219	404	-	BMSK_chr1	6180060	6182586	1015	+	*	0.6991	0.8	0.74	0.09	0.17	0.93	5.52	1.37	1.59	2.85
cis_mRNA_dw20k	6849	NA	LTCONS_00001653	MTCONS_00001659	BMSK_chr1	6434130	6435123	994	-	BMSK_chr1	6441971	6449186	2182	-	*	0.615	0.8	1.63	0.23	0.99	0.49	0.98	0.39	0.63	0.94
cis_mRNA_dw20k	6849	NA	LTCONS_00001653	MTCONS_00001661	BMSK_chr1	6434130	6435123	994	-	BMSK_chr1	6441971	6486825	3515	-	*	0.9668	0.8	1.63	0.23	0.99	0.49	2.43	0.11	0.9	0
cis_mRNA_dw20k	5646	NA	LTCONS_00001654	MTCONS_00001661	BMSK_chr1	6435530	6436326	797	-	BMSK_chr1	6441971	6486825	3515	-	*	0.9667	0.8	3.16	0.94	1.21	0.98	2.43	0.11	0.9	0
cis_mRNA_dw20k	5219	NA	LTCONS_00001655	MTCONS_00001660	BMSK_chr1	6436440	6436753	314	-	BMSK_chr1	6441971	6475744	3244	-	*	-0.6812	-0.8	2.3	0.79	1.77	0.11	0.68	0.74	0.28	0.99
cis_mRNA_dw20k	5219	NA	LTCONS_00001655	MTCONS_00001661	BMSK_chr1	6436440	6436753	314	-	BMSK_chr1	6441971	6486825	3515	-	*	0.9084	1	2.3	0.79	1.77	0.11	2.43	0.11	0.9	0
cis_mRNA_dw20k	4276	NA	LTCONS_00001656	MTCONS_00001659	BMSK_chr1	6436905	6437696	792	-	BMSK_chr1	6441971	6449186	2182	-	*	0.6318	0.8	2.83	0.74	1.01	0.9	0.98	0.39	0.63	0.94
cis_mRNA_dw20k	4276	NA	LTCONS_00001656	MTCONS_00001661	BMSK_chr1	6436905	6437696	792	-	BMSK_chr1	6441971	6486825	3515	-	*	0.9577	0.8	2.83	0.74	1.01	0.9	2.43	0.11	0.9	0
tran	NA	NA	LTCONS_00001656	MTCONS_00024523	BMSK_chr1	6436905	6437696	792	-	BMSK_chr2	5927414	5949379	6415	-	-721.22	0.9012	0.8	2.83	0.74	1.01	0.9	7.76	4.29	5.29	6.05
cis_mRNA_dw20k	2016	NA	LTCONS_00001657	MTCONS_00001659	BMSK_chr1	6437810	6439956	2147	-	BMSK_chr1	6441971	6449186	2182	-	*	0.6933	0.8	2.73	0.75	1.32	1.12	0.98	0.39	0.63	0.94
cis_mRNA_dw20k	2016	NA	LTCONS_00001657	MTCONS_00001661	BMSK_chr1	6437810	6439956	2147	-	BMSK_chr1	6441971	6486825	3515	-	*	0.966	0.8	2.73	0.75	1.32	1.12	2.43	0.11	0.9	0
cis_mRNA_dw20k	1567	NA	LTCONS_00001658	MTCONS_00001659	BMSK_chr1	6440063	6440405	343	-	BMSK_chr1	6441971	6449186	2182	-	*	0.8123	1	2.77	0.72	1.2	1.42	0.98	0.39	0.63	0.94
cis_mRNA_up10k	9054	NA	LTCONS_00001664	MTCONS_00001660	BMSK_chr1	6484797	6485061	265	-	BMSK_chr1	6441971	6475744	3244	-	*	-0.9226	-0.9487	0.27	0	1.88	0	0.68	0.74	0.28	0.99
cis_mRNA_overlap	0	Lnc-AntiCompleteIn-mRNAExon	LTCONS_00001668	MTCONS_00000341	BMSK_chr1	6555852	6556267	416	-	BMSK_chr1	6555267	6575344	6954	+	-752.4	0.7548	0.8	0.8	0	0.08	0.74	5.08	1.7	0.53	2.12
cis_mRNA_overlap	0	Lnc-AntiOverlap-mRNA	LTCONS_00001668	BMSK0000212.1_dup1	BMSK_chr1	6555852	6556267	416	-	BMSK_chr1	6556170	6570898	2559	+	*	0.6219	0.8	0.8	0	0.08	0.74	16.89	5.66	9.35	7.59
cis_mRNA_dw20k	834	NA	LTCONS_00001669	BMSK0000212.1_dup1	BMSK_chr1	6571731	6571955	225	-	BMSK_chr1	6556170	6570898	2559	+	*	-0.7629	-0.8944	0	0.33	0	0.33	16.89	5.66	9.35	7.59
cis_mRNA_overlap	0	Lnc-AntiCompleteIn-mRNAExon	LTCONS_00001669	MTCONS_00000342	BMSK_chr1	6571731	6571955	225	-	BMSK_chr1	6555267	6575344	6828	+	-405.2	-0.8583	-0.8944	0	0.33	0	0.33	21.76	11.11	15.38	10.93
cis_mRNA_dw20k	2112	NA	LTCONS_00001670	BMSK0000212.1_dup1	BMSK_chr1	6573009	6573428	420	-	BMSK_chr1	6556170	6570898	2559	+	*	0.851	0.6325	0.87	0	0	0.4	16.89	5.66	9.35	7.59
cis_mRNA_overlap	0	Lnc-AntiCompleteIn-mRNAExon	LTCONS_00001670	MTCONS_00000341	BMSK_chr1	6573009	6573428	420	-	BMSK_chr1	6555267	6575344	6954	+	-759.4	0.9462	0.9487	0.87	0	0	0.4	5.08	1.7	0.53	2.12
cis_mRNA_dw20k	212	NA	LTCONS_00001675	MTCONS_00001677	BMSK_chr1	6610837	6611099	263	-	BMSK_chr1	6611310	6638983	5722	-	*	0.8647	1	4.84	3.72	0	1.24	3.54	1.61	0.91	1.18
cis_mRNA_dw20k	5810	NA	LTCONS_00001675	BMSK0000215.1_dup1	BMSK_chr1	6610837	6611099	263	-	BMSK_chr1	6616908	6638700	1257	-	*	0.7124	0.8	4.84	3.72	0	1.24	11.28	2.01	1.98	2.45
cis_mRNA_up10k	1519	NA	LTCONS_00001680	BMSK0000216.1_dup1	BMSK_chr1	6661627	6661856	230	-	BMSK_chr1	6648304	6660109	915	-	*	0.6968	0.6325	0.32	0.65	0	0.97	0.03	0	0	0.07
cis_mRNA_dw20k	3620	NA	LTCONS_00001681	MTCONS_00001683	BMSK_chr1	6663438	6663806	369	-	BMSK_chr1	6667425	6761685	2445	-	*	0.6965	0.8	2.25	1.99	1.2	1.12	131.33	53.33	68.04	41.44
cis_mRNA_dw20k	4162	NA	LTCONS_00001681	BMSK0000217.1_dup1	BMSK_chr1	6663438	6663806	369	-	BMSK_chr1	6667967	6671540	1647	-	*	-0.9723	-0.7379	2.25	1.99	1.2	1.12	0	0	4.39	3.9
cis_mRNA_dw20k	3126	NA	LTCONS_00001682	MTCONS_00001683	BMSK_chr1	6663965	6664300	336	-	BMSK_chr1	6667425	6761685	2445	-	*	0.9631	0.8	32.34	18.09	22.15	20.39	131.33	53.33	68.04	41.44
tran	NA	NA	LTCONS_00001682	MTCONS_00008932	BMSK_chr1	6663965	6664300	336	-	BMSK_chr12	17556537	17569987	3957	+	-259.44	0.9717	1	32.34	18.09	22.15	20.39	50.95	27.02	39.04	31.61
cis_mRNA_dw20k	1281	NA	LTCONS_00001691	MTCONS_00001693	BMSK_chr1	7007264	7008315	1052	-	BMSK_chr1	7009595	7026660	2159	-	*	-0.9462	-0.8	5.2	4.4	4.63	4.51	0.14	0.63	0.54	0.76
cis_mRNA_dw20k	1281	NA	LTCONS_00001691	MTCONS_00001694	BMSK_chr1	7007264	7008315	1052	-	BMSK_chr1	7009595	7030160	2433	-	*	0.9581	0.8	5.2	4.4	4.63	4.51	5.89	2.03	2.22	1.31
cis_mRNA_dw20k	6313	NA	LTCONS_00001714	MTCONS_00001717	BMSK_chr1	7200642	7201267	626	-	BMSK_chr1	7207579	7238470	964	-	*	0.8166	0.6325	0.72	0.11	0	0	4.33	1.43	0.89	2.84
cis_mRNA_dw20k	3247	NA	LTCONS_00001716	MTCONS_00001717	BMSK_chr1	7204005	7204333	329	-	BMSK_chr1	7207579	7238470	964	-	*	-0.6067	-0.6325	0	0	0.94	0.32	4.33	1.43	0.89	2.84
cis_mRNA_up10k	3549	NA	LTCONS_00001716	BMSK0000233.1_dup1	BMSK_chr1	7204005	7204333	329	-	BMSK_chr1	7190434	7200457	636	-	*	-0.634	-0.8889	0	0	0.94	0.32	0.09	0.34	0	0
cis_mRNA_dw20k	8681	NA	LTCONS_00001718	BMSK0000234.1_dup1	BMSK_chr1	7228556	7228935	351	-	BMSK_chr1	7237615	7238470	792	-	*	0.9093	0.9487	0.1	0.1	0.97	0	1.44	0.35	2.87	0
cis_mRNA_overlap	0	Lnc-CompleteIn-mRNAIntron	LTCONS_00001718	MTCONS_00001717	BMSK_chr1	7228556	7228935	351	-	BMSK_chr1	7207579	7238470	964	-	*	-0.6361	-0.6325	0.1	0.1	0.97	0	4.33	1.43	0.89	2.84
cis_mRNA_dw20k	4483	NA	LTCONS_00001727	MTCONS_00001730	BMSK_chr1	7593353	7593736	384	-	BMSK_chr1	7598218	7609612	1990	-	*	-0.9256	-0.8	0.52	0.18	0.09	1.88	20.22	21.59	21.02	19.11
cis_mRNA_overlap	0	Lnc-Overlap-mRNA	LTCONS_00001742	BMSK0000251.1_dup1	BMSK_chr1	8191933	8192213	221	-	BMSK_chr1	8191933	8192103	171	-	*	-0.683	-0.8	28.73	17.43	396.51	3.24	40.34	161.58	16.55	111.49
cis_mRNA_overlap	0	Lnc-AntiOverlap-mRNA	LTCONS_00001748	BMSK0000256.1_dup1	BMSK_chr1	8224961	8225491	531	-	BMSK_chr1	8216989	8225464	1791	+	-1108.2	0.9602	1	1.83	0.44	0.8	0.06	101.38	21.94	28.61	16.38
cis_mRNA_up10k	8458	NA	LTCONS_00001750	BMSK0000260.1_dup1	BMSK_chr1	8380913	8382591	1679	-	BMSK_chr1	8391048	8399786	423	+	*	0.9112	0.9487	15.36	0.97	1.44	1.18	0.55	0	0.24	0
tran	NA	NA	LTCONS_00001750	MTCONS_00046070	BMSK_chr1	8380913	8382591	1679	-	BMSK_chr5	16472594	16475981	2863	-	-2376.83	0.9914	0.8	15.36	0.97	1.44	1.18	4.89	1.81	2.13	1.58
cis_mRNA_dw20k	514	NA	LTCONS_00001752	MTCONS_00001753	BMSK_chr1	8468969	8469384	416	-	BMSK_chr1	8469897	8479323	5442	-	*	0.6507	0.6325	0.96	0	0	0.16	7.79	3.87	6.8	6.66
cis_mRNA_dw20k	514	NA	LTCONS_00001752	MTCONS_00001754	BMSK_chr1	8468969	8469384	416	-	BMSK_chr1	8469897	8479323	5689	-	*	0.803	0.6325	0.96	0	0	0.16	3.43	1.36	2.56	2.46
cis_mRNA_overlap	0	Lnc-AntiOverlap-mRNA	LTCONS_00001752	MTCONS_00000400	BMSK_chr1	8468969	8469384	416	-	BMSK_chr1	8466840	8469275	1616	+	-494.8	0.7699	0.6325	0.96	0	0	0.16	2.79	0.71	2.05	1.74
cis_mRNA_dw20k	8941	NA	LTCONS_00001761	BMSK0000271.1_dup1	BMSK_chr1	8669057	8673086	375	-	BMSK_chr1	8682026	8688229	1980	-	*	0.9351	1	2.24	0.19	0.63	1.29	3.09	0.42	0.99	1.01
cis_mRNA_up10k	3532	NA	LTCONS_00001761	MTCONS_00001760	BMSK_chr1	8669057	8673086	375	-	BMSK_chr1	8637806	8665526	619	-	*	0.8738	0.8	2.24	0.19	0.63	1.29	0.67	0.27	0.1	0.37
cis_mRNA_dw20k	4439	NA	LTCONS_00001763	MTCONS_00001767	BMSK_chr1	8675667	8675985	319	-	BMSK_chr1	8680423	8688229	3820	-	*	0.9956	0.9487	0.75	0.11	0	0	11.27	1.45	0.66	1.03
cis_mRNA_dw20k	3081	NA	LTCONS_00001764	MTCONS_00001767	BMSK_chr1	8676299	8677343	1045	-	BMSK_chr1	8680423	8688229	3820	-	*	0.9917	0.8	4.94	0.8	0.64	0.12	11.27	1.45	0.66	1.03
cis_mRNA_dw20k	2771	NA	LTCONS_00001765	MTCONS_00001767	BMSK_chr1	8677445	8677653	209	-	BMSK_chr1	8680423	8688229	3820	-	*	0.9866	0.9487	3.37	0.73	0	0	11.27	1.45	0.66	1.03
cis_mRNA_dw20k	552	NA	LTCONS_00001766	MTCONS_00001767	BMSK_chr1	8678039	8679872	1834	-	BMSK_chr1	8680423	8688229	3820	-	*	0.9972	1	5.96	1.05	0.37	1.03	11.27	1.45	0.66	1.03
cis_mRNA_overlap	0	Lnc-Overlap-mRNA	LTCONS_00001769	BMSK0000271.1_dup1	BMSK_chr1	8687323	8688396	393	-	BMSK_chr1	8682026	8688229	1980	-	*	0.9711	1	5.35	1.32	1.37	2.44	3.09	0.42	0.99	1.01
cis_mRNA_dw20k	2492	NA	LTCONS_00001770	MTCONS_00001772	BMSK_chr1	8734530	8734840	311	-	BMSK_chr1	8737331	8740840	983	-	*	0.8955	1	0.25	1.55	0	1.16	132.16	160.98	115.42	135.55
cis_mRNA_up10k	7193	NA	LTCONS_00001770	BMSK0000275.1_dup1	BMSK_chr1	8734530	8734840	311	-	BMSK_chr1	8742032	8745270	486	+	*	-0.8476	-0.8	0.25	1.55	0	1.16	4.78	0.99	3.1	1.59
tran	NA	NA	LTCONS_00001770	MTCONS_00002743	BMSK_chr1	8734530	8734840	311	-	BMSK_chr10	1859069	1862647	1319	+	-109.36	-0.6248	-0.8	0.25	1.55	0	1.16	22.86	5.82	10.69	10.34
cis_mRNA_dw20k	1963	NA	LTCONS_00001771	MTCONS_00001772	BMSK_chr1	8735125	8735369	245	-	BMSK_chr1	8737331	8740840	983	-	*	0.6453	0.8	0.73	1.06	0	1.49	132.16	160.98	115.42	135.55
cis_mRNA_up10k	1793	NA	LTCONS_00001776	BMSK0000276.1_dup1	BMSK_chr1	8752508	8753299	306	-	BMSK_chr1	8755091	8768056	1899	+	*	0.7466	0.8	5.82	3.52	0	3.7	35.5	8.95	6.86	8.16
cis_mRNA_up10k	1273	NA	LTCONS_00001777	BMSK0000276.1_dup1	BMSK_chr1	8753590	8753819	230	-	BMSK_chr1	8755091	8768056	1899	+	*	0.9508	0.8	3.29	1.39	0.76	0.33	35.5	8.95	6.86	8.16
cis_mRNA_overlap	0	Lnc-Overlap-mRNA	LTCONS_00001788	BMSK0000282.1_dup1	BMSK_chr1	8849551	8850365	611	-	BMSK_chr1	8840488	8850099	888	-	*	0.7979	0.6325	1.13	0.62	0.56	0.31	0.57	0	0.38	0
cis_mRNA_overlap	0	Lnc-Overlap-mRNA	LTCONS_00001788	MTCONS_00001786	BMSK_chr1	8849551	8850365	611	-	BMSK_chr1	8845581	8850099	3380	-	*	0.9394	0.8	1.13	0.62	0.56	0.31	2.72	0.63	0.19	0.28
cis_mRNA_up10k	2965	NA	LTCONS_00001789	BMSK0000283.1_dup1	BMSK_chr1	8850550	8850988	439	-	BMSK_chr1	8853952	8856430	531	+	*	-0.7685	-0.8	0.83	1.24	0.15	0.54	41.79	11.93	58.15	20.84
cis_mRNA_up10k	2506	NA	LTCONS_00001790	BMSK0000283.1_dup1	BMSK_chr1	8851189	8851447	259	-	BMSK_chr1	8853952	8856430	531	+	*	0.954	1	0.41	0	0.97	0.28	41.79	11.93	58.15	20.84
cis_mRNA_overlap	0	Lnc-AntiOverlap-mRNA	LTCONS_00001791	BMSK0000283.1_dup1	BMSK_chr1	8856140	8856535	396	-	BMSK_chr1	8853952	8856430	531	+	-400.43	-0.7265	-0.8	0.17	0.26	0	0.6	41.79	11.93	58.15	20.84
cis_mRNA_up10k	6042	NA	LTCONS_00001791	BMSK0000282.1_dup1	BMSK_chr1	8856140	8856535	396	-	BMSK_chr1	8840488	8850099	888	-	*	-0.6843	-0.7379	0.17	0.26	0	0.6	0.57	0	0.38	0
cis_mRNA_up10k	8240	NA	LTCONS_00001793	MTCONS_00001786	BMSK_chr1	8858338	8858819	482	-	BMSK_chr1	8845581	8850099	3380	-	*	0.9412	0.8	15.9	2.26	1.65	5.75	2.72	0.63	0.19	0.28
cis_mRNA_dw20k	1862	NA	LTCONS_00001794	BMSK0000285.1_dup1	BMSK_chr1	8877644	8878266	623	-	BMSK_chr1	8871659	8875783	792	+	*	0.6509	0.8	8.01	1.33	3.23	1.32	0.76	0.16	0.97	0
cis_mRNA_dw20k	1842	NA	LTCONS_00001810	MTCONS_00001811	BMSK_chr1	9068032	9070842	492	-	BMSK_chr1	9072683	9082059	1861	-	*	0.9463	1	0.99	0.62	0.74	0.34	36.72	15.1	24.02	12.04
cis_mRNA_overlap	0	Lnc-AntiOverlap-mRNA	LTCONS_00001810	MTCONS_00000435	BMSK_chr1	9068032	9070842	492	-	BMSK_chr1	9061428	9072143	2356	+	-691.14	-0.7987	-0.8	0.99	0.62	0.74	0.34	2.72	14.1	7.79	11.59
cis_mRNA_dw20k	745	NA	LTCONS_00001812	BMSK0000297.1_dup1	BMSK_chr1	9102259	9102764	506	-	BMSK_chr1	9086505	9101515	1398	+	*	0.9624	1	0.39	0.66	0.78	0.4	176.55	292.69	389.9	224.46
cis_mRNA_dw20k	987	NA	LTCONS_00001812	MTCONS_00001814	BMSK_chr1	9102259	9102764	506	-	BMSK_chr1	9103750	9119068	3170	-	*	-0.7694	-1	0.39	0.66	0.78	0.4	10.6	4.4	2.72	5.13
cis_mRNA_dw20k	13293	NA	LTCONS_00001817	BMSK0000297.1_dup1	BMSK_chr1	9114807	9115548	742	-	BMSK_chr1	9086505	9101515	1398	+	*	-0.7415	-0.8	1.79	1.76	1.6	1.98	176.55	292.69	389.9	224.46
tran	NA	NA	LTCONS_00001818	MTCONS_00006045	BMSK_chr1	9184111	9184363	253	-	BMSK_chr11	11900026	11900529	504	+	-100.66	0.9671	0.8	5.7	1.04	1.11	0	3.23	1.6	1.19	0.4
tran	NA	NA	LTCONS_00001818	MTCONS_00052564	BMSK_chr1	9184111	9184363	253	-	BMSK_chr9	1814285	1814771	487	-	-99.18	0.8517	0.8	5.7	1.04	1.11	0	0.97	0.68	0.47	0.07
cis_mRNA_dw20k	3068	NA	LTCONS_00001822	MTCONS_00001824	BMSK_chr1	9437849	9438493	645	-	BMSK_chr1	9441560	9460692	4530	-	*	0.782	1	11.73	6.6	10	9.17	33.58	18.95	20.56	19.01
cis_mRNA_dw20k	6015	NA	LTCONS_00001831	MTCONS_00001835	BMSK_chr1	9621131	9621412	282	-	BMSK_chr1	9627426	9634823	3511	-	*	-0.694	-1	1.63	6.06	3.96	2	59.42	4.36	12.16	13.25
cis_mRNA_overlap	0	Lnc-AntiOverlap-mRNA	LTCONS_00001832	MTCONS_00000473	BMSK_chr1	9622580	9623889	1059	-	BMSK_chr1	9622193	9625250	2806	+	-1806.1	0.9842	0.8	0.88	0.18	0.09	0	35.56	9.54	11.24	8.84
cis_mRNA_dw20k	18733	NA	LTCONS_00001833	MTCONS_00001838	BMSK_chr1	9625570	9625879	310	-	BMSK_chr1	9644611	9653871	3688	-	*	0.9605	0.6325	0.89	0.23	0	0	38.88	10.6	11.82	10.5
cis_mRNA_dw20k	321	NA	LTCONS_00001833	MTCONS_00000473	BMSK_chr1	9625570	9625879	310	-	BMSK_chr1	9622193	9625250	2806	+	*	0.9586	0.6325	0.89	0.23	0	0	35.56	9.54	11.24	8.84
cis_mRNA_dw20k	2178	NA	LTCONS_00001834	BMSK0000317.1_dup1	BMSK_chr1	9626173	9627121	949	-	BMSK_chr1	9629298	9634823	1896	-	*	0.9745	0.8	0.66	0	0.07	0.14	20.31	1.84	4.22	1.89
cis_mRNA_dw20k	306	NA	LTCONS_00001834	MTCONS_00001835	BMSK_chr1	9626173	9627121	949	-	BMSK_chr1	9627426	9634823	3511	-	*	0.997	1	0.66	0	0.07	0.14	59.42	4.36	12.16	13.25
cis_mRNA_up10k	8049	NA	LTCONS_00001837	BMSK0000317.1_dup1	BMSK_chr1	9642871	9644050	1180	-	BMSK_chr1	9629298	9634823	1896	-	*	0.97	0.8	0.89	0.16	0.32	0.35	20.31	1.84	4.22	1.89
cis_mRNA_up10k	8049	NA	LTCONS_00001837	MTCONS_00001835	BMSK_chr1	9642871	9644050	1180	-	BMSK_chr1	9627426	9634823	3511	-	*	0.9943	1	0.89	0.16	0.32	0.35	59.42	4.36	12.16	13.25
cis_mRNA_dw20k	1959	NA	LTCONS_00001840	BMSK0000316.1_dup1	BMSK_chr1	9660836	9663361	2460	-	BMSK_chr1	9665319	9685569	2670	-	*	0.9156	0.8	17.97	14.17	24.8	16.17	8.57	8.53	15.23	6.72
cis_mRNA_dw20k	553	NA	LTCONS_00001840	MTCONS_00001842	BMSK_chr1	9660836	9663361	2460	-	BMSK_chr1	9663913	9693340	4251	-	*	0.9218	1	17.97	14.17	24.8	16.17	15.15	9.04	17.63	12.32
tran	NA	NA	LTCONS_00001840	BMSK0002747.1_dup1	BMSK_chr1	9660836	9663361	2460	-	BMSK_chr5	10875410	10875601	192	-	-320.9	0.9673	1	17.97	14.17	24.8	16.17	2.36	0.2	4.15	0.6
cis_mRNA_overlap	0	Lnc-Overlap-mRNA	LTCONS_00001841	MTCONS_00001842	BMSK_chr1	9663913	9689369	657	-	BMSK_chr1	9663913	9693340	4251	-	-239.82	-0.8027	-0.6325	0.14	1.24	0	0	15.15	9.04	17.63	12.32
tran	NA	NA	LTCONS_00001848	MTCONS_00033616	BMSK_chr1	9836759	9837817	1059	-	BMSK_chr24	6483371	6499083	2450	-	-833.68	0.7623	0.8	8.57	2.83	3.26	1.99	9.46	6.19	8.86	6.65
cis_mRNA_dw20k	4591	NA	LTCONS_00001852	MTCONS_00001856	BMSK_chr1	9856690	9857065	376	-	BMSK_chr1	9861655	9879424	3211	-	*	0.973	0.8	4.55	0.65	1.08	1.92	8.1	1.18	2.31	2.14
cis_mRNA_dw20k	3910	NA	LTCONS_00001853	MTCONS_00001856	BMSK_chr1	9857389	9857746	358	-	BMSK_chr1	9861655	9879424	3211	-	*	0.994	0.8	4.43	0.29	0.76	1.16	8.1	1.18	2.31	2.14
cis_mRNA_dw20k	2853	NA	LTCONS_00001854	MTCONS_00001856	BMSK_chr1	9857983	9858803	821	-	BMSK_chr1	9861655	9879424	3211	-	*	0.9466	0.8	3.87	0.24	1.4	1.86	8.1	1.18	2.31	2.14
cis_mRNA_dw20k	2515	NA	LTCONS_00001855	MTCONS_00001856	BMSK_chr1	9858898	9859141	244	-	BMSK_chr1	9861655	9879424	3211	-	*	0.9381	0.8	8.23	0.46	3.4	0	8.1	1.18	2.31	2.14
cis_mRNA_dw20k	13402	NA	LTCONS_00001860	MTCONS_00001863	BMSK_chr1	9931807	9932236	430	-	BMSK_chr1	9945637	9954374	4445	-	*	0.9827	0.8	5.7	1.29	2.87	0.94	10.72	2.67	5.45	3.57
cis_mRNA_dw20k	2660	NA	LTCONS_00001862	MTCONS_00001863	BMSK_chr1	9942226	9942978	753	-	BMSK_chr1	9945637	9954374	4445	-	*	0.7801	0.8	4.91	1.17	2.6	3.81	10.72	2.67	5.45	3.57
cis_mRNA_dw20k	3713	NA	LTCONS_00001862	BMSK0000328.1_dup1	BMSK_chr1	9942226	9942978	753	-	BMSK_chr1	9946690	9953553	2802	-	*	0.774	0.8	4.91	1.17	2.6	3.81	17.78	5.96	4.06	7.21
cis_mRNA_overlap	0	Lnc-AntiCompleteIn-mRNAExon	LTCONS_00001865	BMSK0000329.1_dup1	BMSK_chr1	9966481	9966770	290	-	BMSK_chr1	9957827	9967322	2469	+	-617.2	0.9538	0.8	4.92	0.37	1.94	1.6	21.66	5.56	8.7	4.78
cis_mRNA_dw20k	3620	NA	LTCONS_00001867	BMSK0000333.1_dup1	BMSK_chr1	10005163	10005669	507	-	BMSK_chr1	10009288	10018290	1458	-	*	0.9858	0.9487	0.77	0	0.33	0	0.91	0.09	0.3	0.05
cis_mRNA_dw20k	1568	NA	LTCONS_00001868	MTCONS_00001869	BMSK_chr1	10006679	10007111	433	-	BMSK_chr1	10008678	10017277	2155	-	*	0.9177	0.6325	0.69	0.08	0	0	0.72	0.04	0	0.26
cis_mRNA_dw20k	2178	NA	LTCONS_00001868	BMSK0000333.1_dup1	BMSK_chr1	10006679	10007111	433	-	BMSK_chr1	10009288	10018290	1458	-	*	0.9436	0.6325	0.69	0.08	0	0	0.91	0.09	0.3	0.05
cis_mRNA_dw20k	17947	NA	LTCONS_00001877	BMSK0000339.1_dup1	BMSK_chr1	10102969	10103624	656	-	BMSK_chr1	10121570	10144034	6009	-	*	-0.7087	-0.9487	1.31	1.46	3.9	3.55	1.26	0.17	0	0
cis_mRNA_overlap	0	mRNA-AntiCompleteIn-LncExon	LTCONS_00001877	BMSK0000337.1_dup1	BMSK_chr1	10102969	10103624	656	-	BMSK_chr1	10103066	10103482	417	+	-750.4	0.8612	1	1.31	1.46	3.9	3.55	155.02	200.36	336.17	231.84
cis_mRNA_overlap	0	Lnc-AntiOverlap-mRNA	LTCONS_00001879	MTCONS_00000511	BMSK_chr1	10114626	10115193	568	-	BMSK_chr1	10109743	10115621	2437	+	-925.14	0.7134	1	0.68	0	0.58	0.64	16.75	9.7	10.34	14.53
cis_mRNA_dw20k	5625	NA	LTCONS_00001880	MTCONS_00001881	BMSK_chr1	10115310	10115946	637	-	BMSK_chr1	10121570	10133091	6588	-	*	0.9728	0.8	1.1	0.31	0.51	0.41	4.49	1.01	1.13	1.48
cis_mRNA_overlap	0	Lnc-AntiOverlap-mRNA	LTCONS_00001880	MTCONS_00000511	BMSK_chr1	10115310	10115946	637	-	BMSK_chr1	10109743	10115621	2437	+	-588.8	0.7704	0.8	1.1	0.31	0.51	0.41	16.75	9.7	10.34	14.53
cis_mRNA_overlap	0	Lnc-AntiOverlap-mRNA	LTCONS_00001880	MTCONS_00000512	BMSK_chr1	10115310	10115946	637	-	BMSK_chr1	10110125	10115621	2313	+	-588.8	0.9109	0.8	1.1	0.31	0.51	0.41	25.46	0.35	15.18	0
cis_mRNA_overlap	0	Lnc-AntiCompleteIn-mRNAExon	LTCONS_00001887	MTCONS_00000530	BMSK_chr1	10409945	10410191	247	-	BMSK_chr1	10381643	10413359	6440	+	-582.1	0.9997	0.6325	0.87	0.3	0.29	0.3	7.12	0.33	0.2	0.16
cis_mRNA_overlap	0	Lnc-AntiCompleteIn-mRNAExon	LTCONS_00001887	MTCONS_00000532	BMSK_chr1	10409945	10410191	247	-	BMSK_chr1	10397322	10413359	6772	+	-582.1	0.9723	0.9487	0.87	0.3	0.29	0.3	4.18	1.95	1.26	1.92
cis_mRNA_overlap	0	Lnc-AntiOverlap-mRNA	LTCONS_00001887	BMSK0000346.1_dup1	BMSK_chr1	10409945	10410191	247	-	BMSK_chr1	10393863	10410157	3072	+	-510.3	0.9949	0.9487	0.87	0.3	0.29	0.3	13.23	3.79	2.69	3.99
cis_mRNA_dw20k	1931	NA	LTCONS_00001888	BMSK0000346.1_dup1	BMSK_chr1	10412087	10412376	290	-	BMSK_chr1	10393863	10410157	3072	+	*	0.9333	0.6325	0.96	0.37	0	0	13.23	3.79	2.69	3.99
cis_mRNA_overlap	0	Lnc-AntiCompleteIn-mRNAExon	LTCONS_00001888	MTCONS_00000530	BMSK_chr1	10412087	10412376	290	-	BMSK_chr1	10381643	10413359	6440	+	-541	0.9307	0.9487	0.96	0.37	0	0	7.12	0.33	0.2	0.16
cis_mRNA_overlap	0	Lnc-AntiCompleteIn-mRNAExon	LTCONS_00001888	MTCONS_00000532	BMSK_chr1	10412087	10412376	290	-	BMSK_chr1	10397322	10413359	6772	+	-541	0.945	0.9487	0.96	0.37	0	0	4.18	1.95	1.26	1.92
cis_mRNA_dw20k	11342	NA	LTCONS_00001900	BMSK0000350.1_dup1	BMSK_chr1	10511133	10511777	645	-	BMSK_chr1	10523118	10524855	780	-	*	-0.7896	-0.8	1.63	0.77	0.3	0.82	1170.84	2787.89	2290.33	2136.93
cis_mRNA_dw20k	9135	NA	LTCONS_00001914	BMSK0000356.1_dup1	BMSK_chr1	10617175	10617698	524	-	BMSK_chr1	10605597	10608041	1344	+	*	0.9611	0.9487	0.74	0	0.31	0	8.74	0.8	1.77	0
cis_mRNA_overlap	0	Lnc-AntiOverlap-mRNA	LTCONS_00001914	BMSK0000357.1_dup1	BMSK_chr1	10617175	10617698	524	-	BMSK_chr1	10610883	10617343	816	+	-359.3	0.9745	0.9487	0.74	0	0.31	0	22.19	4.24	8.39	5.22
cis_mRNA_dw20k	1687	NA	LTCONS_00001932	BMSK0000368.1_dup1	BMSK_chr1	11030475	11030743	269	-	BMSK_chr1	11023931	11028789	468	+	*	-0.6783	-0.8889	0	0	0.53	2.81	1.3	0.78	0	0
cis_mRNA_dw20k	1687	NA	LTCONS_00001932	BMSK0000370.1_dup1	BMSK_chr1	11030475	11030743	269	-	BMSK_chr1	11023931	11028789	468	+	*	-0.6783	-0.8889	0	0	0.53	2.81	1.3	0.78	0	0
cis_mRNA_dw20k	1687	NA	LTCONS_00001932	MTCONS_00000559	BMSK_chr1	11030475	11030743	269	-	BMSK_chr1	11023721	11028789	465	+	*	0.6773	0.7778	0	0	0.53	2.81	0	0	3	2.76
cis_mRNA_dw20k	17461	NA	LTCONS_00001932	MTCONS_00001935	BMSK_chr1	11030475	11030743	269	-	BMSK_chr1	11048203	11069888	2525	-	*	0.6488	0.6325	0	0	0.53	2.81	12.5	6.45	7.48	14.11
cis_mRNA_overlap	0	Lnc-AntiOverlap-mRNA	LTCONS_00001938	BMSK0000371.1_dup1	BMSK_chr1	11081282	11082036	755	-	BMSK_chr1	11077264	11081420	747	+	*	-0.6085	-0.8	2.89	2.56	1.36	2.24	19.57	29.32	38.99	49.24
cis_mRNA_dw20k	1244	NA	LTCONS_00001940	MTCONS_00000561	BMSK_chr1	11084333	11085037	705	-	BMSK_chr1	11074537	11083090	2571	+	*	0.9387	0.8	0.63	0.51	0.64	1.21	41.43	35.53	40.21	47.71
cis_mRNA_dw20k	2914	NA	LTCONS_00001940	BMSK0000371.1_dup1	BMSK_chr1	11084333	11085037	705	-	BMSK_chr1	11077264	11081420	747	+	*	0.7766	0.8	0.63	0.51	0.64	1.21	19.57	29.32	38.99	49.24
cis_mRNA_dw20k	4767	NA	LTCONS_00001941	MTCONS_00001942	BMSK_chr1	11088793	11089342	550	-	BMSK_chr1	11094108	11107862	6537	-	*	-0.939	-0.8	0.13	0.39	0.24	0.45	2.83	1.23	1.89	1.38
cis_mRNA_dw20k	7374	NA	LTCONS_00001941	BMSK0000371.1_dup1	BMSK_chr1	11088793	11089342	550	-	BMSK_chr1	11077264	11081420	747	+	*	0.7246	0.8	0.13	0.39	0.24	0.45	19.57	29.32	38.99	49.24
cis_mRNA_up10k	4082	NA	LTCONS_00001944	MTCONS_00000566	BMSK_chr1	11106277	11106635	359	-	BMSK_chr1	11110716	11120342	1688	+	*	0.9656	0.8	1.22	0.58	0.29	0.48	7.67	2.87	1.67	3.88
cis_mRNA_up10k	6538	NA	LTCONS_00001944	BMSK0000373.1_dup1	BMSK_chr1	11106277	11106635	359	-	BMSK_chr1	11113172	11120342	1266	+	*	-0.6188	-0.6325	1.22	0.58	0.29	0.48	0	1.34	1.53	0
cis_mRNA_dw20k	1808	NA	LTCONS_00001947	MTCONS_00001948	BMSK_chr1	11142198	11145274	3077	-	BMSK_chr1	11147081	11161627	2138	-	*	0.996	1	28.71	3.34	8.05	6.28	24.96	3.89	5.89	4.87
cis_mRNA_dw20k	7189	NA	LTCONS_00001951	MTCONS_00001957	BMSK_chr1	11225388	11226297	910	-	BMSK_chr1	11233485	11315026	1221	-	*	0.9426	1	3.1	0.6	0.63	0.39	1.17	0.6	0.73	0.41
cis_mRNA_dw20k	6031	NA	LTCONS_00001952	MTCONS_00001957	BMSK_chr1	11226969	11227455	487	-	BMSK_chr1	11233485	11315026	1221	-	*	0.8927	0.8	4.49	0.07	1.83	1.1	1.17	0.6	0.73	0.41
cis_mRNA_dw20k	4479	NA	LTCONS_00001953	MTCONS_00001956	BMSK_chr1	11227865	11229007	1143	-	BMSK_chr1	11233485	11315026	1239	-	*	0.9558	0.8	3.61	0.84	0.66	0.5	2.54	1.11	0.44	0.91
cis_mRNA_dw20k	4479	NA	LTCONS_00001953	MTCONS_00001957	BMSK_chr1	11227865	11229007	1143	-	BMSK_chr1	11233485	11315026	1221	-	*	0.9309	0.8	3.61	0.84	0.66	0.5	1.17	0.6	0.73	0.41
cis_mRNA_up10k	2757	NA	LTCONS_00001958	BMSK0000377.1_dup1	BMSK_chr1	11237342	11237545	204	-	BMSK_chr1	11232418	11234586	357	-	*	0.8325	0.9487	1.28	0.57	0	1.86	0.19	0	0	1.45
cis_mRNA_overlap	0	Lnc-CompleteIn-mRNAIntron	LTCONS_00001959	MTCONS_00001957	BMSK_chr1	11240435	11240890	456	-	BMSK_chr1	11233485	11315026	1221	-	*	-0.6404	-0.8	0.5	0.82	0.07	1.85	1.17	0.6	0.73	0.41
cis_mRNA_up10k	5850	NA	LTCONS_00001959	BMSK0000377.1_dup1	BMSK_chr1	11240435	11240890	456	-	BMSK_chr1	11232418	11234586	357	-	*	0.9111	0.6325	0.5	0.82	0.07	1.85	0.19	0	0	1.45
cis_mRNA_overlap	0	Lnc-CompleteIn-mRNAIntron	LTCONS_00001961	MTCONS_00001957	BMSK_chr1	11263943	11264204	262	-	BMSK_chr1	11233485	11315026	1221	-	*	0.9346	0.9487	1.89	0	0.14	0	1.17	0.6	0.73	0.41
cis_mRNA_overlap	0	Lnc-AntiOverlap-mRNA	LTCONS_00001964	BMSK0000383.1_dup1	BMSK_chr1	11372621	11373930	1310	-	BMSK_chr1	11366564	11373026	1395	+	-806.2	0.9554	0.8	1.77	0.29	0.79	0.63	57.86	20.24	31.93	38.05
cis_mRNA_overlap	0	Lnc-AntiOverlap-mRNA	LTCONS_00001964	MTCONS_00000581	BMSK_chr1	11372621	11373930	1310	-	BMSK_chr1	11350397	11373026	1561	+	-806.2	0.9985	1	1.77	0.29	0.79	0.63	133.09	39.38	72.87	65.76
cis_mRNA_dw20k	1069	NA	LTCONS_00001965	BMSK0000383.1_dup1	BMSK_chr1	11374094	11374807	714	-	BMSK_chr1	11366564	11373026	1395	+	*	0.9234	0.8	0.93	0.18	0.14	0.32	57.86	20.24	31.93	38.05
cis_mRNA_dw20k	2259	NA	LTCONS_00001966	BMSK0000383.1_dup1	BMSK_chr1	11375284	11375721	438	-	BMSK_chr1	11366564	11373026	1395	+	*	0.8789	0.6325	1.36	0	0.31	0	57.86	20.24	31.93	38.05
cis_mRNA_dw20k	2259	NA	LTCONS_00001966	MTCONS_00000581	BMSK_chr1	11375284	11375721	438	-	BMSK_chr1	11350397	11373026	1561	+	*	0.962	0.9487	1.36	0	0.31	0	133.09	39.38	72.87	65.76
cis_mRNA_dw20k	5732	NA	LTCONS_00001967	BMSK0000383.1_dup1	BMSK_chr1	11378757	11381121	2365	-	BMSK_chr1	11366564	11373026	1395	+	*	0.7789	0.8	1.55	0.25	1.22	0.49	57.86	20.24	31.93	38.05
cis_mRNA_dw20k	5732	NA	LTCONS_00001967	MTCONS_00000581	BMSK_chr1	11378757	11381121	2365	-	BMSK_chr1	11350397	11373026	1561	+	*	0.8882	1	1.55	0.25	1.22	0.49	133.09	39.38	72.87	65.76
cis_mRNA_dw20k	9346	NA	LTCONS_00001969	MTCONS_00000581	BMSK_chr1	11382371	11384350	1980	-	BMSK_chr1	11350397	11373026	1561	+	*	0.9442	0.8	1.72	0.38	0.61	0.29	133.09	39.38	72.87	65.76
cis_mRNA_overlap	0	Lnc-AntiCompleteIn-mRNAExon	LTCONS_00001973	MTCONS_00000586	BMSK_chr1	11430699	11431127	429	-	BMSK_chr1	11403639	11431129	1652	+	-829.2	0.9483	0.9487	0.2	0.54	0	0	19.07	26.46	16.36	11.55
tran	1979973	NA	LTCONS_00001973	MTCONS_00000719	BMSK_chr1	11430699	11431127	429	-	BMSK_chr1	13411099	13434656	1585	+	-809.3	0.8257	0.6325	0.2	0.54	0	0	53.76	90.82	65.85	47.55
cis_mRNA_dw20k	13245	NA	LTCONS_00001974	BMSK0000387.1_dup1	BMSK_chr1	11510949	11511410	462	-	BMSK_chr1	11524654	11530202	761	-	*	0.9881	1	0.99	0.22	0.65	0	10.53	3.54	6.32	0.02
cis_mRNA_dw20k	13245	NA	LTCONS_00001974	MTCONS_00001978	BMSK_chr1	11510949	11511410	462	-	BMSK_chr1	11524654	11531079	1081	-	*	0.8482	1	0.99	0.22	0.65	0	20.41	2.02	3.65	1.55
cis_mRNA_overlap	0	Lnc-AntiCompleteIn-mRNAExon	LTCONS_00001974	BMSK0000386.1_dup1	BMSK_chr1	11510949	11511410	462	-	BMSK_chr1	11503092	11516172	1629	+	-996	0.808	0.8	0.99	0.22	0.65	0	8.48	2.4	1.07	0
cis_mRNA_overlap	0	Lnc-AntiCompleteIn-mRNAExon	LTCONS_00001974	MTCONS_00000587	BMSK_chr1	11510949	11511410	462	-	BMSK_chr1	11435611	11519710	2164	+	-996	0.9474	1	0.99	0.22	0.65	0	9.39	5.02	6.17	4.44
cis_mRNA_dw20k	2195	NA	LTCONS_00001975	MTCONS_00000589	BMSK_chr1	11521904	11522639	736	-	BMSK_chr1	11503092	11519710	1985	+	*	-0.7814	-0.8	0.52	0.49	0.04	0.35	2.91	2.46	3.47	3.35
cis_mRNA_dw20k	5929	NA	LTCONS_00001979	MTCONS_00001984	BMSK_chr1	11550880	11551341	462	-	BMSK_chr1	11557269	11602318	3791	-	*	0.8909	0.8	1.35	0.22	0.29	1.02	3	1.19	0.64	1.58
cis_mRNA_dw20k	4498	NA	LTCONS_00001980	MTCONS_00001984	BMSK_chr1	11551925	11552772	848	-	BMSK_chr1	11557269	11602318	3791	-	*	0.972	1	2.67	0.69	0.64	1.07	3	1.19	0.64	1.58
cis_mRNA_dw20k	2970	NA	LTCONS_00001981	MTCONS_00001984	BMSK_chr1	11552893	11554300	1408	-	BMSK_chr1	11557269	11602318	3791	-	*	0.9772	1	2.84	1.36	1.16	1.49	3	1.19	0.64	1.58
cis_mRNA_up10k	127	NA	LTCONS_00001996	MTCONS_00001994	BMSK_chr1	11749325	11749586	262	-	BMSK_chr1	11723979	11749199	2970	-	*	0.8707	0.6325	0	0.28	1.36	0	291.2	775.05	1668.73	974.18
cis_mRNA_overlap	0	Lnc-AntiCompleteIn-mRNAExon	LTCONS_00002006	MTCONS_00000610	BMSK_chr1	11797117	11798411	285	-	BMSK_chr1	11796953	11801509	1255	+	-543.3	0.9153	0.8	2.2	0.13	1.11	0.88	22.35	8.25	9.69	12.93
cis_mRNA_up10k	6189	NA	LTCONS_00002006	BMSK0000405.1_dup1	BMSK_chr1	11797117	11798411	285	-	BMSK_chr1	11804599	11805230	579	+	*	0.8594	0.8	2.2	0.13	1.11	0.88	0.57	0.11	0.17	0.38
cis_mRNA_dw20k	147	NA	LTCONS_00002011	BMSK0000410.1_dup1	BMSK_chr1	11967960	11968651	692	-	BMSK_chr1	11949462	11967814	3450	+	*	0.9965	0.9487	1.24	1.28	2.19	1.14	0	0.03	0.32	0
cis_mRNA_dw20k	1346	NA	LTCONS_00002012	BMSK0000410.1_dup1	BMSK_chr1	11969159	11969528	370	-	BMSK_chr1	11949462	11967814	3450	+	*	0.9944	0.9487	0.36	0.47	3.03	0	0	0.03	0.32	0
cis_mRNA_overlap	0	Lnc-AntiCompleteIn-mRNAExon	LTCONS_00002026	MTCONS_00000646	BMSK_chr1	12246022	12246388	367	-	BMSK_chr1	12231661	12248111	5258	+	-682.2	0.8972	0.9487	0.09	0	1.11	0	3.59	1.47	5.45	1.72
cis_mRNA_dw20k	2166	NA	LTCONS_00002034	BMSK0000438.1_dup1	BMSK_chr1	12666017	12666739	723	-	BMSK_chr1	12663340	12663852	513	+	*	-0.8868	-0.9487	2.72	6.02	6.04	6.48	0.25	0.13	0	0
cis_mRNA_dw20k	3926	NA	LTCONS_00002034	MTCONS_00000663	BMSK_chr1	12666017	12666739	723	-	BMSK_chr1	12654367	12662092	1012	+	*	-0.7838	-0.8	2.72	6.02	6.04	6.48	1.69	1.21	0	0.13
cis_mRNA_dw20k	8882	NA	LTCONS_00002034	BMSK0000439.1_dup1	BMSK_chr1	12666017	12666739	723	-	BMSK_chr1	12675620	12692433	720	-	*	-0.9986	-1	2.72	6.02	6.04	6.48	66.43	20.31	17.57	14.33
cis_mRNA_up10k	661	NA	LTCONS_00002046	MTCONS_00002044	BMSK_chr1	12756885	12757096	212	-	BMSK_chr1	12720074	12756225	2868	-	*	0.822	0.8	5.23	19.08	5.25	25.54	9.65	12.54	4.64	12.85
cis_mRNA_dw20k	5113	NA	LTCONS_00002047	BMSK0000443.1_dup1	BMSK_chr1	12757270	12757580	311	-	BMSK_chr1	12762692	12765368	489	-	*	0.8069	0.8	5.53	16.01	4.91	22.88	6.98	5.54	1.96	14.11
cis_mRNA_up10k	1046	NA	LTCONS_00002047	MTCONS_00002044	BMSK_chr1	12757270	12757580	311	-	BMSK_chr1	12720074	12756225	2868	-	*	0.8233	1	5.53	16.01	4.91	22.88	9.65	12.54	4.64	12.85
cis_mRNA_up10k	3595	NA	LTCONS_00002048	MTCONS_00002044	BMSK_chr1	12759819	12760268	450	-	BMSK_chr1	12720074	12756225	2868	-	*	0.8136	0.8	3.65	8.84	4	10.06	9.65	12.54	4.64	12.85
cis_mRNA_overlap	0	Lnc-Overlap-mRNA	LTCONS_00002049	BMSK0000443.1_dup1	BMSK_chr1	12761703	12767933	1592	-	BMSK_chr1	12762692	12765368	489	-	-206.46	0.698	0.8	2.78	8.63	2.77	9.95	6.98	5.54	1.96	14.11
cis_mRNA_up10k	5479	NA	LTCONS_00002049	MTCONS_00002044	BMSK_chr1	12761703	12767933	1592	-	BMSK_chr1	12720074	12756225	2868	-	*	0.8392	1	2.78	8.63	2.77	9.95	9.65	12.54	4.64	12.85
cis_mRNA_dw20k	4979	NA	LTCONS_00002052	BMSK0000444.1_dup1	BMSK_chr1	12788243	12788579	337	-	BMSK_chr1	12793557	12799834	2262	-	*	-0.684	-0.6325	0.19	0.95	0	0	63.81	51.83	83.87	60.09
cis_mRNA_up10k	141	NA	LTCONS_00002054	BMSK0000444.1_dup1	BMSK_chr1	12799974	12800234	261	-	BMSK_chr1	12793557	12799834	2262	-	*	0.8526	1	129.04	92.41	134.76	114.62	63.81	51.83	83.87	60.09
cis_mRNA_dw20k	331	NA	LTCONS_00002072	MTCONS_00002073	BMSK_chr1	12980912	12981147	236	-	BMSK_chr1	12981477	12984338	2862	-	*	1	0.8	158.17	1.11	0	1.25	50.97	0.52	0.02	0.26
cis_mRNA_overlap	0	Lnc-AntiCompleteIn-mRNAExon	LTCONS_00002086	MTCONS_00000690	BMSK_chr1	13078592	13078799	208	-	BMSK_chr1	13078552	13079338	787	+	*	0.8666	0.6325	5.27	0	0	0.36	3.66	1.99	0.43	1.75
cis_mRNA_dw20k	2179	NA	LTCONS_00002090	MTCONS_00000690	BMSK_chr1	13081516	13082313	798	-	BMSK_chr1	13078552	13079338	787	+	*	0.9445	1	1.08	0.35	0.08	0.2	3.66	1.99	0.43	1.75
cis_mRNA_dw20k	9558	NA	LTCONS_00002095	MTCONS_00000690	BMSK_chr1	13088895	13101685	576	-	BMSK_chr1	13078552	13079338	787	+	*	0.8969	0.8	2.91	0.17	0	0.46	3.66	1.99	0.43	1.75
cis_mRNA_dw20k	17105	NA	LTCONS_00002096	MTCONS_00000690	BMSK_chr1	13096442	13096896	455	-	BMSK_chr1	13078552	13079338	787	+	*	-0.832	-1	0.14	0.15	0.95	0.3	3.66	1.99	0.43	1.75
cis_mRNA_dw20k	317	NA	LTCONS_00002103	MTCONS_00002105	BMSK_chr1	13165252	13165484	233	-	BMSK_chr1	13165800	13174337	2318	-	*	0.8421	0.9487	0.47	0	1.09	0	4.13	1.87	4.47	0
cis_mRNA_dw20k	7070	NA	LTCONS_00002103	BMSK0000450.1_dup1	BMSK_chr1	13165252	13165484	233	-	BMSK_chr1	13172553	13174337	1785	-	*	-0.6236	-0.6325	0.47	0	1.09	0	19.27	11.41	6.24	20.32
cis_mRNA_overlap	0	Lnc-CompleteIn-mRNAIntron	LTCONS_00002106	MTCONS_00002105	BMSK_chr1	13166774	13167502	729	-	BMSK_chr1	13165800	13174337	2318	-	*	-0.6476	-0.8	3.69	5.48	3.31	4.39	4.13	1.87	4.47	0
cis_mRNA_dw20k	3088	NA	LTCONS_00002107	BMSK0000450.1_dup1	BMSK_chr1	13168946	13169466	521	-	BMSK_chr1	13172553	13174337	1785	-	*	0.6653	0.8	5.04	3.48	4.61	6.28	19.27	11.41	6.24	20.32
cis_mRNA_overlap	0	Lnc-CompleteIn-mRNAIntron	LTCONS_00002107	MTCONS_00002104	BMSK_chr1	13168946	13169466	521	-	BMSK_chr1	13165800	13174337	2407	-	*	-0.8571	-0.8	5.04	3.48	4.61	6.28	3.87	4.14	2.97	1.43
cis_mRNA_overlap	0	Lnc-AntiOverlap-mRNA	LTCONS_00002109	MTCONS_00000695	BMSK_chr1	13190811	13191727	285	-	BMSK_chr1	13171853	13190875	1175	+	*	-0.8208	-0.6325	0.98	0.13	0	0	0	11.23	18.76	7.88
cis_mRNA_overlap	0	Lnc-AntiOverlap-mRNA	LTCONS_00002109	MTCONS_00000696	BMSK_chr1	13190811	13191727	285	-	BMSK_chr1	13175467	13190875	1242	+	*	0.9513	0.6325	0.98	0.13	0	0	27.42	19.86	20.65	17.44
cis_mRNA_up10k	6673	NA	LTCONS_00002109	BMSK0000452.1_dup1	BMSK_chr1	13190811	13191727	285	-	BMSK_chr1	13198399	13199712	1314	+	*	0.8628	0.6325	0.98	0.13	0	0	0.47	0.19	0.1	0.29
cis_mRNA_dw20k	3154	NA	LTCONS_00002111	BMSK0000456.1_dup1	BMSK_chr1	13260905	13261203	299	-	BMSK_chr1	13264356	13267074	1380	-	*	0.6726	0.8	72.62	104.91	117.65	71.29	0.04	0.09	0.05	0
cis_mRNA_dw20k	11303	NA	LTCONS_00002116	MTCONS_00002122	BMSK_chr1	13326592	13328256	1665	-	BMSK_chr1	13339558	13358189	2598	-	*	0.7986	0.8	0.88	0.23	0.52	0.65	1.94	0.45	0.4	0.6
cis_mRNA_dw20k	2393	NA	LTCONS_00002116	MTCONS_00002119	BMSK_chr1	13326592	13328256	1665	-	BMSK_chr1	13330648	13338882	1551	-	*	0.7655	0.8	0.88	0.23	0.52	0.65	2.35	0.46	0.26	0.56
cis_mRNA_dw20k	1462	NA	LTCONS_00002118	MTCONS_00002121	BMSK_chr1	13330170	13330441	272	-	BMSK_chr1	13331902	13337711	1018	-	*	0.9251	0.8	0.26	0.13	0	1.45	0.15	0.27	0	0.59
cis_mRNA_dw20k	254	NA	LTCONS_00002120	MTCONS_00002121	BMSK_chr1	13331067	13331649	583	-	BMSK_chr1	13331902	13337711	1018	-	*	-0.6825	-0.8	0.11	0	1.12	0.06	0.15	0.27	0	0.59
cis_mRNA_overlap	0	Lnc-AntiCompleteIn-mRNAExon	LTCONS_00002127	MTCONS_00000719	BMSK_chr1	13429347	13432020	406	-	BMSK_chr1	13411099	13434656	1585	+	-872.7	-0.6581	-0.8	0.56	0.36	0.33	1.91	53.76	90.82	65.85	47.55
cis_mRNA_overlap	0	Lnc-AntiOverlap-mRNA	LTCONS_00002128	MTCONS_00000719	BMSK_chr1	13433578	13434847	835	-	BMSK_chr1	13411099	13434656	1585	+	-1306.6	0.629	0.7379	0.47	0.87	1.11	0.47	53.76	90.82	65.85	47.55
cis_mRNA_dw20k	17959	NA	LTCONS_00002129	MTCONS_00000718	BMSK_chr1	13444984	13445369	386	-	BMSK_chr1	13411025	13427026	1377	+	*	0.9692	0.8	4.94	7.69	7.93	8.86	0.69	1.47	1.37	1.51
tran	1872082	NA	LTCONS_00002130	MTCONS_00001987	BMSK_chr1	13474399	13475068	498	-	BMSK_chr1	11560013	11602318	3511	-	-167.4	-0.6803	-0.8	43.63	45.05	30.36	43.88	0.6	0	1.22	1.03
tran	1872089	NA	LTCONS_00002130	MTCONS_00001986	BMSK_chr1	13474399	13475068	498	-	BMSK_chr1	11559622	11602311	3358	-	-167.4	0.6062	0.6325	43.63	45.05	30.36	43.88	1.24	1.46	0	0
cis_mRNA_dw20k	17684	NA	LTCONS_00002140	BMSK0000466.1_dup1	BMSK_chr1	13538698	13539216	519	-	BMSK_chr1	13556899	13559547	2649	-	*	0.6903	0.6325	1.22	0.87	3.26	0	0.08	0.1	0.1	0
cis_mRNA_up10k	1807	NA	LTCONS_00002160	MTCONS_00002157	BMSK_chr1	13656066	13656289	224	-	BMSK_chr1	13652312	13654260	1012	-	*	0.9434	0.6325	1.79	0.17	0	0	3.23	0.67	0	1.12
cis_mRNA_up10k	7995	NA	LTCONS_00002160	MTCONS_00000785	BMSK_chr1	13656066	13656289	224	-	BMSK_chr1	13664283	13664932	650	+	*	0.7598	0.6325	1.79	0.17	0	0	3.1	1.91	1.51	2.6
cis_mRNA_dw20k	4313	NA	LTCONS_00002161	BMSK0000472.1_dup1	BMSK_chr1	13656782	13657352	571	-	BMSK_chr1	13661664	13663221	1320	-	*	0.8432	0.8	0.79	0.23	0	0.41	0.44	0.22	0.17	0.46
cis_mRNA_dw20k	9570	NA	LTCONS_00002161	MTCONS_00002167	BMSK_chr1	13656782	13657352	571	-	BMSK_chr1	13666921	13669770	1392	-	*	0.8328	0.8	0.79	0.23	0	0.41	1.65	0.05	0.52	0.73
cis_mRNA_up10k	2523	NA	LTCONS_00002161	MTCONS_00002157	BMSK_chr1	13656782	13657352	571	-	BMSK_chr1	13652312	13654260	1012	-	*	0.9817	1	0.79	0.23	0	0.41	3.23	0.67	0	1.12
cis_mRNA_up10k	6932	NA	LTCONS_00002161	MTCONS_00000785	BMSK_chr1	13656782	13657352	571	-	BMSK_chr1	13664283	13664932	650	+	*	0.979	1	0.79	0.23	0	0.41	3.1	1.91	1.51	2.6
tran	NA	NA	LTCONS_00002161	BMSK0001325.1_dup1	BMSK_chr1	13656782	13657352	571	-	BMSK_chr3	7262582	7263349	768	+	-144.76	0.8326	0.6325	0.79	0.23	0	0.41	0.29	0.09	0	0
tran	NA	NA	LTCONS_00002161	BMSK0001528.1_dup1	BMSK_chr1	13656782	13657352	571	-	BMSK_chr3	12706623	12707390	768	-	-145.8	0.9694	1	0.79	0.23	0	0.41	0.58	0.11	0	0.17
tran	NA	NA	LTCONS_00002161	BMSK0008834.1_dup1	BMSK_chr1	13656782	13657352	571	-	BMSK_chr15	11969838	11970605	768	-	-143.61	-0.8852	-0.9487	0.79	0.23	0	0.41	0	0.06	0.1	0
cis_mRNA_dw20k	2569	NA	LTCONS_00002163	BMSK0000472.1_dup1	BMSK_chr1	13658313	13659096	784	-	BMSK_chr1	13661664	13663221	1320	-	*	0.8196	1	9.93	9.5	5.81	14.36	0.44	0.22	0.17	0.46
cis_mRNA_up10k	5188	NA	LTCONS_00002163	MTCONS_00000785	BMSK_chr1	13658313	13659096	784	-	BMSK_chr1	13664283	13664932	650	+	*	0.6384	0.8	9.93	9.5	5.81	14.36	3.1	1.91	1.51	2.6
cis_mRNA_dw20k	295	NA	LTCONS_00002165	MTCONS_00000785	BMSK_chr1	13665226	13680489	2909	-	BMSK_chr1	13664283	13664932	650	+	*	0.7694	0.6325	2.09	0.56	0.52	0.52	3.1	1.91	1.51	2.6
tran	NA	NA	LTCONS_00002165	BMSK0007566.1_dup1	BMSK_chr1	13665226	13680489	2909	-	BMSK_chr13	7081012	7081455	444	+	-324.01	0.999	0.6325	2.09	0.56	0.52	0.52	1.71	0.08	0	0.09
cis_mRNA_dw20k	1352	NA	LTCONS_00002166	MTCONS_00000785	BMSK_chr1	13666283	13666738	456	-	BMSK_chr1	13664283	13664932	650	+	*	0.7937	1	3.98	0.6	0.51	0.66	3.1	1.91	1.51	2.6
cis_mRNA_dw20k	184	NA	LTCONS_00002166	MTCONS_00002167	BMSK_chr1	13666283	13666738	456	-	BMSK_chr1	13666921	13669770	1392	-	*	0.9083	0.8	3.98	0.6	0.51	0.66	1.65	0.05	0.52	0.73
cis_mRNA_dw20k	6355	NA	LTCONS_00002168	MTCONS_00000785	BMSK_chr1	13671286	13671617	332	-	BMSK_chr1	13664283	13664932	650	+	*	0.8572	0.8	7.36	6.07	3.22	5.77	3.1	1.91	1.51	2.6
cis_mRNA_up10k	8580	NA	LTCONS_00002169	BMSK0000472.1_dup1	BMSK_chr1	13671800	13672143	344	-	BMSK_chr1	13661664	13663221	1320	-	*	0.9318	0.8	0.99	0	0.1	1.72	0.44	0.22	0.17	0.46
cis_mRNA_up10k	5768	NA	LTCONS_00002171	MTCONS_00002167	BMSK_chr1	13675537	13676818	1282	-	BMSK_chr1	13666921	13669770	1392	-	*	0.9741	0.8	2.91	0.38	0.94	0.92	1.65	0.05	0.52	0.73
cis_mRNA_up10k	7117	NA	LTCONS_00002173	BMSK0000474.1_dup1	BMSK_chr1	13680833	13681169	337	-	BMSK_chr1	13688285	13692463	2415	+	*	0.7789	0.8	0.71	0	0.61	1.34	0.29	0	0.1	0.24
cis_mRNA_dw20k	17304	NA	LTCONS_00002174	MTCONS_00000785	BMSK_chr1	13682235	13682477	243	-	BMSK_chr1	13664283	13664932	650	+	*	0.8472	0.8	2.22	0	0.15	0.45	3.1	1.91	1.51	2.6
cis_mRNA_up10k	5809	NA	LTCONS_00002174	BMSK0000474.1_dup1	BMSK_chr1	13682235	13682477	243	-	BMSK_chr1	13688285	13692463	2415	+	*	0.7917	1	2.22	0	0.15	0.45	0.29	0	0.1	0.24
cis_mRNA_up10k	195	NA	LTCONS_00002175	BMSK0000474.1_dup1	BMSK_chr1	13686767	13688091	1325	-	BMSK_chr1	13688285	13692463	2415	+	*	0.6509	0.8	5.27	0.9	4.43	2.49	0.29	0	0.1	0.24
tran	NA	NA	LTCONS_00002175	BMSK0009542.1_dup1	BMSK_chr1	13686767	13688091	1325	-	BMSK_chr16	10811125	10811724	600	+	-732.7	0.6307	0.8	5.27	0.9	4.43	2.49	0.65	0.08	0.11	0.33
cis_mRNA_overlap	0	Lnc-AntiCompleteIn-mRNAExon	LTCONS_00002176	BMSK0000474.1_dup1	BMSK_chr1	13691153	13691415	263	-	BMSK_chr1	13688285	13692463	2415	+	-518.4	0.7715	0.8	4.17	0.69	2.71	1.92	0.29	0	0.1	0.24
cis_mRNA_dw20k	237	NA	LTCONS_00002177	BMSK0000474.1_dup1	BMSK_chr1	13692699	13693910	1212	-	BMSK_chr1	13688285	13692463	2415	+	*	0.8794	1	4.46	1.58	2.04	2.62	0.29	0	0.1	0.24
cis_mRNA_up10k	6786	NA	LTCONS_00002185	BMSK0000478.1_dup1	BMSK_chr1	13798766	13805033	1762	-	BMSK_chr1	13811818	13829257	2337	+	*	0.9345	0.8	4.06	2.34	3.45	3.48	10.33	4.74	10.07	8.15
cis_mRNA_dw20k	4312	NA	LTCONS_00002187	MTCONS_00002189	BMSK_chr1	13838007	13838525	336	-	BMSK_chr1	13842836	13852720	3334	-	*	-0.6784	-0.9487	0.3	1.05	0	0	244.55	165.23	562.55	276.97
cis_mRNA_dw20k	4841	NA	LTCONS_00002187	BMSK0000480.1_dup1	BMSK_chr1	13838007	13838525	336	-	BMSK_chr1	13843365	13849008	2586	-	*	-0.626	-0.7379	0.3	1.05	0	0	26.77	29.32	43.6	70.05
cis_mRNA_dw20k	11419	NA	LTCONS_00002188	BMSK0000478.1_dup1	BMSK_chr1	13840675	13841158	484	-	BMSK_chr1	13811818	13829257	2337	+	*	-0.8804	-0.8	0.13	0.98	0.55	0.49	10.33	4.74	10.07	8.15
cis_mRNA_overlap	0	Lnc-AntiCompleteIn-mRNAExon	LTCONS_00002188	MTCONS_00000807	BMSK_chr1	13840675	13841158	484	-	BMSK_chr1	13837884	13841417	1872	+	-848.8	-0.8632	-1	0.13	0.98	0.55	0.49	16.28	5.96	6.89	7.89
cis_mRNA_dw20k	8998	NA	LTCONS_00002193	MTCONS_00000811	BMSK_chr1	13881253	13881486	234	-	BMSK_chr1	13860265	13872256	527	+	*	-0.9515	-1	10.59	11.05	6.47	9.1	0.12	0	1.43	0.19
cis_mRNA_up10k	9282	NA	LTCONS_00002193	MTCONS_00000813	BMSK_chr1	13881253	13881486	234	-	BMSK_chr1	13890767	13891507	741	+	*	-0.9862	-0.8	10.59	11.05	6.47	9.1	0.36	0.49	2.23	1.03
cis_mRNA_dw20k	5881	NA	LTCONS_00002195	MTCONS_00000816	BMSK_chr1	13935246	13938046	2801	-	BMSK_chr1	13917361	13929366	2370	+	*	0.9038	1	7.09	4.19	3.91	3.85	5.22	4.35	4.19	3.58
cis_mRNA_up10k	9935	NA	LTCONS_00002197	MTCONS_00002196	BMSK_chr1	13957184	13957500	317	-	BMSK_chr1	13938332	13947250	1274	-	*	0.8845	0.9487	1.14	0	0	0.6	13.89	4.99	5.55	5.8
tran	NA	NA	LTCONS_00002199	MTCONS_00031958	BMSK_chr1	14032393	14032897	445	-	BMSK_chr23	19177862	19191589	1946	-	-911.51	0.9055	0.8	2.51	1.2	0.09	0	1.81	1.49	0	0.57
cis_mRNA_dw20k	3569	NA	LTCONS_00002203	BMSK0000493.1_dup1	BMSK_chr1	14163270	14171390	416	-	BMSK_chr1	14156418	14159702	1227	+	*	0.9929	1	0.88	0.08	0	0	0.77	0.16	0	0
cis_mRNA_overlap	0	Lnc-AntiOverlap-mRNA	LTCONS_00002203	MTCONS_00000831	BMSK_chr1	14163270	14171390	416	-	BMSK_chr1	14156159	14173526	2931	+	-560.34	0.9936	0.9487	0.88	0.08	0	0	9.76	4.96	3.74	4.33
cis_mRNA_dw20k	18558	NA	LTCONS_00002206	MTCONS_00002213	BMSK_chr1	14177826	14179153	1328	-	BMSK_chr1	14197710	14224196	4527	-	*	0.8861	0.6325	0.98	0.19	0.43	0.43	4.96	1.24	0.34	1.69
cis_mRNA_dw20k	18558	NA	LTCONS_00002206	MTCONS_00002214	BMSK_chr1	14177826	14179153	1328	-	BMSK_chr1	14197710	14245191	4711	-	*	0.8757	0.8333	0.98	0.19	0.43	0.43	1.13	0	0.65	0
cis_mRNA_dw20k	6418	NA	LTCONS_00002209	MTCONS_00002214	BMSK_chr1	14191094	14191293	200	-	BMSK_chr1	14197710	14245191	4711	-	*	0.9616	1	9.74	0	3	0	1.13	0	0.65	0
cis_mRNA_dw20k	18135	NA	LTCONS_00002210	MTCONS_00000831	BMSK_chr1	14191660	14193645	1986	-	BMSK_chr1	14156159	14173526	2931	+	*	0.989	1	3.3	0.72	0.61	0.62	9.76	4.96	3.74	4.33
cis_mRNA_dw20k	4066	NA	LTCONS_00002210	MTCONS_00002213	BMSK_chr1	14191660	14193645	1986	-	BMSK_chr1	14197710	14224196	4527	-	*	0.9625	0.8	3.3	0.72	0.61	0.62	4.96	1.24	0.34	1.69
cis_mRNA_dw20k	3147	NA	LTCONS_00002211	MTCONS_00002213	BMSK_chr1	14193745	14194564	820	-	BMSK_chr1	14197710	14224196	4527	-	*	0.9499	0.8	6.48	0.99	1.79	2.53	4.96	1.24	0.34	1.69
cis_mRNA_dw20k	3147	NA	LTCONS_00002211	MTCONS_00002214	BMSK_chr1	14193745	14194564	820	-	BMSK_chr1	14197710	14245191	4711	-	*	0.8055	0.6325	6.48	0.99	1.79	2.53	1.13	0	0.65	0
cis_mRNA_dw20k	1679	NA	LTCONS_00002212	MTCONS_00002214	BMSK_chr1	14195324	14196032	663	-	BMSK_chr1	14197710	14245191	4711	-	*	0.8209	0.6325	3.41	1.09	0.73	0.1	1.13	0	0.65	0
cis_mRNA_overlap	0	Lnc-Overlap-mRNA	LTCONS_00002217	MTCONS_00002214	BMSK_chr1	14243107	14247362	514	-	BMSK_chr1	14197710	14245191	4711	-	-251.26	0.7723	0.6325	3.61	0.06	0.77	1.46	1.13	0	0.65	0
tran	18912	NA	LTCONS_00002217	MTCONS_00002213	BMSK_chr1	14243107	14247362	514	-	BMSK_chr1	14197710	14224196	4527	-	-251.26	0.9244	0.8	3.61	0.06	0.77	1.46	4.96	1.24	0.34	1.69
cis_mRNA_dw20k	8742	NA	LTCONS_00002225	BMSK0000505.1_dup1	BMSK_chr1	14446786	14447523	738	-	BMSK_chr1	14456264	14459870	1149	-	*	0.9967	0.9487	0.81	0.44	0	0	30.3	19.43	10.05	9.99
cis_mRNA_overlap	0	Lnc-AntiCompleteIn-mRNAExon	LTCONS_00002225	BMSK0000504.1_dup1	BMSK_chr1	14446786	14447523	738	-	BMSK_chr1	14446447	14454769	2020	+	-1438.6	0.9361	1	0.81	0.44	0	0	0.15	0.03	0	0
cis_mRNA_overlap	0	Lnc-AntiCompleteIn-mRNAExon	LTCONS_00002230	BMSK0000506.1_dup1	BMSK_chr1	14479053	14479314	262	-	BMSK_chr1	14473591	14479642	1179	+	-549.8	0.9974	0.9487	2.7	0	0.14	0	57.29	6.82	13.22	10.16
cis_mRNA_dw20k	3391	NA	LTCONS_00002234	MTCONS_00000859	BMSK_chr1	14513024	14513261	238	-	BMSK_chr1	14508211	14509634	905	+	*	0.9815	1	3.18	0.47	0.91	0.31	8.75	5.02	5.66	3.93
cis_mRNA_up10k	9370	NA	LTCONS_00002234	BMSK0000510.1_dup1	BMSK_chr1	14513024	14513261	238	-	BMSK_chr1	14522630	14540160	2076	+	*	0.9726	0.9487	3.18	0.47	0.91	0.31	0.94	0	0.38	0
cis_mRNA_overlap	0	Lnc-AntiOverlap-mRNA	LTCONS_00002236	MTCONS_00000871	BMSK_chr1	14680123	14680769	647	-	BMSK_chr1	14661397	14680686	3006	+	-904.4	0.8799	0.8	3.01	4.29	3.76	3.56	230.32	328.88	243.55	253.63
cis_mRNA_up10k	6722	NA	LTCONS_00002239	MTCONS_00002237	BMSK_chr1	14701113	14702141	1029	-	BMSK_chr1	14681002	14694392	803	-	*	0.708	0.8	3.84	2.66	5.97	2.53	1.22	1.38	1.71	0.32
cis_mRNA_dw20k	3244	NA	LTCONS_00002256	MTCONS_00002260	BMSK_chr1	15195499	15196348	850	-	BMSK_chr1	15199591	15370979	3672	-	*	0.666	0.8	1.7	2.45	0.15	1.6	6.34	4.67	0.96	1.57
cis_mRNA_dw20k	3244	NA	LTCONS_00002256	MTCONS_00002261	BMSK_chr1	15195499	15196348	850	-	BMSK_chr1	15199591	15370985	3615	-	*	-0.7214	-0.8	1.7	2.45	0.15	1.6	1.41	2.68	5.88	4.91
cis_mRNA_dw20k	6061	NA	LTCONS_00002256	BMSK0000531.1_dup1	BMSK_chr1	15195499	15196348	850	-	BMSK_chr1	15202408	15205346	720	-	*	-0.9081	-0.6325	1.7	2.45	0.15	1.6	0.45	0	1.15	0
cis_mRNA_dw20k	1939	NA	LTCONS_00002257	MTCONS_00002260	BMSK_chr1	15196487	15197653	1167	-	BMSK_chr1	15199591	15370979	3672	-	*	0.9228	0.8	0.93	0.66	0.51	0.38	6.34	4.67	0.96	1.57
cis_mRNA_dw20k	1939	NA	LTCONS_00002257	MTCONS_00002261	BMSK_chr1	15196487	15197653	1167	-	BMSK_chr1	15199591	15370985	3615	-	*	-0.8855	-0.8	0.93	0.66	0.51	0.38	1.41	2.68	5.88	4.91
cis_mRNA_dw20k	733	NA	LTCONS_00002258	MTCONS_00002260	BMSK_chr1	15197909	15198859	951	-	BMSK_chr1	15199591	15370979	3672	-	*	0.8326	1	1.54	0.24	0.03	0.17	6.34	4.67	0.96	1.57
cis_mRNA_dw20k	733	NA	LTCONS_00002258	MTCONS_00002261	BMSK_chr1	15197909	15198859	951	-	BMSK_chr1	15199591	15370985	3615	-	*	-0.8233	-1	1.54	0.24	0.03	0.17	1.41	2.68	5.88	4.91
cis_mRNA_dw20k	238	NA	LTCONS_00002259	MTCONS_00002260	BMSK_chr1	15199136	15199354	219	-	BMSK_chr1	15199591	15370979	3672	-	*	0.8869	0.7379	1.17	1.56	0	0	6.34	4.67	0.96	1.57
cis_mRNA_dw20k	238	NA	LTCONS_00002259	MTCONS_00002261	BMSK_chr1	15199136	15199354	219	-	BMSK_chr1	15199591	15370985	3615	-	*	-0.8785	-0.7379	1.17	1.56	0	0	1.41	2.68	5.88	4.91
cis_mRNA_overlap	0	Lnc-AntiCompleteIn-mRNAExon	LTCONS_00002274	MTCONS_00000910	BMSK_chr1	15618567	15619229	428	-	BMSK_chr1	15618532	15625643	2886	+	-822.8	0.9793	1	1.39	0.4	0.55	0.87	29.03	14.41	17.67	19.27
cis_mRNA_overlap	0	Lnc-AntiCompleteIn-mRNAExon	LTCONS_00002275	MTCONS_00000910	BMSK_chr1	15624393	15624685	293	-	BMSK_chr1	15618532	15625643	2886	+	-488.5	0.9321	0.6325	0.95	0	0.24	0	29.03	14.41	17.67	19.27
cis_mRNA_dw20k	1041	NA	LTCONS_00002286	MTCONS_00000918	BMSK_chr1	15800610	15801055	446	-	BMSK_chr1	15722231	15799570	3098	+	*	0.8944	0.6325	0.74	0.15	0	0	30.13	8.07	15.21	8.04
cis_mRNA_dw20k	1218	NA	LTCONS_00002286	BMSK0000548.1_dup1	BMSK_chr1	15800610	15801055	446	-	BMSK_chr1	15790611	15799393	1882	+	*	1	1	0.74	0.15	0	0	17.53	3.58	0	0
cis_mRNA_dw20k	3322	NA	LTCONS_00002287	BMSK0000548.1_dup1	BMSK_chr1	15802714	15803061	348	-	BMSK_chr1	15790611	15799393	1882	+	*	-0.6827	-0.7379	0.19	0.1	1.28	1.1	17.53	3.58	0	0
cis_mRNA_dw20k	3604	NA	LTCONS_00002289	MTCONS_00002292	BMSK_chr1	15806730	15807411	682	-	BMSK_chr1	15811014	15832681	1283	-	*	0.6009	0.8	4.01	1.88	4.07	3.22	10.03	4.33	5.31	5.04
cis_mRNA_dw20k	8224	NA	LTCONS_00002290	BMSK0000548.1_dup1	BMSK_chr1	15807616	15810518	2460	-	BMSK_chr1	15790611	15799393	1882	+	*	0.9373	0.6325	3.61	2.35	2.14	2.59	17.53	3.58	0	0
cis_mRNA_up10k	7099	NA	LTCONS_00002296	BMSK0000553.1_dup1	BMSK_chr1	15893594	15903402	674	-	BMSK_chr1	15861806	15886496	960	-	*	0.9814	0.9487	1.75	0.98	1.34	4.23	0.1	0.07	0.1	0.17
cis_mRNA_dw20k	12108	NA	LTCONS_00002300	MTCONS_00002307	BMSK_chr1	16023885	16024250	366	-	BMSK_chr1	16036357	16045568	1144	-	*	0.7389	0.8	4.6	0.89	3.63	2.16	8.67	2.1	2.26	2.52
cis_mRNA_up10k	1964	NA	LTCONS_00002300	MTCONS_00002297	BMSK_chr1	16023885	16024250	366	-	BMSK_chr1	15903819	16021922	4869	-	*	0.7292	0.8	4.6	0.89	3.63	2.16	19.09	0.02	0.09	0.22
tran	NA	NA	LTCONS_00002300	MTCONS_00046866	BMSK_chr1	16023885	16024250	366	-	BMSK_chr6	9783645	9859461	3402	+	-366.61	0.8193	0.8	4.6	0.89	3.63	2.16	32.42	14.32	18.68	10.65
cis_mRNA_dw20k	1930	NA	LTCONS_00002305	MTCONS_00002307	BMSK_chr1	16032399	16034428	798	-	BMSK_chr1	16036357	16045568	1144	-	*	0.9894	0.8	6.19	1.58	0.9	1.77	8.67	2.1	2.26	2.52
cis_mRNA_dw20k	1829	NA	LTCONS_00002314	MTCONS_00002317	BMSK_chr1	16157530	16162965	5156	-	BMSK_chr1	16164793	16198130	3745	-	*	0.8794	0.8	7.2	2.95	4.87	3.33	1.48	0.94	0.97	0.6
cis_mRNA_dw20k	1829	NA	LTCONS_00002314	MTCONS_00002318	BMSK_chr1	16157530	16162965	5156	-	BMSK_chr1	16164793	16198138	3858	-	*	0.926	0.8	7.2	2.95	4.87	3.33	2.84	0.87	0.98	0.83
cis_mRNA_dw20k	382	NA	LTCONS_00002325	BMSK0000568.1_dup1	BMSK_chr1	16325007	16325509	503	-	BMSK_chr1	16315486	16324626	1812	+	*	-0.9379	-1	0.32	0.2	0.33	0.47	0.32	0.7	0.14	0
cis_mRNA_dw20k	1185	NA	LTCONS_00002326	BMSK0000568.1_dup1	BMSK_chr1	16325810	16326146	337	-	BMSK_chr1	16315486	16324626	1812	+	*	-0.6524	-0.6325	0.2	0	0	1.55	0.32	0.7	0.14	0
cis_mRNA_dw20k	5424	NA	LTCONS_00002333	BMSK0000578.1_dup1	BMSK_chr1	16532760	16534218	1459	-	BMSK_chr1	16514377	16527337	1089	+	*	0.9888	0.6325	0.88	0	0	0.04	43.57	10.12	14.99	11.27
cis_mRNA_up10k	6460	NA	LTCONS_00002333	MTCONS_00000986	BMSK_chr1	16532760	16534218	1459	-	BMSK_chr1	16540677	16552202	2169	+	*	0.999	0.6325	0.88	0	0	0.04	184.71	0.05	0.7	0.11
cis_mRNA_overlap	0	Lnc-CompleteIn-mRNAIntron	LTCONS_00002341	MTCONS_00002337	BMSK_chr1	16587860	16588330	471	-	BMSK_chr1	16553609	16719415	11133	-	*	0.8976	0.8	1.18	0.72	0.49	0.29	3.84	0.33	0.94	0
cis_mRNA_overlap	0	Lnc-CompleteIn-mRNAIntron	LTCONS_00002344	MTCONS_00002336	BMSK_chr1	16621755	16622077	323	-	BMSK_chr1	16553609	16719415	11136	-	*	-0.9701	-1	1.11	0.55	1.32	0	0.77	0.96	0.37	1.54
cis_mRNA_overlap	0	Lnc-CompleteIn-mRNAIntron	LTCONS_00002344	MTCONS_00002337	BMSK_chr1	16621755	16622077	323	-	BMSK_chr1	16553609	16719415	11133	-	*	0.6019	0.8	1.11	0.55	1.32	0	3.84	0.33	0.94	0
cis_mRNA_overlap	0	Lnc-CompleteIn-mRNAIntron	LTCONS_00002345	MTCONS_00002336	BMSK_chr1	16626206	16626483	278	-	BMSK_chr1	16553609	16719415	11136	-	*	-0.8437	-0.9487	0.63	0	0.76	0	0.77	0.96	0.37	1.54
cis_mRNA_overlap	0	Lnc-CompleteIn-mRNAIntron	LTCONS_00002345	MTCONS_00002337	BMSK_chr1	16626206	16626483	278	-	BMSK_chr1	16553609	16719415	11133	-	*	0.6382	0.7379	0.63	0	0.76	0	3.84	0.33	0.94	0
cis_mRNA_overlap	0	Lnc-CompleteIn-mRNAIntron	LTCONS_00002347	MTCONS_00002336	BMSK_chr1	16628702	16628911	210	-	BMSK_chr1	16553609	16719415	11136	-	*	-0.8741	-0.8	0.35	0.36	1.59	0	0.77	0.96	0.37	1.54
cis_mRNA_overlap	0	Lnc-CompleteIn-mRNAIntron	LTCONS_00002348	MTCONS_00002336	BMSK_chr1	16629159	16629421	263	-	BMSK_chr1	16553609	16719415	11136	-	*	0.9211	0.9487	0	0.42	0	0.69	0.77	0.96	0.37	1.54
cis_mRNA_overlap	0	Lnc-CompleteIn-mRNAIntron	LTCONS_00002348	MTCONS_00002337	BMSK_chr1	16629159	16629421	263	-	BMSK_chr1	16553609	16719415	11133	-	*	-0.7183	-0.9487	0	0.42	0	0.69	3.84	0.33	0.94	0
cis_mRNA_overlap	0	Lnc-CompleteIn-mRNAIntron	LTCONS_00002349	MTCONS_00002336	BMSK_chr1	16634001	16634344	344	-	BMSK_chr1	16553609	16719415	11136	-	*	-0.7395	-0.7379	0.89	0	0.7	0	0.77	0.96	0.37	1.54
cis_mRNA_overlap	0	Lnc-CompleteIn-mRNAIntron	LTCONS_00002349	MTCONS_00002337	BMSK_chr1	16634001	16634344	344	-	BMSK_chr1	16553609	16719415	11133	-	*	0.8355	0.9487	0.89	0	0.7	0	3.84	0.33	0.94	0
cis_mRNA_overlap	0	Lnc-CompleteIn-mRNAIntron	LTCONS_00002350	MTCONS_00002336	BMSK_chr1	16670654	16670954	301	-	BMSK_chr1	16553609	16719415	11136	-	*	0.6955	0.6325	0.8	0	0	1.06	0.77	0.96	0.37	1.54
cis_mRNA_overlap	0	Lnc-AntiOverlap-mRNA	LTCONS_00002356	MTCONS_00000994	BMSK_chr1	16745643	16745870	228	-	BMSK_chr1	16730778	16758740	6716	+	-409.1	-0.8997	-0.8889	0.64	0	0.96	0	0	0.15	0	0.26
cis_mRNA_overlap	0	Lnc-AntiOverlap-mRNA	LTCONS_00002356	MTCONS_00000995	BMSK_chr1	16745643	16745870	228	-	BMSK_chr1	16730778	16758740	6941	+	-409.1	0.6053	0.7379	0.64	0	0.96	0	1.97	0.64	0.89	0
cis_mRNA_dw20k	1912	NA	LTCONS_00002363	MTCONS_00001009	BMSK_chr1	16938705	16939576	872	-	BMSK_chr1	16896596	16936794	1999	+	*	0.9995	0.9487	1.98	0	0.04	0	5.82	0.66	0.82	0.53
cis_mRNA_dw20k	2244	NA	LTCONS_00002363	BMSK0000594.1_dup1	BMSK_chr1	16938705	16939576	872	-	BMSK_chr1	16927739	16936462	1068	+	*	0.9897	0.9487	1.98	0	0.04	0	3.12	0.42	0.72	0.19
cis_mRNA_dw20k	568	NA	LTCONS_00002363	MTCONS_00002364	BMSK_chr1	16938705	16939576	872	-	BMSK_chr1	16940143	16955384	3741	-	*	0.9942	0.6325	1.98	0	0.04	0	4.1	0.94	0.83	0.5
cis_mRNA_dw20k	3612	NA	LTCONS_00002380	MTCONS_00002382	BMSK_chr1	17501675	17501960	286	-	BMSK_chr1	17505571	17562644	11379	-	*	0.877	1	31.57	25.33	27.17	25.68	3.52	1.24	3.03	1.41
cis_mRNA_dw20k	3612	NA	LTCONS_00002380	MTCONS_00002385	BMSK_chr1	17501675	17501960	286	-	BMSK_chr1	17505571	17708195	11900	-	*	0.9859	1	31.57	25.33	27.17	25.68	31.02	8.09	12.28	11.09
cis_mRNA_dw20k	5032	NA	LTCONS_00002391	MTCONS_00002395	BMSK_chr1	17791434	17792107	674	-	BMSK_chr1	17797138	17823049	7798	-	*	0.639	0.8	3.16	0.61	0.37	0.45	2.21	2.16	1.11	0.78
cis_mRNA_dw20k	3696	NA	LTCONS_00002392	MTCONS_00002395	BMSK_chr1	17792856	17793443	588	-	BMSK_chr1	17797138	17823049	7798	-	*	0.631	1	3.88	0.51	0.5	0.23	2.21	2.16	1.11	0.78
tran	NA	NA	LTCONS_00002400	MTCONS_00049136	BMSK_chr1	17833849	17834507	659	-	BMSK_chr7	6767563	6778723	3536	-	-318.05	0.877	1	5.08	4.61	4.27	6.09	2.2	1.28	0.74	2.3
cis_mRNA_overlap	0	Lnc-AntiOverlap-mRNA	LTCONS_00002404	BMSK0000620.1_dup1	BMSK_chr1	17979158	17979450	293	-	BMSK_chr1	17974413	17979304	861	+	-346.5	0.8236	0.9487	1.42	0.86	1.43	0	0.53	0	0.79	0
cis_mRNA_dw20k	6453	NA	LTCONS_00002405	BMSK0000620.1_dup1	BMSK_chr1	17985756	17987051	1296	-	BMSK_chr1	17974413	17979304	861	+	*	0.8684	0.9487	1.12	1.08	1.53	0.88	0.53	0	0.79	0
cis_mRNA_overlap	0	Lnc-CompleteIn-mRNAIntron	LTCONS_00002410	MTCONS_00002408	BMSK_chr1	17994831	17995185	355	-	BMSK_chr1	17987735	18001788	3869	-	*	0.9464	1	0	0.59	2.31	0.29	0.96	1.67	2.35	0.99
cis_mRNA_dw20k	15569	NA	LTCONS_00002411	MTCONS_00001048	BMSK_chr1	17995341	17995716	376	-	BMSK_chr1	17948653	17979773	3105	+	*	0.9428	0.8	1.61	0.28	1.08	0.09	20.9	8.8	12.91	9.24
cis_mRNA_dw20k	16038	NA	LTCONS_00002411	BMSK0000620.1_dup1	BMSK_chr1	17995341	17995716	376	-	BMSK_chr1	17974413	17979304	861	+	*	0.8292	0.7379	1.61	0.28	1.08	0.09	0.53	0	0.79	0
cis_mRNA_overlap	0	Lnc-CompleteIn-mRNAIntron	LTCONS_00002412	MTCONS_00002408	BMSK_chr1	17995833	17996390	558	-	BMSK_chr1	17987735	18001788	3869	-	*	0.8818	0.8	0.17	0.54	1.29	0.59	0.96	1.67	2.35	0.99
cis_mRNA_overlap	0	Lnc-CompleteIn-mRNAIntron	LTCONS_00002414	MTCONS_00002408	BMSK_chr1	17999746	18000462	717	-	BMSK_chr1	17987735	18001788	3869	-	*	0.8583	0.6325	0	0	1.3	0.05	0.96	1.67	2.35	0.99
tran	NA	NA	LTCONS_00002470	MTCONS_00036800	BMSK_chr1	18126008	18126273	266	-	BMSK_chr26	4971463	4975525	4063	+	-101.63	0.8658	1	2.65	3.7	0.27	4.61	1.18	5.84	1	7.56
tran	NA	NA	LTCONS_00002498	MTCONS_00034408	BMSK_chr1	18206140	18206581	442	-	BMSK_chr24	17912933	17937147	4830	-	-436.99	-0.7019	-1	0.07	0.23	2.49	0.92	9.65	5.4	3.74	4.29
cis_mRNA_dw20k	18748	NA	LTCONS_00002526	BMSK0000622.1_dup1	BMSK_chr1	18247701	18248033	333	-	BMSK_chr1	18266780	18268097	1056	-	*	0.9325	0.9487	0.16	0	0.91	0	1.83	1.71	2.6	1.25
cis_mRNA_dw20k	16521	NA	LTCONS_00002528	BMSK0000622.1_dup1	BMSK_chr1	18250040	18250260	221	-	BMSK_chr1	18266780	18268097	1056	-	*	-0.8944	-1	0.33	0.34	0	1.18	1.83	1.71	2.6	1.25
cis_mRNA_dw20k	11640	NA	LTCONS_00002530	BMSK0000622.1_dup1	BMSK_chr1	18254828	18255141	314	-	BMSK_chr1	18266780	18268097	1056	-	*	0.8788	0.8	0.11	0.45	0.77	0	1.83	1.71	2.6	1.25
cis_mRNA_dw20k	176	NA	LTCONS_00002537	MTCONS_00002538	BMSK_chr1	18349129	18350877	1749	-	BMSK_chr1	18351052	18374257	7734	-	*	0.9665	1	7.91	5	7.64	6.72	18.22	6.24	14.12	12.52
cis_mRNA_up10k	1871	NA	LTCONS_00002548	MTCONS_00001068	BMSK_chr1	18555873	18556221	349	-	BMSK_chr1	18558091	18568388	852	+	*	0.9497	0.8	1.46	0.1	0.2	0	109.45	17.78	51.36	36.36
tran	NA	NA	LTCONS_00002557	MTCONS_00019907	BMSK_chr1	18835243	18835532	290	-	BMSK_chr17	11721753	11726984	1612	-	-239.72	0.9965	0.8	0.82	24.77	1.62	11.74	1.4	35.33	1.26	14.04
tran	NA	NA	LTCONS_00002565	MTCONS_00023677	BMSK_chr1	19336950	19337501	552	-	BMSK_chr19	14659814	14665446	5633	-	-1106.8	0.8792	0.8	1.81	1.03	0	0.48	16.73	3.84	2.47	4.23
tran	NA	NA	LTCONS_00002565	MTCONS_00032201	BMSK_chr1	19336950	19337501	552	-	BMSK_chr24	1026108	1032759	6652	+	-1107.5	0.8967	0.8	1.81	1.03	0	0.48	23.34	9.42	0.63	13.09
cis_mRNA_dw20k	15527	NA	LTCONS_00002573	MTCONS_00001125	BMSK_chr1	19909685	19958682	267	-	BMSK_chr1	19812554	19894159	11653	+	*	-0.7566	-0.6325	0.13	0	0	0.4	0.77	0.51	1.18	0.15
cis_mRNA_dw20k	15527	NA	LTCONS_00002573	MTCONS_00001127	BMSK_chr1	19909685	19958682	267	-	BMSK_chr1	19813839	19894159	11823	+	*	0.8774	0.9487	0.13	0	0	0.4	0.64	0.13	0	0.77
tran	NA	NA	LTCONS_00002575	BMSK0012656.1_dup1	BMSK_chr1	19960529	19961247	660	-	BMSK_chr22	7069225	7069732	366	-	-147.13	0.9945	0.6325	17.18	3.02	2.4	2.33	1.7	0	0.14	0
tran	NA	NA	LTCONS_00002575	BMSK0013469.1_dup1	BMSK_chr1	19960529	19961247	660	-	BMSK_chr23	14751090	14751332	243	-	-112.32	0.9949	0.9487	17.18	3.02	2.4	2.33	1.03	0.15	0	0
cis_mRNA_overlap	0	Lnc-AntiCompleteIn-mRNAExon	LTCONS_00002579	MTCONS_00001148	BMSK_chr1	20029734	20045528	291	-	BMSK_chr1	20027827	20056195	3200	+	-644.3	0.6167	0.7379	0.96	0	1.08	0	15.77	4.5	6.06	4.6
cis_mRNA_overlap	0	Lnc-AntiOverlap-mRNA	LTCONS_00002579	BMSK0000673.1_dup1	BMSK_chr1	20029734	20045528	291	-	BMSK_chr1	20044797	20054765	1377	+	-421.7	0.6237	0.7379	0.96	0	1.08	0	4.96	1.03	2.21	2.2
cis_mRNA_dw20k	7165	NA	LTCONS_00002586	MTCONS_00001155	BMSK_chr1	20254786	20255084	299	-	BMSK_chr1	20181341	20247622	3778	+	*	0.9952	0.6325	1.74	0	0.12	0	14.35	1.78	2.92	3.13
cis_mRNA_up10k	3797	NA	LTCONS_00002587	BMSK0000677.1_dup1	BMSK_chr1	20257448	20258010	563	-	BMSK_chr1	20250040	20253652	2448	-	*	0.7772	0.7379	5.78	27.72	18.53	28.99	0	1	0	0.52
cis_mRNA_up10k	1953	NA	LTCONS_00002594	MTCONS_00002593	BMSK_chr1	20333792	20334211	420	-	BMSK_chr1	20314809	20331840	2905	-	*	0.9565	1	6.7	6.12	13.81	11.1	59.8	42.8	122.33	77.97
cis_mRNA_up10k	2254	NA	LTCONS_00002594	BMSK0000680.1_dup1	BMSK_chr1	20333792	20334211	420	-	BMSK_chr1	20314809	20331539	2817	-	*	0.7011	0.8	6.7	6.12	13.81	11.1	66.18	21.62	90.49	48.3
cis_mRNA_dw20k	3114	NA	LTCONS_00002595	BMSK0000681.1_dup1	BMSK_chr1	20334338	20337222	2859	-	BMSK_chr1	20340335	20355022	2631	-	*	0.7137	0.8	4.92	3.35	6.19	3.99	11.29	4.59	9.14	7.42
cis_mRNA_up10k	2499	NA	LTCONS_00002595	MTCONS_00002593	BMSK_chr1	20334338	20337222	2859	-	BMSK_chr1	20314809	20331840	2905	-	*	0.8589	0.8	4.92	3.35	6.19	3.99	59.8	42.8	122.33	77.97
cis_mRNA_up10k	2800	NA	LTCONS_00002595	BMSK0000680.1_dup1	BMSK_chr1	20334338	20337222	2859	-	BMSK_chr1	20314809	20331539	2817	-	*	0.9834	1	4.92	3.35	6.19	3.99	66.18	21.62	90.49	48.3
cis_mRNA_dw20k	12519	NA	LTCONS_00002599	MTCONS_00001167	BMSK_chr1	20399883	20400438	556	-	BMSK_chr1	20373318	20387365	2423	+	*	0.975	0.8	2.96	0.66	0.41	0.42	4.04	1.86	1.26	1.93
cis_mRNA_dw20k	2569	NA	LTCONS_00002600	MTCONS_00002602	BMSK_chr1	20400659	20401242	584	-	BMSK_chr1	20403810	20415675	1255	-	*	0.9774	0.8	2.75	0.85	0.56	0.17	1.74	0.07	0.13	0
cis_mRNA_dw20k	14260	NA	LTCONS_00002601	MTCONS_00002605	BMSK_chr1	20401514	20401803	290	-	BMSK_chr1	20416062	20423822	1731	-	*	0.9775	0.8	4.56	0.37	1.33	0.25	2.53	0.29	0.79	0.69
cis_mRNA_dw20k	2008	NA	LTCONS_00002601	MTCONS_00002602	BMSK_chr1	20401514	20401803	290	-	BMSK_chr1	20403810	20415675	1255	-	*	0.9824	1	4.56	0.37	1.33	0.25	1.74	0.07	0.13	0
cis_mRNA_dw20k	2008	NA	LTCONS_00002601	MTCONS_00002603	BMSK_chr1	20401514	20401803	290	-	BMSK_chr1	20403810	20415675	1240	-	*	0.9423	0.8	4.56	0.37	1.33	0.25	1	0.11	0.57	0.33
cis_mRNA_up10k	4644	NA	LTCONS_00002607	MTCONS_00002605	BMSK_chr1	20428465	20433129	213	-	BMSK_chr1	20416062	20423822	1731	-	*	-0.72	-0.8	0.17	1.25	0.52	0.35	2.53	0.29	0.79	0.69
cis_mRNA_dw20k	18441	NA	LTCONS_00002612	MTCONS_00002615	BMSK_chr1	20500139	20500775	637	-	BMSK_chr1	20519215	20574178	4392	-	*	0.6589	0.8	0.55	0.26	1.07	0.41	0.9	0.57	1.05	0
cis_mRNA_overlap	0	Lnc-CompleteIn-mRNAIntron	LTCONS_00002616	MTCONS_00002615	BMSK_chr1	20537464	20537799	336	-	BMSK_chr1	20519215	20574178	4392	-	*	-0.9823	-0.9487	0	0.21	0	0.73	0.9	0.57	1.05	0
cis_mRNA_dw20k	8361	NA	LTCONS_00002622	BMSK0000690.1_dup1	BMSK_chr1	20632870	20633744	875	-	BMSK_chr1	20642104	20644476	741	-	*	0.7481	0.8	11.18	20.73	8.56	23.61	6.27	8.01	1.44	6.6
cis_mRNA_dw20k	231	NA	LTCONS_00002623	MTCONS_00002625	BMSK_chr1	20634023	20640635	1312	-	BMSK_chr1	20640865	20714747	1400	-	*	0.7688	0.8	12.06	19.68	20.55	19.2	13.61	19.17	33.29	22.75
cis_mRNA_dw20k	2378	NA	LTCONS_00002623	BMSK0000689.1_dup1	BMSK_chr1	20634023	20640635	1312	-	BMSK_chr1	20624470	20631646	1371	+	*	-0.9642	-0.8	12.06	19.68	20.55	19.2	0.43	0.07	0.11	0.19
cis_mRNA_dw20k	13882	NA	LTCONS_00002628	BMSK0000692.1_dup1	BMSK_chr1	20804946	20823647	304	-	BMSK_chr1	20785099	20791065	1446	+	*	-0.8245	-1	0.98	4.92	9.06	3.25	1.27	0.1	0	0.31
cis_mRNA_overlap	0	Lnc-AntiOverlap-mRNA	LTCONS_00002634	MTCONS_00001211	BMSK_chr1	21098635	21247681	577	-	BMSK_chr1	21098723	21257017	946	+	-752.59	0.6198	0.8	0.11	0.4	1.3	0.98	4.46	7.97	12.68	4.47
cis_mRNA_overlap	0	Lnc-AntiCompleteIn-mRNAExon	LTCONS_00002637	MTCONS_00001230	BMSK_chr1	21237624	21237912	289	-	BMSK_chr1	21237616	21258424	2420	+	-739.1	0.7318	0.9487	0.6	0.75	1.46	0.62	0	1.44	1.53	0
cis_mRNA_overlap	0	Lnc-AntiCompleteIn-mRNAIntron	LTCONS_00002637	MTCONS_00001211	BMSK_chr1	21237624	21237912	289	-	BMSK_chr1	21098723	21257017	946	+	*	0.9621	1	0.6	0.75	1.46	0.62	4.46	7.97	12.68	4.47
cis_mRNA_dw20k	15118	NA	LTCONS_00002643	MTCONS_00001230	BMSK_chr1	21273541	21303570	507	-	BMSK_chr1	21237616	21258424	2420	+	*	-0.6353	-0.6325	13.47	9.26	6.03	8.45	0	1.44	1.53	0
cis_mRNA_dw20k	16525	NA	LTCONS_00002643	MTCONS_00001211	BMSK_chr1	21273541	21303570	507	-	BMSK_chr1	21098723	21257017	946	+	*	-0.7479	-0.8	13.47	9.26	6.03	8.45	4.46	7.97	12.68	4.47
cis_mRNA_overlap	0	Lnc-Overlap-mRNA	LTCONS_00002643	BMSK0000714.1_dup1	BMSK_chr1	21273541	21303570	507	-	BMSK_chr1	21302988	21303570	468	-	*	0.9748	0.8	13.47	9.26	6.03	8.45	99.43	47.36	0.29	51.93
tran	NA	NA	LTCONS_00002643	BMSK0006222.1_dup1	BMSK_chr1	21273541	21303570	507	-	BMSK_chr11	6036310	6036910	390	+	-119.2	0.9251	0.9487	13.47	9.26	6.03	8.45	2.49	1.33	0	0
cis_mRNA_dw20k	16525	NA	LTCONS_00002644	MTCONS_00001211	BMSK_chr1	21273541	21303611	590	-	BMSK_chr1	21098723	21257017	946	+	*	-0.8627	-0.8	42.27	39.6	1.61	32.79	4.46	7.97	12.68	4.47
cis_mRNA_overlap	0	Lnc-Overlap-mRNA	LTCONS_00002644	BMSK0000714.1_dup1	BMSK_chr1	21273541	21303611	590	-	BMSK_chr1	21302988	21303570	468	-	*	0.8769	0.8	42.27	39.6	1.61	32.79	99.43	47.36	0.29	51.93
cis_mRNA_up10k	909	NA	LTCONS_00002651	MTCONS_00002649	BMSK_chr1	21400250	21401025	776	-	BMSK_chr1	21395208	21399342	4135	-	*	0.9925	0.9487	0.94	0	0	0.21	1.32	0.05	0.1	0.21
cis_mRNA_up10k	2116	NA	LTCONS_00002652	MTCONS_00002649	BMSK_chr1	21401457	21401933	477	-	BMSK_chr1	21395208	21399342	4135	-	*	0.9974	0.9487	1.23	0	0	0.21	1.32	0.05	0.1	0.21
cis_mRNA_up10k	1461	NA	LTCONS_00002654	MTCONS_00001246	BMSK_chr1	21405550	21405853	304	-	BMSK_chr1	21407313	21409928	2616	+	*	0.9432	0.6325	0	0.94	0	0.12	0.96	2.81	0.12	0.4
cis_mRNA_dw20k	17472	NA	LTCONS_00002661	MTCONS_00003844	BMSK_chr10	8079	8365	287	+	BMSK_chr10	25836	28718	1228	-	*	-0.6566	-0.8	0.36	0	0.98	0.12	0.93	7.03	2.23	4.52
cis_mRNA_dw20k	19234	NA	LTCONS_00002662	MTCONS_00002658	BMSK_chr10	24171	24608	438	+	BMSK_chr10	2817	4938	639	+	*	0.7944	0.6325	0	0.08	0.27	0	2.55	2.84	11.31	6.59
cis_mRNA_up10k	5541	NA	LTCONS_00002663	MTCONS_00003842	BMSK_chr10	26493	26725	233	+	BMSK_chr10	20426	20953	528	-	*	0.7628	0.9487	0	1.28	1.09	0	0.61	1.65	0.62	0.06
cis_mRNA_overlap	0	Lnc-AntiCompleteIn-mRNAExon	LTCONS_00002666	MTCONS_00003849	BMSK_chr10	62009	62347	269	+	BMSK_chr10	61675	66980	1606	-	-642.5	-0.975	-0.9487	0	0	0.66	1.2	13.29	11.42	7.77	5.09
cis_mRNA_dw20k	8051	NA	LTCONS_00002673	BMSK0005250.1_dup1	BMSK_chr10	89872	93218	3347	+	BMSK_chr10	78980	81822	747	+	*	0.6255	0.8	1.42	0.63	1.27	1.37	0.38	0.26	0.3	0.57
cis_mRNA_up10k	8377	NA	LTCONS_00002680	BMSK0005252.1_dup1	BMSK_chr10	118634	119057	424	+	BMSK_chr10	127433	129227	756	+	*	-0.7825	-0.6325	0.7	1.21	1.63	0.08	0	0.17	0	0.62
tran	NA	NA	LTCONS_00002682	BMSK0002087.1_dup1	BMSK_chr10	137244	138590	1347	+	BMSK_chr4	11932086	11933722	510	-	-499.7	0.7789	0.6325	0	0	0.04	1.06	0.08	0.2	0.13	0.26
tran	NA	NA	LTCONS_00002714	MTCONS_00051252	BMSK_chr10	1469072	1469860	789	+	BMSK_chr8	10569014	10572067	2684	-	-287.57	0.9866	0.9487	1.38	0.26	0.26	0	3.62	0.76	0.62	0.56
cis_mRNA_dw20k	11919	NA	LTCONS_00002715	MTCONS_00003896	BMSK_chr10	1478292	1520634	209	+	BMSK_chr10	1532552	1540285	2169	-	*	-0.982	-0.9487	4.08	1.1	4.63	0	0	0.52	0	0.55
cis_mRNA_up10k	449	NA	LTCONS_00002715	BMSK0005274.1_dup1	BMSK_chr10	1478292	1520634	209	+	BMSK_chr10	1521082	1522038	957	+	*	0.6611	0.8	4.08	1.1	4.63	0	1.47	0.14	0.36	0
cis_mRNA_dw20k	418	NA	LTCONS_00002720	MTCONS_00003905	BMSK_chr10	1611074	1611568	495	+	BMSK_chr10	1611985	1741020	5449	-	*	0.7863	0.8	0.59	0.2	0.6	0	34.73	17.11	21.33	14.1
cis_mRNA_dw20k	891	NA	LTCONS_00002722	BMSK0005280.1_dup1	BMSK_chr10	1612694	1613408	323	+	BMSK_chr10	1614298	1626143	3582	-	*	0.6386	0.8	2.22	5.26	4.28	1.52	9.02	10.32	6.7	4.11
cis_mRNA_dw20k	18102	NA	LTCONS_00002724	BMSK0005282.1_dup1	BMSK_chr10	1764105	1764352	248	+	BMSK_chr10	1782453	1784327	564	-	*	-0.9558	-1	0	1.04	0.15	0.59	60.36	31.81	56.71	35.58
cis_mRNA_overlap	0	Lnc-AntiCompleteIn-mRNAExon	LTCONS_00002724	BMSK0005281.1_dup1	BMSK_chr10	1764105	1764352	248	+	BMSK_chr10	1751268	1778920	5667	-	-646.4	0.8872	0.7379	0	1.04	0.15	0.59	0	0.48	0	0.52
cis_mRNA_overlap	0	Lnc-AntiCompleteIn-mRNAExon	LTCONS_00002724	MTCONS_00003909	BMSK_chr10	1764105	1764352	248	+	BMSK_chr10	1751268	1769391	3826	-	-646.4	0.9401	0.9487	0	1.04	0.15	0.59	0	0.72	0	0.64
cis_mRNA_overlap	0	Lnc-AntiCompleteIn-mRNAExon	LTCONS_00002724	MTCONS_00003911	BMSK_chr10	1764105	1764352	248	+	BMSK_chr10	1751268	1780750	6750	-	-646.4	-0.9113	-1	0	1.04	0.15	0.59	5.44	1.54	3.34	2.65
cis_mRNA_dw20k	16825	NA	LTCONS_00002728	MTCONS_00002726	BMSK_chr10	1833474	1833872	399	+	BMSK_chr10	1784754	1816650	883	+	*	0.8067	0.8	1.4	0.15	1.11	0.37	20.52	14.77	17.57	9.55
cis_mRNA_dw20k	19509	NA	LTCONS_00002732	MTCONS_00003917	BMSK_chr10	1842902	1844878	1307	+	BMSK_chr10	1864386	2181510	7431	-	*	-0.8712	-0.7379	1.49	2.29	2.91	1.27	0.25	0	0	0.17
cis_mRNA_dw20k	14131	NA	LTCONS_00002738	MTCONS_00003917	BMSK_chr10	1849457	1850256	450	+	BMSK_chr10	1864386	2181510	7431	-	*	-0.6597	-0.7379	1.02	1.13	1.63	0.68	0.25	0	0	0.17
cis_mRNA_up10k	2314	NA	LTCONS_00002739	MTCONS_00002742	BMSK_chr10	1850639	1850868	230	+	BMSK_chr10	1853181	1857939	4697	+	*	-0.8426	-0.7379	0.32	0.82	0	0	1.21	1.22	1.92	1.86
cis_mRNA_dw20k	12846	NA	LTCONS_00002740	MTCONS_00003917	BMSK_chr10	1851330	1851541	212	+	BMSK_chr10	1864386	2181510	7431	-	*	0.6589	0.7778	0.7	0	0	1.95	0.25	0	0	0.17
cis_mRNA_dw20k	14505	NA	LTCONS_00002745	MTCONS_00002735	BMSK_chr10	1862935	1865891	339	+	BMSK_chr10	1845439	1848431	1414	+	*	0.8421	0.8	7.62	0.93	1.11	1.75	1.2	0.59	0.93	0.85
cis_mRNA_dw20k	289	NA	LTCONS_00002745	MTCONS_00002743	BMSK_chr10	1862935	1865891	339	+	BMSK_chr10	1859069	1862647	1319	+	*	0.9677	0.8	7.62	0.93	1.11	1.75	22.86	5.82	10.69	10.34
cis_mRNA_overlap	0	Lnc-AntiOverlap-mRNA	LTCONS_00002745	MTCONS_00003917	BMSK_chr10	1862935	1865891	339	+	BMSK_chr10	1864386	2181510	7431	-	*	0.8339	0.9487	7.62	0.93	1.11	1.75	0.25	0	0	0.17
cis_mRNA_overlap	0	Lnc-AntiOverlap-mRNA	LTCONS_00002745	MTCONS_00003918	BMSK_chr10	1862935	1865891	339	+	BMSK_chr10	1864386	2181510	7355	-	*	0.8173	0.8	7.62	0.93	1.11	1.75	2.38	1.71	2.09	1.73
cis_mRNA_dw20k	2170	NA	LTCONS_00002750	MTCONS_00002748	BMSK_chr10	2211007	2211219	213	+	BMSK_chr10	2185781	2208838	2191	+	*	0.9678	1	9.87	0.89	5.74	3.17	15.57	2.34	6.54	3.53
cis_mRNA_dw20k	9019	NA	LTCONS_00002750	MTCONS_00003941	BMSK_chr10	2211007	2211219	213	+	BMSK_chr10	2220237	2235936	1393	-	*	0.8226	0.8	9.87	0.89	5.74	3.17	6.06	2.29	3.06	0.26
cis_mRNA_dw20k	8106	NA	LTCONS_00002751	BMSK0005295.1_dup1	BMSK_chr10	2211618	2212132	515	+	BMSK_chr10	2220237	2230189	1275	-	*	0.6651	0.7379	7.63	1.3	1.02	2.34	3.05	0	0	3.36
cis_mRNA_up10k	2794	NA	LTCONS_00002752	BMSK0005297.1_dup1	BMSK_chr10	2239043	2239905	863	+	BMSK_chr10	2242698	2248970	993	+	*	0.9169	1	0.62	0	0.48	0.52	1.75	0	0.69	1.3
cis_mRNA_up10k	8855	NA	LTCONS_00002752	BMSK0005295.1_dup1	BMSK_chr10	2239043	2239905	863	+	BMSK_chr10	2220237	2230189	1275	-	*	0.6778	0.7379	0.62	0	0.48	0.52	3.05	0	0	3.36
cis_mRNA_dw20k	6369	NA	LTCONS_00002756	BMSK0005297.1_dup1	BMSK_chr10	2255338	2255782	445	+	BMSK_chr10	2242698	2248970	993	+	*	0.8671	1	4.29	2.6	4.12	4.27	1.75	0	0.69	1.3
cis_mRNA_dw20k	273	NA	LTCONS_00002771	MTCONS_00002767	BMSK_chr10	2442813	2443053	241	+	BMSK_chr10	2390125	2442541	7974	+	*	-0.6064	-0.7379	0	0	0.6	0.61	15.89	0.93	0.28	0.4
cis_mRNA_overlap	0	Lnc-AntiOverlap-mRNA	LTCONS_00002771	BMSK0005303.1_dup1	BMSK_chr10	2442813	2443053	241	+	BMSK_chr10	2442887	2448228	1401	-	-306.3	0.7204	0.7379	0	0	0.6	0.61	21.66	15.48	30.21	22.14
cis_mRNA_overlap	0	Lnc-AntiOverlap-mRNA	LTCONS_00002780	MTCONS_00003965	BMSK_chr10	2499460	2499732	273	+	BMSK_chr10	2494652	2507097	4792	-	-437.7	0.7467	0.7379	0.77	0	0	0.92	0.84	0.16	0.47	0.57
cis_mRNA_dw20k	1019	NA	LTCONS_00002784	MTCONS_00002781	BMSK_chr10	2516783	2517828	1046	+	BMSK_chr10	2511070	2515765	2120	+	*	0.9137	0.8	2.14	0	0.24	0.43	7.9	2.5	0	2.7
cis_mRNA_dw20k	1019	NA	LTCONS_00002784	MTCONS_00002782	BMSK_chr10	2516783	2517828	1046	+	BMSK_chr10	2511135	2515765	2625	+	*	0.9047	0.8	2.14	0	0.24	0.43	4.87	0.24	2.23	0.42
cis_mRNA_dw20k	5861	NA	LTCONS_00002784	MTCONS_00003968	BMSK_chr10	2516783	2517828	1046	+	BMSK_chr10	2523688	2532831	4070	-	*	0.8632	0.8	2.14	0	0.24	0.43	0.39	0.15	0.13	0.3
cis_mRNA_dw20k	5861	NA	LTCONS_00002784	MTCONS_00003969	BMSK_chr10	2516783	2517828	1046	+	BMSK_chr10	2523688	2558117	4687	-	*	0.774	0.8	2.14	0	0.24	0.43	6.64	1.62	5.24	4.39
cis_mRNA_up10k	9687	NA	LTCONS_00002784	MTCONS_00003965	BMSK_chr10	2516783	2517828	1046	+	BMSK_chr10	2494652	2507097	4792	-	*	0.88	1	2.14	0	0.24	0.43	0.84	0.16	0.47	0.57
cis_mRNA_overlap	0	Lnc-AntiOverlap-mRNA	LTCONS_00002790	BMSK0005316.1_dup1	BMSK_chr10	2606133	2606733	601	+	BMSK_chr10	2606169	2606810	606	-	-1177.61	0.976	1	25.64	8.03	9.63	14.77	464.97	98.68	210.2	260.33
tran	NA	NA	LTCONS_00002792	BMSK0009881.1_dup1	BMSK_chr10	2791107	2794259	1198	+	BMSK_chr17	4485953	4509561	6090	-	-593.12	-0.9583	-0.9487	0.09	5.92	8.12	4.17	0.69	0	0	0.21
cis_mRNA_dw20k	11868	NA	LTCONS_00002794	BMSK0005323.1_dup1	BMSK_chr10	2808708	2811604	363	+	BMSK_chr10	2823471	2835574	1278	-	*	-0.7895	-0.8	0.46	0.19	0	1.14	0.56	0.42	0.76	0.3
cis_mRNA_overlap	0	Lnc-AntiOverlap-mRNA	LTCONS_00002798	BMSK0005323.1_dup1	BMSK_chr10	2822878	2823715	838	+	BMSK_chr10	2823471	2835574	1278	-	-604	0.6846	0.8	1.24	0.81	1.03	0.73	0.56	0.42	0.76	0.3
cis_mRNA_up10k	2561	NA	LTCONS_00002799	BMSK0005324.1_dup1	BMSK_chr10	2893180	2893494	315	+	BMSK_chr10	2883068	2890620	2478	-	*	0.9664	0.8	5.2	0.79	1.7	0	0.77	0.04	0.16	0.1
cis_mRNA_dw20k	6725	NA	LTCONS_00002800	MTCONS_00003990	BMSK_chr10	2931254	2931896	352	+	BMSK_chr10	2938620	2942079	2127	-	*	0.9796	1	11.82	2.88	6.7	5.81	95.35	10.69	34.3	24.64
cis_mRNA_overlap	0	Lnc-AntiCompleteIn-mRNAExon	LTCONS_00002801	MTCONS_00003990	BMSK_chr10	2938736	2939083	348	+	BMSK_chr10	2938620	2942079	2127	-	-706	0.95	1	3.6	0.3	2.16	0.9	95.35	10.69	34.3	24.64
cis_mRNA_up10k	4089	NA	LTCONS_00002801	BMSK0005327.1_dup1	BMSK_chr10	2938736	2939083	348	+	BMSK_chr10	2943171	2956578	2361	+	*	0.8846	0.8	3.6	0.3	2.16	0.9	35.12	9.91	14.43	16.82
cis_mRNA_up10k	2560	NA	LTCONS_00002807	MTCONS_00002809	BMSK_chr10	2986393	2986718	326	+	BMSK_chr10	2989277	3012939	3265	+	*	0.6049	0.8	0.52	0	0.64	0.43	16.43	10.42	12.89	11.12
cis_mRNA_dw20k	15793	NA	LTCONS_00002811	MTCONS_00004003	BMSK_chr10	3013055	3013630	576	+	BMSK_chr10	3029422	3035002	1814	-	*	-0.9366	-0.8	0.5	1.45	1.7	2.13	6.83	2.32	3.39	1.55
cis_mRNA_dw20k	16728	NA	LTCONS_00002811	BMSK0005336.1_dup1	BMSK_chr10	3013055	3013630	576	+	BMSK_chr10	3030357	3037459	855	-	*	-0.9125	-0.6325	0.5	1.45	1.7	2.13	2.34	0	0.35	0
cis_mRNA_overlap	0	Lnc-Overlap-mRNA	LTCONS_00002811	MTCONS_00002810	BMSK_chr10	3013055	3013630	576	+	BMSK_chr10	2989277	3013630	3321	+	*	-0.9279	-0.8	0.5	1.45	1.7	2.13	4.91	0.55	1.63	0
cis_mRNA_dw20k	10124	NA	LTCONS_00002812	MTCONS_00002809	BMSK_chr10	3023062	3023282	221	+	BMSK_chr10	2989277	3012939	3265	+	*	-0.8326	-0.9487	0	2.05	0	1.35	16.43	10.42	12.89	11.12
cis_mRNA_dw20k	6141	NA	LTCONS_00002812	MTCONS_00004003	BMSK_chr10	3023062	3023282	221	+	BMSK_chr10	3029422	3035002	1814	-	*	-0.7175	-0.7379	0	2.05	0	1.35	6.83	2.32	3.39	1.55
cis_mRNA_dw20k	7076	NA	LTCONS_00002812	BMSK0005336.1_dup1	BMSK_chr10	3023062	3023282	221	+	BMSK_chr10	3030357	3037459	855	-	*	-0.6634	-0.8889	0	2.05	0	1.35	2.34	0	0.35	0
cis_mRNA_dw20k	9433	NA	LTCONS_00002812	MTCONS_00002810	BMSK_chr10	3023062	3023282	221	+	BMSK_chr10	2989277	3013630	3321	+	*	-0.7266	-0.7379	0	2.05	0	1.35	4.91	0.55	1.63	0
cis_mRNA_overlap	0	Lnc-AntiCompleteIn-mRNAExon	LTCONS_00002812	MTCONS_00004000	BMSK_chr10	3023062	3023282	221	+	BMSK_chr10	3022737	3024986	1865	-	-384.9	-0.6437	-0.9487	0	2.05	0	1.35	8.02	0.98	1.85	1.08
cis_mRNA_up10k	2722	NA	LTCONS_00002812	BMSK0005335.1_dup1	BMSK_chr10	3023062	3023282	221	+	BMSK_chr10	3026003	3027940	381	+	*	-0.9657	-0.9487	0	2.05	0	1.35	104.29	30.35	114.2	76.08
cis_mRNA_up10k	5757	NA	LTCONS_00002812	BMSK0005333.1_dup1	BMSK_chr10	3023062	3023282	221	+	BMSK_chr10	3015630	3017306	561	-	*	-0.6468	-0.6325	0	2.05	0	1.35	43.63	10.88	16.21	17.39
cis_mRNA_dw20k	10706	NA	LTCONS_00002813	MTCONS_00002810	BMSK_chr10	3024335	3024652	318	+	BMSK_chr10	2989277	3013630	3321	+	*	-0.755	-0.9487	0	0.33	0	0.66	4.91	0.55	1.63	0
cis_mRNA_dw20k	11397	NA	LTCONS_00002813	MTCONS_00002809	BMSK_chr10	3024335	3024652	318	+	BMSK_chr10	2989277	3012939	3265	+	*	-0.711	-0.7379	0	0.33	0	0.66	16.43	10.42	12.89	11.12
cis_mRNA_dw20k	4771	NA	LTCONS_00002813	MTCONS_00004003	BMSK_chr10	3024335	3024652	318	+	BMSK_chr10	3029422	3035002	1814	-	*	-0.769	-0.9487	0	0.33	0	0.66	6.83	2.32	3.39	1.55
cis_mRNA_dw20k	5706	NA	LTCONS_00002813	BMSK0005336.1_dup1	BMSK_chr10	3024335	3024652	318	+	BMSK_chr10	3030357	3037459	855	-	*	-0.625	-0.8889	0	0.33	0	0.66	2.34	0	0.35	0
cis_mRNA_dw20k	11006	NA	LTCONS_00002817	BMSK0005335.1_dup1	BMSK_chr10	3038945	3145678	337	+	BMSK_chr10	3026003	3027940	381	+	*	0.6363	0.8	7.01	0.93	69.92	0.35	104.29	30.35	114.2	76.08
cis_mRNA_overlap	0	mRNA-CompleteIn-LncIntron	LTCONS_00002817	BMSK0005341.1_dup1	BMSK_chr10	3038945	3145678	337	+	BMSK_chr10	3078646	3080022	537	+	*	0.8222	0.9487	7.01	0.93	69.92	0.35	0.99	0	1.45	0
tran	NA	NA	LTCONS_00002817	MTCONS_00030056	BMSK_chr10	3038945	3145678	337	+	BMSK_chr23	7107234	7122434	3361	+	-504.8	0.6337	0.8	7.01	0.93	69.92	0.35	0.41	0.57	0.67	0.09
cis_mRNA_dw20k	19166	NA	LTCONS_00002823	BMSK0005339.1_dup1	BMSK_chr10	3086839	3087171	333	+	BMSK_chr10	3066091	3067674	432	+	*	-0.7796	-0.8	0	1.69	0.93	0.31	43.27	21.43	16.03	30.15
cis_mRNA_overlap	0	Lnc-CompleteIn-mRNAIntron	LTCONS_00002823	MTCONS_00002821	BMSK_chr10	3086839	3087171	333	+	BMSK_chr10	3078474	3093389	1350	+	*	-0.7498	-0.8	0	1.69	0.93	0.31	5.72	1.46	0.75	2.47
cis_mRNA_up10k	9964	NA	LTCONS_00002823	BMSK0005340.1_dup1	BMSK_chr10	3086839	3087171	333	+	BMSK_chr10	3068852	3076876	1443	-	*	-0.8271	-1	0	1.69	0.93	0.31	67.64	18.88	28.13	32.26
cis_mRNA_dw20k	173	NA	LTCONS_00002824	MTCONS_00002821	BMSK_chr10	3093561	3094065	505	+	BMSK_chr10	3078474	3093389	1350	+	*	0.9834	1	4.51	0.6	0.46	1.13	5.72	1.46	0.75	2.47
cis_mRNA_dw20k	1749	NA	LTCONS_00002826	MTCONS_00002821	BMSK_chr10	3095137	3095976	840	+	BMSK_chr10	3078474	3093389	1350	+	*	0.7551	0.8	1.95	1.59	0.23	1.23	5.72	1.46	0.75	2.47
cis_mRNA_dw20k	16481	NA	LTCONS_00002827	BMSK0005341.1_dup1	BMSK_chr10	3096502	3097156	655	+	BMSK_chr10	3078646	3080022	537	+	*	-0.7628	-0.7379	0.39	1.06	0.74	1.55	0.99	0	1.45	0
cis_mRNA_dw20k	4169	NA	LTCONS_00002828	MTCONS_00002821	BMSK_chr10	3097557	3098536	980	+	BMSK_chr10	3078474	3093389	1350	+	*	0.9534	0.8	2.96	0.96	0.45	0.69	5.72	1.46	0.75	2.47
cis_mRNA_up10k	4572	NA	LTCONS_00002838	BMSK0005347.1_dup1	BMSK_chr10	3452993	3453199	207	+	BMSK_chr10	3427512	3448422	2247	-	*	0.9193	1	13.51	0.19	0.92	0	0.15	0.01	0.07	0
cis_mRNA_up10k	7554	NA	LTCONS_00002838	BMSK0005348.1_dup1	BMSK_chr10	3452993	3453199	207	+	BMSK_chr10	3460752	3473719	2124	+	*	0.9619	0.6325	13.51	0.19	0.92	0	0.04	0.01	0	0
tran	NA	NA	LTCONS_00002846	MTCONS_00009794	BMSK_chr10	3567793	3572593	307	+	BMSK_chr12	14323514	14327014	3421	-	-523.7	0.9998	1	1.57	3.37	0.57	3.68	38.98	85.95	11.46	95.79
tran	NA	NA	LTCONS_00002847	MTCONS_00009211	BMSK_chr10	3569294	3569633	340	+	BMSK_chr12	6093407	6095088	1682	-	-616.9	-0.7233	-0.8	0	0.65	1.31	0.25	18.5	5.54	0	2.05
tran	NA	NA	LTCONS_00002847	MTCONS_00043224	BMSK_chr10	3569294	3569633	340	+	BMSK_chr4	11379378	11382356	2829	-	-607.4	-0.8675	-0.8	0	0.65	1.31	0.25	28.18	28.05	6.4	35.6
cis_mRNA_dw20k	14459	NA	LTCONS_00002852	BMSK0005357.1_dup1	BMSK_chr10	3752565	3753148	584	+	BMSK_chr10	3767606	3768874	1185	-	*	0.9643	0.8	4.18	0.46	1.45	1.13	95.93	24.43	30.16	44.7
cis_mRNA_overlap	0	Lnc-AntiCompleteIn-mRNAExon	LTCONS_00002854	BMSK0005357.1_dup1	BMSK_chr10	3767840	3768584	745	+	BMSK_chr10	3767606	3768874	1185	-	-1467.8	0.9908	1	1.36	0.18	0.43	0.53	95.93	24.43	30.16	44.7
cis_mRNA_overlap	0	Lnc-AntiOverlap-mRNA	LTCONS_00002855	BMSK0005357.1_dup1	BMSK_chr10	3768690	3768925	236	+	BMSK_chr10	3767606	3768874	1185	-	-345.5	0.9276	0.8	3.06	0.95	0	1.25	95.93	24.43	30.16	44.7
cis_mRNA_dw20k	11045	NA	LTCONS_00002860	MTCONS_00004044	BMSK_chr10	3827903	3831282	1564	+	BMSK_chr10	3842326	3849008	2010	-	*	0.9134	0.8	2.17	1.29	0.31	0.98	13.57	4.31	2.79	5.45
cis_mRNA_dw20k	11665	NA	LTCONS_00002860	BMSK0005361.1_dup1	BMSK_chr10	3827903	3831282	1564	+	BMSK_chr10	3810773	3816239	252	+	*	0.9509	1	2.17	1.29	0.31	0.98	55.82	22.81	9.68	15.27
cis_mRNA_up10k	783	NA	LTCONS_00002860	BMSK0005363.1_dup1	BMSK_chr10	3827903	3831282	1564	+	BMSK_chr10	3832064	3835793	1026	+	*	-0.6129	-0.8	2.17	1.29	0.31	0.98	0.02	5.27	10.7	22.09
cis_mRNA_dw20k	12452	NA	LTCONS_00002861	BMSK0005361.1_dup1	BMSK_chr10	3828690	3829196	507	+	BMSK_chr10	3810773	3816239	252	+	*	0.882	0.8	6.32	1.27	0	3.26	55.82	22.81	9.68	15.27
cis_mRNA_dw20k	13131	NA	LTCONS_00002861	MTCONS_00004044	BMSK_chr10	3828690	3829196	507	+	BMSK_chr10	3842326	3849008	2010	-	*	0.9585	1	6.32	1.27	0	3.26	13.57	4.31	2.79	5.45
cis_mRNA_dw20k	13131	NA	LTCONS_00002861	MTCONS_00004045	BMSK_chr10	3828690	3829196	507	+	BMSK_chr10	3842326	3849316	2217	-	*	0.9003	0.8	6.32	1.27	0	3.26	20.37	7.01	7.67	8.51
cis_mRNA_up10k	2033	NA	LTCONS_00002861	BMSK0005362.1_dup1	BMSK_chr10	3828690	3829196	507	+	BMSK_chr10	3819167	3826658	2220	-	*	0.8857	0.8	6.32	1.27	0	3.26	10.83	5.96	7.27	7.88
tran	NA	NA	LTCONS_00002861	MTCONS_00053138	BMSK_chr10	3828690	3829196	507	+	BMSK_chr9	12695737	12696438	702	-	-371.2	0.8851	0.8	6.32	1.27	0	3.26	1.46	0.42	0.23	0.31
cis_mRNA_dw20k	10482	NA	LTCONS_00002862	MTCONS_00004045	BMSK_chr10	3831615	3831845	231	+	BMSK_chr10	3842326	3849316	2217	-	*	0.8362	0.8	4.04	0.34	2.55	0.97	20.37	7.01	7.67	8.51
cis_mRNA_dw20k	11631	NA	LTCONS_00002862	BMSK0005365.1_dup1	BMSK_chr10	3831615	3831845	231	+	BMSK_chr10	3843475	3849008	777	-	*	0.9191	1	4.04	0.34	2.55	0.97	1.23	0.24	1.19	0.68
cis_mRNA_dw20k	14577	NA	LTCONS_00002862	MTCONS_00002857	BMSK_chr10	3831615	3831845	231	+	BMSK_chr10	3807393	3817039	1323	+	*	0.8828	0.8	4.04	0.34	2.55	0.97	102.11	20.57	29.19	13.67
cis_mRNA_up10k	123	NA	LTCONS_00002862	MTCONS_00002863	BMSK_chr10	3831615	3831845	231	+	BMSK_chr10	3831967	3835818	1201	+	*	0.8813	1	4.04	0.34	2.55	0.97	89.52	20.74	29.12	24.95
cis_mRNA_up10k	4958	NA	LTCONS_00002862	BMSK0005362.1_dup1	BMSK_chr10	3831615	3831845	231	+	BMSK_chr10	3819167	3826658	2220	-	*	0.8655	0.8	4.04	0.34	2.55	0.97	10.83	5.96	7.27	7.88
cis_mRNA_overlap	0	Lnc-AntiOverlap-mRNA	LTCONS_00002866	MTCONS_00004044	BMSK_chr10	3845267	3849181	494	+	BMSK_chr10	3842326	3849008	2010	-	-673.8	0.7782	0.8	0.66	0.48	0	0.41	13.57	4.31	2.79	5.45
cis_mRNA_dw20k	13979	NA	LTCONS_00002867	BMSK0005363.1_dup1	BMSK_chr10	3849771	3850288	518	+	BMSK_chr10	3832064	3835793	1026	+	*	0.6376	0.8	3.05	5.87	7.87	6.46	0.02	5.27	10.7	22.09
cis_mRNA_up10k	764	NA	LTCONS_00002867	MTCONS_00004044	BMSK_chr10	3849771	3850288	518	+	BMSK_chr10	3842326	3849008	2010	-	*	-0.9561	-0.8	3.05	5.87	7.87	6.46	13.57	4.31	2.79	5.45
cis_mRNA_dw20k	12518	NA	LTCONS_00002872	MTCONS_00002868	BMSK_chr10	3913906	3914158	253	+	BMSK_chr10	3853020	3901389	2830	+	*	0.9815	0.9487	0.42	0	0.71	0	24.93	7.29	29.75	9.82
cis_mRNA_dw20k	14083	NA	LTCONS_00002872	BMSK0005367.1_dup1	BMSK_chr10	3913906	3914158	253	+	BMSK_chr10	3885461	3899824	990	+	*	0.9709	0.9487	0.42	0	0.71	0	5.42	2.26	7.06	0.74
cis_mRNA_dw20k	18625	NA	LTCONS_00002873	BMSK0005367.1_dup1	BMSK_chr10	3918448	3918830	383	+	BMSK_chr10	3885461	3899824	990	+	*	0.6582	0.6325	0	0.36	1.15	0	5.42	2.26	7.06	0.74
cis_mRNA_overlap	0	Lnc-AntiOverlap-mRNA	LTCONS_00002875	MTCONS_00004054	BMSK_chr10	3978539	3979351	813	+	BMSK_chr10	3978972	3980171	484	-	-684.8	-0.8505	-0.8	0.66	0.24	0.71	0.16	24.89	31.78	29.27	36.94
cis_mRNA_up10k	7762	NA	LTCONS_00002875	BMSK0005371.1_dup1	BMSK_chr10	3978539	3979351	813	+	BMSK_chr10	3987112	3998233	2724	+	*	0.8052	0.8	0.66	0.24	0.71	0.16	10.15	4.84	6.24	2.52
cis_mRNA_overlap	0	Lnc-AntiOverlap-mRNA	LTCONS_00002886	MTCONS_00004068	BMSK_chr10	4106302	4148230	877	+	BMSK_chr10	4102329	4186455	4497	-	-1810.01	0.9885	0.8	2.18	0.33	0.47	0.11	21.68	4.55	7.48	5.65
cis_mRNA_dw20k	2530	NA	LTCONS_00002890	MTCONS_00004073	BMSK_chr10	4192480	4193444	965	+	BMSK_chr10	4195973	4202673	2390	-	*	-0.699	-0.8	0.36	0.7	0.1	0.83	3.87	2.75	3.2	2.49
cis_mRNA_dw20k	14390	NA	LTCONS_00002894	BMSK0005382.1_dup1	BMSK_chr10	4228594	4229026	433	+	BMSK_chr10	4243415	4245013	1599	-	*	0.988	0.9487	0.69	0.16	0	0	33.5	22.48	20.48	21.8
cis_mRNA_up10k	22	NA	LTCONS_00002894	BMSK0005380.1_dup1	BMSK_chr10	4228594	4229026	433	+	BMSK_chr10	4197221	4228573	4461	-	*	0.9565	0.6325	0.69	0.16	0	0	14.3	7.71	8.46	6.92
cis_mRNA_overlap	0	Lnc-AntiOverlap-mRNA	LTCONS_00002897	BMSK0005382.1_dup1	BMSK_chr10	4244850	4245053	204	+	BMSK_chr10	4243415	4245013	1599	-	-305	-0.6567	-0.7379	0	0	0.73	0.74	33.5	22.48	20.48	21.8
cis_mRNA_up10k	7113	NA	LTCONS_00002897	MTCONS_00002902	BMSK_chr10	4244850	4245053	204	+	BMSK_chr10	4252165	4257243	3787	+	*	-0.8403	-0.7379	0	0	0.73	0.74	2	1.03	0.27	0.54
cis_mRNA_dw20k	857	NA	LTCONS_00002898	MTCONS_00002896	BMSK_chr10	4245288	4245861	574	+	BMSK_chr10	4240001	4244432	3135	+	*	0.9843	0.8	18.79	4.54	6.7	7.87	14.29	3.32	3.01	4.28
cis_mRNA_dw20k	4607	NA	LTCONS_00002901	MTCONS_00002896	BMSK_chr10	4249038	4249610	573	+	BMSK_chr10	4240001	4244432	3135	+	*	0.9137	0.8	2.88	0.9	1.03	1.91	14.29	3.32	3.01	4.28
cis_mRNA_dw20k	11280	NA	LTCONS_00002905	MTCONS_00002896	BMSK_chr10	4255711	4257243	1209	+	BMSK_chr10	4240001	4244432	3135	+	*	0.7763	1	3.51	2.22	0.92	2.7	14.29	3.32	3.01	4.28
cis_mRNA_overlap	0	Lnc-CompleteIn-mRNAExon	LTCONS_00002905	MTCONS_00002902	BMSK_chr10	4255711	4257243	1209	+	BMSK_chr10	4252165	4257243	3787	+	-380.16	0.8222	0.8	3.51	2.22	0.92	2.7	2	1.03	0.27	0.54
cis_mRNA_dw20k	4628	NA	LTCONS_00002913	BMSK0005385.1_dup1	BMSK_chr10	4418127	4418692	318	+	BMSK_chr10	4404855	4413500	2655	+	*	0.9805	0.9487	0.97	0	0	0.77	1.29	0.49	0.35	0.97
cis_mRNA_up10k	2885	NA	LTCONS_00002913	BMSK0005386.1_dup1	BMSK_chr10	4418127	4418692	318	+	BMSK_chr10	4421576	4423709	756	+	*	0.6974	0.6325	0.97	0	0	0.77	50	28.59	32.1	30.46
cis_mRNA_dw20k	118	NA	LTCONS_00002920	MTCONS_00002918	BMSK_chr10	4458632	4459136	505	+	BMSK_chr10	4439158	4458515	5031	+	*	0.9946	1	4.57	1.73	2.22	1.52	8.33	2.8	3.08	2.1
cis_mRNA_dw20k	14152	NA	LTCONS_00002920	BMSK0005387.1_dup1	BMSK_chr10	4458632	4459136	505	+	BMSK_chr10	4439158	4444481	1320	+	*	0.802	0.6325	4.57	1.73	2.22	1.52	2.12	1.16	0	0
cis_mRNA_dw20k	19073	NA	LTCONS_00002920	BMSK0005391.1_dup1	BMSK_chr10	4458632	4459136	505	+	BMSK_chr10	4478208	4479903	396	-	*	0.9911	1	4.57	1.73	2.22	1.52	14.2	6.22	7.27	4.19
cis_mRNA_dw20k	5284	NA	LTCONS_00002920	MTCONS_00002917	BMSK_chr10	4458632	4459136	505	+	BMSK_chr10	4439158	4453349	1474	+	*	0.9821	0.8	4.57	1.73	2.22	1.52	7.62	4.1	3.89	3.48
cis_mRNA_up10k	2740	NA	LTCONS_00002920	MTCONS_00002922	BMSK_chr10	4458632	4459136	505	+	BMSK_chr10	4461875	4466119	1666	+	*	0.9319	0.8	4.57	1.73	2.22	1.52	35.38	10.24	23.18	15.4
cis_mRNA_dw20k	18670	NA	LTCONS_00002921	MTCONS_00004091	BMSK_chr10	4459288	4459639	352	+	BMSK_chr10	4478308	4480729	593	-	*	0.7335	0.8	0.67	0.3	0.49	0.99	3.54	1.26	1.41	2.87
cis_mRNA_dw20k	10169	NA	LTCONS_00002924	MTCONS_00004091	BMSK_chr10	4467034	4468140	1107	+	BMSK_chr10	4478308	4480729	593	-	*	0.9895	1	1.03	0.33	0.36	0.72	3.54	1.26	1.41	2.87
cis_mRNA_dw20k	916	NA	LTCONS_00002924	MTCONS_00002922	BMSK_chr10	4467034	4468140	1107	+	BMSK_chr10	4461875	4466119	1666	+	*	0.726	0.8	1.03	0.33	0.36	0.72	35.38	10.24	23.18	15.4
cis_mRNA_up10k	1520	NA	LTCONS_00002927	BMSK0005393.1_dup1	BMSK_chr10	4489770	4489974	205	+	BMSK_chr10	4486556	4488251	606	-	*	0.8262	1	1.02	0.34	0	1.5	4.45	4.2	0	5.35
cis_mRNA_dw20k	1343	NA	LTCONS_00002928	MTCONS_00004099	BMSK_chr10	4498997	4501716	404	+	BMSK_chr10	4503058	4517321	2610	-	*	-0.7612	-0.8	0	0.34	0.25	1.01	52.85	14.94	36.13	15.63
cis_mRNA_overlap	0	Lnc-AntiOverlap-mRNA	LTCONS_00002930	MTCONS_00004099	BMSK_chr10	4502998	4505760	1132	+	BMSK_chr10	4503058	4517321	2610	-	-2236.62	0.7682	0.8	0.68	0.26	0.45	0.51	52.85	14.94	36.13	15.63
cis_mRNA_overlap	0	Lnc-AntiCompleteIn-mRNAExon	LTCONS_00002931	MTCONS_00004099	BMSK_chr10	4506505	4517158	700	+	BMSK_chr10	4503058	4517321	2610	-	-1396.9	0.9619	0.8	1.32	0.14	0.46	0	52.85	14.94	36.13	15.63
cis_mRNA_up10k	486	NA	LTCONS_00002932	MTCONS_00004103	BMSK_chr10	4578792	4579395	604	+	BMSK_chr10	4564008	4578307	1660	-	*	0.9893	0.8	3.29	1.15	0.86	1.04	7.35	1.43	0	1.66
cis_mRNA_overlap	0	Lnc-CompleteIn-mRNAIntron	LTCONS_00002944	MTCONS_00002942	BMSK_chr10	5062385	5064015	1137	+	BMSK_chr10	5052172	5115568	2609	+	*	-0.9295	-0.9487	3.31	0.78	4.3	2.85	0	0.6	0	0.34
cis_mRNA_overlap	0	Lnc-CompleteIn-mRNAIntron	LTCONS_00002945	MTCONS_00002942	BMSK_chr10	5062505	5064015	1433	+	BMSK_chr10	5052172	5115568	2609	+	*	-0.6319	-0.9487	7.27	3.23	3.77	3.47	0	0.6	0	0.34
cis_mRNA_overlap	0	Lnc-CompleteIn-mRNAIntron	LTCONS_00002947	MTCONS_00002942	BMSK_chr10	5080908	5099052	399	+	BMSK_chr10	5052172	5115568	2609	+	*	0.8281	0.9487	0.67	1.55	1.18	1.37	0	0.6	0	0.34
cis_mRNA_dw20k	13689	NA	LTCONS_00002961	MTCONS_00002960	BMSK_chr10	5262104	5290510	857	+	BMSK_chr10	5244883	5248416	1552	+	*	0.9258	0.8	1.06	0.04	0.19	0.53	134.31	73.89	92.6	88.01
cis_mRNA_overlap	0	Lnc-AntiOverlap-mRNA	LTCONS_00002961	BMSK0005417.1_dup1	BMSK_chr10	5262104	5290510	857	+	BMSK_chr10	5263886	5280105	804	-	-1386.15	0.9568	1	1.06	0.04	0.19	0.53	18.35	3.3	6.66	7.17
cis_mRNA_overlap	0	Lnc-AntiOverlap-mRNA	LTCONS_00002961	MTCONS_00004143	BMSK_chr10	5262104	5290510	857	+	BMSK_chr10	5261412	5311600	1763	-	-1651.74	0.9136	0.8	1.06	0.04	0.19	0.53	16.12	2.49	7.57	6.06
cis_mRNA_overlap	0	mRNA-AntiCompleteIn-LncExon	LTCONS_00002969	MTCONS_00004153	BMSK_chr10	5380899	5384458	2100	+	BMSK_chr10	5381067	5383675	1317	-	-2467.3	0.7908	0.8	3.96	2.88	1.88	4.92	369.09	318.16	208.96	331.22
cis_mRNA_dw20k	12437	NA	LTCONS_00002970	BMSK0005422.1_dup1	BMSK_chr10	5385364	5385708	345	+	BMSK_chr10	5372707	5372928	222	+	*	-0.7025	-0.9487	5.09	5.36	26.17	9.26	0.49	0.34	0	0
cis_mRNA_up10k	1690	NA	LTCONS_00002970	MTCONS_00004153	BMSK_chr10	5385364	5385708	345	+	BMSK_chr10	5381067	5383675	1317	-	*	-0.9515	-0.8	5.09	5.36	26.17	9.26	369.09	318.16	208.96	331.22
cis_mRNA_dw20k	19989	NA	LTCONS_00002971	MTCONS_00004157	BMSK_chr10	5390942	5391278	337	+	BMSK_chr10	5411266	5412021	756	-	*	-0.6235	-0.8	0.64	0.2	7.27	0	38.02	35.38	3.72	134.14
cis_mRNA_overlap	0	Lnc-AntiOverlap-mRNA	LTCONS_00002975	MTCONS_00004157	BMSK_chr10	5411188	5411953	766	+	BMSK_chr10	5411266	5412021	756	-	-1278.5	0.9015	1	1.56	1.24	0.5	2.12	38.02	35.38	3.72	134.14
tran	NA	NA	LTCONS_00002975	MTCONS_00012770	BMSK_chr10	5411188	5411953	766	+	BMSK_chr14	363313	365116	1804	-	-1334.5	0.8777	0.8	1.56	1.24	0.5	2.12	22.11	23.16	17.99	37.86
tran	NA	NA	LTCONS_00002975	MTCONS_00016347	BMSK_chr10	5411188	5411953	766	+	BMSK_chr16	3266798	3267297	500	+	-900.6	0.7929	0.7379	1.56	1.24	0.5	2.12	0.56	0	0	0.49
tran	NA	NA	LTCONS_00002975	MTCONS_00027849	BMSK_chr10	5411188	5411953	766	+	BMSK_chr21	12982650	12983306	657	-	-1023.9	0.9533	1	1.56	1.24	0.5	2.12	65.25	25.82	10.8	93.22
tran	NA	NA	LTCONS_00002975	MTCONS_00033351	BMSK_chr10	5411188	5411953	766	+	BMSK_chr24	1107943	1108617	675	-	-1023.9	0.7755	0.8	1.56	1.24	0.5	2.12	30.42	97.89	15.25	164.16
cis_mRNA_dw20k	7011	NA	LTCONS_00002983	MTCONS_00002980	BMSK_chr10	5590738	5591143	406	+	BMSK_chr10	5578757	5583728	1063	+	*	0.9258	0.6325	1.06	0.25	0.25	0	21.84	8.86	11.87	11.16
cis_mRNA_dw20k	7646	NA	LTCONS_00002984	MTCONS_00002980	BMSK_chr10	5591373	5592085	713	+	BMSK_chr10	5578757	5583728	1063	+	*	0.9689	0.6325	0.8	0.05	0.05	0	21.84	8.86	11.87	11.16
cis_mRNA_overlap	0	Lnc-AntiCompleteIn-mRNAExon	LTCONS_00002987	MTCONS_00004174	BMSK_chr10	5715951	5717502	1552	+	BMSK_chr10	5713488	5717724	4237	-	-2925.9	0.6292	0.8	1.7	1.53	0.4	0.2	53.85	1.8	5.54	1.21
tran	NA	NA	LTCONS_00002987	MTCONS_00015355	BMSK_chr10	5715951	5717502	1552	+	BMSK_chr15	7566446	7569740	3295	-	-2882.9	0.6589	0.8	1.7	1.53	0.4	0.2	7.96	0.35	0.49	0.02
tran	NA	NA	LTCONS_00002989	BMSK0006143.1_dup1	BMSK_chr10	5910477	5910680	204	+	BMSK_chr11	4453367	4453834	363	-	-434.2	-0.7162	-0.8889	0	0.19	0	0.93	0.12	0	0.09	0
tran	NA	NA	LTCONS_00002989	BMSK0012169.1_dup1	BMSK_chr10	5910477	5910680	204	+	BMSK_chr21	8379135	8379518	384	-	-403.8	0.97	0.6325	0	0.19	0	0.93	0.34	0.27	0	1.52
cis_mRNA_overlap	0	Lnc-AntiOverlap-mRNA	LTCONS_00002990	BMSK0005442.1_dup1	BMSK_chr10	5911513	5912528	1016	+	BMSK_chr10	5911029	5912450	1422	-	-1778.5	0.9233	1	1.38	0.32	0.72	1.08	90.04	27.54	47.1	50.46
cis_mRNA_dw20k	2660	NA	LTCONS_00002992	BMSK0005445.1_dup1	BMSK_chr10	5920873	5921185	250	+	BMSK_chr10	5923844	5931652	756	-	*	-0.7808	-1	0	0.15	1.58	0.58	0.75	0.52	0.38	0.43
cis_mRNA_overlap	0	Lnc-AntiOverlap-mRNA	LTCONS_00002998	BMSK0005447.1_dup1	BMSK_chr10	5952602	5952823	222	+	BMSK_chr10	5949503	5957361	2460	-	-365.37	-0.9234	-0.7379	0	0	0.99	0.67	0.31	0.26	0.08	0.05
cis_mRNA_dw20k	261	NA	LTCONS_00003010	MTCONS_00003009	BMSK_chr10	6314881	6316256	1376	+	BMSK_chr10	6281525	6314621	4416	+	*	0.7636	0.8	1.54	2.18	2.55	1.66	4.09	4.14	5.77	4.45
cis_mRNA_dw20k	2865	NA	LTCONS_00003010	BMSK0005452.1_dup1	BMSK_chr10	6314881	6316256	1376	+	BMSK_chr10	6281525	6312017	1821	+	*	-0.8623	-0.8	1.54	2.18	2.55	1.66	2.08	1.96	0.91	2.1
cis_mRNA_up10k	7268	NA	LTCONS_00003010	MTCONS_00003011	BMSK_chr10	6314881	6316256	1376	+	BMSK_chr10	6323523	6333673	1192	+	*	-0.6673	-1	1.54	2.18	2.55	1.66	51.79	4.24	1.74	4.88
cis_mRNA_dw20k	2980	NA	LTCONS_00003014	BMSK0005456.1_dup1	BMSK_chr10	6362829	6363032	204	+	BMSK_chr10	6352628	6359850	1269	+	*	0.8961	0.9487	0.91	0.57	0	0	0.51	0.2	0.1	0.15
cis_mRNA_dw20k	5500	NA	LTCONS_00003019	MTCONS_00003016	BMSK_chr10	6446102	6447627	746	+	BMSK_chr10	6406679	6440603	4444	+	*	0.9525	1	1.1	0.35	0.17	0.57	62.95	19.65	16.43	22.27
cis_mRNA_up10k	3290	NA	LTCONS_00003019	BMSK0005460.1_dup1	BMSK_chr10	6446102	6447627	746	+	BMSK_chr10	6450916	6455763	2376	+	*	0.8928	0.8	1.1	0.35	0.17	0.57	103.33	64.83	65.16	96
cis_mRNA_dw20k	8566	NA	LTCONS_00003028	BMSK0005462.1_dup1	BMSK_chr10	6522293	6523864	1572	+	BMSK_chr10	6532429	6541691	1806	-	*	0.9928	0.8	10.9	0.87	0.59	0.6	5.26	1.05	0.71	1.33
cis_mRNA_up10k	6085	NA	LTCONS_00003035	BMSK0005469.1_dup1	BMSK_chr10	6701928	6702361	434	+	BMSK_chr10	6708445	6717977	2148	+	*	-0.7581	-0.8	17.08	9.21	11.54	13.77	0	0.3	0.06	0.19
cis_mRNA_dw20k	1258	NA	LTCONS_00003038	BMSK0005469.1_dup1	BMSK_chr10	6719234	6719464	231	+	BMSK_chr10	6708445	6717977	2148	+	*	-0.8085	-0.7379	0.47	0	0.79	0	0	0.3	0.06	0.19
cis_mRNA_up10k	3554	NA	LTCONS_00003040	BMSK0005474.1_dup1	BMSK_chr10	6744923	6745158	236	+	BMSK_chr10	6748711	6763299	5637	+	*	-0.8251	-0.8	0.15	0.95	1.54	0	1.53	1.69	0	1.9
cis_mRNA_overlap	0	Lnc-AntiOverlap-mRNA	LTCONS_00003045	BMSK0005478.1_dup1	BMSK_chr10	6846895	6862892	383	+	BMSK_chr10	6859741	6873239	2325	-	-425.3	-0.7356	-0.6325	0	1.81	0	0.89	0.15	0	0.45	0.22
cis_mRNA_overlap	0	Lnc-AntiOverlap-mRNA	LTCONS_00003045	MTCONS_00004229	BMSK_chr10	6846895	6862892	383	+	BMSK_chr10	6857530	6870224	2457	-	*	0.6149	0.7379	0	1.81	0	0.89	1.5	1.75	0	1.81
cis_mRNA_overlap	0	Lnc-AntiCompleteIn-mRNAExon	LTCONS_00003049	MTCONS_00004247	BMSK_chr10	7036917	7037622	350	+	BMSK_chr10	7028289	7051703	2463	-	-708.2	-0.7729	-0.8	9.19	8	15.93	13.58	14.01	16.37	12.35	14.73
cis_mRNA_overlap	0	Lnc-AntiCompleteIn-mRNAExon	LTCONS_00003049	MTCONS_00004248	BMSK_chr10	7036917	7037622	350	+	BMSK_chr10	7028289	7051997	2811	-	-708.2	0.9615	0.8	9.19	8	15.93	13.58	1.95	2.69	6.47	5
cis_mRNA_dw20k	1023	NA	LTCONS_00003059	MTCONS_00003055	BMSK_chr10	7154750	7201995	401	+	BMSK_chr10	7143912	7153728	3508	+	*	0.7629	1	0.58	0.43	0.5	2.9	10.67	6.97	7.26	11.91
cis_mRNA_overlap	0	Lnc-AntiOverlap-mRNA	LTCONS_00003059	BMSK0005493.1_dup1	BMSK_chr10	7154750	7201995	401	+	BMSK_chr10	7151407	7155234	3828	-	-680.73	0.7874	0.8	0.58	0.43	0.5	2.9	9.72	2.44	14.92	21.4
cis_mRNA_overlap	0	Lnc-AntiOverlap-mRNA	LTCONS_00003079	BMSK0005507.1_dup1	BMSK_chr10	7426792	7427287	496	+	BMSK_chr10	7426975	7427388	414	-	*	0.9633	1	5.02	3.72	8.47	9.02	352.96	263.67	424.29	435.87
cis_mRNA_overlap	0	Lnc-Overlap-mRNA	LTCONS_00003083	MTCONS_00003084	BMSK_chr10	7579958	7580724	676	+	BMSK_chr10	7579959	7584146	1799	+	-220.24	0.8041	0.8	3.11	0.96	1.76	2.27	15.02	4.89	4.64	4.99
cis_mRNA_dw20k	5763	NA	LTCONS_00003085	MTCONS_00004283	BMSK_chr10	7581384	7581787	404	+	BMSK_chr10	7587549	7591042	1547	-	*	0.885	0.8	2.14	0.6	1.33	1.1	7.52	4.78	5.19	4.32
cis_mRNA_dw20k	5301	NA	LTCONS_00003086	MTCONS_00004283	BMSK_chr10	7581985	7582249	265	+	BMSK_chr10	7587549	7591042	1547	-	*	0.9869	1	5.06	0.83	1.34	0.82	7.52	4.78	5.19	4.32
cis_mRNA_dw20k	10581	NA	LTCONS_00003095	MTCONS_00004291	BMSK_chr10	7634945	7635164	220	+	BMSK_chr10	7645744	7658138	2560	-	*	0.8491	0.9487	5	0	0	1.87	40.11	31.95	30.46	39.77
cis_mRNA_dw20k	3525	NA	LTCONS_00003095	MTCONS_00004289	BMSK_chr10	7634945	7635164	220	+	BMSK_chr10	7638688	7642079	2050	-	*	0.9269	0.6325	5	0	0	1.87	33.26	19.44	12.55	19.12
cis_mRNA_dw20k	4123	NA	LTCONS_00003095	MTCONS_00003093	BMSK_chr10	7634945	7635164	220	+	BMSK_chr10	7616697	7630823	3095	+	*	0.9212	0.6325	5	0	0	1.87	11.88	0.09	1.19	0.53
cis_mRNA_dw20k	14426	NA	LTCONS_00003096	BMSK0005512.1_dup1	BMSK_chr10	7635495	7636750	1256	+	BMSK_chr10	7610765	7621070	1611	+	*	0.9591	0.6325	8.73	0.97	1.63	0.91	1.68	0.4	0	0
cis_mRNA_dw20k	2509	NA	LTCONS_00003096	BMSK0005514.1_dup1	BMSK_chr10	7635495	7636750	1256	+	BMSK_chr10	7639258	7648294	1806	-	*	-0.9543	-0.9487	8.73	0.97	1.63	0.91	8.79	15.29	12.82	15.29
cis_mRNA_dw20k	4673	NA	LTCONS_00003096	MTCONS_00003092	BMSK_chr10	7635495	7636750	1256	+	BMSK_chr10	7616697	7630823	3089	+	*	-0.6724	-0.8	8.73	0.97	1.63	0.91	0	1.81	0.09	1.73
cis_mRNA_dw20k	4673	NA	LTCONS_00003096	MTCONS_00003093	BMSK_chr10	7635495	7636750	1256	+	BMSK_chr10	7616697	7630823	3095	+	*	0.9992	0.8	8.73	0.97	1.63	0.91	11.88	0.09	1.19	0.53
cis_mRNA_dw20k	15932	NA	LTCONS_00003097	BMSK0005512.1_dup1	BMSK_chr10	7637001	7637233	233	+	BMSK_chr10	7610765	7621070	1611	+	*	0.9356	0.6325	1.86	0.16	0.47	0	1.68	0.4	0	0
cis_mRNA_dw20k	2026	NA	LTCONS_00003097	BMSK0005514.1_dup1	BMSK_chr10	7637001	7637233	233	+	BMSK_chr10	7639258	7648294	1806	-	*	-0.9826	-0.9487	1.86	0.16	0.47	0	8.79	15.29	12.82	15.29
cis_mRNA_dw20k	6179	NA	LTCONS_00003097	MTCONS_00003092	BMSK_chr10	7637001	7637233	233	+	BMSK_chr10	7616697	7630823	3089	+	*	-0.7602	-0.8	1.86	0.16	0.47	0	0	1.81	0.09	1.73
cis_mRNA_dw20k	6179	NA	LTCONS_00003097	MTCONS_00003093	BMSK_chr10	7637001	7637233	233	+	BMSK_chr10	7616697	7630823	3095	+	*	0.9835	0.8	1.86	0.16	0.47	0	11.88	0.09	1.19	0.53
cis_mRNA_dw20k	123	NA	LTCONS_00003101	MTCONS_00003100	BMSK_chr10	7661903	7664770	2807	+	BMSK_chr10	7661045	7661781	571	+	*	0.9691	1	2.89	1.2	1.52	1.15	7.11	1.23	3.78	1.16
cis_mRNA_dw20k	9138	NA	LTCONS_00003101	BMSK0005515.1_dup1	BMSK_chr10	7661903	7664770	2807	+	BMSK_chr10	7650355	7652766	408	+	*	0.9886	0.9487	2.89	1.2	1.52	1.15	0.73	0	0.25	0
cis_mRNA_dw20k	16215	NA	LTCONS_00003103	BMSK0005515.1_dup1	BMSK_chr10	7668980	7669240	261	+	BMSK_chr10	7650355	7652766	408	+	*	0.9519	0.6325	5.29	0.56	0.55	0	0.73	0	0.25	0
cis_mRNA_dw20k	7200	NA	LTCONS_00003103	MTCONS_00003100	BMSK_chr10	7668980	7669240	261	+	BMSK_chr10	7661045	7661781	571	+	*	0.9189	0.8	5.29	0.56	0.55	0	7.11	1.23	3.78	1.16
cis_mRNA_dw20k	16579	NA	LTCONS_00003104	BMSK0005515.1_dup1	BMSK_chr10	7669344	7669862	519	+	BMSK_chr10	7650355	7652766	408	+	*	0.828	0.9487	1.94	1.04	1.59	1.54	0.73	0	0.25	0
cis_mRNA_dw20k	7564	NA	LTCONS_00003104	MTCONS_00003100	BMSK_chr10	7669344	7669862	519	+	BMSK_chr10	7661045	7661781	571	+	*	0.8286	0.8	1.94	1.04	1.59	1.54	7.11	1.23	3.78	1.16
cis_mRNA_dw20k	19641	NA	LTCONS_00003112	BMSK0005519.1_dup1	BMSK_chr10	7735491	7735713	223	+	BMSK_chr10	7714808	7715851	1044	+	*	0.775	0.9487	2.13	0	0	0.33	1.1	0.25	0.12	0.95
cis_mRNA_dw20k	2386	NA	LTCONS_00003112	BMSK0005521.1_dup1	BMSK_chr10	7735491	7735713	223	+	BMSK_chr10	7722933	7733106	2868	+	*	0.7309	0.6325	2.13	0	0	0.33	142.1	116.66	56.87	98.96
cis_mRNA_dw20k	3522	NA	LTCONS_00003114	BMSK0005521.1_dup1	BMSK_chr10	7736627	7737139	513	+	BMSK_chr10	7722933	7733106	2868	+	*	0.7887	0.9487	1.2	0.2	0	0	142.1	116.66	56.87	98.96
cis_mRNA_dw20k	2125	NA	LTCONS_00003120	BMSK0005522.1_dup1	BMSK_chr10	7810747	7811488	742	+	BMSK_chr10	7798944	7808623	1986	+	*	0.9792	1	2.47	0.66	1.34	0.35	0.52	0.1	0.16	0
cis_mRNA_overlap	0	Lnc-AntiCompleteIn-mRNAExon	LTCONS_00003120	MTCONS_00004303	BMSK_chr10	7810747	7811488	742	+	BMSK_chr10	7810663	7814511	2500	-	-1636.2	0.9222	1	2.47	0.66	1.34	0.35	57.18	21.24	22.18	19.36
cis_mRNA_overlap	0	Lnc-AntiOverlap-mRNA	LTCONS_00003120	BMSK0005523.1_dup1	BMSK_chr10	7810747	7811488	742	+	BMSK_chr10	7811008	7816498	2181	-	-1112.5	0.9607	1	2.47	0.66	1.34	0.35	7.71	0.58	1.51	0
cis_mRNA_up10k	696	NA	LTCONS_00003123	MTCONS_00003126	BMSK_chr10	7965334	7966184	851	+	BMSK_chr10	7966879	7974953	3528	+	*	-0.8949	-0.8	0.7	0.96	1.34	0.11	8.63	7.28	7.74	10
cis_mRNA_dw20k	4910	NA	LTCONS_00003129	BMSK0005529.1_dup1	BMSK_chr10	7993580	8007119	221	+	BMSK_chr10	8012028	8017560	1059	-	*	0.856	0.8	0	0.51	1.66	1.01	994.38	1055.83	1407.43	1034.21
cis_mRNA_up10k	1915	NA	LTCONS_00003131	MTCONS_00004315	BMSK_chr10	8009298	8010484	1187	+	BMSK_chr10	7977911	8007384	2361	-	*	0.6847	0.8	1.72	0.54	0.56	0.3	66.21	36.74	60.56	47.34
cis_mRNA_dw20k	111	NA	LTCONS_00003135	MTCONS_00003132	BMSK_chr10	8051358	8051598	241	+	BMSK_chr10	8033438	8051248	3506	+	*	0.7827	0.9487	0.45	0.15	0	0	8.36	7.69	5.8	7.32
cis_mRNA_dw20k	111	NA	LTCONS_00003135	MTCONS_00003134	BMSK_chr10	8051358	8051598	241	+	BMSK_chr10	8045969	8051248	3576	+	*	0.96	0.9487	0.45	0.15	0	0	2.03	1.29	0.67	1.06
cis_mRNA_up10k	3458	NA	LTCONS_00003136	BMSK0005532.1_dup1	BMSK_chr10	8061015	8061457	443	+	BMSK_chr10	8051452	8057558	1008	-	*	-0.6782	-0.9487	0.59	0.15	0	1.38	0	0.03	0.16	0
cis_mRNA_up10k	9210	NA	LTCONS_00003136	MTCONS_00003142	BMSK_chr10	8061015	8061457	443	+	BMSK_chr10	8070666	8086887	2525	+	*	0.9586	0.9487	0.59	0.15	0	1.38	0.21	0	0	1.55
cis_mRNA_dw20k	1625	NA	LTCONS_00003138	BMSK0005533.1_dup1	BMSK_chr10	8062909	8063887	979	+	BMSK_chr10	8065511	8066746	1236	-	*	0.7843	0.8	0.73	0.33	0.39	0.43	24.78	13.4	21.67	20.44
cis_mRNA_up10k	6012	NA	LTCONS_00003138	MTCONS_00003140	BMSK_chr10	8062909	8063887	979	+	BMSK_chr10	8069898	8100035	5402	+	*	0.9734	0.8	0.73	0.33	0.39	0.43	12.12	4.35	4.27	4.38
cis_mRNA_up10k	4036	NA	LTCONS_00003139	MTCONS_00003142	BMSK_chr10	8066023	8066631	609	+	BMSK_chr10	8070666	8086887	2525	+	*	0.693	0.9487	0.84	0	0.16	0.87	0.21	0	0	1.55
cis_mRNA_up10k	8466	NA	LTCONS_00003139	BMSK0005532.1_dup1	BMSK_chr10	8066023	8066631	609	+	BMSK_chr10	8051452	8057558	1008	-	*	-0.6104	-0.7379	0.84	0	0.16	0.87	0	0.03	0.16	0
cis_mRNA_dw20k	7615	NA	LTCONS_00003169	MTCONS_00004341	BMSK_chr10	8230311	8230534	224	+	BMSK_chr10	8238148	8238563	416	-	*	-0.6538	-0.8	5.27	5.8	15.81	5.53	0.99	0.09	0	1.08
cis_mRNA_dw20k	15850	NA	LTCONS_00003170	MTCONS_00003165	BMSK_chr10	8236333	8238524	1707	+	BMSK_chr10	8179187	8220484	11005	+	*	-0.6246	-0.8	0	0.26	0.45	1.21	64.97	2.82	3.09	2.07
cis_mRNA_dw20k	17116	NA	LTCONS_00003170	BMSK0005536.1_dup1	BMSK_chr10	8236333	8238524	1707	+	BMSK_chr10	8209008	8219218	9381	+	*	-0.6215	-1	0	0.26	0.45	1.21	100.01	3.18	2.71	2.14
cis_mRNA_overlap	0	Lnc-AntiOverlap-mRNA	LTCONS_00003171	MTCONS_00004341	BMSK_chr10	8236333	8238524	2192	+	BMSK_chr10	8238148	8238563	416	-	*	0.8773	0.8	3.01	1.42	1.26	2.18	0.99	0.09	0	1.08
cis_mRNA_up10k	1520	NA	LTCONS_00003173	MTCONS_00004341	BMSK_chr10	8240082	8240861	780	+	BMSK_chr10	8238148	8238563	416	-	*	0.7781	1	2.15	1.97	0.7	2.49	0.99	0.09	0	1.08
cis_mRNA_dw20k	11232	NA	LTCONS_00003205	BMSK0005552.1_dup1	BMSK_chr10	8654108	8654668	241	+	BMSK_chr10	8622025	8642877	2112	+	*	-0.7561	-0.8	0	4.32	3.15	12.02	2.07	1	3.27	0
cis_mRNA_up10k	656	NA	LTCONS_00003205	MTCONS_00003206	BMSK_chr10	8654108	8654668	241	+	BMSK_chr10	8655323	8663324	1842	+	*	-0.6853	-0.8	0	4.32	3.15	12.02	5.21	1.79	3.2	2.23
cis_mRNA_dw20k	5751	NA	LTCONS_00003210	MTCONS_00003207	BMSK_chr10	8664929	8665269	341	+	BMSK_chr10	8655458	8659179	1263	+	*	0.9258	0.9487	0.2	0	1.51	0	0.31	0.24	0.41	0.3
cis_mRNA_dw20k	2703	NA	LTCONS_00003211	MTCONS_00003206	BMSK_chr10	8666026	8666283	258	+	BMSK_chr10	8655323	8663324	1842	+	*	-0.685	-0.8	0.28	1	0	0.84	5.21	1.79	3.2	2.23
cis_mRNA_dw20k	6848	NA	LTCONS_00003211	MTCONS_00003207	BMSK_chr10	8666026	8666283	258	+	BMSK_chr10	8655458	8659179	1263	+	*	-0.8972	-1	0.28	1	0	0.84	0.31	0.24	0.41	0.3
cis_mRNA_overlap	0	Lnc-AntiCompleteIn-mRNAExon	LTCONS_00003214	BMSK0005559.1_dup1	BMSK_chr10	8720985	8721191	207	+	BMSK_chr10	8720488	8722823	1365	-	-421.4	0.8749	0.8	3.05	0.37	1.26	1.83	119.33	37.34	71.95	49.74
cis_mRNA_up10k	7422	NA	LTCONS_00003214	MTCONS_00003216	BMSK_chr10	8720985	8721191	207	+	BMSK_chr10	8728612	8748198	1769	+	*	0.9855	1	3.05	0.37	1.26	1.83	9.71	1.06	2.95	4.59
cis_mRNA_dw20k	8475	NA	LTCONS_00003219	BMSK0005560.1_dup1	BMSK_chr10	8758501	8759215	715	+	BMSK_chr10	8749872	8750027	156	+	*	-0.7698	-0.6325	0.92	2.41	2.46	3.26	1.29	0	1.03	0
cis_mRNA_dw20k	15293	NA	LTCONS_00003222	MTCONS_00004387	BMSK_chr10	8771450	8771706	257	+	BMSK_chr10	8786998	8811034	2494	-	*	0.6084	0.8	0.83	0	0.7	0.56	48.73	3.77	8.2	3.49
cis_mRNA_dw20k	2838	NA	LTCONS_00003222	MTCONS_00003220	BMSK_chr10	8771450	8771706	257	+	BMSK_chr10	8759613	8768613	1927	+	*	0.8624	0.8	0.83	0	0.7	0.56	47.56	28.13	35.24	38.85
cis_mRNA_dw20k	88	NA	LTCONS_00003222	MTCONS_00004384	BMSK_chr10	8771450	8771706	257	+	BMSK_chr10	8771793	8778610	880	-	*	0.7537	0.8	0.83	0	0.7	0.56	37.05	18.87	23.21	23.32
cis_mRNA_dw20k	4387	NA	LTCONS_00003223	MTCONS_00003220	BMSK_chr10	8772999	8773325	327	+	BMSK_chr10	8759613	8768613	1927	+	*	0.847	0.8	1.57	0.86	0.74	0.96	47.56	28.13	35.24	38.85
cis_mRNA_overlap	0	Lnc-AntiOverlap-mRNA	LTCONS_00003223	BMSK0005562.1_dup1	BMSK_chr10	8772999	8773325	327	+	BMSK_chr10	8771793	8778579	711	-	-578.75	0.9815	0.9487	1.57	0.86	0.74	0.96	6.73	0	0	0.47
cis_mRNA_overlap	0	Lnc-AntiOverlap-mRNA	LTCONS_00003223	MTCONS_00004384	BMSK_chr10	8772999	8773325	327	+	BMSK_chr10	8771793	8778610	880	-	-578.75	0.934	0.8	1.57	0.86	0.74	0.96	37.05	18.87	23.21	23.32
cis_mRNA_overlap	0	Lnc-AntiCompleteIn-mRNAExon	LTCONS_00003226	MTCONS_00004387	BMSK_chr10	8798938	8810960	490	+	BMSK_chr10	8786998	8811034	2494	-	-935.4	0.97	0.9487	1.6	0	0.54	0	48.73	3.77	8.2	3.49
cis_mRNA_up10k	2991	NA	LTCONS_00003226	MTCONS_00003227	BMSK_chr10	8798938	8810960	490	+	BMSK_chr10	8813950	8816967	1200	+	*	0.8809	0.6325	1.6	0	0.54	0	42.13	21.41	15.48	15.45
cis_mRNA_dw20k	3875	NA	LTCONS_00003234	BMSK0005567.1_dup1	BMSK_chr10	8873999	8874876	878	+	BMSK_chr10	8862088	8870125	867	+	*	-0.7459	-0.8	0.04	0.7	0.79	0.88	18.52	10.53	16.15	8.97
cis_mRNA_dw20k	3148	NA	LTCONS_00003235	MTCONS_00004402	BMSK_chr10	8875799	8876637	839	+	BMSK_chr10	8879784	8901480	7637	-	*	0.858	1	4.46	1.16	2.89	4.32	8.7	3.97	4.96	6.2
cis_mRNA_dw20k	3835	NA	LTCONS_00003235	MTCONS_00003232	BMSK_chr10	8875799	8876637	839	+	BMSK_chr10	8862088	8871965	2635	+	*	0.6795	0.8	4.46	1.16	2.89	4.32	43.36	13.12	25.22	19.3
cis_mRNA_overlap	0	Lnc-AntiCompleteIn-mRNAExon	LTCONS_00003235	BMSK0005568.1_dup1	BMSK_chr10	8875799	8876637	839	+	BMSK_chr10	8875679	8876653	975	-	-1599.4	0.7773	0.8	4.46	1.16	2.89	4.32	401.48	197.25	354.22	295.79
cis_mRNA_up10k	5183	NA	LTCONS_00003237	BMSK0005570.1_dup1	BMSK_chr10	8900722	8901349	628	+	BMSK_chr10	8906531	8908277	705	+	*	0.6703	0.8	0.1	0.21	0.47	1.05	114.52	123.79	200.7	176.23
cis_mRNA_dw20k	174	NA	LTCONS_00003240	MTCONS_00004414	BMSK_chr10	8931292	8933132	238	+	BMSK_chr10	8933305	8951033	1277	-	*	0.9718	0.6325	1.97	0	0.46	0	9.28	0.53	0.89	1.17
cis_mRNA_overlap	0	Lnc-AntiCompleteIn-mRNAExon	LTCONS_00003240	MTCONS_00004410	BMSK_chr10	8931292	8933132	238	+	BMSK_chr10	8921323	8933232	2850	-	-504.3	0.9728	0.6325	1.97	0	0.46	0	7.75	0.42	0.38	0.33
cis_mRNA_dw20k	14209	NA	LTCONS_00003247	MTCONS_00003243	BMSK_chr10	8993288	8993655	368	+	BMSK_chr10	8962769	8979080	2106	+	*	0.7894	0.8	6	7.18	3.35	2.72	13.06	8.45	3.7	3.42
cis_mRNA_dw20k	2635	NA	LTCONS_00003247	BMSK0005573.1_dup1	BMSK_chr10	8993288	8993655	368	+	BMSK_chr10	8975768	8990654	795	+	*	0.966	0.8	6	7.18	3.35	2.72	1.13	1.77	0.5	0.53
cis_mRNA_dw20k	19859	NA	LTCONS_00003248	MTCONS_00003243	BMSK_chr10	8998938	8999307	370	+	BMSK_chr10	8962769	8979080	2106	+	*	0.9176	0.8	23.71	6.01	3.31	3.63	13.06	8.45	3.7	3.42
cis_mRNA_dw20k	8347	NA	LTCONS_00003249	MTCONS_00003246	BMSK_chr10	8999460	9000213	754	+	BMSK_chr10	8983025	8991114	1454	+	*	0.9993	1	12.32	1.65	1.92	2.42	128.65	29.48	30.08	32.24
cis_mRNA_overlap	0	Lnc-AntiCompleteIn-mRNAExon	LTCONS_00003255	BMSK0005575.1_dup1	BMSK_chr10	9042218	9043001	784	+	BMSK_chr10	9039878	9051275	6708	-	-1531.9	0.9041	0.8	0.6	0.29	0	0.7	25.9	11.78	5.23	19.25
cis_mRNA_overlap	0	Lnc-AntiOverlap-mRNA	LTCONS_00003256	BMSK0005575.1_dup1	BMSK_chr10	9051218	9057047	429	+	BMSK_chr10	9039878	9051275	6708	-	*	0.607	0.7379	0.46	0	0	1.19	25.9	11.78	5.23	19.25
cis_mRNA_overlap	0	Lnc-AntiOverlap-mRNA	LTCONS_00003259	MTCONS_00004423	BMSK_chr10	9067644	9069654	2011	+	BMSK_chr10	9058482	9068530	1881	-	*	0.9614	0.8	2.05	0.74	1.25	1.03	3.9	0.34	0.91	1.26
cis_mRNA_up10k	8225	NA	LTCONS_00003266	BMSK0005586.1_dup1	BMSK_chr10	9185574	9192998	266	+	BMSK_chr10	9201222	9206064	1254	+	*	0.704	0.7379	1.04	0	1.77	1.57	0	0	0.45	0.94
cis_mRNA_up10k	8431	NA	LTCONS_00003266	MTCONS_00003271	BMSK_chr10	9185574	9192998	266	+	BMSK_chr10	9201428	9206064	1375	+	*	-0.9943	-0.9487	1.04	0	1.77	1.57	0.13	0.37	0	0
cis_mRNA_dw20k	2706	NA	LTCONS_00003267	MTCONS_00004438	BMSK_chr10	9192598	9192998	401	+	BMSK_chr10	9195703	9199111	1218	-	*	-0.8711	-0.8	2.57	1.81	5.49	4.12	43.23	35.59	18.79	29.89
cis_mRNA_up10k	8225	NA	LTCONS_00003267	BMSK0005586.1_dup1	BMSK_chr10	9192598	9192998	401	+	BMSK_chr10	9201222	9206064	1254	+	*	0.6719	0.7379	2.57	1.81	5.49	4.12	0	0	0.45	0.94
cis_mRNA_up10k	8431	NA	LTCONS_00003267	MTCONS_00003271	BMSK_chr10	9192598	9192998	401	+	BMSK_chr10	9201428	9206064	1375	+	*	-0.8681	-0.9487	2.57	1.81	5.49	4.12	0.13	0.37	0	0
cis_mRNA_dw20k	1800	NA	LTCONS_00003269	BMSK0005584.1_dup1	BMSK_chr10	9196928	9198852	1301	+	BMSK_chr10	9193565	9195129	1005	+	*	0.9683	0.8	1.33	0.29	0.34	0.59	59.02	14.63	23.89	22.1
cis_mRNA_overlap	0	Lnc-AntiOverlap-mRNA	LTCONS_00003269	MTCONS_00004437	BMSK_chr10	9196928	9198852	1301	+	BMSK_chr10	9195703	9198851	933	-	-1258.94	0.8077	0.8	1.33	0.29	0.34	0.59	49.21	29.48	39.6	30.97
cis_mRNA_up10k	8311	NA	LTCONS_00003272	MTCONS_00003275	BMSK_chr10	9228335	9230319	986	+	BMSK_chr10	9238629	9245123	2904	+	*	0.9884	0.8	1.17	0.49	0.19	0.39	9.04	4.15	3.21	4.26
cis_mRNA_dw20k	13295	NA	LTCONS_00003274	MTCONS_00004445	BMSK_chr10	9233959	9234444	486	+	BMSK_chr10	9247738	9262073	5302	-	*	0.9909	0.8	1.61	0	3.4	1.52	77.17	71.08	82.94	77.77
cis_mRNA_dw20k	2064	NA	LTCONS_00003277	BMSK0005588.1_dup1	BMSK_chr10	9248325	9248686	362	+	BMSK_chr10	9250749	9261902	3070	-	*	0.8189	0.8	1.49	0	1.13	0.1	35.11	8.95	20.97	21.14
cis_mRNA_overlap	0	Lnc-AntiCompleteIn-mRNAExon	LTCONS_00003278	MTCONS_00004445	BMSK_chr10	9248792	9249531	740	+	BMSK_chr10	9247738	9262073	5302	-	-1333.2	0.8809	0.8	3.51	1.81	3.78	2.6	77.17	71.08	82.94	77.77
cis_mRNA_overlap	0	Lnc-AntiOverlap-mRNA	LTCONS_00003280	MTCONS_00004445	BMSK_chr10	9256416	9257265	850	+	BMSK_chr10	9247738	9262073	5302	-	-1029.19	-0.9694	-1	0.63	0.92	0.23	0.42	77.17	71.08	82.94	77.77
cis_mRNA_up10k	2611	NA	LTCONS_00003281	MTCONS_00004445	BMSK_chr10	9264683	9265500	818	+	BMSK_chr10	9247738	9262073	5302	-	*	-0.9447	-1	0.5	0.88	0	0.16	77.17	71.08	82.94	77.77
cis_mRNA_up10k	5977	NA	LTCONS_00003284	MTCONS_00004445	BMSK_chr10	9268049	9268426	378	+	BMSK_chr10	9247738	9262073	5302	-	*	-0.8963	-0.9487	0.44	1.01	0	0	77.17	71.08	82.94	77.77
cis_mRNA_overlap	0	Lnc-CompleteIn-mRNAIntron	LTCONS_00003293	MTCONS_00003292	BMSK_chr10	9328755	9329061	307	+	BMSK_chr10	9328368	9370026	1462	+	*	-0.8782	-0.8	0.11	0.46	0.68	0	0.72	0.73	0.02	1.06
cis_mRNA_overlap	0	Lnc-CompleteIn-mRNAIntron	LTCONS_00003294	MTCONS_00003291	BMSK_chr10	9330624	9330842	219	+	BMSK_chr10	9328368	9370026	1417	+	*	-0.6212	-0.8889	0	0.17	0	1.02	2.16	0	0.98	0
cis_mRNA_overlap	0	Lnc-CompleteIn-mRNAIntron	LTCONS_00003294	MTCONS_00003292	BMSK_chr10	9330624	9330842	219	+	BMSK_chr10	9328368	9370026	1462	+	*	0.7057	0.9487	0	0.17	0	1.02	0.72	0.73	0.02	1.06
cis_mRNA_overlap	0	Lnc-CompleteIn-mRNAIntron	LTCONS_00003298	MTCONS_00003292	BMSK_chr10	9342087	9342477	391	+	BMSK_chr10	9328368	9370026	1462	+	*	-0.9735	-0.8	0.17	0.35	0.78	0	0.72	0.73	0.02	1.06
cis_mRNA_dw20k	10743	NA	LTCONS_00003304	MTCONS_00003295	BMSK_chr10	9372281	9372841	561	+	BMSK_chr10	9340713	9361539	943	+	*	-0.981	-0.8	0.46	0	0.47	0.35	0.23	0.39	0.26	0.28
cis_mRNA_dw20k	2256	NA	LTCONS_00003304	MTCONS_00003291	BMSK_chr10	9372281	9372841	561	+	BMSK_chr10	9328368	9370026	1417	+	*	0.6629	0.7379	0.46	0	0.47	0.35	2.16	0	0.98	0
cis_mRNA_dw20k	3304	NA	LTCONS_00003305	MTCONS_00003291	BMSK_chr10	9373329	9374112	784	+	BMSK_chr10	9328368	9370026	1417	+	*	0.747	0.6325	0.68	0.37	0.16	0	2.16	0	0.98	0
cis_mRNA_dw20k	3304	NA	LTCONS_00003305	MTCONS_00003297	BMSK_chr10	9373329	9374112	784	+	BMSK_chr10	9340713	9370026	1175	+	*	0.792	0.8	0.68	0.37	0.16	0	0.51	0.52	0.4	0
cis_mRNA_up10k	6333	NA	LTCONS_00003314	MTCONS_00004453	BMSK_chr10	9442219	9443032	814	+	BMSK_chr10	9415764	9435887	3027	-	*	-0.7975	-0.8	0.39	0.52	0.51	0.56	6.09	2.96	4.34	4.23
cis_mRNA_dw20k	560	NA	LTCONS_00003319	MTCONS_00003315	BMSK_chr10	9516051	9516836	786	+	BMSK_chr10	9455482	9515492	3884	+	*	0.9986	0.8	9.91	3.2	3.55	3.47	9.51	3.09	3.7	3.71
cis_mRNA_up10k	6713	NA	LTCONS_00003323	MTCONS_00003326	BMSK_chr10	9543324	9543593	270	+	BMSK_chr10	9550305	9564605	3490	+	*	0.7975	0.8	1.3	0.27	0.53	2.13	0.98	0.55	0	1.13
cis_mRNA_dw20k	16860	NA	LTCONS_00003325	BMSK0005602.1_dup1	BMSK_chr10	9546473	9547901	1429	+	BMSK_chr10	9564760	9571349	816	-	*	0.9784	0.8	7.66	3.43	8.1	4.14	44.27	28.05	41.89	31.53
tran	NA	NA	LTCONS_00003325	MTCONS_00010963	BMSK_chr10	9546473	9547901	1429	+	BMSK_chr13	1987264	1988158	895	-	-400.91	0.9424	0.8	7.66	3.43	8.1	4.14	32.7	9.36	25.67	12.79
cis_mRNA_dw20k	7844	NA	LTCONS_00003328	BMSK0005601.1_dup1	BMSK_chr10	9572186	9573344	580	+	BMSK_chr10	9557529	9564343	3096	+	*	0.9776	0.6325	0.94	0	0.06	0	1.79	0.41	0.3	0
cis_mRNA_up10k	838	NA	LTCONS_00003328	BMSK0005602.1_dup1	BMSK_chr10	9572186	9573344	580	+	BMSK_chr10	9564760	9571349	816	-	*	0.7075	0.9487	0.94	0	0.06	0	44.27	28.05	41.89	31.53
cis_mRNA_dw20k	8053	NA	LTCONS_00003329	MTCONS_00003326	BMSK_chr10	9572657	9573014	358	+	BMSK_chr10	9550305	9564605	3490	+	*	0.8082	0.8	0.94	0.39	0	0.48	0.98	0.55	0	1.13
cis_mRNA_overlap	0	Lnc-AntiOverlap-mRNA	LTCONS_00003329	BMSK0005603.1_dup1	BMSK_chr10	9572657	9573014	358	+	BMSK_chr10	9572198	9573358	1011	-	-521.01	0.9784	1	0.94	0.39	0	0.48	46.21	27.16	21.59	32.77
cis_mRNA_dw20k	18956	NA	LTCONS_00003333	MTCONS_00004475	BMSK_chr10	9630697	9631232	536	+	BMSK_chr10	9650187	9665983	2595	-	*	-0.9578	-0.8	0.98	1.59	3.67	0.38	6.34	4.05	0	5.52
cis_mRNA_dw20k	3422	NA	LTCONS_00003333	MTCONS_00004473	BMSK_chr10	9630697	9631232	536	+	BMSK_chr10	9634653	9636100	754	-	*	-0.6717	-0.8	0.98	1.59	3.67	0.38	94.82	47.45	38.16	63.98
cis_mRNA_up10k	3547	NA	LTCONS_00003333	BMSK0005606.1_dup1	BMSK_chr10	9630697	9631232	536	+	BMSK_chr10	9626051	9627151	333	-	*	0.9805	0.9487	0.98	1.59	3.67	0.38	0	0.11	0.52	0
cis_mRNA_dw20k	10575	NA	LTCONS_00003336	BMSK0005605.1_dup1	BMSK_chr10	9634657	9635539	883	+	BMSK_chr10	9622883	9624083	702	+	*	0.8625	0.8	2.48	0.81	1.8	1.39	0.64	0.03	0.11	0
cis_mRNA_dw20k	1246	NA	LTCONS_00003336	BMSK0005607.1_dup1	BMSK_chr10	9634657	9635539	883	+	BMSK_chr10	9632318	9633412	405	+	*	0.9935	1	2.48	0.81	1.8	1.39	28.35	9.93	21.7	18.19
cis_mRNA_dw20k	392	NA	LTCONS_00003336	MTCONS_00003335	BMSK_chr10	9634657	9635539	883	+	BMSK_chr10	9632318	9634266	556	+	*	0.9911	1	2.48	0.81	1.8	1.39	19.66	8.59	15.48	13.75
cis_mRNA_up10k	7326	NA	LTCONS_00003336	BMSK0005609.1_dup1	BMSK_chr10	9634657	9635539	883	+	BMSK_chr10	9642864	9644282	1335	+	*	0.9476	1	2.48	0.81	1.8	1.39	36.85	17.06	24.88	18.09
cis_mRNA_dw20k	281	NA	LTCONS_00003345	MTCONS_00004482	BMSK_chr10	9769435	9769700	266	+	BMSK_chr10	9769980	9775965	3121	-	*	0.7084	0.7379	0.66	0.96	0	0	2.22	1.48	0.38	1.1
cis_mRNA_overlap	0	Lnc-AntiCompleteIn-mRNAExon	LTCONS_00003345	MTCONS_00004481	BMSK_chr10	9769435	9769700	266	+	BMSK_chr10	9768846	9775965	4171	-	-521.3	0.6086	0.7379	0.66	0.96	0	0	4.99	2.01	0.86	0.71
cis_mRNA_dw20k	16072	NA	LTCONS_00003357	BMSK0005624.1_dup1	BMSK_chr10	9963272	9964385	1114	+	BMSK_chr10	9980456	9995597	2316	-	*	-0.6236	-0.8889	4.22	0.77	0.77	1.02	0	0.25	0.32	0
cis_mRNA_dw20k	3126	NA	LTCONS_00003357	BMSK0005623.1_dup1	BMSK_chr10	9963272	9964385	1114	+	BMSK_chr10	9967510	9977014	1848	-	*	-0.6344	-0.8333	4.22	0.77	0.77	1.02	0.05	0.12	0.3	0.12
cis_mRNA_dw20k	3972	NA	LTCONS_00003365	BMSK0005626.1_dup1	BMSK_chr10	10068880	10069133	254	+	BMSK_chr10	10073104	10074839	624	-	*	0.9834	0.9487	0	1.01	0	1.14	0.1	0.85	0	1.21
cis_mRNA_dw20k	8108	NA	LTCONS_00003365	MTCONS_00004500	BMSK_chr10	10068880	10069133	254	+	BMSK_chr10	10077240	10091997	2260	-	*	0.9979	1	0	1.01	0	1.14	0	1.04	0	1.29
cis_mRNA_dw20k	12980	NA	LTCONS_00003370	MTCONS_00003367	BMSK_chr10	10166579	10166909	331	+	BMSK_chr10	10150437	10153600	771	+	*	-0.6558	-0.8	0.12	0.53	0.47	0.74	0.52	0.44	0.68	0
cis_mRNA_dw20k	6064	NA	LTCONS_00003370	MTCONS_00003366	BMSK_chr10	10166579	10166909	331	+	BMSK_chr10	10150431	10160516	1194	+	*	0.764	1	0.12	0.53	0.47	0.74	0	0.21	0.18	2.53
cis_mRNA_up10k	1503	NA	LTCONS_00003372	MTCONS_00003374	BMSK_chr10	10223328	10224159	832	+	BMSK_chr10	10225661	10231157	1235	+	*	0.9283	0.6325	1.13	0.27	0.27	0.23	10.79	1.42	4.5	4.24
cis_mRNA_dw20k	4663	NA	LTCONS_00003375	BMSK0005631.1_dup1	BMSK_chr10	10234018	10234309	292	+	BMSK_chr10	10225661	10229356	1038	+	*	0.8709	0.8	4.79	0.56	0.32	0.36	7.48	3.32	0.32	3.68
cis_mRNA_dw20k	8962	NA	LTCONS_00003375	BMSK0005632.1_dup1	BMSK_chr10	10234018	10234309	292	+	BMSK_chr10	10243270	10248030	1767	-	*	0.9977	0.8	4.79	0.56	0.32	0.36	7.16	1.77	1.32	1.82
cis_mRNA_up10k	9848	NA	LTCONS_00003375	MTCONS_00004511	BMSK_chr10	10234018	10234309	292	+	BMSK_chr10	10219733	10224171	2648	-	*	0.957	0.8	4.79	0.56	0.32	0.36	47.5	19.21	11.36	22.7
cis_mRNA_overlap	0	Lnc-AntiCompleteIn-mRNAExon	LTCONS_00003376	MTCONS_00004514	BMSK_chr10	10254598	10257427	253	+	BMSK_chr10	10242852	10257477	1328	-	-425.4	0.6377	0.7379	0	0.29	0	1.15	29.86	42.48	26.96	39.48
cis_mRNA_up10k	5854	NA	LTCONS_00003385	MTCONS_00004519	BMSK_chr10	10363415	10363972	558	+	BMSK_chr10	10353021	10357562	872	-	*	-0.8132	-0.8	0.58	1.56	0.94	1.9	74.16	15.67	31.29	24.85
cis_mRNA_dw20k	404	NA	LTCONS_00003387	MTCONS_00004521	BMSK_chr10	10364289	10366195	1562	+	BMSK_chr10	10366598	10377544	4170	-	*	0.942	0.8	1.75	0.48	1.08	0.84	13.9	4.3	5.88	6.67
cis_mRNA_up10k	6728	NA	LTCONS_00003387	MTCONS_00004519	BMSK_chr10	10364289	10366195	1562	+	BMSK_chr10	10353021	10357562	872	-	*	0.9739	1	1.75	0.48	1.08	0.84	74.16	15.67	31.29	24.85
cis_mRNA_dw20k	235	NA	LTCONS_00003388	MTCONS_00003386	BMSK_chr10	10366429	10368421	1964	+	BMSK_chr10	10364144	10366195	1393	+	*	0.9294	0.8	2.55	1.72	0.59	1.7	5.95	1.58	0	2.07
cis_mRNA_up10k	1438	NA	LTCONS_00003394	BMSK0005639.1_dup1	BMSK_chr10	10501402	10501654	253	+	BMSK_chr10	10496393	10499965	1062	-	*	-0.9848	-0.9487	3.27	8.62	5.83	8.48	0.26	0	0.18	0
cis_mRNA_up10k	2453	NA	LTCONS_00003395	MTCONS_00004531	BMSK_chr10	10535141	10535456	316	+	BMSK_chr10	10525988	10532689	2720	-	*	0.9673	1	0.76	0.34	0	0.22	4.04	2.07	1.31	1.46
cis_mRNA_up10k	7840	NA	LTCONS_00003395	MTCONS_00003398	BMSK_chr10	10535141	10535456	316	+	BMSK_chr10	10543295	10555952	564	+	*	0.9114	1	0.76	0.34	0	0.22	1.43	1.24	0.41	0.94
cis_mRNA_dw20k	9469	NA	LTCONS_00003409	MTCONS_00003402	BMSK_chr10	10668127	10668764	638	+	BMSK_chr10	10655177	10658659	3369	+	*	0.9914	1	16.67	8.34	12.1	11.6	20.46	7.89	14.59	12.18
cis_mRNA_up10k	4874	NA	LTCONS_00003409	BMSK0005646.1_dup1	BMSK_chr10	10668127	10668764	638	+	BMSK_chr10	10661288	10663254	645	-	*	0.9895	0.8	16.67	8.34	12.1	11.6	133.22	48.84	78.88	85.83
cis_mRNA_up10k	5396	NA	LTCONS_00003409	MTCONS_00003412	BMSK_chr10	10668127	10668764	638	+	BMSK_chr10	10674159	10681435	3446	+	*	0.8432	0.8	16.67	8.34	12.1	11.6	29.96	16.44	19.17	13.51
cis_mRNA_up10k	7653	NA	LTCONS_00003409	BMSK0005647.1_dup1	BMSK_chr10	10668127	10668764	638	+	BMSK_chr10	10676416	10679334	1032	+	*	0.9078	1	16.67	8.34	12.1	11.6	172.84	47.97	115.87	51.93
cis_mRNA_dw20k	10518	NA	LTCONS_00003410	MTCONS_00003402	BMSK_chr10	10669176	10669382	207	+	BMSK_chr10	10655177	10658659	3369	+	*	-0.6319	-0.6325	0	1.48	1.19	0	20.46	7.89	14.59	12.18
cis_mRNA_up10k	5923	NA	LTCONS_00003410	BMSK0005646.1_dup1	BMSK_chr10	10669176	10669382	207	+	BMSK_chr10	10661288	10663254	645	-	*	-0.7994	-0.9487	0	1.48	1.19	0	133.22	48.84	78.88	85.83
tran	NA	NA	LTCONS_00003418	BMSK0000470.1_dup1	BMSK_chr10	10720099	10720312	214	+	BMSK_chr1	13640132	13641261	519	-	-192.31	0.8651	1	7.6	7.47	12.28	8.46	0.24	0.2	0.7	0.56
cis_mRNA_up10k	6612	NA	LTCONS_00003427	MTCONS_00004551	BMSK_chr10	10916003	10916311	309	+	BMSK_chr10	10874924	10909392	4653	-	*	-0.6653	-0.9487	0	0.23	1.01	0	9.41	5.48	4.22	5.62
cis_mRNA_up10k	7471	NA	LTCONS_00003429	MTCONS_00004551	BMSK_chr10	10916862	10923165	772	+	BMSK_chr10	10874924	10909392	4653	-	*	-0.8847	-1	0	8.57	20.74	7.65	9.41	5.48	4.22	5.62
cis_mRNA_dw20k	11396	NA	LTCONS_00003431	MTCONS_00004556	BMSK_chr10	10934617	10934948	332	+	BMSK_chr10	10946343	10991588	3026	-	*	-0.6258	-0.8	0.41	0.11	0	0.84	2.07	6.1	10.23	4.66
cis_mRNA_dw20k	4962	NA	LTCONS_00003433	MTCONS_00003430	BMSK_chr10	10938662	10938913	252	+	BMSK_chr10	10932125	10933701	782	+	*	-0.7598	-0.6325	0	0.58	0	0.43	50.22	22.62	33.4	33.63
cis_mRNA_dw20k	10045	NA	LTCONS_00003436	BMSK0005657.1_dup1	BMSK_chr10	10969878	10991798	594	+	BMSK_chr10	11001842	11003068	1227	-	*	0.9051	0.8	0.05	0.84	1.76	0.39	181.44	271.76	509.29	334.21
cis_mRNA_overlap	0	Lnc-AntiOverlap-mRNA	LTCONS_00003436	MTCONS_00004556	BMSK_chr10	10969878	10991798	594	+	BMSK_chr10	10946343	10991588	3026	-	-806.9	0.992	1	0.05	0.84	1.76	0.39	2.07	6.1	10.23	4.66
cis_mRNA_dw20k	138	NA	LTCONS_00003455	MTCONS_00003453	BMSK_chr10	11719957	11721338	1382	+	BMSK_chr10	11712835	11719820	2419	+	*	0.9816	0.8	24.78	9.2	8.87	14.33	19.42	8.25	8.9	10.37
cis_mRNA_dw20k	15582	NA	LTCONS_00003459	MTCONS_00004576	BMSK_chr10	11736813	11739219	1126	+	BMSK_chr10	11754800	11780302	2262	-	*	0.997	1	8.23	0.14	2.58	1.76	10.02	3.75	6.07	5.02
cis_mRNA_dw20k	16994	NA	LTCONS_00003459	MTCONS_00003453	BMSK_chr10	11736813	11739219	1126	+	BMSK_chr10	11712835	11719820	2419	+	*	0.9667	0.8	8.23	0.14	2.58	1.76	19.42	8.25	8.9	10.37
cis_mRNA_dw20k	3366	NA	LTCONS_00003459	MTCONS_00004573	BMSK_chr10	11736813	11739219	1126	+	BMSK_chr10	11742584	11747926	1645	-	*	0.9627	0.9487	8.23	0.14	2.58	1.76	17.81	0	0.47	0
cis_mRNA_dw20k	546	NA	LTCONS_00003459	BMSK0005663.1_dup1	BMSK_chr10	11736813	11739219	1126	+	BMSK_chr10	11722312	11736268	3075	+	*	0.9833	1	8.23	0.14	2.58	1.76	8.41	1.31	2.27	1.69
cis_mRNA_dw20k	546	NA	LTCONS_00003459	MTCONS_00003456	BMSK_chr10	11736813	11739219	1126	+	BMSK_chr10	11721944	11736268	3431	+	*	0.9946	1	8.23	0.14	2.58	1.76	11.35	2.45	4.24	3.74
cis_mRNA_dw20k	15582	NA	LTCONS_00003460	MTCONS_00004576	BMSK_chr10	11736895	11739219	1463	+	BMSK_chr10	11754800	11780302	2262	-	*	-0.7827	-1	1.12	2.37	1.21	1.56	10.02	3.75	6.07	5.02
cis_mRNA_dw20k	628	NA	LTCONS_00003460	BMSK0005663.1_dup1	BMSK_chr10	11736895	11739219	1463	+	BMSK_chr10	11722312	11736268	3075	+	*	-0.6122	-1	1.12	2.37	1.21	1.56	8.41	1.31	2.27	1.69
cis_mRNA_dw20k	628	NA	LTCONS_00003460	MTCONS_00003456	BMSK_chr10	11736895	11739219	1463	+	BMSK_chr10	11721944	11736268	3431	+	*	-0.6724	-1	1.12	2.37	1.21	1.56	11.35	2.45	4.24	3.74
cis_mRNA_overlap	0	Lnc-AntiOverlap-mRNA	LTCONS_00003462	MTCONS_00004572	BMSK_chr10	11740317	11742909	2593	+	BMSK_chr10	11742584	11746888	1563	-	*	0.9633	0.8	2.33	1.28	0.76	1.02	4.45	2.3	1.37	2.57
cis_mRNA_overlap	0	Lnc-AntiOverlap-mRNA	LTCONS_00003464	MTCONS_00004572	BMSK_chr10	11744959	11745616	658	+	BMSK_chr10	11742584	11746888	1563	-	-562.05	0.9236	0.6325	0.68	0.05	0	0	4.45	2.3	1.37	2.57
cis_mRNA_overlap	0	Lnc-AntiOverlap-mRNA	LTCONS_00003469	BMSK0005669.1_dup1	BMSK_chr10	11865401	11865630	230	+	BMSK_chr10	11864702	11867131	771	-	-399.3	0.8394	0.6325	0	0.16	0	1.29	10.19	7.58	6.24	13.46
cis_mRNA_dw20k	19076	NA	LTCONS_00003485	BMSK0005673.1_dup1	BMSK_chr10	12097709	12098118	410	+	BMSK_chr10	12072661	12078634	786	+	*	-0.7095	-0.8	11.83	4.61	0.16	8.4	0.24	0.42	0.61	0.58
cis_mRNA_dw20k	2556	NA	LTCONS_00003485	MTCONS_00003482	BMSK_chr10	12097709	12098118	410	+	BMSK_chr10	12083725	12095154	5332	+	*	0.6617	0.6325	11.83	4.61	0.16	8.4	4.35	2.16	0	0
cis_mRNA_dw20k	2556	NA	LTCONS_00003485	MTCONS_00003483	BMSK_chr10	12097709	12098118	410	+	BMSK_chr10	12083811	12095154	5246	+	*	0.9202	1	11.83	4.61	0.16	8.4	21.61	4.07	0	7.52
cis_mRNA_dw20k	116	NA	LTCONS_00003508	BMSK0005683.1_dup1	BMSK_chr10	12664865	12666818	1954	+	BMSK_chr10	12655455	12664750	1830	+	*	0.8166	0.8	1.62	1.11	1.41	1.39	46.54	18.94	21.05	22.44
cis_mRNA_dw20k	14107	NA	LTCONS_00003508	MTCONS_00004609	BMSK_chr10	12664865	12666818	1954	+	BMSK_chr10	12680924	12683413	2163	-	*	0.6961	0.8	1.62	1.11	1.41	1.39	25.44	13.48	14.09	10.78
cis_mRNA_dw20k	14843	NA	LTCONS_00003513	MTCONS_00004611	BMSK_chr10	12683602	12683981	380	+	BMSK_chr10	12698823	12711240	2798	-	*	0.9979	1	0.88	0	0.09	0	21.97	0	0.81	0
cis_mRNA_dw20k	15174	NA	LTCONS_00003513	BMSK0005687.1_dup1	BMSK_chr10	12683602	12683981	380	+	BMSK_chr10	12699154	12711240	2358	-	*	0.9994	0.9487	0.88	0	0.09	0	23.01	0.29	1.73	0
cis_mRNA_dw20k	18853	NA	LTCONS_00003513	BMSK0005683.1_dup1	BMSK_chr10	12683602	12683981	380	+	BMSK_chr10	12655455	12664750	1830	+	*	0.9902	0.6325	0.88	0	0.09	0	46.54	18.94	21.05	22.44
cis_mRNA_dw20k	2508	NA	LTCONS_00003513	BMSK0005685.1_dup1	BMSK_chr10	12683602	12683981	380	+	BMSK_chr10	12679549	12681095	1101	+	*	0.9751	0.6325	0.88	0	0.09	0	21.9	12.66	14.19	14.84
cis_mRNA_up10k	190	NA	LTCONS_00003513	MTCONS_00004609	BMSK_chr10	12683602	12683981	380	+	BMSK_chr10	12680924	12683413	2163	-	*	0.9845	0.9487	0.88	0	0.09	0	25.44	13.48	14.09	10.78
cis_mRNA_up10k	2422	NA	LTCONS_00003513	BMSK0005686.1_dup1	BMSK_chr10	12683602	12683981	380	+	BMSK_chr10	12686402	12698408	1917	+	*	0.9444	0.9487	0.88	0	0.09	0	80.73	28	46.1	44.73
cis_mRNA_dw20k	195	NA	LTCONS_00003517	BMSK0005690.1_dup1	BMSK_chr10	12793718	12808147	498	+	BMSK_chr10	12808341	12811173	1038	-	*	-0.9853	-0.9487	1.05	0.68	0	1.01	0	0.14	0.28	0
cis_mRNA_overlap	0	Lnc-Overlap-mRNA	LTCONS_00003517	BMSK0005689.1_dup1	BMSK_chr10	12793718	12808147	498	+	BMSK_chr10	12802389	12808147	795	+	*	-0.948	-0.8	1.05	0.68	0	1.01	0.91	0.98	4.91	0.82
cis_mRNA_up10k	7698	NA	LTCONS_00003522	MTCONS_00003524	BMSK_chr10	12819651	12819912	262	+	BMSK_chr10	12827609	12843987	3831	+	*	0.9158	0.8	2.16	0.42	1.22	0	24.13	6.08	10.47	7.63
cis_mRNA_up10k	8351	NA	LTCONS_00003522	MTCONS_00004617	BMSK_chr10	12819651	12819912	262	+	BMSK_chr10	12783797	12811301	1608	-	*	0.9367	0.8	2.16	0.42	1.22	0	72.66	22.77	37.92	26.7
cis_mRNA_dw20k	249	NA	LTCONS_00003539	BMSK0005709.1_dup1	BMSK_chr10	13320720	13329700	806	+	BMSK_chr10	13305230	13320472	1444	+	*	0.9974	0.8	15.9	1.3	3.06	3.15	32.89	0.44	2.54	2.1
cis_mRNA_up10k	202	NA	LTCONS_00003543	MTCONS_00004646	BMSK_chr10	13418125	13418888	764	+	BMSK_chr10	13371402	13417924	2161	-	*	0.9586	0.8	3.65	1.18	1.59	0.66	8.51	0.31	0.74	0.62
cis_mRNA_dw20k	9946	NA	LTCONS_00003550	BMSK0005722.1_dup1	BMSK_chr10	13735487	13735891	405	+	BMSK_chr10	13719827	13725542	1707	+	*	0.9971	1	19.81	9.2	9.25	7.54	10.4	2.71	3.47	1.87
cis_mRNA_overlap	0	Lnc-AntiOverlap-mRNA	LTCONS_00003550	BMSK0005723.1_dup1	BMSK_chr10	13735487	13735891	405	+	BMSK_chr10	13727723	13745185	5901	-	-336.53	0.9813	0.6325	19.81	9.2	9.25	7.54	17.76	9.4	10.08	10.08
cis_mRNA_dw20k	4013	NA	LTCONS_00003554	MTCONS_00004666	BMSK_chr10	13753221	13753944	675	+	BMSK_chr10	13757956	13782989	1630	-	*	-0.8126	-0.8	0.57	0.1	0.77	0.49	60.05	148.24	63.39	137.25
cis_mRNA_up10k	193	NA	LTCONS_00003558	MTCONS_00003559	BMSK_chr10	13783798	13784158	361	+	BMSK_chr10	13784350	13787651	1165	+	*	0.9961	1	1.09	0.04	0.39	0.19	6.72	0.13	1.84	0.57
cis_mRNA_up10k	810	NA	LTCONS_00003558	MTCONS_00004666	BMSK_chr10	13783798	13784158	361	+	BMSK_chr10	13757956	13782989	1630	-	*	-0.8036	-1	1.09	0.04	0.39	0.19	60.05	148.24	63.39	137.25
cis_mRNA_up10k	9234	NA	LTCONS_00003558	MTCONS_00003563	BMSK_chr10	13783798	13784158	361	+	BMSK_chr10	13793391	13812585	3665	+	*	0.9423	0.8	1.09	0.04	0.39	0.19	72.74	25.02	29.02	37.24
cis_mRNA_up10k	7933	NA	LTCONS_00003564	MTCONS_00003567	BMSK_chr10	13813553	13815935	325	+	BMSK_chr10	13823867	13843987	3061	+	*	-0.9226	-1	2.21	2.35	2.49	2.57	3.04	1.3	1.04	0.75
cis_mRNA_up10k	6114	NA	LTCONS_00003565	MTCONS_00003567	BMSK_chr10	13814959	13817754	2132	+	BMSK_chr10	13823867	13843987	3061	+	*	0.9812	0.8	1.91	0.63	0.72	0.56	3.04	1.3	1.04	0.75
cis_mRNA_up10k	5524	NA	LTCONS_00003566	BMSK0005728.1_dup1	BMSK_chr10	13816486	13818486	392	+	BMSK_chr10	13824009	13830896	1500	+	*	-0.737	-0.8	1.47	1.8	1.29	0.35	0.06	0	1	0.94
cis_mRNA_dw20k	2754	NA	LTCONS_00003570	MTCONS_00003567	BMSK_chr10	13846740	13846966	227	+	BMSK_chr10	13823867	13843987	3061	+	*	0.9405	0.8	3.53	0.17	1.13	0	3.04	1.3	1.04	0.75
cis_mRNA_dw20k	3569	NA	LTCONS_00003570	MTCONS_00004672	BMSK_chr10	13846740	13846966	227	+	BMSK_chr10	13850534	13855283	2550	-	*	0.9448	0.8	3.53	0.17	1.13	0	3.28	0.91	0.65	0.46
cis_mRNA_dw20k	3034	NA	LTCONS_00003571	MTCONS_00003567	BMSK_chr10	13847020	13847478	459	+	BMSK_chr10	13823867	13843987	3061	+	*	0.998	1	2.36	1.11	0.8	0.59	3.04	1.3	1.04	0.75
cis_mRNA_dw20k	3057	NA	LTCONS_00003571	MTCONS_00004672	BMSK_chr10	13847020	13847478	459	+	BMSK_chr10	13850534	13855283	2550	-	*	0.9913	1	2.36	1.11	0.8	0.59	3.28	0.91	0.65	0.46
cis_mRNA_dw20k	3762	NA	LTCONS_00003571	BMSK0005730.1_dup1	BMSK_chr10	13847020	13847478	459	+	BMSK_chr10	13851239	13858705	1926	-	*	0.9778	0.8	2.36	1.11	0.8	0.59	0.76	0.31	0.04	0.1
cis_mRNA_dw20k	2342	NA	LTCONS_00003572	BMSK0005730.1_dup1	BMSK_chr10	13847784	13848898	1115	+	BMSK_chr10	13851239	13858705	1926	-	*	0.8753	0.8	1.5	0.46	0.03	0.75	0.76	0.31	0.04	0.1
cis_mRNA_overlap	0	Lnc-Overlap-mRNA	LTCONS_00003579	MTCONS_00003578	BMSK_chr10	14435864	14441297	278	+	BMSK_chr10	14425854	14440103	1050	+	*	0.9829	1	1.13	0.26	0	0	2.52	0.12	0	0
cis_mRNA_dw20k	16688	NA	LTCONS_00003587	MTCONS_00004736	BMSK_chr10	14518297	14518822	526	+	BMSK_chr10	14535509	14553121	1173	-	*	0.984	0.6325	1.05	0.13	0	0	29.25	5.16	7.22	3.62
cis_mRNA_overlap	0	Lnc-AntiCompleteIn-mRNAExon	LTCONS_00003588	MTCONS_00004736	BMSK_chr10	14536789	14537648	343	+	BMSK_chr10	14535509	14553121	1173	-	-763.5	0.9704	0.6325	0.99	0.2	0	0	29.25	5.16	7.22	3.62
cis_mRNA_dw20k	10996	NA	LTCONS_00003590	BMSK0005748.1_dup1	BMSK_chr10	14622084	14622997	432	+	BMSK_chr10	14633992	14634588	597	-	*	0.9223	0.8	1.38	0.72	0.31	0	46.77	20.52	15.66	16.16
cis_mRNA_overlap	0	Lnc-AntiOverlap-mRNA	LTCONS_00003590	BMSK0005746.1_dup1	BMSK_chr10	14622084	14622997	432	+	BMSK_chr10	14617646	14622395	561	-	-607.2	0.8787	0.8	1.38	0.72	0.31	0	27.62	12.82	13.53	12.31
cis_mRNA_dw20k	2444	NA	LTCONS_00003593	BMSK0005747.1_dup1	BMSK_chr10	14633969	14634469	501	+	BMSK_chr10	14624048	14631526	1548	+	*	0.9266	1	1.43	0.2	1.12	0.4	31.46	18.2	23.07	18.81
cis_mRNA_up10k	699	NA	LTCONS_00003593	MTCONS_00003594	BMSK_chr10	14633969	14634469	501	+	BMSK_chr10	14635167	14721045	2898	+	*	0.7906	1	1.43	0.2	1.12	0.4	15.35	3.95	5.03	4.12
cis_mRNA_dw20k	18378	NA	LTCONS_00003598	BMSK0005755.1_dup1	BMSK_chr10	14727371	14727598	228	+	BMSK_chr10	14745975	14770439	2523	-	*	-0.7415	-0.8	0.48	0.82	0	1.95	2.28	0.81	1.23	0
cis_mRNA_dw20k	1184	NA	LTCONS_00003601	MTCONS_00004751	BMSK_chr10	14743913	14744247	335	+	BMSK_chr10	14745430	14776815	3700	-	*	-0.9058	-0.8	0	0.84	0.41	0.31	19.31	7.79	17.43	13.83
cis_mRNA_dw20k	1184	NA	LTCONS_00003601	MTCONS_00004752	BMSK_chr10	14743913	14744247	335	+	BMSK_chr10	14745430	14781770	4180	-	*	-0.974	-1	0	0.84	0.41	0.31	11.66	9.23	10.14	10.32
cis_mRNA_dw20k	2586	NA	LTCONS_00003601	BMSK0005754.1_dup1	BMSK_chr10	14743913	14744247	335	+	BMSK_chr10	14737763	14741328	1047	+	*	-0.8659	-0.8	0	0.84	0.41	0.31	90.24	48.29	62.17	55.01
cis_mRNA_up10k	8733	NA	LTCONS_00003601	MTCONS_00004746	BMSK_chr10	14743913	14744247	335	+	BMSK_chr10	14732718	14735181	1088	-	*	-0.8686	-0.8	0	0.84	0.41	0.31	452.98	168.87	251.69	217.01
tran	NA	NA	LTCONS_00003601	MTCONS_00027975	BMSK_chr10	14743913	14744247	335	+	BMSK_chr21	15205203	15343014	1418	-	-152.27	0.8732	0.8	0	0.84	0.41	0.31	0.15	3.88	0.34	0
tran	NA	NA	LTCONS_00003601	MTCONS_00037954	BMSK_chr10	14743913	14744247	335	+	BMSK_chr27	7783582	7785033	1452	+	-147.4	0.8724	0.6325	0	0.84	0.41	0.31	0.09	7.18	0.09	0.62
cis_mRNA_dw20k	17203	NA	LTCONS_00003606	BMSK0005758.1_dup1	BMSK_chr10	14811106	14811342	237	+	BMSK_chr10	14790574	14793904	648	+	*	0.9826	0.8	7.15	0.79	0	1.24	2.17	0.36	0	0.05
cis_mRNA_dw20k	116	NA	LTCONS_00003609	MTCONS_00003608	BMSK_chr10	14880475	14880793	319	+	BMSK_chr10	14839520	14880360	1522	+	*	0.988	1	51.05	16.33	9.33	18.6	136.81	45.82	31.56	67.93
cis_mRNA_dw20k	2541	NA	LTCONS_00003612	MTCONS_00003610	BMSK_chr10	14903842	14904080	239	+	BMSK_chr10	14882823	14901302	1818	+	*	-0.9736	-0.9487	0.75	0	1.82	0	30.93	45.25	21.38	47.93
cis_mRNA_dw20k	11329	NA	LTCONS_00003613	MTCONS_00003610	BMSK_chr10	14912630	14913069	440	+	BMSK_chr10	14882823	14901302	1818	+	*	-0.9954	-0.9487	0.45	0	0.68	0	30.93	45.25	21.38	47.93
tran	NA	NA	LTCONS_00003623	MTCONS_00001359	BMSK_chr10	15441894	15442333	440	+	BMSK_chr1	1476167	1481365	3738	-	-240.58	0.7279	0.8	23.92	8.12	28.01	11.78	0.07	0	0.19	0.11
tran	NA	NA	LTCONS_00003623	MTCONS_00005965	BMSK_chr10	15441894	15442333	440	+	BMSK_chr11	11498509	11511042	2733	+	-785.3	-0.9984	-1	23.92	8.12	28.01	11.78	2.52	4.99	1.72	4.27
tran	NA	NA	LTCONS_00003623	MTCONS_00007397	BMSK_chr10	15441894	15442333	440	+	BMSK_chr11	10405341	10408225	1359	-	-273.59	0.9747	0.8	23.92	8.12	28.01	11.78	0.96	0.28	0.93	0.35
tran	NA	NA	LTCONS_00003623	MTCONS_00007477	BMSK_chr10	15441894	15442333	440	+	BMSK_chr11	11266091	11273443	5756	-	-353.24	-0.7058	-0.8	23.92	8.12	28.01	11.78	0.57	1.29	0.93	0.97
tran	NA	NA	LTCONS_00003623	MTCONS_00015221	BMSK_chr10	15441894	15442333	440	+	BMSK_chr15	5583440	5586626	1304	-	-216.07	0.6002	0.8	23.92	8.12	28.01	11.78	1.11	0.49	1.62	1.51
tran	NA	NA	LTCONS_00003623	MTCONS_00017520	BMSK_chr10	15441894	15442333	440	+	BMSK_chr16	5846709	5869061	5622	-	-258.21	0.6558	0.8	23.92	8.12	28.01	11.78	4.39	1.35	2.24	1.46
tran	NA	NA	LTCONS_00003623	MTCONS_00020188	BMSK_chr10	15441894	15442333	440	+	BMSK_chr17	16904077	16911512	1409	-	-397.31	0.9769	0.8	23.92	8.12	28.01	11.78	11.81	4.95	11.52	6.67
tran	NA	NA	LTCONS_00003623	MTCONS_00024585	BMSK_chr10	15441894	15442333	440	+	BMSK_chr2	7338473	7355928	1861	-	-506.36	0.9777	0.8	23.92	8.12	28.01	11.78	8.13	3.51	10.76	3.37
tran	NA	NA	LTCONS_00003623	MTCONS_00024969	BMSK_chr10	15441894	15442333	440	+	BMSK_chr20	5975980	5981858	1943	+	-233.33	0.7241	0.8	23.92	8.12	28.01	11.78	6.15	1.21	3.09	1.34
tran	NA	NA	LTCONS_00003623	MTCONS_00025808	BMSK_chr10	15441894	15442333	440	+	BMSK_chr20	4824975	4841084	3157	-	-253.53	0.6271	0.8	23.92	8.12	28.01	11.78	9.45	3.09	4.94	4.11
tran	NA	NA	LTCONS_00003623	MTCONS_00027090	BMSK_chr10	15441894	15442333	440	+	BMSK_chr21	12537832	12590809	3013	+	-241.57	-0.7303	-0.8	23.92	8.12	28.01	11.78	0	0.35	0.05	0.06
tran	NA	NA	LTCONS_00003623	MTCONS_00032518	BMSK_chr10	15441894	15442333	440	+	BMSK_chr24	7513766	7723937	1994	+	-213.89	0.6678	0.8	23.92	8.12	28.01	11.78	18.05	1.18	6.5	2.39
tran	NA	NA	LTCONS_00003623	MTCONS_00033049	BMSK_chr10	15441894	15442333	440	+	BMSK_chr24	16639190	16643466	2971	+	-521.98	0.7284	0.8	23.92	8.12	28.01	11.78	5.34	1.93	3.24	1.96
tran	NA	NA	LTCONS_00003623	MTCONS_00034868	BMSK_chr10	15441894	15442333	440	+	BMSK_chr25	5705993	5721439	3976	+	-246.71	0.9436	0.8	23.92	8.12	28.01	11.78	5.02	3.47	5.07	3.12
tran	NA	NA	LTCONS_00003623	MTCONS_00038133	BMSK_chr10	15441894	15442333	440	+	BMSK_chr27	364643	378380	3981	-	-251.93	0.6789	0.8	23.92	8.12	28.01	11.78	13.06	1.77	5.41	2.2
tran	NA	NA	LTCONS_00003623	MTCONS_00040367	BMSK_chr10	15441894	15442333	440	+	BMSK_chr3	12975371	12988092	3444	+	-399.41	0.6472	0.8	23.92	8.12	28.01	11.78	6.95	2.24	3.9	3.52
tran	NA	NA	LTCONS_00003623	MTCONS_00044992	BMSK_chr10	15441894	15442333	440	+	BMSK_chr5	729531	736739	3167	-	-281.72	0.6983	0.8	23.92	8.12	28.01	11.78	2.66	2.31	5.92	3.24
tran	NA	NA	LTCONS_00003623	MTCONS_00051760	BMSK_chr10	15441894	15442333	440	+	BMSK_chr9	2090798	2092307	691	+	-228.84	0.6961	0.8	23.92	8.12	28.01	11.78	4.89	1.95	2.98	2.15
cis_mRNA_overlap	0	Lnc-AntiCompleteIn-mRNAExon	LTCONS_00003629	MTCONS_00004786	BMSK_chr10	15519189	15528872	677	+	BMSK_chr10	15518990	15528876	880	-	-1276.1	0.7043	0.8	12.69	10.55	15.89	12.25	441.51	386.38	491.33	317.29
cis_mRNA_up10k	2325	NA	LTCONS_00003629	MTCONS_00003631	BMSK_chr10	15519189	15528872	677	+	BMSK_chr10	15531196	15533463	756	+	*	0.8885	1	12.69	10.55	15.89	12.25	1.21	0.74	1.32	0.9
cis_mRNA_overlap	0	Lnc-Overlap-mRNA	LTCONS_00003630	MTCONS_00003631	BMSK_chr10	15531181	15531552	372	+	BMSK_chr10	15531196	15533463	756	+	*	0.6304	0.6325	0	0	0.73	0.19	1.21	0.74	1.32	0.9
cis_mRNA_dw20k	17595	NA	LTCONS_00003634	BMSK0005773.1_dup1	BMSK_chr10	15537748	15538181	434	+	BMSK_chr10	15555775	15561372	777	-	*	0.8622	0.8	0.68	0.47	0.46	0.23	1.18	0.08	0.62	0
cis_mRNA_dw20k	15851	NA	LTCONS_00003635	MTCONS_00003631	BMSK_chr10	15549313	15549519	207	+	BMSK_chr10	15531196	15533463	756	+	*	0.6014	0.6325	0	0	1.08	0.37	1.21	0.74	1.32	0.9
cis_mRNA_up10k	8643	NA	LTCONS_00003647	MTCONS_00003649	BMSK_chr10	15691166	15691383	218	+	BMSK_chr10	15700025	15717701	3388	+	*	-0.6314	-0.8	1.85	2.78	3.04	1.89	9.76	6.46	6.06	6.39
cis_mRNA_dw20k	12011	NA	LTCONS_00003650	BMSK0005781.1_dup1	BMSK_chr10	15706306	15707135	830	+	BMSK_chr10	15719145	15728240	1602	-	*	0.7082	0.7379	1.21	0.78	0.9	0.35	0.06	0	0.08	0
cis_mRNA_up10k	3577	NA	LTCONS_00003650	MTCONS_00003653	BMSK_chr10	15706306	15707135	830	+	BMSK_chr10	15710711	15717701	2719	+	*	-0.9273	-0.9487	1.21	0.78	0.9	0.35	0	0.29	0	1.07
tran	28287	NA	LTCONS_00003655	MTCONS_00004798	BMSK_chr10	15720643	15720863	221	+	BMSK_chr10	15749149	15811163	1725	-	-402.7	0.7903	0.8	0.17	0	0.5	0.34	0.08	0.44	1.31	0.66
tran	28377	NA	LTCONS_00003655	BMSK0005787.1_dup1	BMSK_chr10	15720643	15720863	221	+	BMSK_chr10	15749239	15751961	1602	-	-411.4	0.7649	0.6325	0.17	0	0.5	0.34	0.04	0	1.38	0
cis_mRNA_dw20k	15045	NA	LTCONS_00003666	MTCONS_00004817	BMSK_chr10	15831430	15832156	445	+	BMSK_chr10	15847200	15860547	2963	-	*	0.7798	0.8	2.26	0.89	1.89	1.51	2.31	1.41	1.97	1.11
cis_mRNA_up10k	6473	NA	LTCONS_00003666	BMSK0005800.1_dup1	BMSK_chr10	15831430	15832156	445	+	BMSK_chr10	15838628	15839173	546	+	*	0.8851	0.8	2.26	0.89	1.89	1.51	16.57	4.78	8.35	9.07
cis_mRNA_up10k	965	NA	LTCONS_00003666	MTCONS_00003668	BMSK_chr10	15831430	15832156	445	+	BMSK_chr10	15833120	15838528	1191	+	*	0.7354	0.8	2.26	0.89	1.89	1.51	11.11	3.9	4.31	3.71
cis_mRNA_up10k	976	NA	LTCONS_00003666	MTCONS_00003669	BMSK_chr10	15831430	15832156	445	+	BMSK_chr10	15833131	15838528	1185	+	*	0.963	1	2.26	0.89	1.89	1.51	9.74	2.09	5.83	5.21
cis_mRNA_dw20k	2512	NA	LTCONS_00003671	BMSK0005800.1_dup1	BMSK_chr10	15841684	15842089	406	+	BMSK_chr10	15838628	15839173	546	+	*	-0.7464	-0.8	0.41	0.76	0.99	0.67	16.57	4.78	8.35	9.07
cis_mRNA_dw20k	5173	NA	LTCONS_00003671	BMSK0005801.1_dup1	BMSK_chr10	15841684	15842089	406	+	BMSK_chr10	15847261	15860289	2784	-	*	-0.796	-0.6325	0.41	0.76	0.99	0.67	0.25	0.25	0	0.23
cis_mRNA_dw20k	11048	NA	LTCONS_00003673	BMSK0005803.1_dup1	BMSK_chr10	15863782	15864019	238	+	BMSK_chr10	15875066	15886080	3945	-	*	0.8396	0.8	10.6	3.91	7.62	6.33	15.15	8.35	8.38	8.72
cis_mRNA_dw20k	86	NA	LTCONS_00003673	MTCONS_00003672	BMSK_chr10	15863782	15864019	238	+	BMSK_chr10	15861355	15863697	1143	+	*	0.88	0.8	10.6	3.91	7.62	6.33	29.45	13.52	15.86	19.92
cis_mRNA_up10k	3236	NA	LTCONS_00003673	MTCONS_00004817	BMSK_chr10	15863782	15864019	238	+	BMSK_chr10	15847200	15860547	2963	-	*	0.8086	0.8	10.6	3.91	7.62	6.33	2.31	1.41	1.97	1.11
cis_mRNA_dw20k	16272	NA	LTCONS_00003675	MTCONS_00003672	BMSK_chr10	15879968	15880174	207	+	BMSK_chr10	15861355	15863697	1143	+	*	0.9853	0.9487	1.61	0	0	0.73	29.45	13.52	15.86	19.92
cis_mRNA_overlap	0	Lnc-AntiCompleteIn-mRNAExon	LTCONS_00003675	BMSK0005803.1_dup1	BMSK_chr10	15879968	15880174	207	+	BMSK_chr10	15875066	15886080	3945	-	-481.8	0.9146	0.9487	1.61	0	0	0.73	15.15	8.35	8.38	8.72
cis_mRNA_up10k	7792	NA	LTCONS_00003675	MTCONS_00003678	BMSK_chr10	15879968	15880174	207	+	BMSK_chr10	15887965	15889001	764	+	*	0.9232	0.9487	1.61	0	0	0.73	40.29	16.68	24.78	25.94
cis_mRNA_up10k	7985	NA	LTCONS_00003675	BMSK0005804.1_dup1	BMSK_chr10	15879968	15880174	207	+	BMSK_chr10	15888158	15889023	384	+	*	-0.6144	-0.7379	1.61	0	0	0.73	0.11	0.24	0.22	0
cis_mRNA_up10k	2729	NA	LTCONS_00003676	BMSK0005804.1_dup1	BMSK_chr10	15884839	15885430	592	+	BMSK_chr10	15888158	15889023	384	+	*	-0.9625	-0.8	0.43	0.06	0	1.45	0.11	0.24	0.22	0
cis_mRNA_dw20k	1346	NA	LTCONS_00003677	BMSK0005805.1_dup1	BMSK_chr10	15887949	15889001	614	+	BMSK_chr10	15890346	15901061	1857	-	*	0.7209	0.8	15.08	11.14	30.41	22.35	74.73	33.02	101.8	44.57
cis_mRNA_overlap	0	Lnc-AntiOverlap-mRNA	LTCONS_00003677	MTCONS_00004822	BMSK_chr10	15887949	15889001	614	+	BMSK_chr10	15888318	15901487	4121	-	-916.7	0.6396	0.8	15.08	11.14	30.41	22.35	50.86	23.71	56.89	32.95
cis_mRNA_dw20k	7107	NA	LTCONS_00003682	MTCONS_00004829	BMSK_chr10	15932941	15934037	1097	+	BMSK_chr10	15941143	15943040	840	-	*	0.6315	0.8	0.76	0.41	0.09	0.5	0.76	0.48	0	1.44
cis_mRNA_overlap	0	Lnc-AntiOverlap-mRNA	LTCONS_00003682	BMSK0005809.1_dup1	BMSK_chr10	15932941	15934037	1097	+	BMSK_chr10	15933477	15940396	2370	-	-1108.6	0.8618	1	0.76	0.41	0.09	0.5	13.3	4.3	3.87	6.03
cis_mRNA_up10k	430	NA	LTCONS_00003684	BMSK0005811.1_dup1	BMSK_chr10	15953349	15954429	1081	+	BMSK_chr10	15954858	15957706	726	+	*	0.8879	0.9487	2.13	0	1.43	0	40.06	11.83	19.06	14.79
cis_mRNA_up10k	5579	NA	LTCONS_00003684	MTCONS_00004830	BMSK_chr10	15953349	15954429	1081	+	BMSK_chr10	15941143	15947771	1656	-	*	0.8239	0.9487	2.13	0	1.43	0	6.95	1.33	1.96	1.65
cis_mRNA_dw20k	17213	NA	LTCONS_00003686	BMSK0005814.1_dup1	BMSK_chr10	15959758	15960136	379	+	BMSK_chr10	15977348	15978991	1644	-	*	0.9624	1	10.17	2.29	4.92	3.08	2.71	0.45	0.56	0.49
cis_mRNA_dw20k	2053	NA	LTCONS_00003686	BMSK0005811.1_dup1	BMSK_chr10	15959758	15960136	379	+	BMSK_chr10	15954858	15957706	726	+	*	0.9961	1	10.17	2.29	4.92	3.08	40.06	11.83	19.06	14.79
cis_mRNA_dw20k	15988	NA	LTCONS_00003688	BMSK0005814.1_dup1	BMSK_chr10	15961008	15961361	354	+	BMSK_chr10	15977348	15978991	1644	-	*	0.7865	0.8	7.26	4.44	5.98	3.23	2.71	0.45	0.56	0.49
cis_mRNA_dw20k	3303	NA	LTCONS_00003688	BMSK0005811.1_dup1	BMSK_chr10	15961008	15961361	354	+	BMSK_chr10	15954858	15957706	726	+	*	0.8435	0.8	7.26	4.44	5.98	3.23	40.06	11.83	19.06	14.79
cis_mRNA_dw20k	1746	NA	LTCONS_00003690	BMSK0005815.1_dup1	BMSK_chr10	15982082	15982337	256	+	BMSK_chr10	15984082	15988362	1458	-	*	0.9495	1	2.36	1.15	2.66	0.14	8.98	3.82	11.48	3.07
cis_mRNA_dw20k	868	NA	LTCONS_00003691	BMSK0005815.1_dup1	BMSK_chr10	15982915	15983215	301	+	BMSK_chr10	15984082	15988362	1458	-	*	0.6806	0.8	2.76	0.71	1.28	0	8.98	3.82	11.48	3.07
cis_mRNA_up10k	3925	NA	LTCONS_00003691	BMSK0005814.1_dup1	BMSK_chr10	15982915	15983215	301	+	BMSK_chr10	15977348	15978991	1644	-	*	0.9045	0.8	2.76	0.71	1.28	0	2.71	0.45	0.56	0.49
cis_mRNA_overlap	0	Lnc-AntiOverlap-mRNA	LTCONS_00003692	BMSK0005815.1_dup1	BMSK_chr10	15983918	15984311	394	+	BMSK_chr10	15984082	15988362	1458	-	-543.5	0.8922	0.8	0.59	0.18	1.03	0.43	8.98	3.82	11.48	3.07
cis_mRNA_up10k	4860	NA	LTCONS_00003695	MTCONS_00003701	BMSK_chr10	16020473	16020702	230	+	BMSK_chr10	16025561	16030769	1584	+	*	0.8018	0.8	6.52	0.48	0.91	0	412.75	147.39	301.85	268.16
cis_mRNA_up10k	993	NA	LTCONS_00003695	MTCONS_00004846	BMSK_chr10	16020473	16020702	230	+	BMSK_chr10	16010282	16019481	2183	-	*	0.9159	1	6.52	0.48	0.91	0	2.91	1.44	1.52	0.39
tran	NA	NA	LTCONS_00003695	BMSK0013672.1_dup1	BMSK_chr10	16020473	16020702	230	+	BMSK_chr23	19592379	19598466	795	+	-122.34	0.9479	1	6.52	0.48	0.91	0	0.84	0.28	0.34	0
tran	NA	NA	LTCONS_00003695	MTCONS_00016234	BMSK_chr10	16020473	16020702	230	+	BMSK_chr16	1586007	1649774	2718	+	-136.91	0.9867	1	6.52	0.48	0.91	0	2.36	0.15	0.68	0
cis_mRNA_up10k	2068	NA	LTCONS_00003696	MTCONS_00004846	BMSK_chr10	16021548	16022293	746	+	BMSK_chr10	16010282	16019481	2183	-	*	0.8862	1	20.02	3.96	4.66	3.66	2.91	1.44	1.52	0.39
cis_mRNA_up10k	3269	NA	LTCONS_00003696	MTCONS_00003701	BMSK_chr10	16021548	16022293	746	+	BMSK_chr10	16025561	16030769	1584	+	*	0.807	0.8	20.02	3.96	4.66	3.66	412.75	147.39	301.85	268.16
tran	NA	NA	LTCONS_00003696	BMSK0012040.1_dup1	BMSK_chr10	16021548	16022293	746	+	BMSK_chr21	3215909	3225430	1521	-	-413.98	0.8426	0.8	20.02	3.96	4.66	3.66	1.33	0.2	0.85	0.59
cis_mRNA_up10k	1516	NA	LTCONS_00003699	MTCONS_00003701	BMSK_chr10	16023437	16024046	610	+	BMSK_chr10	16025561	16030769	1584	+	*	0.8518	1	27.15	5.37	7.79	7.21	412.75	147.39	301.85	268.16
cis_mRNA_up10k	3957	NA	LTCONS_00003699	MTCONS_00004846	BMSK_chr10	16023437	16024046	610	+	BMSK_chr10	16010282	16019481	2183	-	*	0.8514	0.8	27.15	5.37	7.79	7.21	2.91	1.44	1.52	0.39
cis_mRNA_dw20k	16253	NA	LTCONS_00003708	MTCONS_00004859	BMSK_chr10	16095860	16096222	363	+	BMSK_chr10	16112474	16119959	776	-	*	-0.9134	-1	2.88	2.11	0.66	3.81	15.78	25.29	26.52	13.37
cis_mRNA_dw20k	9884	NA	LTCONS_00003708	MTCONS_00003703	BMSK_chr10	16095860	16096222	363	+	BMSK_chr10	16057578	16085977	6010	+	*	0.9665	0.8	2.88	2.11	0.66	3.81	4.06	4.13	2.19	5.47
cis_mRNA_dw20k	276	NA	LTCONS_00003714	BMSK0005823.1_dup1	BMSK_chr10	16169015	16169328	314	+	BMSK_chr10	16169603	16170576	402	-	*	0.9655	0.9487	1.53	0	0.88	0	64.25	26.37	44.41	34.51
cis_mRNA_up10k	2683	NA	LTCONS_00003714	MTCONS_00003715	BMSK_chr10	16169015	16169328	314	+	BMSK_chr10	16172010	16184997	2752	+	*	0.9408	0.9487	1.53	0	0.88	0	12.51	3.15	5.27	2.66
cis_mRNA_up10k	3523	NA	LTCONS_00003714	BMSK0005824.1_dup1	BMSK_chr10	16169015	16169328	314	+	BMSK_chr10	16172850	16183283	2301	+	*	0.8764	0.9487	1.53	0	0.88	0	9.39	1.9	3.83	3.81
cis_mRNA_dw20k	4733	NA	LTCONS_00003717	MTCONS_00004869	BMSK_chr10	16185164	16186051	827	+	BMSK_chr10	16190783	16195855	2298	-	*	0.9406	0.8	8.23	2.87	1.47	3.77	7.68	3.03	3.41	3.43
cis_mRNA_dw20k	3984	NA	LTCONS_00003718	MTCONS_00004869	BMSK_chr10	16186250	16186800	551	+	BMSK_chr10	16190783	16195855	2298	-	*	0.9788	0.8	10.39	2.43	1.66	3.62	7.68	3.03	3.41	3.43
cis_mRNA_dw20k	2445	NA	LTCONS_00003719	MTCONS_00003715	BMSK_chr10	16187441	16187759	319	+	BMSK_chr10	16172010	16184997	2752	+	*	0.9996	1	3.22	0.44	1.09	0.22	12.51	3.15	5.27	2.66
cis_mRNA_dw20k	4159	NA	LTCONS_00003719	BMSK0005824.1_dup1	BMSK_chr10	16187441	16187759	319	+	BMSK_chr10	16172850	16183283	2301	+	*	0.9458	0.8	3.22	0.44	1.09	0.22	9.39	1.9	3.83	3.81
cis_mRNA_dw20k	907	NA	LTCONS_00003720	MTCONS_00004869	BMSK_chr10	16188298	16189877	1580	+	BMSK_chr10	16190783	16195855	2298	-	*	0.9125	0.8	6.54	1.93	0.71	3.21	7.68	3.03	3.41	3.43
cis_mRNA_dw20k	6706	NA	LTCONS_00003721	MTCONS_00003715	BMSK_chr10	16191702	16192038	337	+	BMSK_chr10	16172010	16184997	2752	+	*	0.9511	0.9487	1.51	0	0.82	0	12.51	3.15	5.27	2.66
cis_mRNA_dw20k	8420	NA	LTCONS_00003721	BMSK0005824.1_dup1	BMSK_chr10	16191702	16192038	337	+	BMSK_chr10	16172850	16183283	2301	+	*	0.8894	0.9487	1.51	0	0.82	0	9.39	1.9	3.83	3.81
cis_mRNA_overlap	0	Lnc-AntiOverlap-mRNA	LTCONS_00003721	MTCONS_00004869	BMSK_chr10	16191702	16192038	337	+	BMSK_chr10	16190783	16195855	2298	-	-416.77	0.8654	0.6325	1.51	0	0.82	0	7.68	3.03	3.41	3.43
cis_mRNA_dw20k	7516	NA	LTCONS_00003722	MTCONS_00003715	BMSK_chr10	16192512	16192922	411	+	BMSK_chr10	16172010	16184997	2752	+	*	0.9477	0.6325	0.57	0.08	0	0	12.51	3.15	5.27	2.66
cis_mRNA_overlap	0	Lnc-AntiCompleteIn-mRNAExon	LTCONS_00003724	MTCONS_00004872	BMSK_chr10	16221259	16221887	629	+	BMSK_chr10	16220243	16232456	2445	-	-1185.8	0.7503	0.8	1.53	1	0.21	1.41	45.28	29.43	31.52	39.52
cis_mRNA_dw20k	10953	NA	LTCONS_00003729	MTCONS_00003725	BMSK_chr10	16255330	16256213	884	+	BMSK_chr10	16234166	16244378	1508	+	*	0.911	0.8	3.77	3.4	3.34	3.12	19.93	6.6	9.04	6.39
cis_mRNA_dw20k	123	NA	LTCONS_00003729	MTCONS_00003727	BMSK_chr10	16255330	16256213	884	+	BMSK_chr10	16245185	16255208	2947	+	*	0.764	0.8	3.77	3.4	3.34	3.12	4.08	1.23	3.51	0.72
tran	NA	NA	LTCONS_00003729	MTCONS_00012773	BMSK_chr10	16255330	16256213	884	+	BMSK_chr14	370027	371165	1139	-	-333.47	0.9228	0.8	3.77	3.4	3.34	3.12	8.61	3.1	3.97	2.82
cis_mRNA_dw20k	1136	NA	LTCONS_00003730	MTCONS_00003728	BMSK_chr10	16256343	16256932	590	+	BMSK_chr10	16248356	16255208	2741	+	*	0.9664	0.8	4.46	2.42	0.88	1.96	4.3	1.99	0.27	2.35
cis_mRNA_dw20k	1870	NA	LTCONS_00003731	MTCONS_00003728	BMSK_chr10	16257077	16257454	378	+	BMSK_chr10	16248356	16255208	2741	+	*	0.9459	0.8	5.06	3.39	0.27	2.27	4.3	1.99	0.27	2.35
cis_mRNA_up10k	5490	NA	LTCONS_00003732	BMSK0005830.1_dup1	BMSK_chr10	16257599	16258104	506	+	BMSK_chr10	16263593	16266029	531	+	*	0.8279	0.8	0.77	0	1.11	0.59	3.11	1.45	2.66	2.07
cis_mRNA_dw20k	3347	NA	LTCONS_00003733	MTCONS_00003728	BMSK_chr10	16258554	16259226	673	+	BMSK_chr10	16248356	16255208	2741	+	*	0.739	0.8	5.3	5.04	2.83	3.17	4.3	1.99	0.27	2.35
cis_mRNA_dw20k	256	NA	LTCONS_00003738	MTCONS_00003737	BMSK_chr10	16303806	16304226	421	+	BMSK_chr10	16299096	16303551	1164	+	*	0.8731	1	5.51	5.04	3.74	4.36	8.59	6.61	5.85	5.99
cis_mRNA_dw20k	5913	NA	LTCONS_00003739	MTCONS_00003736	BMSK_chr10	16304366	16304644	279	+	BMSK_chr10	16289523	16298454	1028	+	*	0.6644	0.6325	0	0.26	2.78	0	9.42	6.61	10.22	5.75
cis_mRNA_dw20k	2492	NA	LTCONS_00003742	BMSK0005833.1_dup1	BMSK_chr10	16370227	16370738	512	+	BMSK_chr10	16357163	16367736	3687	+	*	0.7827	0.8	1.46	1.05	0	0.26	4.5	0.4	0.08	0.43
cis_mRNA_dw20k	327	NA	LTCONS_00003752	BMSK0005845.1_dup1	BMSK_chr10	16964575	16966815	2241	+	BMSK_chr10	16963651	16964249	531	+	*	0.7088	0.8	1.41	0.46	0.57	1.14	104.44	41.65	72.57	56.73
cis_mRNA_overlap	0	Lnc-AntiOverlap-mRNA	LTCONS_00003752	BMSK0005846.1_dup1	BMSK_chr10	16964575	16966815	2241	+	BMSK_chr10	16964863	16967769	2907	-	-3549.3	0.8881	1	1.41	0.46	0.57	1.14	10.79	2.92	5.06	5.7
cis_mRNA_dw20k	3072	NA	LTCONS_00003753	BMSK0005845.1_dup1	BMSK_chr10	16967320	16967768	449	+	BMSK_chr10	16963651	16964249	531	+	*	0.6475	0.8	0.88	0	1.41	0.38	104.44	41.65	72.57	56.73
cis_mRNA_up10k	3166	NA	LTCONS_00003753	MTCONS_00003754	BMSK_chr10	16967320	16967768	449	+	BMSK_chr10	16970933	16984474	2384	+	*	0.9246	0.8	0.88	0	1.41	0.38	13.08	4.68	12.78	7.46
cis_mRNA_dw20k	14980	NA	LTCONS_00003757	MTCONS_00004915	BMSK_chr10	16988796	16989006	211	+	BMSK_chr10	17003985	17009953	2091	-	*	0.9073	0.6325	0.88	0.36	0	0	4.49	1.25	1.38	1.2
cis_mRNA_overlap	0	Lnc-AntiCompleteIn-mRNAExon	LTCONS_00003757	BMSK0005849.1_dup1	BMSK_chr10	16988796	16989006	211	+	BMSK_chr10	16988756	16992710	1182	-	-469.7	0.9456	0.9487	0.88	0.36	0	0	5.64	3.38	0.53	2.21
cis_mRNA_dw20k	1574	NA	LTCONS_00003765	BMSK0005859.1_dup1	BMSK_chr10	17070989	17071603	615	+	BMSK_chr10	17073176	17088415	1950	-	*	-0.9054	-0.9487	0.65	0	0.24	0.58	0	0.66	0.13	0
cis_mRNA_dw20k	650	NA	LTCONS_00003765	MTCONS_00004929	BMSK_chr10	17070989	17071603	615	+	BMSK_chr10	17072252	17079222	2011	-	*	-0.8917	-0.8	0.65	0	0.24	0.58	0.06	0.21	0.09	0
cis_mRNA_dw20k	650	NA	LTCONS_00003765	MTCONS_00004930	BMSK_chr10	17070989	17071603	615	+	BMSK_chr10	17072252	17089097	3092	-	*	0.806	1	0.65	0	0.24	0.58	3.84	0.92	1.7	1.81
cis_mRNA_up10k	2940	NA	LTCONS_00003766	MTCONS_00004930	BMSK_chr10	17092036	17092246	211	+	BMSK_chr10	17072252	17089097	3092	-	*	0.8272	0.6325	2.45	0	1.58	0	3.84	0.92	1.7	1.81
cis_mRNA_up10k	3996	NA	LTCONS_00003771	BMSK0005862.1_dup1	BMSK_chr10	17108743	17110053	1311	+	BMSK_chr10	17114048	17121640	1494	+	*	0.9689	1	3.51	1.66	1.84	1.72	57.41	12.43	27.94	21.06
cis_mRNA_up10k	2869	NA	LTCONS_00003772	BMSK0005862.1_dup1	BMSK_chr10	17110174	17111180	1007	+	BMSK_chr10	17114048	17121640	1494	+	*	0.7372	0.8	3.9	1.73	3.77	1.02	57.41	12.43	27.94	21.06
cis_mRNA_dw20k	2265	NA	LTCONS_00003775	MTCONS_00004942	BMSK_chr10	17127140	17127440	301	+	BMSK_chr10	17129704	17133027	826	-	*	0.9569	1	1.95	2.02	4.75	9.17	0.34	1.13	2.53	3.77
cis_mRNA_dw20k	2291	NA	LTCONS_00003780	MTCONS_00003777	BMSK_chr10	17152625	17152983	359	+	BMSK_chr10	17134169	17150335	2259	+	*	-0.7675	-0.8	1.6	2.33	0.1	3.47	10.22	9.13	9.88	8.86
cis_mRNA_up10k	3744	NA	LTCONS_00003790	BMSK0005874.1_dup1	BMSK_chr10	17263563	17264393	831	+	BMSK_chr10	17268136	17281893	1050	+	*	0.8122	0.9487	1.59	0.78	0.69	0.78	2.65	2.32	1.57	1.87
cis_mRNA_dw20k	13912	NA	LTCONS_00003791	MTCONS_00003787	BMSK_chr10	17265445	17266673	277	+	BMSK_chr10	17248064	17251534	1919	+	*	0.9338	0.8	1.39	0	0.51	3.1	0.8	0.1	0.85	1.67
cis_mRNA_dw20k	10875	NA	LTCONS_00003795	MTCONS_00003792	BMSK_chr10	17284247	17286075	1806	+	BMSK_chr10	17267819	17273373	1111	+	*	0.8609	0.8	4.25	2.15	3.41	2.31	6.49	3.11	3.19	2.38
cis_mRNA_dw20k	1096	NA	LTCONS_00003795	MTCONS_00004962	BMSK_chr10	17284247	17286075	1806	+	BMSK_chr10	17287170	17297543	4629	-	*	0.8658	0.8	4.25	2.15	3.41	2.31	5.61	2.48	3.22	3.36
cis_mRNA_dw20k	4622	NA	LTCONS_00003795	BMSK0005875.1_dup1	BMSK_chr10	17284247	17286075	1806	+	BMSK_chr10	17290696	17298455	1203	-	*	-0.9244	-0.9487	4.25	2.15	3.41	2.31	2.66	4.29	2.66	3.81
cis_mRNA_up10k	1053	NA	LTCONS_00003796	MTCONS_00004962	BMSK_chr10	17298595	17298950	356	+	BMSK_chr10	17287170	17297543	4629	-	*	0.9698	1	12.62	1.47	1.73	2.14	5.61	2.48	3.22	3.36
cis_mRNA_up10k	866	NA	LTCONS_00003796	MTCONS_00003798	BMSK_chr10	17298595	17298950	356	+	BMSK_chr10	17299815	17312403	4080	+	*	0.6892	0.8	12.62	1.47	1.73	2.14	1.63	0.59	1.37	1.16
cis_mRNA_up10k	112	NA	LTCONS_00003797	MTCONS_00003798	BMSK_chr10	17299433	17299704	272	+	BMSK_chr10	17299815	17312403	4080	+	*	0.8843	1	6.08	1.2	4.43	1.59	1.63	0.59	1.37	1.16
cis_mRNA_up10k	1891	NA	LTCONS_00003797	MTCONS_00004962	BMSK_chr10	17299433	17299704	272	+	BMSK_chr10	17287170	17297543	4629	-	*	0.8366	0.8	6.08	1.2	4.43	1.59	5.61	2.48	3.22	3.36
cis_mRNA_up10k	979	NA	LTCONS_00003797	BMSK0005875.1_dup1	BMSK_chr10	17299433	17299704	272	+	BMSK_chr10	17290696	17298455	1203	-	*	-0.9439	-0.9487	6.08	1.2	4.43	1.59	2.66	4.29	2.66	3.81
cis_mRNA_dw20k	3782	NA	LTCONS_00003802	MTCONS_00003798	BMSK_chr10	17316184	17317201	462	+	BMSK_chr10	17299815	17312403	4080	+	*	-0.9071	-0.8	0.85	1.1	0.79	0.95	1.63	0.59	1.37	1.16
cis_mRNA_up10k	4795	NA	LTCONS_00003802	MTCONS_00003806	BMSK_chr10	17316184	17317201	462	+	BMSK_chr10	17321995	17325283	1418	+	*	-0.8009	-0.8	0.85	1.1	0.79	0.95	0.17	0	0.76	0.2
cis_mRNA_up10k	670	NA	LTCONS_00003802	MTCONS_00003803	BMSK_chr10	17316184	17317201	462	+	BMSK_chr10	17317870	17320549	1339	+	*	-0.8262	-0.8	0.85	1.1	0.79	0.95	1.86	0.23	1.19	0.88
cis_mRNA_up10k	8302	NA	LTCONS_00003802	MTCONS_00003812	BMSK_chr10	17316184	17317201	462	+	BMSK_chr10	17325502	17332207	2256	+	*	-0.844	-0.8	0.85	1.1	0.79	0.95	1.21	0.39	2.12	0.3
cis_mRNA_up10k	5634	NA	LTCONS_00003804	MTCONS_00003812	BMSK_chr10	17318723	17319869	852	+	BMSK_chr10	17325502	17332207	2256	+	*	0.7373	0.6325	0	0.66	1.77	0	1.21	0.39	2.12	0.3
cis_mRNA_dw20k	10520	NA	LTCONS_00003816	MTCONS_00003810	BMSK_chr10	17361617	17361883	267	+	BMSK_chr10	17323307	17351098	5827	+	*	0.6158	0.6325	1.59	0	1.2	0	0.42	0.26	0.15	0
cis_mRNA_dw20k	10520	NA	LTCONS_00003816	MTCONS_00003813	BMSK_chr10	17361617	17361883	267	+	BMSK_chr10	17335805	17351098	3479	+	*	0.7905	0.7379	1.59	0	1.2	0	2.23	0.85	3.33	1.38
cis_mRNA_overlap	0	Lnc-AntiCompleteIn-mRNAExon	LTCONS_00003816	MTCONS_00004971	BMSK_chr10	17361617	17361883	267	+	BMSK_chr10	17360234	17366491	2952	-	-645.3	0.817	0.9487	1.59	0	1.2	0	9.65	4.2	4.62	3.02
cis_mRNA_dw20k	920	NA	LTCONS_00003831	MTCONS_00003830	BMSK_chr10	17766266	17766483	218	+	BMSK_chr10	17764165	17765347	1183	+	*	0.9487	0.6325	0	0.52	1.86	0	0.15	0.03	1.55	0
cis_mRNA_dw20k	2882	NA	LTCONS_00003832	MTCONS_00003830	BMSK_chr10	17768228	17768536	309	+	BMSK_chr10	17764165	17765347	1183	+	*	0.9952	0.9487	0.33	0	1.8	0	0.15	0.03	1.55	0
cis_mRNA_up10k	112	NA	LTCONS_00003834	MTCONS_00003835	BMSK_chr10	17790456	17790684	229	+	BMSK_chr10	17790795	17800404	2889	+	*	0.9977	1	32.52	10.98	14.03	8.08	11.03	4.36	4.86	2.87
cis_mRNA_up10k	8739	NA	LTCONS_00003834	MTCONS_00004990	BMSK_chr10	17790456	17790684	229	+	BMSK_chr10	17776653	17781718	1789	-	*	0.9914	1	32.52	10.98	14.03	8.08	25.6	20.02	20.79	18.31
cis_mRNA_up10k	9823	NA	LTCONS_00003834	MTCONS_00003836	BMSK_chr10	17790456	17790684	229	+	BMSK_chr10	17800506	17803182	1540	+	*	0.9918	1	32.52	10.98	14.03	8.08	4.11	1.57	2.21	1.11
cis_mRNA_dw20k	1433	NA	LTCONS_00003837	MTCONS_00003836	BMSK_chr10	17804614	17804943	330	+	BMSK_chr10	17800506	17803182	1540	+	*	0.8941	0.6325	1.55	0.43	0	0	4.11	1.57	2.21	1.11
cis_mRNA_dw20k	4211	NA	LTCONS_00003837	MTCONS_00003835	BMSK_chr10	17804614	17804943	330	+	BMSK_chr10	17790795	17800404	2889	+	*	0.952	0.6325	1.55	0.43	0	0	11.03	4.36	4.86	2.87
cis_mRNA_up10k	2000	NA	LTCONS_00003839	MTCONS_00002658	BMSK_chr10	362	818	369	-	BMSK_chr10	2817	4938	639	+	*	0.9679	0.8	7.29	6.31	13.27	8.51	2.55	2.84	11.31	6.59
cis_mRNA_dw20k	19007	NA	LTCONS_00003843	MTCONS_00002658	BMSK_chr10	23944	24185	242	-	BMSK_chr10	2817	4938	639	+	*	-0.6331	-0.7379	0.3	1.38	0	0	2.55	2.84	11.31	6.59
cis_mRNA_up10k	2992	NA	LTCONS_00003843	MTCONS_00003842	BMSK_chr10	23944	24185	242	-	BMSK_chr10	20426	20953	528	-	*	0.9387	0.6325	0.3	1.38	0	0	0.61	1.65	0.62	0.06
tran	NA	NA	LTCONS_00003843	MTCONS_00006507	BMSK_chr10	23944	24185	242	-	BMSK_chr11	20010551	20012121	1571	+	-399.1	-0.8677	-0.9487	0.3	1.38	0	0	1.84	0.91	3.28	2.27
cis_mRNA_up10k	6197	NA	LTCONS_00003846	BMSK0005249.1_dup1	BMSK_chr10	52145	52408	264	-	BMSK_chr10	58604	60574	330	+	*	0.9012	0.9487	0.13	1.25	0	1.37	0	0.32	0	0.74
cis_mRNA_up10k	606	NA	LTCONS_00003850	BMSK0005250.1_dup1	BMSK_chr10	78039	78375	337	-	BMSK_chr10	78980	81822	747	+	*	0.97	0.9487	0.1	0	0	0.72	0.38	0.26	0.3	0.57
cis_mRNA_dw20k	2157	NA	LTCONS_00003853	BMSK0005250.1_dup1	BMSK_chr10	83978	84285	308	-	BMSK_chr10	78980	81822	747	+	*	0.9894	0.9487	0.34	0	0	0.8	0.38	0.26	0.3	0.57
tran	NA	NA	LTCONS_00003859	BMSK0004046.1_dup1	BMSK_chr10	127486	127907	422	-	BMSK_chr7	11837486	11841008	1206	-	-796.8	0.6667	0.8	3.14	0.65	0.32	1.61	0.64	0.22	0.16	0.92
tran	NA	NA	LTCONS_00003859	BMSK0009544.1_dup1	BMSK_chr10	127486	127907	422	-	BMSK_chr16	10828621	10830538	579	+	-519.43	-0.7745	-0.9487	3.14	0.65	0.32	1.61	0	0.06	0.17	0
tran	NA	NA	LTCONS_00003861	BMSK0002087.1_dup1	BMSK_chr10	137253	138355	1103	-	BMSK_chr4	11932086	11933722	510	-	-225.89	-0.8471	-1	10.67	2.26	3.23	1.38	0.08	0.2	0.13	0.26
cis_mRNA_overlap	0	Lnc-Overlap-mRNA	LTCONS_00003877	MTCONS_00003875	BMSK_chr10	600756	636590	234	-	BMSK_chr10	582435	626875	2952	-	*	-0.9744	-1	8.46	25.94	19.75	23.05	3.12	0	0.43	0.41
cis_mRNA_overlap	0	Lnc-AntiCompleteIn-mRNAExon	LTCONS_00003881	MTCONS_00002698	BMSK_chr10	963472	973337	549	-	BMSK_chr10	671749	977041	4564	+	-1309.3	0.8296	0.8	0.82	0	0.42	0.48	5.25	1.84	2.45	2.03
cis_mRNA_overlap	0	Lnc-AntiOverlap-mRNA	LTCONS_00003881	MTCONS_00002700	BMSK_chr10	963472	973337	549	-	BMSK_chr10	971494	977041	4214	+	-1017.16	0.9253	0.8	0.82	0	0.42	0.48	1.69	0.28	0.86	0.62
cis_mRNA_overlap	0	Lnc-AntiCompleteIn-mRNAExon	LTCONS_00003883	BMSK0005262.1_dup1	BMSK_chr10	975068	975501	434	-	BMSK_chr10	972938	975984	3003	+	-946.5	-0.6143	-0.8	0.08	0.24	0.39	1.09	8.32	2.87	3.84	2.74
cis_mRNA_dw20k	13697	NA	LTCONS_00003886	MTCONS_00003889	BMSK_chr10	1344448	1344684	237	-	BMSK_chr10	1358380	1359740	657	-	*	0.9431	0.8	2.43	0.94	0.59	0	0.78	0.05	0.15	0
cis_mRNA_overlap	0	Lnc-Overlap-mRNA	LTCONS_00003895	MTCONS_00003896	BMSK_chr10	1532552	1533980	716	-	BMSK_chr10	1532552	1540285	2169	-	-422.28	0.6343	0.7778	0	1.14	0	0.13	0	0.52	0	0.55
tran	NA	NA	LTCONS_00003895	MTCONS_00016266	BMSK_chr10	1532552	1533980	716	-	BMSK_chr16	1957632	1968538	2533	+	-674.45	0.9549	0.6325	0	1.14	0	0.13	2.58	3.18	2.33	2.44
cis_mRNA_dw20k	3116	NA	LTCONS_00003902	MTCONS_00003905	BMSK_chr10	1608182	1608870	689	-	BMSK_chr10	1611985	1741020	5449	-	*	0.933	0.6325	0.74	0.1	0	0	34.73	17.11	21.33	14.1
cis_mRNA_dw20k	1513	NA	LTCONS_00003903	MTCONS_00003905	BMSK_chr10	1610105	1610473	369	-	BMSK_chr10	1611985	1741020	5449	-	*	0.99	0.9487	1.09	0	0.37	0	34.73	17.11	21.33	14.1
cis_mRNA_dw20k	245	NA	LTCONS_00003904	MTCONS_00003905	BMSK_chr10	1611028	1611741	714	-	BMSK_chr10	1611985	1741020	5449	-	*	0.9618	0.8	58.85	20.68	16.64	9.75	34.73	17.11	21.33	14.1
cis_mRNA_overlap	0	Lnc-AntiCompleteIn-mRNAExon	LTCONS_00003913	MTCONS_00002726	BMSK_chr10	1784866	1816578	699	-	BMSK_chr10	1784754	1816650	883	+	-1615.3	0.9288	0.8	2.5	1.97	2.72	0.84	20.52	14.77	17.57	9.55
cis_mRNA_up10k	5947	NA	LTCONS_00003913	BMSK0005281.1_dup1	BMSK_chr10	1784866	1816578	699	-	BMSK_chr10	1751268	1778920	5667	-	*	-0.8583	-0.9487	2.5	1.97	2.72	0.84	0	0.48	0	0.52
cis_mRNA_dw20k	11879	NA	LTCONS_00003916	MTCONS_00003918	BMSK_chr10	1852239	1852508	270	-	BMSK_chr10	1864386	2181510	7355	-	*	-0.6815	-0.8	0	0.4	0.26	1.73	2.38	1.71	2.09	1.73
cis_mRNA_overlap	0	Lnc-AntiCompleteIn-mRNAExon	LTCONS_00003916	MTCONS_00002741	BMSK_chr10	1852239	1852508	270	-	BMSK_chr10	1851678	1857939	5661	+	-680.4	-0.8848	-1	0	0.4	0.26	1.73	3.28	2.14	2.45	1.48
cis_mRNA_up10k	6743	NA	LTCONS_00003916	BMSK0005285.1_dup1	BMSK_chr10	1852239	1852508	270	-	BMSK_chr10	1859250	1862193	696	+	*	-0.6796	-1	0	0.4	0.26	1.73	9.56	4.4	5.68	3.96
cis_mRNA_overlap	0	Lnc-CompleteIn-mRNAIntron	LTCONS_00003920	MTCONS_00003917	BMSK_chr10	1892545	1892935	391	-	BMSK_chr10	1864386	2181510	7431	-	*	0.8001	0.6325	5.04	2.91	0.43	2.89	0.25	0	0	0.17
cis_mRNA_up10k	7548	NA	LTCONS_00003926	MTCONS_00003924	BMSK_chr10	1969540	1969853	314	-	BMSK_chr10	1959972	1961993	2022	-	*	0.9333	0.6325	0.22	1.02	0	0	2.49	28.79	0.41	8
cis_mRNA_up10k	9747	NA	LTCONS_00003926	MTCONS_00003923	BMSK_chr10	1969540	1969853	314	-	BMSK_chr10	1957445	1959794	2350	-	*	0.9221	0.6325	0.22	1.02	0	0	3.55	55.18	0.2	16.06
cis_mRNA_overlap	0	Lnc-CompleteIn-mRNAIntron	LTCONS_00003927	MTCONS_00003917	BMSK_chr10	1974529	1974832	304	-	BMSK_chr10	1864386	2181510	7431	-	*	-0.7207	-0.7379	0.57	1.17	3.21	0.23	0.25	0	0	0.17
cis_mRNA_overlap	0	Lnc-CompleteIn-mRNAIntron	LTCONS_00003930	MTCONS_00003917	BMSK_chr10	2002732	2003087	356	-	BMSK_chr10	1864386	2181510	7431	-	*	-0.7779	-0.7379	0.09	0.69	0.29	0	0.25	0	0	0.17
cis_mRNA_overlap	0	Lnc-CompleteIn-mRNAIntron	LTCONS_00003931	MTCONS_00003917	BMSK_chr10	2004673	2004873	201	-	BMSK_chr10	1864386	2181510	7431	-	*	1	1	1.12	0	0	0.76	0.25	0	0	0.17
cis_mRNA_up10k	9301	NA	LTCONS_00003931	BMSK0005289.1_dup1	BMSK_chr10	2004673	2004873	201	-	BMSK_chr10	2014173	2014577	405	+	*	-0.9465	-0.8889	1.12	0	0	0.76	0	2.46	1.85	0
cis_mRNA_dw20k	5778	NA	LTCONS_00003936	BMSK0005295.1_dup1	BMSK_chr10	2212684	2214460	1107	-	BMSK_chr10	2220237	2230189	1275	-	*	0.6622	0.7379	2.94	1.16	0.2	1.21	3.05	0	0	3.36
cis_mRNA_dw20k	4521	NA	LTCONS_00003937	MTCONS_00003941	BMSK_chr10	2214707	2215717	1011	-	BMSK_chr10	2220237	2235936	1393	-	*	0.7232	0.8	1.57	1.43	0.98	0.96	6.06	2.29	3.06	0.26
cis_mRNA_dw20k	3169	NA	LTCONS_00003938	MTCONS_00003941	BMSK_chr10	2215838	2217069	1232	-	BMSK_chr10	2220237	2235936	1393	-	*	0.8641	0.8	2.67	0.52	1.46	0.92	6.06	2.29	3.06	0.26
cis_mRNA_dw20k	7001	NA	LTCONS_00003938	MTCONS_00002748	BMSK_chr10	2215838	2217069	1232	-	BMSK_chr10	2185781	2208838	2191	+	*	0.9907	1	2.67	0.52	1.46	0.92	15.57	2.34	6.54	3.53
cis_mRNA_dw20k	2252	NA	LTCONS_00003939	MTCONS_00003941	BMSK_chr10	2217293	2217986	694	-	BMSK_chr10	2220237	2235936	1393	-	*	0.8656	0.8	2.84	0.62	2.18	0.8	6.06	2.29	3.06	0.26
cis_mRNA_dw20k	8456	NA	LTCONS_00003939	MTCONS_00002748	BMSK_chr10	2217293	2217986	694	-	BMSK_chr10	2185781	2208838	2191	+	*	0.9164	1	2.84	0.62	2.18	0.8	15.57	2.34	6.54	3.53
cis_mRNA_dw20k	3665	NA	LTCONS_00003943	MTCONS_00002754	BMSK_chr10	2252634	2252912	279	-	BMSK_chr10	2242516	2248970	1169	+	*	0.9279	0.8	5.27	1.43	1.14	0.38	9.33	2.74	5.24	2.13
cis_mRNA_dw20k	6444	NA	LTCONS_00003944	BMSK0005297.1_dup1	BMSK_chr10	2255413	2256605	861	-	BMSK_chr10	2242698	2248970	993	+	*	0.731	0.8	12.44	1.38	1.02	1.73	1.75	0	0.69	1.3
cis_mRNA_dw20k	6444	NA	LTCONS_00003945	MTCONS_00002754	BMSK_chr10	2255413	2256605	1116	-	BMSK_chr10	2242516	2248970	1169	+	*	0.9704	1	1.73	0.08	0.34	0	9.33	2.74	5.24	2.13
cis_mRNA_dw20k	8283	NA	LTCONS_00003946	MTCONS_00002754	BMSK_chr10	2257252	2257768	377	-	BMSK_chr10	2242516	2248970	1169	+	*	0.8145	0.7379	3.2	0	3.57	0	9.33	2.74	5.24	2.13
cis_mRNA_up10k	5465	NA	LTCONS_00003950	MTCONS_00002762	BMSK_chr10	2339071	2339324	254	-	BMSK_chr10	2344788	2374537	3343	+	*	-0.7761	-0.7379	20.85	14.34	63.03	31.15	0.56	0.5	0	0
cis_mRNA_up10k	5533	NA	LTCONS_00003950	MTCONS_00002763	BMSK_chr10	2339071	2339324	254	-	BMSK_chr10	2344856	2374537	3701	+	*	-0.8689	-0.8	20.85	14.34	63.03	31.15	0.98	0.76	0.33	0.58
tran	NA	NA	LTCONS_00003950	MTCONS_00038338	BMSK_chr10	2339071	2339324	254	-	BMSK_chr27	5353410	5432684	2106	-	-164.79	0.6093	0.8	20.85	14.34	63.03	31.15	2.57	0.02	2.79	0.59
cis_mRNA_dw20k	1486	NA	LTCONS_00003952	MTCONS_00002762	BMSK_chr10	2376022	2376225	204	-	BMSK_chr10	2344788	2374537	3343	+	*	0.7619	0.7379	19.91	28.68	15.94	15.42	0.56	0.5	0	0
cis_mRNA_up10k	3923	NA	LTCONS_00003953	MTCONS_00002768	BMSK_chr10	2389597	2390186	348	-	BMSK_chr10	2394108	2442541	7662	+	*	0.7523	0.7379	0.88	0	2.75	0.2	1.02	0.3	1.02	0
cis_mRNA_overlap	0	Lnc-AntiCompleteIn-mRNAExon	LTCONS_00003955	MTCONS_00002765	BMSK_chr10	2397841	2398995	408	-	BMSK_chr10	2378692	2442541	8867	+	-921.6	0.9932	0.6325	2.44	0.25	0.25	0	12.33	0.38	1.47	0.73
cis_mRNA_overlap	0	Lnc-AntiCompleteIn-mRNAExon	LTCONS_00003955	MTCONS_00002767	BMSK_chr10	2397841	2398995	408	-	BMSK_chr10	2390125	2442541	7974	+	-921.6	0.9953	0.6325	2.44	0.25	0.25	0	15.89	0.93	0.28	0.4
cis_mRNA_overlap	0	Lnc-AntiCompleteIn-mRNAExon	LTCONS_00003955	MTCONS_00002768	BMSK_chr10	2397841	2398995	408	-	BMSK_chr10	2394108	2442541	7662	+	-921.6	0.62	0.8333	2.44	0.25	0.25	0	1.02	0.3	1.02	0
cis_mRNA_overlap	0	Lnc-AntiCompleteIn-mRNAExon	LTCONS_00003956	MTCONS_00002767	BMSK_chr10	2399830	2400609	346	-	BMSK_chr10	2390125	2442541	7974	+	-783.8	0.8727	0.8	0.59	0.3	0.2	0	15.89	0.93	0.28	0.4
cis_mRNA_overlap	0	Lnc-AntiCompleteIn-mRNAExon	LTCONS_00003956	MTCONS_00002768	BMSK_chr10	2399830	2400609	346	-	BMSK_chr10	2394108	2442541	7662	+	-783.8	0.6775	0.6325	0.59	0.3	0.2	0	1.02	0.3	1.02	0
cis_mRNA_overlap	0	Lnc-AntiCompleteIn-mRNAExon	LTCONS_00003959	MTCONS_00002765	BMSK_chr10	2438942	2440432	429	-	BMSK_chr10	2378692	2442541	8867	+	-1050.5	0.9968	0.6325	2.31	0.16	0.16	0.08	12.33	0.38	1.47	0.73
cis_mRNA_overlap	0	Lnc-AntiCompleteIn-mRNAExon	LTCONS_00003959	MTCONS_00002767	BMSK_chr10	2438942	2440432	429	-	BMSK_chr10	2390125	2442541	7974	+	-1050.5	0.9992	0.6325	2.31	0.16	0.16	0.08	15.89	0.93	0.28	0.4
cis_mRNA_dw20k	12510	NA	LTCONS_00003961	MTCONS_00002767	BMSK_chr10	2455050	2455567	518	-	BMSK_chr10	2390125	2442541	7974	+	*	0.9982	0.8	3.96	0.81	0.76	0.93	15.89	0.93	0.28	0.4
cis_mRNA_dw20k	1804	NA	LTCONS_00003963	BMSK0005310.1_dup1	BMSK_chr10	2487074	2492849	435	-	BMSK_chr10	2494652	2504674	5814	-	*	-0.9123	-0.8	0.08	0.39	1.38	1.48	0.25	0.16	0.04	0.1
cis_mRNA_overlap	0	Lnc-AntiCompleteIn-mRNAExon	LTCONS_00003963	MTCONS_00002777	BMSK_chr10	2487074	2492849	435	-	BMSK_chr10	2483593	2492905	1159	+	-929.51	-0.6539	-0.8	0.08	0.39	1.38	1.48	17.71	15.45	16.41	13.4
cis_mRNA_overlap	0	Lnc-AntiCompleteIn-mRNAExon	LTCONS_00003963	MTCONS_00002778	BMSK_chr10	2487074	2492849	435	-	BMSK_chr10	2483612	2492905	1140	+	-929.51	0.7704	0.8	0.08	0.39	1.38	1.48	6.38	4.22	7.76	8.3
cis_mRNA_dw20k	14913	NA	LTCONS_00003967	MTCONS_00003968	BMSK_chr10	2508347	2508776	430	-	BMSK_chr10	2523688	2532831	4070	-	*	0.8018	0.8	13.78	5.98	3.6	5.02	0.39	0.15	0.13	0.3
cis_mRNA_up10k	2295	NA	LTCONS_00003967	MTCONS_00002781	BMSK_chr10	2508347	2508776	430	-	BMSK_chr10	2511070	2515765	2120	+	*	0.9778	0.8	13.78	5.98	3.6	5.02	7.9	2.5	0	2.7
cis_mRNA_up10k	3674	NA	LTCONS_00003967	BMSK0005310.1_dup1	BMSK_chr10	2508347	2508776	430	-	BMSK_chr10	2494652	2504674	5814	-	*	0.9342	1	13.78	5.98	3.6	5.02	0.25	0.16	0.04	0.1
cis_mRNA_up10k	9753	NA	LTCONS_00003967	BMSK0005312.1_dup1	BMSK_chr10	2508347	2508776	430	-	BMSK_chr10	2518528	2521596	777	+	*	-0.7158	-0.9487	13.78	5.98	3.6	5.02	0	0	0.88	0.65
cis_mRNA_up10k	9753	NA	LTCONS_00003967	MTCONS_00002786	BMSK_chr10	2508347	2508776	430	-	BMSK_chr10	2518528	2522677	984	+	*	0.9976	1	13.78	5.98	3.6	5.02	5.86	2.1	1.02	1.35
tran	1743390	NA	LTCONS_00003967	MTCONS_00002902	BMSK_chr10	2508347	2508776	430	-	BMSK_chr10	4252165	4257243	3787	+	-157.35	0.9747	1	13.78	5.98	3.6	5.02	2	1.03	0.27	0.54
cis_mRNA_dw20k	17875	NA	LTCONS_00003981	BMSK0005323.1_dup1	BMSK_chr10	2805254	2805597	344	-	BMSK_chr10	2823471	2835574	1278	-	*	-0.7116	-0.6325	0.2	0	0	2.73	0.56	0.42	0.76	0.3
cis_mRNA_dw20k	1933	NA	LTCONS_00003984	BMSK0005323.1_dup1	BMSK_chr10	2819957	2821539	1583	-	BMSK_chr10	2823471	2835574	1278	-	*	-0.9389	-1	10.71	12.89	8.99	17.55	0.56	0.42	0.76	0.3
cis_mRNA_overlap	0	mRNA-AntiCompleteIn-LncExon	LTCONS_00003984	BMSK0005322.1_dup1	BMSK_chr10	2819957	2821539	1583	-	BMSK_chr10	2820097	2821266	1170	+	-2645.2	0.7667	0.8	10.71	12.89	8.99	17.55	499.78	734.56	459.08	684.54
cis_mRNA_dw20k	19610	NA	LTCONS_00003987	MTCONS_00003990	BMSK_chr10	2918690	2919011	322	-	BMSK_chr10	2938620	2942079	2127	-	*	0.9814	0.8	37.69	7.54	12.73	6.14	95.35	10.69	34.3	24.64
cis_mRNA_dw20k	9102	NA	LTCONS_00003987	BMSK0005325.1_dup1	BMSK_chr10	2918690	2919011	322	-	BMSK_chr10	2928112	2928438	327	-	*	0.9314	0.6325	37.69	7.54	12.73	6.14	0.42	0.11	0	0
cis_mRNA_dw20k	1953	NA	LTCONS_00003992	BMSK0005327.1_dup1	BMSK_chr10	2958530	2958839	310	-	BMSK_chr10	2943171	2956578	2361	+	*	0.9143	0.9487	1	0	0	0.57	35.12	9.91	14.43	16.82
cis_mRNA_overlap	0	Lnc-AntiCompleteIn-mRNAExon	LTCONS_00003992	BMSK0005328.1_dup1	BMSK_chr10	2958530	2958839	310	-	BMSK_chr10	2958443	2961893	1335	+	-565.4	0.8702	0.9487	1	0	0	0.57	26.16	8.2	16.19	16.92
cis_mRNA_overlap	0	Lnc-AntiCompleteIn-mRNAExon	LTCONS_00003996	MTCONS_00002810	BMSK_chr10	3007761	3008117	357	-	BMSK_chr10	2989277	3013630	3321	+	-753.9	0.8311	0.6325	0.66	0.29	0	0	4.91	0.55	1.63	0
cis_mRNA_dw20k	12890	NA	LTCONS_00004002	MTCONS_00002809	BMSK_chr10	3025828	3026136	309	-	BMSK_chr10	2989277	3012939	3265	+	*	0.6386	0.8	1	0	0.9	0.91	16.43	10.42	12.89	11.12
cis_mRNA_dw20k	5307	NA	LTCONS_00004015	BMSK0005350.1_dup1	BMSK_chr10	3517451	3520442	324	-	BMSK_chr10	3504688	3512145	1053	+	*	-0.7472	-0.8	0.95	0.11	0.75	0	0.09	0.12	0	0.3
cis_mRNA_dw20k	12503	NA	LTCONS_00004017	BMSK0005350.1_dup1	BMSK_chr10	3524647	3525049	403	-	BMSK_chr10	3504688	3512145	1053	+	*	0.8752	1	2.39	3.16	1.25	3.48	0.09	0.12	0	0.3
cis_mRNA_dw20k	15582	NA	LTCONS_00004019	BMSK0005350.1_dup1	BMSK_chr10	3527726	3532302	1153	-	BMSK_chr10	3504688	3512145	1053	+	*	0.8736	0.8	2.74	3.64	2.82	4.08	0.09	0.12	0	0.3
cis_mRNA_dw20k	6610	NA	LTCONS_00004030	BMSK0005354.1_dup1	BMSK_chr10	3676647	3676974	328	-	BMSK_chr10	3683583	3702092	3237	-	*	0.9916	1	6.95	3.79	4.99	4.81	5.43	2.76	3.91	3.4
cis_mRNA_dw20k	2019	NA	LTCONS_00004039	BMSK0005362.1_dup1	BMSK_chr10	3816941	3817149	209	-	BMSK_chr10	3819167	3826658	2220	-	*	0.7912	0.8	1.95	0.18	0.53	1.98	10.83	5.96	7.27	7.88
cis_mRNA_dw20k	13026	NA	LTCONS_00004041	BMSK0005365.1_dup1	BMSK_chr10	3830125	3830450	326	-	BMSK_chr10	3843475	3849008	777	-	*	-0.8139	-0.8	0.92	1.32	0.4	1.15	1.23	0.24	1.19	0.68
cis_mRNA_dw20k	11301	NA	LTCONS_00004042	MTCONS_00004045	BMSK_chr10	3830744	3831026	283	-	BMSK_chr10	3842326	3849316	2217	-	*	-0.9895	-0.8	0.92	5.95	4.99	5.37	20.37	7.01	7.67	8.51
cis_mRNA_dw20k	12450	NA	LTCONS_00004042	BMSK0005365.1_dup1	BMSK_chr10	3830744	3831026	283	-	BMSK_chr10	3843475	3849008	777	-	*	-0.6936	-1	0.92	5.95	4.99	5.37	1.23	0.24	1.19	0.68
cis_mRNA_dw20k	13706	NA	LTCONS_00004042	MTCONS_00002857	BMSK_chr10	3830744	3831026	283	-	BMSK_chr10	3807393	3817039	1323	+	*	-0.9852	-0.8	0.92	5.95	4.99	5.37	102.11	20.57	29.19	13.67
cis_mRNA_up10k	4087	NA	LTCONS_00004042	BMSK0005362.1_dup1	BMSK_chr10	3830744	3831026	283	-	BMSK_chr10	3819167	3826658	2220	-	*	-0.9578	-0.8	0.92	5.95	4.99	5.37	10.83	5.96	7.27	7.88
cis_mRNA_up10k	942	NA	LTCONS_00004042	MTCONS_00002863	BMSK_chr10	3830744	3831026	283	-	BMSK_chr10	3831967	3835818	1201	+	*	-0.9976	-1	0.92	5.95	4.99	5.37	89.52	20.74	29.12	24.95
cis_mRNA_dw20k	2931	NA	LTCONS_00004049	BMSK0005367.1_dup1	BMSK_chr10	3902754	3903216	463	-	BMSK_chr10	3885461	3899824	990	+	*	0.7354	0.8	0.35	0.51	1.58	0.29	5.42	2.26	7.06	0.74
cis_mRNA_dw20k	2061	NA	LTCONS_00004050	MTCONS_00002868	BMSK_chr10	3903449	3903947	499	-	BMSK_chr10	3853020	3901389	2830	+	*	0.9735	0.8	1.04	0.27	1.39	0.07	24.93	7.29	29.75	9.82
cis_mRNA_dw20k	3626	NA	LTCONS_00004050	BMSK0005367.1_dup1	BMSK_chr10	3903449	3903947	499	-	BMSK_chr10	3885461	3899824	990	+	*	0.9963	1	1.04	0.27	1.39	0.07	5.42	2.26	7.06	0.74
cis_mRNA_dw20k	18171	NA	LTCONS_00004056	MTCONS_00004058	BMSK_chr10	3984062	3984323	262	-	BMSK_chr10	4002493	4057782	3045	-	*	0.7698	0.6325	0.95	0.56	0	0	2.89	0.12	0.61	0
cis_mRNA_dw20k	7678	NA	LTCONS_00004056	BMSK0005369.1_dup1	BMSK_chr10	3984062	3984323	262	-	BMSK_chr10	3974754	3976385	1632	+	*	0.8101	0.6325	0.95	0.56	0	0	11.25	6	6.25	5.97
cis_mRNA_up10k	2790	NA	LTCONS_00004056	BMSK0005371.1_dup1	BMSK_chr10	3984062	3984323	262	-	BMSK_chr10	3987112	3998233	2724	+	*	0.7603	0.6325	0.95	0.56	0	0	10.15	4.84	6.24	2.52
cis_mRNA_up10k	3892	NA	LTCONS_00004056	MTCONS_00004054	BMSK_chr10	3984062	3984323	262	-	BMSK_chr10	3978972	3980171	484	-	*	-0.7061	-0.6325	0.95	0.56	0	0	24.89	31.78	29.27	36.94
cis_mRNA_dw20k	187	NA	LTCONS_00004061	BMSK0005373.1_dup1	BMSK_chr10	4064731	4065171	441	-	BMSK_chr10	4058658	4064545	1017	+	*	0.6511	1	0.6	0.08	0	1.39	10.23	10.01	8.22	10.36
cis_mRNA_dw20k	1779	NA	LTCONS_00004064	MTCONS_00004066	BMSK_chr10	4099767	4100551	705	-	BMSK_chr10	4102329	4108543	3129	-	*	0.9988	0.8	5.54	0.79	1.1	1.02	9.45	0.41	0.75	1.11
cis_mRNA_dw20k	1779	NA	LTCONS_00004064	MTCONS_00004068	BMSK_chr10	4099767	4100551	705	-	BMSK_chr10	4102329	4186455	4497	-	*	0.9948	1	5.54	0.79	1.1	1.02	21.68	4.55	7.48	5.65
cis_mRNA_up10k	6953	NA	LTCONS_00004079	BMSK0005380.1_dup1	BMSK_chr10	4235525	4236943	1313	-	BMSK_chr10	4197221	4228573	4461	-	*	-0.9124	-1	7.84	14.26	11.45	16.89	14.3	7.71	8.46	6.92
cis_mRNA_dw20k	4858	NA	LTCONS_00004082	MTCONS_00002896	BMSK_chr10	4249289	4250765	662	-	BMSK_chr10	4240001	4244432	3135	+	*	0.9935	0.8	25.69	9.81	10.15	13.18	14.29	3.32	3.01	4.28
cis_mRNA_dw20k	1084	NA	LTCONS_00004088	BMSK0005390.1_dup1	BMSK_chr10	4465648	4465988	341	-	BMSK_chr10	4467071	4475275	1563	-	*	0.963	0.8	0.68	0	1.46	0.73	0.55	0.43	0.6	0.53
cis_mRNA_up10k	657	NA	LTCONS_00004092	MTCONS_00004091	BMSK_chr10	4481385	4481847	382	-	BMSK_chr10	4478308	4480729	593	-	*	0.6226	0.8	0.79	0.09	0.62	1.71	3.54	1.26	1.41	2.87
cis_mRNA_up10k	2310	NA	LTCONS_00004094	MTCONS_00004091	BMSK_chr10	4483038	4483388	351	-	BMSK_chr10	4478308	4480729	593	-	*	0.6234	0.8	0.39	0	0.3	0.89	3.54	1.26	1.41	2.87
cis_mRNA_dw20k	2863	NA	LTCONS_00004095	BMSK0005393.1_dup1	BMSK_chr10	4483479	4483694	216	-	BMSK_chr10	4486556	4488251	606	-	*	0.6168	0.8	4.87	3.28	2.75	3.61	4.45	4.2	0	5.35
cis_mRNA_up10k	2751	NA	LTCONS_00004095	MTCONS_00004091	BMSK_chr10	4483479	4483694	216	-	BMSK_chr10	4478308	4480729	593	-	*	0.8867	0.8	4.87	3.28	2.75	3.61	3.54	1.26	1.41	2.87
tran	NA	NA	LTCONS_00004095	MTCONS_00009649	BMSK_chr10	4483479	4483694	216	-	BMSK_chr12	11922047	11925219	1640	-	-255.8	0.9226	1	4.87	3.28	2.75	3.61	13.35	10.58	6.66	10.75
cis_mRNA_dw20k	18671	NA	LTCONS_00004102	MTCONS_00004103	BMSK_chr10	4544895	4545338	444	-	BMSK_chr10	4564008	4578307	1660	-	*	-0.8815	-1	2.03	6.35	11.09	5.49	7.35	1.43	0	1.66
tran	NA	NA	LTCONS_00004113	MTCONS_00046984	BMSK_chr10	4839621	4839963	343	-	BMSK_chr6	12790650	12806699	5327	+	-294.04	0.7448	0.8	71.65	35.27	46.09	39.46	4.51	2.45	3.34	0.24
cis_mRNA_overlap	0	Lnc-AntiCompleteIn-mRNAIntron	LTCONS_00004118	MTCONS_00002942	BMSK_chr10	5065115	5066066	952	-	BMSK_chr10	5052172	5115568	2609	+	*	-0.6695	-0.7379	2.86	2.13	2.61	1.5	0	0.6	0	0.34
cis_mRNA_overlap	0	Lnc-AntiCompleteIn-mRNAIntron	LTCONS_00004119	MTCONS_00002942	BMSK_chr10	5065115	5066094	775	-	BMSK_chr10	5052172	5115568	2609	+	*	0.8956	0.7379	6.81	24.33	12.51	24.49	0	0.6	0	0.34
cis_mRNA_overlap	0	Lnc-AntiOverlap-mRNA	LTCONS_00004120	BMSK0005406.1_dup1	BMSK_chr10	5126731	5126943	213	-	BMSK_chr10	5124869	5126879	579	+	*	0.8507	0.6325	0	0.89	1.39	2.65	0	0.17	0	0.74
cis_mRNA_dw20k	14506	NA	LTCONS_00004133	MTCONS_00004143	BMSK_chr10	5246538	5246907	346	-	BMSK_chr10	5261412	5311600	1763	-	*	-0.6035	-0.7379	0.2	0.81	0.2	1.31	16.12	2.49	7.57	6.06
tran	NA	NA	LTCONS_00004134	MTCONS_00023612	BMSK_chr10	5247626	5249125	1500	-	BMSK_chr19	13296095	13296566	472	-	-776.5	0.9909	1	0.8	0.42	1.02	0.34	44.76	27.69	60.6	25.9
cis_mRNA_dw20k	10812	NA	LTCONS_00004136	MTCONS_00004143	BMSK_chr10	5250185	5250601	417	-	BMSK_chr10	5261412	5311600	1763	-	*	-0.7947	-0.8	0.32	2.14	2.01	0.9	16.12	2.49	7.57	6.06
cis_mRNA_dw20k	13286	NA	LTCONS_00004136	BMSK0005417.1_dup1	BMSK_chr10	5250185	5250601	417	-	BMSK_chr10	5263886	5280105	804	-	*	-0.8594	-1	0.32	2.14	2.01	0.9	18.35	3.3	6.66	7.17
cis_mRNA_dw20k	1770	NA	LTCONS_00004136	MTCONS_00002960	BMSK_chr10	5250185	5250601	417	-	BMSK_chr10	5244883	5248416	1552	+	*	-0.8096	-0.8	0.32	2.14	2.01	0.9	134.31	73.89	92.6	88.01
cis_mRNA_dw20k	2664	NA	LTCONS_00004137	MTCONS_00002960	BMSK_chr10	5251079	5251445	367	-	BMSK_chr10	5244883	5248416	1552	+	*	0.8907	0.8	1.1	0.09	0.65	0	134.31	73.89	92.6	88.01
cis_mRNA_dw20k	9968	NA	LTCONS_00004137	MTCONS_00004143	BMSK_chr10	5251079	5251445	367	-	BMSK_chr10	5261412	5311600	1763	-	*	0.9018	0.8	1.1	0.09	0.65	0	16.12	2.49	7.57	6.06
cis_mRNA_dw20k	9570	NA	LTCONS_00004139	BMSK0005417.1_dup1	BMSK_chr10	5253836	5254317	482	-	BMSK_chr10	5263886	5280105	804	-	*	0.8983	0.8	0.68	0.07	0	0.35	18.35	3.3	6.66	7.17
cis_mRNA_dw20k	7548	NA	LTCONS_00004149	MTCONS_00004153	BMSK_chr10	5372793	5373520	518	-	BMSK_chr10	5381067	5383675	1317	-	*	0.7804	0.8	12.41	5.96	2.92	4.64	369.09	318.16	208.96	331.22
cis_mRNA_overlap	0	Lnc-AntiOverlap-mRNA	LTCONS_00004149	BMSK0005422.1_dup1	BMSK_chr10	5372793	5373520	518	-	BMSK_chr10	5372707	5372928	222	+	-283.5	0.8871	0.9487	12.41	5.96	2.92	4.64	0.49	0.34	0	0
cis_mRNA_dw20k	2891	NA	LTCONS_00004150	MTCONS_00004153	BMSK_chr10	5377944	5378177	234	-	BMSK_chr10	5381067	5383675	1317	-	*	0.8569	0.8	0.62	0.32	0	0.79	369.09	318.16	208.96	331.22
cis_mRNA_dw20k	6674	NA	LTCONS_00004151	BMSK0005422.1_dup1	BMSK_chr10	5379601	5380179	579	-	BMSK_chr10	5372707	5372928	222	+	*	0.7996	0.7379	1.11	1.72	0	0.46	0.49	0.34	0	0
cis_mRNA_overlap	0	Lnc-AntiOverlap-mRNA	LTCONS_00004151	BMSK0005423.1_dup1	BMSK_chr10	5379601	5380179	579	-	BMSK_chr10	5377808	5380682	1164	+	-488.55	-0.8834	-0.8	1.11	1.72	0	0.46	50.15	34.97	54.19	56.18
cis_mRNA_dw20k	1116	NA	LTCONS_00004156	MTCONS_00004157	BMSK_chr10	5409915	5410151	237	-	BMSK_chr10	5411266	5412021	756	-	*	0.9563	1	54.3	42.13	16.67	87.69	38.02	35.38	3.72	134.14
cis_mRNA_up10k	5896	NA	LTCONS_00004169	MTCONS_00004166	BMSK_chr10	5582679	5583531	282	-	BMSK_chr10	5568637	5576784	2497	-	*	-0.697	-0.9487	0.37	0.13	2.87	0.13	0.16	0.33	0	0.72
tran	NA	NA	LTCONS_00004177	MTCONS_00010962	BMSK_chr10	5837657	5838052	396	-	BMSK_chr13	1986149	1987017	869	-	-816.2	0.7143	0.8	58.47	30.55	68.93	36.51	43.1	15.04	27.73	19.8
tran	NA	NA	LTCONS_00004177	MTCONS_00023612	BMSK_chr10	5837657	5838052	396	-	BMSK_chr19	13296095	13296566	472	-	-680.2	0.97	0.8	58.47	30.55	68.93	36.51	44.76	27.69	60.6	25.9
cis_mRNA_overlap	0	Lnc-AntiCompleteIn-mRNAExon	LTCONS_00004186	MTCONS_00002994	BMSK_chr10	6001276	6001512	237	-	BMSK_chr10	5934977	6001530	7914	+	*	0.8492	0.8	13.35	2.44	2.52	6.01	5.85	3.15	2.07	5.32
cis_mRNA_dw20k	3031	NA	LTCONS_00004187	MTCONS_00002994	BMSK_chr10	6004560	6004949	390	-	BMSK_chr10	5934977	6001530	7914	+	*	-0.908	-1	0.27	2.06	4.05	1.73	5.85	3.15	2.07	5.32
cis_mRNA_overlap	0	Lnc-AntiCompleteIn-mRNAExon	LTCONS_00004198	MTCONS_00003016	BMSK_chr10	6438953	6440240	482	-	BMSK_chr10	6406679	6440603	4444	+	-1021.4	0.9294	0.8	4.81	0.63	1.58	2.37	62.95	19.65	16.43	22.27
cis_mRNA_up10k	5018	NA	LTCONS_00004198	BMSK0005458.1_dup1	BMSK_chr10	6438953	6440240	482	-	BMSK_chr10	6445257	6445982	555	+	*	0.97	0.8	4.81	0.63	1.58	2.37	22.22	1.26	6.9	5.92
cis_mRNA_dw20k	493	NA	LTCONS_00004199	BMSK0005459.1_dup1	BMSK_chr10	6445458	6445678	221	-	BMSK_chr10	6446170	6446628	459	-	*	-0.7324	-0.8	0.5	1.37	0	1.35	35.33	29.07	47.82	39.02
cis_mRNA_up10k	6775	NA	LTCONS_00004201	BMSK0005459.1_dup1	BMSK_chr10	6453402	6453615	214	-	BMSK_chr10	6446170	6446628	459	-	*	-0.8331	-0.9487	0.69	0.71	0	0	35.33	29.07	47.82	39.02
cis_mRNA_dw20k	3414	NA	LTCONS_00004204	BMSK0005462.1_dup1	BMSK_chr10	6528697	6529016	320	-	BMSK_chr10	6532429	6541691	1806	-	*	0.8612	0.8	3.64	2.44	0.87	1.32	5.26	1.05	0.71	1.33
cis_mRNA_dw20k	17023	NA	LTCONS_00004213	BMSK0005470.1_dup1	BMSK_chr10	6701693	6702348	656	-	BMSK_chr10	6719370	6720441	879	-	*	-0.6842	-0.8	0.84	1.48	3.75	4.85	24.22	13.32	13.45	12.94
tran	NA	NA	LTCONS_00004213	MTCONS_00042252	BMSK_chr10	6701693	6702348	656	-	BMSK_chr4	14889667	14909154	2138	+	-498.72	-0.6238	-0.8	0.84	1.48	3.75	4.85	3.21	0.68	1.57	0.4
cis_mRNA_dw20k	12137	NA	LTCONS_00004217	BMSK0005473.1_dup1	BMSK_chr10	6732468	6732696	229	-	BMSK_chr10	6744832	6746775	396	-	*	-0.7896	-0.8	50.96	27.33	71.43	36.26	0.42	2.52	0.77	1.47
cis_mRNA_dw20k	14492	NA	LTCONS_00004217	BMSK0005469.1_dup1	BMSK_chr10	6732468	6732696	229	-	BMSK_chr10	6708445	6717977	2148	+	*	-0.7987	-0.8	50.96	27.33	71.43	36.26	0	0.3	0.06	0.19
cis_mRNA_overlap	0	Lnc-CompleteIn-mRNAIntron	LTCONS_00004222	MTCONS_00004219	BMSK_chr10	6791492	6791834	343	-	BMSK_chr10	6771449	6834928	2471	-	*	0.688	0.7379	0	2.15	0	5.38	2.67	4.56	2.88	3.99
cis_mRNA_overlap	0	Lnc-CompleteIn-mRNAIntron	LTCONS_00004224	MTCONS_00004219	BMSK_chr10	6817041	6817251	211	-	BMSK_chr10	6771449	6834928	2471	-	*	0.671	0.7379	0	0.54	0	1.43	2.67	4.56	2.88	3.99
cis_mRNA_overlap	0	Lnc-CompleteIn-mRNAIntron	LTCONS_00004226	MTCONS_00004220	BMSK_chr10	6831159	6831438	280	-	BMSK_chr10	6771449	6845958	2501	-	*	-0.7026	-0.7379	0.37	0	0	1.79	0.35	2.87	4.1	0.37
cis_mRNA_dw20k	2490	NA	LTCONS_00004227	BMSK0005478.1_dup1	BMSK_chr10	6853707	6857252	2229	-	BMSK_chr10	6859741	6873239	2325	-	*	-0.6455	-0.8	2.81	1.86	0.68	0.88	0.15	0	0.45	0.22
cis_mRNA_dw20k	279	NA	LTCONS_00004227	MTCONS_00004230	BMSK_chr10	6853707	6857252	2229	-	BMSK_chr10	6857530	6881011	3141	-	*	0.9586	1	2.81	1.86	0.68	0.88	1.77	1.21	0.96	1.07
cis_mRNA_dw20k	279	NA	LTCONS_00004227	MTCONS_00004233	BMSK_chr10	6853707	6857252	2229	-	BMSK_chr10	6857530	6888248	3343	-	*	-0.7747	-0.8	2.81	1.86	0.68	0.88	0.08	0	1.69	0.58
cis_mRNA_dw20k	279	NA	LTCONS_00004227	MTCONS_00004234	BMSK_chr10	6853707	6857252	2229	-	BMSK_chr10	6857530	6888327	3440	-	*	0.9767	0.8	2.81	1.86	0.68	0.88	2.38	1.87	0.5	0.46
cis_mRNA_overlap	0	mRNA-CompleteIn-LncExon	LTCONS_00004227	BMSK0005477.1_dup1	BMSK_chr10	6853707	6857252	2229	-	BMSK_chr10	6855502	6857118	282	-	-176.87	-0.7896	-0.8	2.81	1.86	0.68	0.88	0.86	0.6	2.78	1.61
cis_mRNA_overlap	0	Lnc-CompleteIn-mRNAIntron	LTCONS_00004236	MTCONS_00004231	BMSK_chr10	6879835	6880910	352	-	BMSK_chr10	6857530	6886916	3461	-	*	-0.8527	-0.9487	0.29	0	1.07	0	0.2	0.35	0	0.63
cis_mRNA_overlap	0	Lnc-CompleteIn-mRNAIntron	LTCONS_00004236	MTCONS_00004232	BMSK_chr10	6879835	6880910	352	-	BMSK_chr10	6857530	6887553	4286	-	*	0.6062	0.6325	0.29	0	1.07	0	1.07	1.82	2.04	0.85
cis_mRNA_overlap	0	Lnc-CompleteIn-mRNAIntron	LTCONS_00004236	MTCONS_00004233	BMSK_chr10	6879835	6880910	352	-	BMSK_chr10	6857530	6888248	3343	-	*	0.8745	0.6325	0.29	0	1.07	0	0.08	0	1.69	0.58
cis_mRNA_up10k	6597	NA	LTCONS_00004236	BMSK0005478.1_dup1	BMSK_chr10	6879835	6880910	352	-	BMSK_chr10	6859741	6873239	2325	-	*	0.8665	0.6325	0.29	0	1.07	0	0.15	0	0.45	0.22
cis_mRNA_up10k	9612	NA	LTCONS_00004236	MTCONS_00004229	BMSK_chr10	6879835	6880910	352	-	BMSK_chr10	6857530	6870224	2457	-	*	-0.9926	-0.9487	0.29	0	1.07	0	1.5	1.75	0	1.81
cis_mRNA_overlap	0	Lnc-CompleteIn-mRNAIntron	LTCONS_00004237	MTCONS_00004234	BMSK_chr10	6882218	6882460	243	-	BMSK_chr10	6857530	6888327	3440	-	*	-0.7575	-1	0	0.15	0.59	2.26	2.38	1.87	0.5	0.46
cis_mRNA_up10k	608	NA	LTCONS_00004244	BMSK0005482.1_dup1	BMSK_chr10	6977590	6977867	278	-	BMSK_chr10	6978474	6979559	1086	+	*	0.8151	0.8	2.02	0.91	2.92	0	0.14	0.19	0.52	0.08
cis_mRNA_overlap	0	Lnc-AntiOverlap-mRNA	LTCONS_00004250	BMSK0005487.1_dup1	BMSK_chr10	7079460	7079906	447	-	BMSK_chr10	7073393	7079666	1800	+	-541.6	0.9642	1	1.62	0.84	1.27	1.06	37.04	14.24	22.01	21.56
cis_mRNA_up10k	8994	NA	LTCONS_00004250	MTCONS_00004249	BMSK_chr10	7079460	7079906	447	-	BMSK_chr10	7028289	7070467	2627	-	*	0.9219	0.8	1.62	0.84	1.27	1.06	20.82	9.89	15.82	8.32
cis_mRNA_dw20k	10837	NA	LTCONS_00004260	MTCONS_00004264	BMSK_chr10	7140113	7140571	459	-	BMSK_chr10	7151407	7155412	3922	-	*	0.9084	0.8	4.01	1.6	0.24	1.88	38.1	29.56	16.19	21.35
cis_mRNA_overlap	0	Lnc-CompleteIn-mRNAIntron	LTCONS_00004260	MTCONS_00004252	BMSK_chr10	7140113	7140571	459	-	BMSK_chr10	7083655	7142734	4992	-	*	0.9162	1	4.01	1.6	0.24	1.88	1.75	0.49	0.38	1.22
cis_mRNA_overlap	0	Lnc-Overlap-mRNA	LTCONS_00004260	BMSK0005490.1_dup1	BMSK_chr10	7140113	7140571	459	-	BMSK_chr10	7138522	7140309	324	-	-140.17	0.9101	1	4.01	1.6	0.24	1.88	3.59	0.8	0.19	2.64
cis_mRNA_up10k	3442	NA	LTCONS_00004260	MTCONS_00003056	BMSK_chr10	7140113	7140571	459	-	BMSK_chr10	7144012	7147196	928	+	*	0.814	0.8	4.01	1.6	0.24	1.88	7.42	4.9	2.72	7.57
cis_mRNA_up10k	5528	NA	LTCONS_00004260	BMSK0005491.1_dup1	BMSK_chr10	7140113	7140571	459	-	BMSK_chr10	7146098	7151099	495	+	*	0.8804	0.8	4.01	1.6	0.24	1.88	16.23	4.8	6.35	9.59
cis_mRNA_overlap	0	Lnc-AntiOverlap-mRNA	LTCONS_00004261	MTCONS_00003054	BMSK_chr10	7143928	7145130	350	-	BMSK_chr10	7143911	7153728	3481	+	-596.7	0.9242	0.6325	2.9	0.5	0.59	0.59	5.22	1.01	2.11	0
cis_mRNA_up10k	1195	NA	LTCONS_00004261	MTCONS_00004252	BMSK_chr10	7143928	7145130	350	-	BMSK_chr10	7083655	7142734	4992	-	*	0.8239	0.6325	2.9	0.5	0.59	0.59	1.75	0.49	0.38	1.22
cis_mRNA_up10k	3620	NA	LTCONS_00004261	BMSK0005490.1_dup1	BMSK_chr10	7143928	7145130	350	-	BMSK_chr10	7138522	7140309	324	-	*	0.7587	0.6325	2.9	0.5	0.59	0.59	3.59	0.8	0.19	2.64
cis_mRNA_up10k	969	NA	LTCONS_00004261	BMSK0005491.1_dup1	BMSK_chr10	7143928	7145130	350	-	BMSK_chr10	7146098	7151099	495	+	*	0.9293	0.9487	2.9	0.5	0.59	0.59	16.23	4.8	6.35	9.59
cis_mRNA_dw20k	628	NA	LTCONS_00004262	BMSK0005492.1_dup1	BMSK_chr10	7149644	7151151	1508	-	BMSK_chr10	7148682	7149017	336	+	*	0.6467	0.7379	1.28	2.3	1.16	2.67	0	1.45	0	0.42
cis_mRNA_overlap	0	Lnc-AntiOverlap-mRNA	LTCONS_00004262	MTCONS_00003054	BMSK_chr10	7149644	7151151	1508	-	BMSK_chr10	7143911	7153728	3481	+	*	-0.7887	-0.8	1.28	2.3	1.16	2.67	5.22	1.01	2.11	0
cis_mRNA_dw20k	4558	NA	LTCONS_00004271	BMSK0005503.1_dup1	BMSK_chr10	7303739	7304303	565	-	BMSK_chr10	7308860	7310722	1863	-	*	0.8022	0.6325	3.31	6.96	1.62	3.11	0	0.2	0	0.14
cis_mRNA_overlap	0	Lnc-AntiCompleteIn-mRNAExon	LTCONS_00004285	MTCONS_00003092	BMSK_chr10	7630364	7630563	200	-	BMSK_chr10	7616697	7630823	3089	+	-329.2	0.606	0.7379	0	0.19	0	2.66	0	1.81	0.09	1.73
cis_mRNA_dw20k	17529	NA	LTCONS_00004293	BMSK0005515.1_dup1	BMSK_chr10	7670294	7670653	360	-	BMSK_chr10	7650355	7652766	408	+	*	0.8241	0.6325	15.2	6.23	1.36	0.13	0.73	0	0.25	0
cis_mRNA_dw20k	8514	NA	LTCONS_00004293	MTCONS_00003100	BMSK_chr10	7670294	7670653	360	-	BMSK_chr10	7661045	7661781	571	+	*	0.7805	0.8	15.2	6.23	1.36	0.13	7.11	1.23	3.78	1.16
cis_mRNA_dw20k	10354	NA	LTCONS_00004300	BMSK0005519.1_dup1	BMSK_chr10	7726204	7727189	806	-	BMSK_chr10	7714808	7715851	1044	+	*	0.9982	1	1.09	0.57	0.52	0.97	1.1	0.25	0.12	0.95
cis_mRNA_dw20k	14211	NA	LTCONS_00004300	BMSK0005518.1_dup1	BMSK_chr10	7726204	7727189	806	-	BMSK_chr10	7707357	7711994	1392	+	*	0.7541	1	1.09	0.57	0.52	0.97	19.7	14.01	13.91	14.36
cis_mRNA_overlap	0	Lnc-AntiOverlap-mRNA	LTCONS_00004300	BMSK0005521.1_dup1	BMSK_chr10	7726204	7727189	806	-	BMSK_chr10	7722933	7733106	2868	+	-1351.07	0.6673	0.8	1.09	0.57	0.52	0.97	142.1	116.66	56.87	98.96
cis_mRNA_up10k	4174	NA	LTCONS_00004300	BMSK0005520.1_dup1	BMSK_chr10	7726204	7727189	806	-	BMSK_chr10	7719579	7722031	708	-	*	0.8694	0.8	1.09	0.57	0.52	0.97	1490.71	712.89	719.5	924.04
cis_mRNA_dw20k	16858	NA	LTCONS_00004301	BMSK0005519.1_dup1	BMSK_chr10	7732708	7733083	376	-	BMSK_chr10	7714808	7715851	1044	+	*	0.7914	1	3.84	1.29	0.9	1.56	1.1	0.25	0.12	0.95
cis_mRNA_overlap	0	Lnc-AntiCompleteIn-mRNAExon	LTCONS_00004301	BMSK0005521.1_dup1	BMSK_chr10	7732708	7733083	376	-	BMSK_chr10	7722933	7733106	2868	+	-744.7	0.8082	0.8	3.84	1.29	0.9	1.56	142.1	116.66	56.87	98.96
cis_mRNA_up10k	1846	NA	LTCONS_00004306	BMSK0005525.1_dup1	BMSK_chr10	7906652	7960906	477	-	BMSK_chr10	7962751	7963188	438	+	*	0.7928	0.8	2.09	2.82	15.22	3.09	314.5	271.77	412.92	365.24
cis_mRNA_up10k	1849	NA	LTCONS_00004307	BMSK0005525.1_dup1	BMSK_chr10	7913353	7960903	232	-	BMSK_chr10	7962751	7963188	438	+	*	0.7781	0.6325	0.11	0	1.67	0	314.5	271.77	412.92	365.24
cis_mRNA_up10k	3599	NA	LTCONS_00004310	MTCONS_00003126	BMSK_chr10	7962693	7963281	589	-	BMSK_chr10	7966879	7974953	3528	+	*	0.9293	0.8	3.22	2.03	3.54	6.68	8.63	7.28	7.74	10
cis_mRNA_dw20k	306	NA	LTCONS_00004311	BMSK0005525.1_dup1	BMSK_chr10	7963493	7963863	371	-	BMSK_chr10	7962751	7963188	438	+	*	0.8134	0.8	0	0.19	0.92	0.28	314.5	271.77	412.92	365.24
cis_mRNA_dw20k	8660	NA	LTCONS_00004312	MTCONS_00004315	BMSK_chr10	7968753	7969252	500	-	BMSK_chr10	7977911	8007384	2361	-	*	0.8714	1	2.74	0.94	1.58	1.54	66.21	36.74	60.56	47.34
cis_mRNA_overlap	0	Lnc-AntiCompleteIn-mRNAExon	LTCONS_00004312	MTCONS_00003125	BMSK_chr10	7968753	7969252	500	-	BMSK_chr10	7966870	7974953	3641	+	-957.7	0.9594	1	2.74	0.94	1.58	1.54	66.24	24.48	49.15	45.11
cis_mRNA_overlap	0	Lnc-AntiOverlap-mRNA	LTCONS_00004312	BMSK0005526.1_dup1	BMSK_chr10	7968753	7969252	500	-	BMSK_chr10	7968760	7973322	1806	+	-946.6	0.9564	1	2.74	0.94	1.58	1.54	100.13	40.44	74.24	73.1
cis_mRNA_overlap	0	Lnc-AntiOverlap-mRNA	LTCONS_00004312	MTCONS_00003127	BMSK_chr10	7968753	7969252	500	-	BMSK_chr10	7966952	7974953	3269	+	-457.46	0.9436	1	2.74	0.94	1.58	1.54	8.73	0.45	3.62	0.73
cis_mRNA_dw20k	275	NA	LTCONS_00004313	BMSK0005526.1_dup1	BMSK_chr10	7973596	7974668	1073	-	BMSK_chr10	7968760	7973322	1806	+	*	0.8103	1	0.58	0.18	0.5	0.21	100.13	40.44	74.24	73.1
cis_mRNA_dw20k	3244	NA	LTCONS_00004313	MTCONS_00004315	BMSK_chr10	7973596	7974668	1073	-	BMSK_chr10	7977911	8007384	2361	-	*	0.9631	1	0.58	0.18	0.5	0.21	66.21	36.74	60.56	47.34
cis_mRNA_overlap	0	Lnc-AntiCompleteIn-mRNAExon	LTCONS_00004313	MTCONS_00003125	BMSK_chr10	7973596	7974668	1073	-	BMSK_chr10	7966870	7974953	3641	+	-1822.9	0.8544	1	0.58	0.18	0.5	0.21	66.24	24.48	49.15	45.11
cis_mRNA_overlap	0	Lnc-AntiCompleteIn-mRNAExon	LTCONS_00004313	MTCONS_00003127	BMSK_chr10	7973596	7974668	1073	-	BMSK_chr10	7966952	7974953	3269	+	-1822.9	0.9161	1	0.58	0.18	0.5	0.21	8.73	0.45	3.62	0.73
cis_mRNA_dw20k	144	NA	LTCONS_00004314	MTCONS_00004315	BMSK_chr10	7976839	7977768	910	-	BMSK_chr10	7977911	8007384	2361	-	*	0.8491	1	9.18	2.74	4.72	2.8	66.21	36.74	60.56	47.34
cis_mRNA_dw20k	1887	NA	LTCONS_00004314	MTCONS_00003125	BMSK_chr10	7976839	7977768	910	-	BMSK_chr10	7966870	7974953	3641	+	*	0.864	1	9.18	2.74	4.72	2.8	66.24	24.48	49.15	45.11
cis_mRNA_dw20k	1887	NA	LTCONS_00004314	MTCONS_00003127	BMSK_chr10	7976839	7977768	910	-	BMSK_chr10	7966952	7974953	3269	+	*	0.9972	1	9.18	2.74	4.72	2.8	8.73	0.45	3.62	0.73
cis_mRNA_dw20k	3518	NA	LTCONS_00004314	BMSK0005526.1_dup1	BMSK_chr10	7976839	7977768	910	-	BMSK_chr10	7968760	7973322	1806	+	*	0.838	1	9.18	2.74	4.72	2.8	100.13	40.44	74.24	73.1
cis_mRNA_up10k	2248	NA	LTCONS_00004322	MTCONS_00003132	BMSK_chr10	8030250	8031191	520	-	BMSK_chr10	8033438	8051248	3506	+	*	0.9045	1	9.17	7.42	4.75	5.58	8.36	7.69	5.8	7.32
cis_mRNA_up10k	293	NA	LTCONS_00004322	BMSK0005530.1_dup1	BMSK_chr10	8030250	8031191	520	-	BMSK_chr10	8027955	8029958	2004	-	*	0.94	1	9.17	7.42	4.75	5.58	21.03	14.03	11.42	11.46
cis_mRNA_dw20k	2232	NA	LTCONS_00004326	BMSK0005533.1_dup1	BMSK_chr10	8058948	8063280	4333	-	BMSK_chr10	8065511	8066746	1236	-	*	0.9358	0.8	10.43	6.79	10.57	10.18	24.78	13.4	21.67	20.44
cis_mRNA_up10k	1438	NA	LTCONS_00004328	BMSK0005534.1_dup1	BMSK_chr10	8068246	8068594	349	-	BMSK_chr10	8070031	8080089	2382	+	*	-0.8429	-0.7379	1.92	2.9	0.58	2.85	0.72	0.45	0.72	0.36
cis_mRNA_overlap	0	Lnc-AntiOverlap-mRNA	LTCONS_00004329	BMSK0005534.1_dup1	BMSK_chr10	8072423	8073897	314	-	BMSK_chr10	8070031	8080089	2382	+	-495.88	0.8024	0.8889	0.98	0	0.33	0	0.72	0.45	0.72	0.36
cis_mRNA_up10k	5678	NA	LTCONS_00004329	BMSK0005533.1_dup1	BMSK_chr10	8072423	8073897	314	-	BMSK_chr10	8065511	8066746	1236	-	*	0.7713	0.9487	0.98	0	0.33	0	24.78	13.4	21.67	20.44
cis_mRNA_up10k	5405	NA	LTCONS_00004334	MTCONS_00003165	BMSK_chr10	8173224	8173783	560	-	BMSK_chr10	8179187	8220484	11005	+	*	-0.6627	-0.8	60.4	77.86	81.18	119.24	64.97	2.82	3.09	2.07
tran	788987	NA	LTCONS_00004334	MTCONS_00003243	BMSK_chr10	8173224	8173783	560	-	BMSK_chr10	8962769	8979080	2106	+	-580.6	-0.7937	-1	60.4	77.86	81.18	119.24	13.06	8.45	3.7	3.42
tran	NA	NA	LTCONS_00004334	MTCONS_00001360	BMSK_chr10	8173224	8173783	560	-	BMSK_chr1	1476167	1482614	5390	-	-276.1	-0.777	-1	60.4	77.86	81.18	119.24	1.74	0.8	0.52	0.43
tran	NA	NA	LTCONS_00004334	MTCONS_00015219	BMSK_chr10	8173224	8173783	560	-	BMSK_chr15	5574394	5586626	2673	-	-250.21	-0.7942	-1	60.4	77.86	81.18	119.24	2.07	1.22	0.69	0.62
tran	NA	NA	LTCONS_00004334	MTCONS_00018141	BMSK_chr10	8173224	8173783	560	-	BMSK_chr16	14346196	14351464	2089	-	-285	-0.7456	-0.8	60.4	77.86	81.18	119.24	3.81	1.06	2.06	0.98
tran	NA	NA	LTCONS_00004334	MTCONS_00019453	BMSK_chr10	8173224	8173783	560	-	BMSK_chr17	4484213	4495815	3500	-	-301.7	-0.8877	-0.8	60.4	77.86	81.18	119.24	1.28	0.4	0.68	0.06
tran	NA	NA	LTCONS_00004334	MTCONS_00019937	BMSK_chr10	8173224	8173783	560	-	BMSK_chr17	12066241	12131120	3404	-	-271.71	-0.8103	-0.8	60.4	77.86	81.18	119.24	12.81	5.82	6.44	4.2
tran	NA	NA	LTCONS_00004334	MTCONS_00023749	BMSK_chr10	8173224	8173783	560	-	BMSK_chr2	1000330	1075175	4413	+	-288.31	0.8254	0.8	60.4	77.86	81.18	119.24	0.96	0.6	1.14	1.8
tran	NA	NA	LTCONS_00004334	MTCONS_00030097	BMSK_chr10	8173224	8173783	560	-	BMSK_chr23	7582676	7594765	3874	+	-303.94	-0.6747	-1	60.4	77.86	81.18	119.24	9.88	3.71	3.48	3.41
tran	NA	NA	LTCONS_00004334	MTCONS_00030839	BMSK_chr10	8173224	8173783	560	-	BMSK_chr23	20049338	20125648	5991	+	-548.94	-0.9174	-0.8	60.4	77.86	81.18	119.24	3.16	2.04	2.14	1.4
tran	NA	NA	LTCONS_00004334	MTCONS_00031401	BMSK_chr10	8173224	8173783	560	-	BMSK_chr23	9444541	9449325	1480	-	-527.6	-0.7451	-1	60.4	77.86	81.18	119.24	14.62	7.52	6.57	5.97
tran	NA	NA	LTCONS_00004334	MTCONS_00045913	BMSK_chr10	8173224	8173783	560	-	BMSK_chr5	14353719	14358721	3968	-	-779.08	-0.9932	-0.8	60.4	77.86	81.18	119.24	17.17	16.4	16.53	15.09
tran	NA	NA	LTCONS_00004334	MTCONS_00046392	BMSK_chr10	8173224	8173783	560	-	BMSK_chr6	1875243	1891121	3321	+	-598.11	-0.7072	-0.8	60.4	77.86	81.18	119.24	20.43	11.59	19.86	10.7
cis_mRNA_overlap	0	Lnc-AntiCompleteIn-mRNAExon	LTCONS_00004337	BMSK0005536.1_dup1	BMSK_chr10	8216878	8217287	410	-	BMSK_chr10	8209008	8219218	9381	+	-779.4	0.9045	1	2.27	1.01	0.08	0	100.01	3.18	2.71	2.14
cis_mRNA_overlap	0	Lnc-AntiCompleteIn-mRNAExon	LTCONS_00004337	MTCONS_00003165	BMSK_chr10	8216878	8217287	410	-	BMSK_chr10	8179187	8220484	11005	+	*	0.9031	0.8	2.27	1.01	0.08	0	64.97	2.82	3.09	2.07
cis_mRNA_dw20k	267	NA	LTCONS_00004340	MTCONS_00004341	BMSK_chr10	8237625	8237882	258	-	BMSK_chr10	8238148	8238563	416	-	*	0.9062	0.8	1.79	1.28	1.11	1.55	0.99	0.09	0	1.08
cis_mRNA_dw20k	16764	NA	LTCONS_00004344	MTCONS_00003176	BMSK_chr10	8329352	8330522	1171	-	BMSK_chr10	8283379	8312589	3371	+	*	0.9771	0.8	0.85	0.68	0.73	1.17	0.14	0.05	0	0.38
cis_mRNA_dw20k	7237	NA	LTCONS_00004345	MTCONS_00003181	BMSK_chr10	8330824	8331050	227	-	BMSK_chr10	8314147	8323588	877	+	*	0.9121	1	0.32	0.17	1.13	0.82	134.35	128.21	227.58	154.97
cis_mRNA_dw20k	19055	NA	LTCONS_00004350	BMSK0005543.1_dup1	BMSK_chr10	8366698	8366921	224	-	BMSK_chr10	8385975	8393793	3801	-	*	-0.8332	-1	0.61	6.63	4.62	1.85	5.62	2.19	2.23	3.04
cis_mRNA_up10k	1843	NA	LTCONS_00004350	BMSK0005542.1_dup1	BMSK_chr10	8366698	8366921	224	-	BMSK_chr10	8368763	8382506	4011	+	*	-0.7341	-1	0.61	6.63	4.62	1.85	25.61	12.34	12.73	13.28
cis_mRNA_dw20k	16473	NA	LTCONS_00004362	BMSK0005549.1_dup1	BMSK_chr10	8481087	8481581	495	-	BMSK_chr10	8457176	8464615	933	+	*	0.8802	0.8	1.71	0.61	0	0.2	50.72	39.21	37.57	43.06
cis_mRNA_overlap	0	Lnc-AntiCompleteIn-mRNAExon	LTCONS_00004363	MTCONS_00003197	BMSK_chr10	8572841	8573299	459	-	BMSK_chr10	8514445	8619291	19958	+	*	0.8554	0.6325	0.64	0.15	0	0	2.87	1.1	1.59	0.23
cis_mRNA_overlap	0	Lnc-AntiCompleteIn-mRNAExon	LTCONS_00004363	MTCONS_00003199	BMSK_chr10	8572841	8573299	459	-	BMSK_chr10	8527943	8608967	37342	+	*	0.9574	0.6325	0.64	0.15	0	0	9.58	0.75	1.63	0.65
cis_mRNA_overlap	0	Lnc-AntiCompleteIn-mRNAExon	LTCONS_00004363	MTCONS_00003201	BMSK_chr10	8572841	8573299	459	-	BMSK_chr10	8527943	8619291	59952	+	*	0.9499	0.6325	0.64	0.15	0	0	6.82	1.6	2.32	1.32
cis_mRNA_dw20k	2465	NA	LTCONS_00004364	MTCONS_00003199	BMSK_chr10	8611431	8611676	246	-	BMSK_chr10	8527943	8608967	37342	+	*	0.919	0.6325	0.87	0.3	0	0	9.58	0.75	1.63	0.65
cis_mRNA_overlap	0	Lnc-AntiCompleteIn-mRNAExon	LTCONS_00004364	MTCONS_00003197	BMSK_chr10	8611431	8611676	246	-	BMSK_chr10	8514445	8619291	19958	+	*	0.8354	0.6325	0.87	0.3	0	0	2.87	1.1	1.59	0.23
cis_mRNA_overlap	0	Lnc-AntiCompleteIn-mRNAExon	LTCONS_00004364	MTCONS_00003201	BMSK_chr10	8611431	8611676	246	-	BMSK_chr10	8527943	8619291	59952	+	*	0.9121	0.6325	0.87	0.3	0	0	6.82	1.6	2.32	1.32
cis_mRNA_dw20k	4977	NA	LTCONS_00004365	MTCONS_00003199	BMSK_chr10	8613943	8614271	329	-	BMSK_chr10	8527943	8608967	37342	+	*	0.995	0.9487	1.04	0	0.21	0	9.58	0.75	1.63	0.65
cis_mRNA_overlap	0	Lnc-AntiCompleteIn-mRNAExon	LTCONS_00004365	MTCONS_00003196	BMSK_chr10	8613943	8614271	329	-	BMSK_chr10	8514445	8619291	43889	+	*	0.9995	1	1.04	0	0.21	0	2.94	0	0.5	0
cis_mRNA_overlap	0	Lnc-AntiCompleteIn-mRNAExon	LTCONS_00004365	MTCONS_00003197	BMSK_chr10	8613943	8614271	329	-	BMSK_chr10	8514445	8619291	19958	+	*	0.9218	0.9487	1.04	0	0.21	0	2.87	1.1	1.59	0.23
cis_mRNA_overlap	0	Lnc-AntiCompleteIn-mRNAExon	LTCONS_00004365	MTCONS_00003198	BMSK_chr10	8613943	8614271	329	-	BMSK_chr10	8514487	8619291	20132	+	*	0.991	0.9487	1.04	0	0.21	0	28.01	4.31	6.89	5.77
cis_mRNA_overlap	0	Lnc-AntiCompleteIn-mRNAExon	LTCONS_00004365	MTCONS_00003201	BMSK_chr10	8613943	8614271	329	-	BMSK_chr10	8527943	8619291	59952	+	*	0.9981	0.9487	1.04	0	0.21	0	6.82	1.6	2.32	1.32
cis_mRNA_dw20k	6550	NA	LTCONS_00004366	MTCONS_00003199	BMSK_chr10	8615516	8615982	467	-	BMSK_chr10	8527943	8608967	37342	+	*	0.7686	0.9487	0.98	0	0.78	0	9.58	0.75	1.63	0.65
cis_mRNA_overlap	0	Lnc-AntiCompleteIn-mRNAExon	LTCONS_00004366	MTCONS_00003196	BMSK_chr10	8615516	8615982	467	-	BMSK_chr10	8514445	8619291	43889	+	*	0.8094	1	0.98	0	0.78	0	2.94	0	0.5	0
cis_mRNA_overlap	0	Lnc-AntiCompleteIn-mRNAExon	LTCONS_00004366	MTCONS_00003197	BMSK_chr10	8615516	8615982	467	-	BMSK_chr10	8514445	8619291	19958	+	*	0.8843	0.9487	0.98	0	0.78	0	2.87	1.1	1.59	0.23
cis_mRNA_overlap	0	Lnc-AntiCompleteIn-mRNAExon	LTCONS_00004366	MTCONS_00003198	BMSK_chr10	8615516	8615982	467	-	BMSK_chr10	8514487	8619291	20132	+	*	0.752	0.9487	0.98	0	0.78	0	28.01	4.31	6.89	5.77
cis_mRNA_overlap	0	Lnc-AntiCompleteIn-mRNAExon	LTCONS_00004366	MTCONS_00003201	BMSK_chr10	8615516	8615982	467	-	BMSK_chr10	8527943	8619291	59952	+	*	0.8028	0.9487	0.98	0	0.78	0	6.82	1.6	2.32	1.32
cis_mRNA_up10k	6044	NA	LTCONS_00004366	BMSK0005552.1_dup1	BMSK_chr10	8615516	8615982	467	-	BMSK_chr10	8622025	8642877	2112	+	*	0.8246	0.7379	0.98	0	0.78	0	2.07	1	3.27	0
cis_mRNA_overlap	0	Lnc-AntiOverlap-mRNA	LTCONS_00004369	MTCONS_00003196	BMSK_chr10	8618917	8619525	609	-	BMSK_chr10	8514445	8619291	43889	+	*	0.9141	0.6325	1.21	0.16	0.27	0.54	2.94	0	0.5	0
cis_mRNA_overlap	0	Lnc-AntiOverlap-mRNA	LTCONS_00004369	MTCONS_00003198	BMSK_chr10	8618917	8619525	609	-	BMSK_chr10	8514487	8619291	20132	+	*	0.9479	0.8	1.21	0.16	0.27	0.54	28.01	4.31	6.89	5.77
cis_mRNA_up10k	2501	NA	LTCONS_00004369	MTCONS_00003203	BMSK_chr10	8618917	8619525	609	-	BMSK_chr10	8622025	8643210	2780	+	*	-0.9178	-0.8	1.21	0.16	0.27	0.54	1.83	5.85	7.56	5.71
cis_mRNA_overlap	0	Lnc-AntiCompleteIn-mRNAExon	LTCONS_00004370	BMSK0005552.1_dup1	BMSK_chr10	8639199	8639624	426	-	BMSK_chr10	8622025	8642877	2112	+	-833	0.7954	0.6325	0	0.08	0.94	0	2.07	1	3.27	0
cis_mRNA_overlap	0	Lnc-AntiCompleteIn-mRNAExon	LTCONS_00004370	MTCONS_00003203	BMSK_chr10	8639199	8639624	426	-	BMSK_chr10	8622025	8643210	2780	+	-833	0.6703	0.9487	0	0.08	0.94	0	1.83	5.85	7.56	5.71
cis_mRNA_up10k	1606	NA	LTCONS_00004371	MTCONS_00003207	BMSK_chr10	8652983	8653853	871	-	BMSK_chr10	8655458	8659179	1263	+	*	-0.948	-0.8	1.84	2.16	1.28	1.63	0.31	0.24	0.41	0.3
cis_mRNA_up10k	733	NA	LTCONS_00004372	MTCONS_00003206	BMSK_chr10	8653993	8654591	285	-	BMSK_chr10	8655323	8663324	1842	+	*	0.9224	0.9487	170.13	0	0.25	0	5.21	1.79	3.2	2.23
cis_mRNA_up10k	654	NA	LTCONS_00004373	MTCONS_00003206	BMSK_chr10	8653993	8654670	358	-	BMSK_chr10	8655323	8663324	1842	+	*	-0.9613	-1	3.49	313.3	271.74	300.94	5.21	1.79	3.2	2.23
cis_mRNA_dw20k	6592	NA	LTCONS_00004375	MTCONS_00003206	BMSK_chr10	8669915	8670496	582	-	BMSK_chr10	8655323	8663324	1842	+	*	-0.7391	-0.8	3.04	4.92	3.42	6.77	5.21	1.79	3.2	2.23
cis_mRNA_dw20k	6778	NA	LTCONS_00004382	BMSK0005560.1_dup1	BMSK_chr10	8756804	8759088	2285	-	BMSK_chr10	8749872	8750027	156	+	*	-0.9096	-0.7379	1.65	4.62	1.44	3.29	1.29	0	1.03	0
cis_mRNA_dw20k	8607	NA	LTCONS_00004382	MTCONS_00003217	BMSK_chr10	8756804	8759088	2285	-	BMSK_chr10	8741674	8748198	1664	+	*	0.9336	1	1.65	4.62	1.44	3.29	40.78	67.3	21.69	50.34
cis_mRNA_up10k	8459	NA	LTCONS_00004382	MTCONS_00004381	BMSK_chr10	8756804	8759088	2285	-	BMSK_chr10	8743125	8748346	1045	-	*	0.6116	0.8	1.65	4.62	1.44	3.29	0.68	1.11	0.67	1.75
cis_mRNA_dw20k	6501	NA	LTCONS_00004385	MTCONS_00004387	BMSK_chr10	8778757	8780498	1742	-	BMSK_chr10	8786998	8811034	2494	-	*	0.9766	1	5.55	2.62	3.17	2.06	48.73	3.77	8.2	3.49
cis_mRNA_dw20k	13579	NA	LTCONS_00004386	MTCONS_00003220	BMSK_chr10	8782191	8783247	548	-	BMSK_chr10	8759613	8768613	1927	+	*	0.9068	0.8	3.12	0.67	0.54	1.4	47.56	28.13	35.24	38.85
cis_mRNA_up10k	3582	NA	LTCONS_00004386	MTCONS_00004384	BMSK_chr10	8782191	8783247	548	-	BMSK_chr10	8771793	8778610	880	-	*	0.9475	0.8	3.12	0.67	0.54	1.4	37.05	18.87	23.21	23.32
cis_mRNA_up10k	3613	NA	LTCONS_00004386	BMSK0005562.1_dup1	BMSK_chr10	8782191	8783247	548	-	BMSK_chr10	8771793	8778579	711	-	*	0.9669	0.9487	3.12	0.67	0.54	1.4	6.73	0	0	0.47
cis_mRNA_up10k	5620	NA	LTCONS_00004396	MTCONS_00004393	BMSK_chr10	8852468	8853072	605	-	BMSK_chr10	8838779	8846849	1946	-	*	0.9236	0.8	3.42	3.57	0.46	4.13	3.16	2.42	0.74	4.23
cis_mRNA_dw20k	17864	NA	LTCONS_00004397	MTCONS_00003229	BMSK_chr10	8854369	8854620	252	-	BMSK_chr10	8823344	8836506	1920	+	*	0.6287	0.8	4.62	0.95	1.47	1.22	11.73	6.33	10.33	10.74
cis_mRNA_up10k	7469	NA	LTCONS_00004397	BMSK0005567.1_dup1	BMSK_chr10	8854369	8854620	252	-	BMSK_chr10	8862088	8870125	867	+	*	0.7883	0.8	4.62	0.95	1.47	1.22	18.52	10.53	16.15	8.97
cis_mRNA_up10k	7469	NA	LTCONS_00004397	MTCONS_00003232	BMSK_chr10	8854369	8854620	252	-	BMSK_chr10	8862088	8871965	2635	+	*	0.9653	1	4.62	0.95	1.47	1.22	43.36	13.12	25.22	19.3
cis_mRNA_up10k	7521	NA	LTCONS_00004397	MTCONS_00004392	BMSK_chr10	8854369	8854620	252	-	BMSK_chr10	8838779	8846849	1588	-	*	0.8027	0.8	4.62	0.95	1.47	1.22	10.01	5.08	6.49	1.23
cis_mRNA_dw20k	18991	NA	LTCONS_00004398	BMSK0005569.1_dup1	BMSK_chr10	8861885	8862172	288	-	BMSK_chr10	8881162	8901480	7287	-	*	0.9301	0.6325	0.6	0	1.71	0.62	1.7	1.61	2.43	1.61
cis_mRNA_dw20k	1402	NA	LTCONS_00004400	BMSK0005567.1_dup1	BMSK_chr10	8871526	8871930	405	-	BMSK_chr10	8862088	8870125	867	+	*	0.6862	0.6325	0.99	0.17	0	0	18.52	10.53	16.15	8.97
cis_mRNA_up10k	320	NA	LTCONS_00004404	BMSK0005569.1_dup1	BMSK_chr10	8901799	8902174	376	-	BMSK_chr10	8881162	8901480	7287	-	*	-0.6636	-0.6325	1.96	2.31	0.72	1.01	1.7	1.61	2.43	1.61
cis_mRNA_up10k	4358	NA	LTCONS_00004404	BMSK0005570.1_dup1	BMSK_chr10	8901799	8902174	376	-	BMSK_chr10	8906531	8908277	705	+	*	-0.9571	-0.8	1.96	2.31	0.72	1.01	114.52	123.79	200.7	176.23
cis_mRNA_overlap	0	Lnc-AntiOverlap-mRNA	LTCONS_00004406	BMSK0005570.1_dup1	BMSK_chr10	8905414	8906661	342	-	BMSK_chr10	8906531	8908277	705	+	-247.9	0.9736	0.8	0.77	0.41	2.91	2.04	114.52	123.79	200.7	176.23
cis_mRNA_up10k	3935	NA	LTCONS_00004406	BMSK0005569.1_dup1	BMSK_chr10	8905414	8906661	342	-	BMSK_chr10	8881162	8901480	7287	-	*	0.7713	0.6325	0.77	0.41	2.91	2.04	1.7	1.61	2.43	1.61
cis_mRNA_dw20k	10945	NA	LTCONS_00004407	MTCONS_00004410	BMSK_chr10	8909023	8910379	902	-	BMSK_chr10	8921323	8933232	2850	-	*	0.9719	1	1.08	0.29	0.11	0	7.75	0.42	0.38	0.33
cis_mRNA_dw20k	1671	NA	LTCONS_00004407	MTCONS_00004409	BMSK_chr10	8909023	8910379	902	-	BMSK_chr10	8912049	8919094	2358	-	*	0.9607	0.8	1.08	0.29	0.11	0	2.67	0.17	0.45	0.16
cis_mRNA_dw20k	747	NA	LTCONS_00004407	BMSK0005570.1_dup1	BMSK_chr10	8909023	8910379	902	-	BMSK_chr10	8906531	8908277	705	+	*	-0.758	-0.8	1.08	0.29	0.11	0	114.52	123.79	200.7	176.23
cis_mRNA_up10k	9176	NA	LTCONS_00004408	MTCONS_00004402	BMSK_chr10	8910655	8910971	317	-	BMSK_chr10	8879784	8901480	7637	-	*	0.9775	0.9487	1.3	0	0	0.44	8.7	3.97	4.96	6.2
cis_mRNA_dw20k	10641	NA	LTCONS_00004416	MTCONS_00003243	BMSK_chr10	8989720	8990118	399	-	BMSK_chr10	8962769	8979080	2106	+	*	-0.9535	-1	15.8	23.4	38.57	47.58	13.06	8.45	3.7	3.42
cis_mRNA_up10k	675	NA	LTCONS_00004426	MTCONS_00004423	BMSK_chr10	9069204	9069753	226	-	BMSK_chr10	9058482	9068530	1881	-	*	0.6178	0.6325	3.45	0	3.26	0	3.9	0.34	0.91	1.26
cis_mRNA_dw20k	2333	NA	LTCONS_00004435	MTCONS_00004437	BMSK_chr10	9192994	9193371	378	-	BMSK_chr10	9195703	9198851	933	-	*	-0.8167	-0.7379	0	0.73	0	1.27	49.21	29.48	39.6	30.97
cis_mRNA_dw20k	621	NA	LTCONS_00004436	MTCONS_00004437	BMSK_chr10	9194525	9195083	559	-	BMSK_chr10	9195703	9198851	933	-	*	0.7941	0.8	1.9	0.36	0.47	0.89	49.21	29.48	39.6	30.97
cis_mRNA_overlap	0	Lnc-AntiCompleteIn-mRNAExon	LTCONS_00004436	BMSK0005584.1_dup1	BMSK_chr10	9194525	9195083	559	-	BMSK_chr10	9193565	9195129	1005	+	-1082.1	0.9597	0.8	1.9	0.36	0.47	0.89	59.02	14.63	23.89	22.1
cis_mRNA_dw20k	359	NA	LTCONS_00004441	MTCONS_00004442	BMSK_chr10	9214655	9215178	524	-	BMSK_chr10	9215536	9230344	2783	-	*	0.872	0.6325	1.24	0.64	0	0	50.72	17.98	18.29	16.09
cis_mRNA_dw20k	8592	NA	LTCONS_00004441	BMSK0005586.1_dup1	BMSK_chr10	9214655	9215178	524	-	BMSK_chr10	9201222	9206064	1254	+	*	-0.8157	-0.8889	1.24	0.64	0	0	0	0	0.45	0.94
cis_mRNA_dw20k	330	NA	LTCONS_00004444	MTCONS_00004445	BMSK_chr10	9247069	9247409	341	-	BMSK_chr10	9247738	9262073	5302	-	*	-0.9052	-0.9487	0.1	0.82	0	0.1	77.17	71.08	82.94	77.77
cis_mRNA_overlap	0	Lnc-AntiCompleteIn-mRNAExon	LTCONS_00004450	MTCONS_00003297	BMSK_chr10	9356005	9356221	217	-	BMSK_chr10	9340713	9370026	1175	+	-510.8	0.6129	0.9487	0.34	1.05	0	0	0.51	0.52	0.4	0
cis_mRNA_dw20k	1974	NA	LTCONS_00004458	MTCONS_00004460	BMSK_chr10	9440395	9440654	260	-	BMSK_chr10	9442627	9452605	3469	-	*	0.7092	0.8	0.95	0.14	0	1.11	24.29	15.46	13.15	17.13
cis_mRNA_up10k	4646	NA	LTCONS_00004458	MTCONS_00004452	BMSK_chr10	9440395	9440654	260	-	BMSK_chr10	9415764	9435750	3004	-	*	0.7105	0.8	0.95	0.14	0	1.11	0.99	0.51	0	0.53
cis_mRNA_dw20k	18040	NA	LTCONS_00004462	BMSK0005595.1_dup1	BMSK_chr10	9458225	9458900	676	-	BMSK_chr10	9439132	9440186	618	+	*	0.8649	0.8	1.18	0.24	0.8	0.61	20.93	14.2	15.14	16.7
cis_mRNA_overlap	0	Lnc-AntiCompleteIn-mRNAIntron	LTCONS_00004462	MTCONS_00003315	BMSK_chr10	9458225	9458900	676	-	BMSK_chr10	9455482	9515492	3884	+	*	0.8543	0.8	1.18	0.24	0.8	0.61	9.51	3.09	3.7	3.71
cis_mRNA_up10k	513	NA	LTCONS_00004462	MTCONS_00003316	BMSK_chr10	9458225	9458900	676	-	BMSK_chr10	9459412	9460769	1246	+	*	0.8662	0.8	1.18	0.24	0.8	0.61	6.72	5.34	6.89	5.84
cis_mRNA_up10k	5846	NA	LTCONS_00004462	BMSK0005596.1_dup1	BMSK_chr10	9458225	9458900	676	-	BMSK_chr10	9445450	9452380	936	-	*	0.8327	0.8	1.18	0.24	0.8	0.61	18.73	6.73	7.29	9.48
cis_mRNA_dw20k	16253	NA	LTCONS_00004471	MTCONS_00004475	BMSK_chr10	9633342	9633935	594	-	BMSK_chr10	9650187	9665983	2595	-	*	0.8637	1	1.57	0.5	0	0.67	6.34	4.05	0	5.52
cis_mRNA_dw20k	719	NA	LTCONS_00004471	MTCONS_00004473	BMSK_chr10	9633342	9633935	594	-	BMSK_chr10	9634653	9636100	754	-	*	0.9824	1	1.57	0.5	0	0.67	94.82	47.45	38.16	63.98
cis_mRNA_up10k	6192	NA	LTCONS_00004471	BMSK0005606.1_dup1	BMSK_chr10	9633342	9633935	594	-	BMSK_chr10	9626051	9627151	333	-	*	-0.7754	-0.9487	1.57	0.5	0	0.67	0	0.11	0.52	0
cis_mRNA_dw20k	7039	NA	LTCONS_00004474	MTCONS_00004475	BMSK_chr10	9642594	9643149	556	-	BMSK_chr10	9650187	9665983	2595	-	*	0.8456	1	0.99	0.18	0	0.48	6.34	4.05	0	5.52
cis_mRNA_up10k	6495	NA	LTCONS_00004474	MTCONS_00004473	BMSK_chr10	9642594	9643149	556	-	BMSK_chr10	9634653	9636100	754	-	*	0.9995	1	0.99	0.18	0	0.48	94.82	47.45	38.16	63.98
cis_mRNA_dw20k	2281	NA	LTCONS_00004479	BMSK0005613.1_dup1	BMSK_chr10	9717110	9717318	209	-	BMSK_chr10	9698120	9714830	2424	+	*	0.8087	0.8	3.55	2.2	0	0.54	3.25	1.53	0	2.04
cis_mRNA_overlap	0	Lnc-AntiOverlap-mRNA	LTCONS_00004479	MTCONS_00003340	BMSK_chr10	9717110	9717318	209	-	BMSK_chr10	9685893	9720624	4690	+	-441.6	0.918	1	3.55	2.2	0	0.54	7.48	2.79	0.13	2.58
cis_mRNA_up10k	5457	NA	LTCONS_00004483	MTCONS_00004482	BMSK_chr10	9781421	9781697	277	-	BMSK_chr10	9769980	9775965	3121	-	*	-0.8394	-0.9487	0	0	2.4	0.26	2.22	1.48	0.38	1.1
cis_mRNA_dw20k	18311	NA	LTCONS_00004489	MTCONS_00004493	BMSK_chr10	9961873	9962146	274	-	BMSK_chr10	9980456	10027904	2912	-	*	0.6574	0.7379	1.41	0	0.95	0	24.22	19.81	30.7	21.1
cis_mRNA_dw20k	3348	NA	LTCONS_00004490	BMSK0005623.1_dup1	BMSK_chr10	9963722	9964163	442	-	BMSK_chr10	9967510	9977014	1848	-	*	0.6727	0.6325	5.97	4.11	30.2	29.55	0.05	0.12	0.3	0.12
cis_mRNA_overlap	0	Lnc-AntiOverlap-mRNA	LTCONS_00004495	MTCONS_00003361	BMSK_chr10	10032636	10035198	1125	-	BMSK_chr10	10032390	10035918	1582	+	-2009.61	0.992	0.9487	0.69	0	0.22	0	31.08	15.97	18.77	14.76
cis_mRNA_up10k	1461	NA	LTCONS_00004501	MTCONS_00004500	BMSK_chr10	10093457	10093767	311	-	BMSK_chr10	10077240	10091997	2260	-	*	0.9596	1	0	0.57	0	1.13	0	1.04	0	1.29
cis_mRNA_up10k	3993	NA	LTCONS_00004502	MTCONS_00004500	BMSK_chr10	10095989	10096931	943	-	BMSK_chr10	10077240	10091997	2260	-	*	0.9717	1	0	1.58	0	2.87	0	1.04	0	1.29
cis_mRNA_up10k	5318	NA	LTCONS_00004503	MTCONS_00004500	BMSK_chr10	10097314	10097594	281	-	BMSK_chr10	10077240	10091997	2260	-	*	0.9382	1	0	5.92	0	13.49	0	1.04	0	1.29
cis_mRNA_dw20k	6381	NA	LTCONS_00004512	BMSK0005631.1_dup1	BMSK_chr10	10235736	10236869	1134	-	BMSK_chr10	10225661	10229356	1038	+	*	-0.9519	-1	0.49	1.32	2.64	1.1	7.48	3.32	0.32	3.68
cis_mRNA_dw20k	6402	NA	LTCONS_00004512	BMSK0005632.1_dup1	BMSK_chr10	10235736	10236869	1134	-	BMSK_chr10	10243270	10248030	1767	-	*	-0.7192	-1	0.49	1.32	2.64	1.1	7.16	1.77	1.32	1.82
cis_mRNA_dw20k	13618	NA	LTCONS_00004528	BMSK0005639.1_dup1	BMSK_chr10	10471420	10482776	236	-	BMSK_chr10	10496393	10499965	1062	-	*	0.8685	1	1.02	0	0.19	0	0.26	0	0.18	0
cis_mRNA_dw20k	5363	NA	LTCONS_00004539	BMSK0005646.1_dup1	BMSK_chr10	10655433	10655926	494	-	BMSK_chr10	10661288	10663254	645	-	*	-0.6481	-0.8	0.13	0.41	0.54	0.14	133.22	48.84	78.88	85.83
cis_mRNA_overlap	0	Lnc-AntiCompleteIn-mRNAExon	LTCONS_00004540	BMSK0005644.1_dup1	BMSK_chr10	10657033	10657348	316	-	BMSK_chr10	10655831	10658659	2829	+	-591.1	-0.7067	-0.8	0.43	0.67	1.86	0	0.61	1.58	0.51	2.88
cis_mRNA_overlap	0	Lnc-AntiOverlap-mRNA	LTCONS_00004541	BMSK0005644.1_dup1	BMSK_chr10	10657813	10658714	902	-	BMSK_chr10	10655831	10658659	2829	+	-1546.3	-0.9524	-0.8	0.9	0.57	0.74	0.32	0.61	1.58	0.51	2.88
cis_mRNA_overlap	0	Lnc-AntiOverlap-mRNA	LTCONS_00004541	MTCONS_00003402	BMSK_chr10	10657813	10658714	902	-	BMSK_chr10	10655177	10658659	3369	+	-1546.3	0.7024	0.8	0.9	0.57	0.74	0.32	20.46	7.89	14.59	12.18
tran	NA	NA	LTCONS_00004545	MTCONS_00008465	BMSK_chr10	10820366	10820950	585	-	BMSK_chr12	9833956	9835429	1474	+	-634.3	0.9935	1	11.98	4.43	7.58	4.69	4.68	0.8	2.16	1.19
cis_mRNA_overlap	0	Lnc-AntiCompleteIn-mRNAExon	LTCONS_00004546	MTCONS_00003421	BMSK_chr10	10834229	10841543	485	-	BMSK_chr10	10834206	10841617	582	+	-909.9	0.8783	1	4.78	1.67	2.87	1.73	225.49	91.4	199.64	142.01
cis_mRNA_up10k	751	NA	LTCONS_00004547	BMSK0005650.1_dup1	BMSK_chr10	10842539	10843204	246	-	BMSK_chr10	10843954	10856426	4569	+	*	0.8167	1	1.02	0.3	3.37	4.6	7.21	5.48	7.23	7.89
cis_mRNA_overlap	0	Lnc-AntiOverlap-mRNA	LTCONS_00004549	BMSK0005652.1_dup1	BMSK_chr10	10872574	10873000	427	-	BMSK_chr10	10872621	10873502	882	+	-731	0.972	1	1.55	0	0.71	0.56	25.76	15.08	18.06	17
cis_mRNA_overlap	0	Lnc-AntiOverlap-mRNA	LTCONS_00004569	BMSK0005662.1_dup1	BMSK_chr10	11714747	11718433	250	-	BMSK_chr10	11712960	11715994	846	+	*	-0.7661	-0.8889	0	1.18	0	0.87	0.32	0	0.09	0
cis_mRNA_up10k	3512	NA	LTCONS_00004569	MTCONS_00003456	BMSK_chr10	11714747	11718433	250	-	BMSK_chr10	11721944	11736268	3431	+	*	-0.6895	-0.9487	0	1.18	0	0.87	11.35	2.45	4.24	3.74
cis_mRNA_up10k	3880	NA	LTCONS_00004569	BMSK0005663.1_dup1	BMSK_chr10	11714747	11718433	250	-	BMSK_chr10	11722312	11736268	3075	+	*	-0.6568	-0.9487	0	1.18	0	0.87	8.41	1.31	2.27	1.69
cis_mRNA_dw20k	335	NA	LTCONS_00004570	MTCONS_00003453	BMSK_chr10	11720154	11721098	945	-	BMSK_chr10	11712835	11719820	2419	+	*	-0.6071	-0.8	0.33	0.96	0.37	0.75	19.42	8.25	8.9	10.37
cis_mRNA_dw20k	4161	NA	LTCONS_00004570	BMSK0005662.1_dup1	BMSK_chr10	11720154	11721098	945	-	BMSK_chr10	11712960	11715994	846	+	*	-0.7839	-0.9487	0.33	0.96	0.37	0.75	0.32	0	0.09	0
cis_mRNA_up10k	1215	NA	LTCONS_00004570	BMSK0005663.1_dup1	BMSK_chr10	11720154	11721098	945	-	BMSK_chr10	11722312	11736268	3075	+	*	-0.6872	-1	0.33	0.96	0.37	0.75	8.41	1.31	2.27	1.69
cis_mRNA_up10k	847	NA	LTCONS_00004570	MTCONS_00003456	BMSK_chr10	11720154	11721098	945	-	BMSK_chr10	11721944	11736268	3431	+	*	-0.7244	-1	0.33	0.96	0.37	0.75	11.35	2.45	4.24	3.74
cis_mRNA_dw20k	1421	NA	LTCONS_00004571	MTCONS_00003453	BMSK_chr10	11721240	11721737	498	-	BMSK_chr10	11712835	11719820	2419	+	*	-0.6057	-0.8	0	1.15	0.07	0.74	19.42	8.25	8.9	10.37
cis_mRNA_dw20k	5247	NA	LTCONS_00004571	BMSK0005662.1_dup1	BMSK_chr10	11721240	11721737	498	-	BMSK_chr10	11712960	11715994	846	+	*	-0.7776	-0.9487	0	1.15	0.07	0.74	0.32	0	0.09	0
cis_mRNA_up10k	208	NA	LTCONS_00004571	MTCONS_00003456	BMSK_chr10	11721240	11721737	498	-	BMSK_chr10	11721944	11736268	3431	+	*	-0.7215	-1	0	1.15	0.07	0.74	11.35	2.45	4.24	3.74
cis_mRNA_up10k	576	NA	LTCONS_00004571	BMSK0005663.1_dup1	BMSK_chr10	11721240	11721737	498	-	BMSK_chr10	11722312	11736268	3075	+	*	-0.6825	-1	0	1.15	0.07	0.74	8.41	1.31	2.27	1.69
cis_mRNA_dw20k	18533	NA	LTCONS_00004577	BMSK0005663.1_dup1	BMSK_chr10	11754800	11822988	774	-	BMSK_chr10	11722312	11736268	3075	+	*	0.8611	0.8	3.04	0.1	1.91	0	8.41	1.31	2.27	1.69
cis_mRNA_dw20k	18533	NA	LTCONS_00004577	MTCONS_00003456	BMSK_chr10	11754800	11822988	774	-	BMSK_chr10	11721944	11736268	3431	+	*	0.8656	0.8	3.04	0.1	1.91	0	11.35	2.45	4.24	3.74
cis_mRNA_overlap	0	Lnc-Overlap-mRNA	LTCONS_00004577	MTCONS_00004576	BMSK_chr10	11754800	11822988	774	-	BMSK_chr10	11754800	11780302	2262	-	-260.77	0.9218	0.8	3.04	0.1	1.91	0	10.02	3.75	6.07	5.02
cis_mRNA_up10k	6875	NA	LTCONS_00004577	MTCONS_00004573	BMSK_chr10	11754800	11822988	774	-	BMSK_chr10	11742584	11747926	1645	-	*	0.8182	0.9487	3.04	0.1	1.91	0	17.81	0	0.47	0
cis_mRNA_dw20k	6125	NA	LTCONS_00004587	BMSK0005676.1_dup1	BMSK_chr10	12094276	12094666	391	-	BMSK_chr10	12100790	12104737	753	-	*	0.9638	1	1.62	0.26	0.78	0.09	2.1	0.22	0.43	0
cis_mRNA_overlap	0	Lnc-AntiCompleteIn-mRNAExon	LTCONS_00004587	MTCONS_00003482	BMSK_chr10	12094276	12094666	391	-	BMSK_chr10	12083725	12095154	5332	+	-878	0.7299	0.6325	1.62	0.26	0.78	0.09	4.35	2.16	0	0
cis_mRNA_up10k	4050	NA	LTCONS_00004608	MTCONS_00004606	BMSK_chr10	12679603	12680396	794	-	BMSK_chr10	12671957	12675554	1131	-	*	0.6902	0.8	0.48	0.74	0.6	0.33	9.05	10.5	7.33	7.24
cis_mRNA_dw20k	2104	NA	LTCONS_00004620	BMSK0005692.1_dup1	BMSK_chr10	12817400	12817693	294	-	BMSK_chr10	12819796	12825667	1098	-	*	0.9232	0.8	15.94	10.01	17.75	24.16	39.52	34.87	37.35	42.88
cis_mRNA_up10k	8343	NA	LTCONS_00004624	BMSK0005696.1_dup1	BMSK_chr10	12908666	12908895	230	-	BMSK_chr10	12896186	12900324	729	-	*	0.7412	0.8	16.53	9.23	6.5	19.57	0.61	0.31	0	0.36
cis_mRNA_dw20k	13247	NA	LTCONS_00004632	MTCONS_00003529	BMSK_chr10	13113836	13114076	241	-	BMSK_chr10	13100198	13100590	393	+	*	-0.72	-0.8	0	0.19	2.52	0.55	3.6	1.51	0.87	1.98
tran	NA	NA	LTCONS_00004644	MTCONS_00002340	BMSK_chr10	13297051	13297562	512	-	BMSK_chr1	16569447	16585008	1879	-	-496.86	0.8834	1	36.28	29.88	151.73	37.33	0.25	0	0.95	0.51
tran	NA	NA	LTCONS_00004644	MTCONS_00009509	BMSK_chr10	13297051	13297562	512	-	BMSK_chr12	10214552	10224370	2559	-	-504.58	-0.8609	-0.8	36.28	29.88	151.73	37.33	2.97	2.1	0.85	2.03
tran	NA	NA	LTCONS_00004644	MTCONS_00015221	BMSK_chr10	13297051	13297562	512	-	BMSK_chr15	5583440	5586626	1304	-	-206.19	0.6142	1	36.28	29.88	151.73	37.33	1.11	0.49	1.62	1.51
tran	NA	NA	LTCONS_00004644	MTCONS_00024016	BMSK_chr10	13297051	13297562	512	-	BMSK_chr2	6244607	6265765	2033	+	-409.1	0.6895	0.8	36.28	29.88	151.73	37.33	12.41	4.86	13.73	6.78
tran	NA	NA	LTCONS_00004644	MTCONS_00045108	BMSK_chr10	13297051	13297562	512	-	BMSK_chr5	2405601	2604073	7529	-	-635.48	0.8976	0.8	36.28	29.88	151.73	37.33	11.79	8.77	15.12	9.03
cis_mRNA_dw20k	13259	NA	LTCONS_00004654	MTCONS_00004656	BMSK_chr10	13662473	13662789	317	-	BMSK_chr10	13676047	13698900	925	-	*	-0.8442	-1	2.38	6.27	7.39	7.33	1.35	1.05	0	0.31
cis_mRNA_dw20k	6603	NA	LTCONS_00004654	BMSK0005720.1_dup1	BMSK_chr10	13662473	13662789	317	-	BMSK_chr10	13669391	13672376	741	-	*	-0.7455	-1	2.38	6.27	7.39	7.33	47.57	45.95	28.15	35.86
cis_mRNA_overlap	0	Lnc-CompleteIn-mRNAIntron	LTCONS_00004660	MTCONS_00004656	BMSK_chr10	13691899	13693117	1219	-	BMSK_chr10	13676047	13698900	925	-	*	0.866	1	2.39	0.87	0	0.83	1.35	1.05	0	0.31
cis_mRNA_dw20k	2474	NA	LTCONS_00004664	MTCONS_00003552	BMSK_chr10	13755024	13755381	358	-	BMSK_chr10	13750779	13752551	639	+	*	0.9918	0.9487	0.66	0.1	0	0	28.69	17.32	12.79	13.85
cis_mRNA_up10k	1324	NA	LTCONS_00004688	MTCONS_00004686	BMSK_chr10	13972660	14092837	478	-	BMSK_chr10	13964092	13971337	1810	-	*	0.9585	1	2.87	0.14	0.62	0.42	3.63	1.03	2.07	1.06
cis_mRNA_overlap	0	Lnc-CompleteIn-mRNAIntron	LTCONS_00004728	BMSK0005738.1_dup1	BMSK_chr10	14365732	14367493	1762	-	BMSK_chr10	14360633	14400061	1995	-	*	0.655	0.7379	5.95	0.68	1.81	1.38	0.08	0.02	0.08	0
tran	NA	NA	LTCONS_00004728	MTCONS_00011672	BMSK_chr10	14365732	14367493	1762	-	BMSK_chr13	15031517	15033297	1781	-	-3067.08	0.9831	0.8	5.95	0.68	1.81	1.38	41.53	8.04	13.96	5.73
tran	NA	NA	LTCONS_00004728	MTCONS_00011673	BMSK_chr10	14365732	14367493	1762	-	BMSK_chr13	15031517	15033298	1182	-	-2424.25	0.7358	0.9487	5.95	0.68	1.81	1.38	0.47	0	0.43	0
tran	NA	NA	LTCONS_00004728	MTCONS_00011674	BMSK_chr10	14365732	14367493	1762	-	BMSK_chr13	15031517	15033298	1098	-	-2374.11	0.9811	0.8	5.95	0.68	1.81	1.38	53.83	0	0.6	5.06
cis_mRNA_up10k	8247	NA	LTCONS_00004729	MTCONS_00003578	BMSK_chr10	14416317	14417608	1292	-	BMSK_chr10	14425854	14440103	1050	+	*	0.9999	0.9487	2.58	0.82	0.75	0.76	2.52	0.12	0	0
cis_mRNA_dw20k	920	NA	LTCONS_00004730	MTCONS_00004732	BMSK_chr10	14418062	14421635	3574	-	BMSK_chr10	14422554	14444501	3872	-	*	0.9988	1	6.53	1.34	1.96	1.84	12.15	2.95	3.67	3.38
cis_mRNA_dw20k	175	NA	LTCONS_00004731	MTCONS_00004732	BMSK_chr10	14421787	14422380	594	-	BMSK_chr10	14422554	14444501	3872	-	*	0.6936	0.8	3.78	2.18	3.51	1.84	12.15	2.95	3.67	3.38
cis_mRNA_up10k	3475	NA	LTCONS_00004731	MTCONS_00003578	BMSK_chr10	14421787	14422380	594	-	BMSK_chr10	14425854	14440103	1050	+	*	0.6494	0.6325	3.78	2.18	3.51	1.84	2.52	0.12	0	0
cis_mRNA_overlap	0	Lnc-AntiOverlap-mRNA	LTCONS_00004735	BMSK0005744.1_dup1	BMSK_chr10	14514392	14515274	883	-	BMSK_chr10	14514536	14516268	996	+	-1426.1	0.9247	0.8	3.34	0.7	0.29	1.54	318.29	57.54	59.88	60.72
cis_mRNA_dw20k	12383	NA	LTCONS_00004743	BMSK0005752.1_dup1	BMSK_chr10	14720068	14720336	269	-	BMSK_chr10	14732718	14733254	537	-	*	0.9199	0.6325	1.57	0.68	0	0	110.66	40.71	42.64	20.17
cis_mRNA_dw20k	11932	NA	LTCONS_00004744	BMSK0005750.1_dup1	BMSK_chr10	14728302	14728639	338	-	BMSK_chr10	14712430	14716371	975	+	*	0.9963	0.6325	5.2	0	0	0.37	7.55	0.81	1.38	1.24
cis_mRNA_dw20k	16792	NA	LTCONS_00004744	MTCONS_00004751	BMSK_chr10	14728302	14728639	338	-	BMSK_chr10	14745430	14776815	3700	-	*	0.6268	0.6325	5.2	0	0	0.37	19.31	7.79	17.43	13.83
cis_mRNA_dw20k	16792	NA	LTCONS_00004744	MTCONS_00004752	BMSK_chr10	14728302	14728639	338	-	BMSK_chr10	14745430	14781770	4180	-	*	0.8979	0.9487	5.2	0	0	0.37	11.66	9.23	10.14	10.32
cis_mRNA_dw20k	4080	NA	LTCONS_00004744	MTCONS_00004746	BMSK_chr10	14728302	14728639	338	-	BMSK_chr10	14732718	14735181	1088	-	*	0.9618	0.6325	5.2	0	0	0.37	452.98	168.87	251.69	217.01
cis_mRNA_dw20k	7258	NA	LTCONS_00004744	MTCONS_00003594	BMSK_chr10	14728302	14728639	338	-	BMSK_chr10	14635167	14721045	2898	+	*	0.9918	0.6325	5.2	0	0	0.37	15.35	3.95	5.03	4.12
cis_mRNA_up10k	9125	NA	LTCONS_00004744	BMSK0005754.1_dup1	BMSK_chr10	14728302	14728639	338	-	BMSK_chr10	14737763	14741328	1047	+	*	0.9489	0.6325	5.2	0	0	0.37	90.24	48.29	62.17	55.01
cis_mRNA_dw20k	1328	NA	LTCONS_00004750	MTCONS_00004751	BMSK_chr10	14743251	14744103	831	-	BMSK_chr10	14745430	14776815	3700	-	*	0.8339	1	21.19	5.99	11.57	7.68	19.31	7.79	17.43	13.83
cis_mRNA_dw20k	1328	NA	LTCONS_00004750	MTCONS_00004752	BMSK_chr10	14743251	14744103	831	-	BMSK_chr10	14745430	14781770	4180	-	*	0.9273	0.8	21.19	5.99	11.57	7.68	11.66	9.23	10.14	10.32
cis_mRNA_dw20k	1873	NA	LTCONS_00004750	BMSK0005755.1_dup1	BMSK_chr10	14743251	14744103	831	-	BMSK_chr10	14745975	14770439	2523	-	*	0.8908	0.8	21.19	5.99	11.57	7.68	2.28	0.81	1.23	0
cis_mRNA_dw20k	1924	NA	LTCONS_00004750	BMSK0005754.1_dup1	BMSK_chr10	14743251	14744103	831	-	BMSK_chr10	14737763	14741328	1047	+	*	0.9971	1	21.19	5.99	11.57	7.68	90.24	48.29	62.17	55.01
cis_mRNA_up10k	8071	NA	LTCONS_00004750	MTCONS_00004746	BMSK_chr10	14743251	14744103	831	-	BMSK_chr10	14732718	14735181	1088	-	*	0.9925	1	21.19	5.99	11.57	7.68	452.98	168.87	251.69	217.01
cis_mRNA_up10k	9998	NA	LTCONS_00004750	BMSK0005752.1_dup1	BMSK_chr10	14743251	14744103	831	-	BMSK_chr10	14732718	14733254	537	-	*	0.9337	0.8	21.19	5.99	11.57	7.68	110.66	40.71	42.64	20.17
cis_mRNA_dw20k	3392	NA	LTCONS_00004755	BMSK0005756.1_dup1	BMSK_chr10	14773841	14774147	307	-	BMSK_chr10	14777538	14781770	612	-	*	-0.766	-0.8	0.45	0.7	1.02	0.34	35.73	32.82	32.83	45.25
cis_mRNA_overlap	0	Lnc-AntiCompleteIn-mRNAIntron	LTCONS_00004758	MTCONS_00003608	BMSK_chr10	14852719	14853215	497	-	BMSK_chr10	14839520	14880360	1522	+	*	0.9921	1	9.93	4.74	2.96	5.81	136.81	45.82	31.56	67.93
tran	NA	NA	LTCONS_00004758	MTCONS_00050682	BMSK_chr10	14852719	14853215	497	-	BMSK_chr8	1839358	1920489	3587	-	-540.73	0.8202	0.8	9.93	4.74	2.96	5.81	6.67	6.2	4.35	5.84
cis_mRNA_overlap	0	Lnc-AntiCompleteIn-mRNAExon	LTCONS_00004759	MTCONS_00003610	BMSK_chr10	14883013	14883629	617	-	BMSK_chr10	14882823	14901302	1818	+	-1217.2	0.8755	1	0.57	1.13	0.26	2.35	30.93	45.25	21.38	47.93
cis_mRNA_dw20k	11524	NA	LTCONS_00004760	MTCONS_00004765	BMSK_chr10	14883753	14901237	823	-	BMSK_chr10	14912760	14943130	3373	-	*	0.6729	0.9487	0.46	0.36	0	0.39	2.41	0	0	1.11
cis_mRNA_dw20k	11524	NA	LTCONS_00004760	MTCONS_00004766	BMSK_chr10	14883753	14901237	823	-	BMSK_chr10	14912760	14943130	3376	-	*	-0.92	-1	0.46	0.36	0	0.39	0	0.85	1.61	0.04
cis_mRNA_dw20k	3394	NA	LTCONS_00004760	MTCONS_00003608	BMSK_chr10	14883753	14901237	823	-	BMSK_chr10	14839520	14880360	1522	+	*	0.7139	1	0.46	0.36	0	0.39	136.81	45.82	31.56	67.93
cis_mRNA_dw20k	4444	NA	LTCONS_00004761	MTCONS_00004765	BMSK_chr10	14907348	14908317	970	-	BMSK_chr10	14912760	14943130	3373	-	*	0.6906	0.6325	1.93	0.33	1.41	0.9	2.41	0	0	1.11
cis_mRNA_dw20k	3774	NA	LTCONS_00004762	MTCONS_00004765	BMSK_chr10	14908640	14908987	348	-	BMSK_chr10	14912760	14943130	3373	-	*	0.817	0.7379	0.58	0.3	0.1	0.6	2.41	0	0	1.11
cis_mRNA_dw20k	3774	NA	LTCONS_00004762	MTCONS_00004766	BMSK_chr10	14908640	14908987	348	-	BMSK_chr10	14912760	14943130	3376	-	*	-0.996	-0.8	0.58	0.3	0.1	0.6	0	0.85	1.61	0.04
cis_mRNA_dw20k	8311	NA	LTCONS_00004763	MTCONS_00003610	BMSK_chr10	14909612	14910574	963	-	BMSK_chr10	14882823	14901302	1818	+	*	-0.9613	-0.8	1.04	0.34	2.01	0.47	30.93	45.25	21.38	47.93
cis_mRNA_dw20k	12497	NA	LTCONS_00004788	MTCONS_00003631	BMSK_chr10	15545959	15546382	424	-	BMSK_chr10	15531196	15533463	756	+	*	0.7252	0.8	12.63	8.79	16.22	1	1.21	0.74	1.32	0.9
cis_mRNA_dw20k	9394	NA	LTCONS_00004788	BMSK0005773.1_dup1	BMSK_chr10	15545959	15546382	424	-	BMSK_chr10	15555775	15561372	777	-	*	0.7002	0.8	12.63	8.79	16.22	1	1.18	0.08	0.62	0
cis_mRNA_overlap	0	Lnc-AntiCompleteIn-mRNAExon	LTCONS_00004794	BMSK0005775.1_dup1	BMSK_chr10	15656599	15656906	308	-	BMSK_chr10	15654287	15656971	2685	+	-618.2	0.9764	0.9487	0.67	0.46	0	0	18.61	14.02	9.49	7.4
cis_mRNA_overlap	0	Lnc-AntiCompleteIn-mRNAExon	LTCONS_00004794	MTCONS_00003636	BMSK_chr10	15656599	15656906	308	-	BMSK_chr10	15604235	15682737	3826	+	-618.2	0.907	0.9487	0.67	0.46	0	0	17.88	12.68	11.19	10.21
cis_mRNA_up10k	3627	NA	LTCONS_00004806	MTCONS_00004803	BMSK_chr10	15793340	15794219	880	-	BMSK_chr10	15788820	15789714	895	-	*	0.7752	0.8	0.73	3.45	0	2.24	0.73	2.16	0	0.22
tran	NA	NA	LTCONS_00004806	MTCONS_00037574	BMSK_chr10	15793340	15794219	880	-	BMSK_chr26	10405952	10408324	2373	-	-483.19	0.8491	0.8	0.73	3.45	0	2.24	1.65	5.65	0.12	1.16
cis_mRNA_dw20k	1383	NA	LTCONS_00004812	BMSK0005800.1_dup1	BMSK_chr10	15840555	15840958	404	-	BMSK_chr10	15838628	15839173	546	+	*	-0.9718	-0.8	9.88	14.05	13.42	13.44	16.57	4.78	8.35	9.07
cis_mRNA_dw20k	2028	NA	LTCONS_00004812	MTCONS_00003668	BMSK_chr10	15840555	15840958	404	-	BMSK_chr10	15833120	15838528	1191	+	*	-0.9882	-0.8	9.88	14.05	13.42	13.44	11.11	3.9	4.31	3.71
cis_mRNA_dw20k	2028	NA	LTCONS_00004812	MTCONS_00003669	BMSK_chr10	15840555	15840958	404	-	BMSK_chr10	15833131	15838528	1185	+	*	-0.9229	-1	9.88	14.05	13.42	13.44	9.74	2.09	5.83	5.21
cis_mRNA_dw20k	6243	NA	LTCONS_00004812	MTCONS_00004817	BMSK_chr10	15840555	15840958	404	-	BMSK_chr10	15847200	15860547	2963	-	*	-0.7633	-0.8	9.88	14.05	13.42	13.44	2.31	1.41	1.97	1.11
cis_mRNA_dw20k	5144	NA	LTCONS_00004813	BMSK0005801.1_dup1	BMSK_chr10	15841741	15842118	378	-	BMSK_chr10	15847261	15860289	2784	-	*	-0.8994	-0.9487	3.9	5.23	7.63	5.64	0.25	0.25	0	0.23
cis_mRNA_dw20k	3097	NA	LTCONS_00004814	BMSK0005800.1_dup1	BMSK_chr10	15842269	15842840	572	-	BMSK_chr10	15838628	15839173	546	+	*	-0.6398	-0.8	0.96	1.34	1.31	0.87	16.57	4.78	8.35	9.07
cis_mRNA_dw20k	3847	NA	LTCONS_00004814	BMSK0005799.1_dup1	BMSK_chr10	15842269	15842840	572	-	BMSK_chr10	15832948	15838423	726	+	*	-0.8303	-1	0.96	1.34	1.31	0.87	2.2	0.24	1.97	4.88
cis_mRNA_dw20k	5658	NA	LTCONS_00004815	BMSK0005799.1_dup1	BMSK_chr10	15844080	15844299	220	-	BMSK_chr10	15832948	15838423	726	+	*	0.9522	0.8	3.93	0.69	4.32	6.39	2.2	0.24	1.97	4.88
cis_mRNA_dw20k	14453	NA	LTCONS_00004824	MTCONS_00003678	BMSK_chr10	15903453	15904230	778	-	BMSK_chr10	15887965	15889001	764	+	*	0.8886	0.8	0.61	0.08	0	0.25	40.29	16.68	24.78	25.94
cis_mRNA_dw20k	430	NA	LTCONS_00004825	BMSK0005806.1_dup1	BMSK_chr10	15904668	15906594	1927	-	BMSK_chr10	15903583	15904239	657	+	*	-0.6513	-0.8	3.09	5.87	2.97	5.51	37.22	5.72	10.39	7.2
cis_mRNA_dw20k	5036	NA	LTCONS_00004825	BMSK0005807.1_dup1	BMSK_chr10	15904668	15906594	1927	-	BMSK_chr10	15911629	15924805	1887	-	*	-0.8537	-0.7379	3.09	5.87	2.97	5.51	0.69	0	0.3	0
cis_mRNA_up10k	3182	NA	LTCONS_00004825	MTCONS_00004822	BMSK_chr10	15904668	15906594	1927	-	BMSK_chr10	15888318	15901487	4121	-	*	-0.9799	-1	3.09	5.87	2.97	5.51	50.86	23.71	56.89	32.95
cis_mRNA_up10k	3608	NA	LTCONS_00004825	BMSK0005805.1_dup1	BMSK_chr10	15904668	15906594	1927	-	BMSK_chr10	15890346	15901061	1857	-	*	-0.9429	-1	3.09	5.87	2.97	5.51	74.73	33.02	101.8	44.57
cis_mRNA_dw20k	16865	NA	LTCONS_00004832	BMSK0005808.1_dup1	BMSK_chr10	15948398	15949002	605	-	BMSK_chr10	15929872	15931534	660	+	*	0.652	0.6325	0	1.92	0	2.67	4411.64	5321.51	6309.69	8272.1
cis_mRNA_up10k	5359	NA	LTCONS_00004832	MTCONS_00004829	BMSK_chr10	15948398	15949002	605	-	BMSK_chr10	15941143	15943040	840	-	*	0.6889	0.6325	0	1.92	0	2.67	0.76	0.48	0	1.44
cis_mRNA_up10k	5857	NA	LTCONS_00004832	BMSK0005811.1_dup1	BMSK_chr10	15948398	15949002	605	-	BMSK_chr10	15954858	15957706	726	+	*	-0.6947	-0.7379	0	1.92	0	2.67	40.06	11.83	19.06	14.79
cis_mRNA_up10k	628	NA	LTCONS_00004832	MTCONS_00004830	BMSK_chr10	15948398	15949002	605	-	BMSK_chr10	15941143	15947771	1656	-	*	-0.615	-0.7379	0	1.92	0	2.67	6.95	1.33	1.96	1.65
cis_mRNA_dw20k	2350	NA	LTCONS_00004838	BMSK0005815.1_dup1	BMSK_chr10	15981532	15981733	202	-	BMSK_chr10	15984082	15988362	1458	-	*	-0.7424	-0.7379	0	1.15	0	0.38	8.98	3.82	11.48	3.07
cis_mRNA_dw20k	2269	NA	LTCONS_00004844	MTCONS_00004846	BMSK_chr10	16007646	16008014	369	-	BMSK_chr10	16010282	16019481	2183	-	*	0.6691	0.7379	1.28	0	1.47	0	2.91	1.44	1.52	0.39
cis_mRNA_up10k	1685	NA	LTCONS_00004848	MTCONS_00003701	BMSK_chr10	16023622	16023877	256	-	BMSK_chr10	16025561	16030769	1584	+	*	0.8901	1	33.43	9.15	14.63	11.34	412.75	147.39	301.85	268.16
cis_mRNA_up10k	4142	NA	LTCONS_00004848	MTCONS_00004846	BMSK_chr10	16023622	16023877	256	-	BMSK_chr10	16010282	16019481	2183	-	*	0.8671	0.8	33.43	9.15	14.63	11.34	2.91	1.44	1.52	0.39
cis_mRNA_up10k	9911	NA	LTCONS_00004848	MTCONS_00003702	BMSK_chr10	16023622	16023877	256	-	BMSK_chr10	16033787	16085977	6008	+	*	0.6262	0.8	33.43	9.15	14.63	11.34	10.56	7.09	11.12	8.26
cis_mRNA_dw20k	1143	NA	LTCONS_00004849	BMSK0005818.1_dup1	BMSK_chr10	16059146	16076672	581	-	BMSK_chr10	16057696	16058004	309	+	*	0.6703	0.7379	0.89	0.4	0.39	0.68	1.53	0	0	3.26
cis_mRNA_dw20k	13048	NA	LTCONS_00004849	BMSK0005819.1_dup1	BMSK_chr10	16059146	16076672	581	-	BMSK_chr10	16089719	16091039	714	-	*	0.9058	0.8	0.89	0.4	0.39	0.68	24.56	8.04	10.96	12.4
cis_mRNA_overlap	0	Lnc-AntiCompleteIn-mRNAExon	LTCONS_00004850	MTCONS_00003702	BMSK_chr10	16081822	16082045	224	-	BMSK_chr10	16033787	16085977	6008	+	*	-0.8197	-0.8	0.65	1.01	0	1.33	10.56	7.09	11.12	8.26
cis_mRNA_overlap	0	Lnc-AntiCompleteIn-mRNAExon	LTCONS_00004850	MTCONS_00003703	BMSK_chr10	16081822	16082045	224	-	BMSK_chr10	16057578	16085977	6010	+	*	0.9698	1	0.65	1.01	0	1.33	4.06	4.13	2.19	5.47
cis_mRNA_overlap	0	Lnc-AntiCompleteIn-mRNAExon	LTCONS_00004851	MTCONS_00003705	BMSK_chr10	16082427	16082945	519	-	BMSK_chr10	16057785	16085977	7519	+	-973.9	0.9483	0.8	2.38	1.55	1.52	1.09	4.27	3.22	3.47	3.17
cis_mRNA_overlap	0	Lnc-AntiCompleteIn-mRNAExon	LTCONS_00004852	MTCONS_00003703	BMSK_chr10	16083816	16084254	439	-	BMSK_chr10	16057578	16085977	6010	+	-743.4	0.9945	0.8	0.53	0.47	0	0.93	4.06	4.13	2.19	5.47
cis_mRNA_dw20k	952	NA	LTCONS_00004853	MTCONS_00003702	BMSK_chr10	16086928	16087308	381	-	BMSK_chr10	16033787	16085977	6008	+	*	-0.6174	-0.8	0.53	0.82	0	2.16	10.56	7.09	11.12	8.26
cis_mRNA_dw20k	952	NA	LTCONS_00004853	MTCONS_00003703	BMSK_chr10	16086928	16087308	381	-	BMSK_chr10	16057578	16085977	6010	+	*	0.926	1	0.53	0.82	0	2.16	4.06	4.13	2.19	5.47
cis_mRNA_dw20k	8115	NA	LTCONS_00004856	MTCONS_00003705	BMSK_chr10	16094091	16094371	281	-	BMSK_chr10	16057785	16085977	7519	+	*	0.9916	0.8	3.24	0.51	1	0.64	4.27	3.22	3.47	3.17
cis_mRNA_up10k	2963	NA	LTCONS_00004856	MTCONS_00003709	BMSK_chr10	16094091	16094371	281	-	BMSK_chr10	16097333	16103372	5924	+	*	0.9923	0.8	3.24	0.51	1	0.64	22.52	6.68	7.34	6.58
cis_mRNA_up10k	3053	NA	LTCONS_00004856	BMSK0005819.1_dup1	BMSK_chr10	16094091	16094371	281	-	BMSK_chr10	16089719	16091039	714	-	*	0.9733	0.8	3.24	0.51	1	0.64	24.56	8.04	10.96	12.4
cis_mRNA_dw20k	8892	NA	LTCONS_00004857	MTCONS_00003705	BMSK_chr10	16094868	16096172	1305	-	BMSK_chr10	16057785	16085977	7519	+	*	0.9827	1	1.15	0.22	0.24	0.04	4.27	3.22	3.47	3.17
cis_mRNA_up10k	1162	NA	LTCONS_00004857	MTCONS_00003709	BMSK_chr10	16094868	16096172	1305	-	BMSK_chr10	16097333	16103372	5924	+	*	0.988	1	1.15	0.22	0.24	0.04	22.52	6.68	7.34	6.58
cis_mRNA_up10k	6603	NA	LTCONS_00004858	BMSK0005819.1_dup1	BMSK_chr10	16097641	16098303	547	-	BMSK_chr10	16089719	16091039	714	-	*	0.9686	0.8	0.65	0.06	0	0.12	24.56	8.04	10.96	12.4
cis_mRNA_dw20k	2006	NA	LTCONS_00004860	BMSK0005820.1_dup1	BMSK_chr10	16134107	16134846	740	-	BMSK_chr10	16122263	16132102	1383	+	*	-0.8107	-0.9487	5.85	22.31	3.38	17.71	2.85	0	11.57	0
tran	NA	NA	LTCONS_00004860	MTCONS_00009408	BMSK_chr10	16134107	16134846	740	-	BMSK_chr12	8977946	8985097	4933	-	-299.98	-0.6896	-0.8	5.85	22.31	3.38	17.71	22.93	7.44	11.87	8.47
tran	NA	NA	LTCONS_00004860	MTCONS_00042082	BMSK_chr10	16134107	16134846	740	-	BMSK_chr4	12762260	12777396	5887	+	-995.7	-0.8257	-0.8	5.85	22.31	3.38	17.71	13.72	1.48	7.44	1.55
tran	NA	NA	LTCONS_00004860	MTCONS_00042694	BMSK_chr10	16134107	16134846	740	-	BMSK_chr4	3810848	3821300	3820	-	-318.97	-0.9747	-0.8	5.85	22.31	3.38	17.71	13.02	5.27	11.99	6.78
tran	NA	NA	LTCONS_00004860	MTCONS_00049749	BMSK_chr10	16134107	16134846	740	-	BMSK_chr8	2234781	2237995	2877	+	-343.85	-0.8965	-0.8	5.85	22.31	3.38	17.71	26.42	10.2	20.84	15.44
cis_mRNA_dw20k	2881	NA	LTCONS_00004863	BMSK0005823.1_dup1	BMSK_chr10	16165477	16166723	1247	-	BMSK_chr10	16169603	16170576	402	-	*	0.9917	1	21.38	5.51	14.42	8	64.25	26.37	44.41	34.51
cis_mRNA_up10k	5288	NA	LTCONS_00004863	MTCONS_00003715	BMSK_chr10	16165477	16166723	1247	-	BMSK_chr10	16172010	16184997	2752	+	*	0.9407	0.8	21.38	5.51	14.42	8	12.51	3.15	5.27	2.66
cis_mRNA_up10k	6128	NA	LTCONS_00004863	BMSK0005824.1_dup1	BMSK_chr10	16165477	16166723	1247	-	BMSK_chr10	16172850	16183283	2301	+	*	0.922	1	21.38	5.51	14.42	8	9.39	1.9	3.83	3.81
cis_mRNA_dw20k	2290	NA	LTCONS_00004864	BMSK0005823.1_dup1	BMSK_chr10	16167028	16167314	287	-	BMSK_chr10	16169603	16170576	402	-	*	0.9282	0.8	5.1	0.75	2.57	2.98	64.25	26.37	44.41	34.51
cis_mRNA_up10k	5537	NA	LTCONS_00004864	BMSK0005824.1_dup1	BMSK_chr10	16167028	16167314	287	-	BMSK_chr10	16172850	16183283	2301	+	*	0.9557	0.8	5.1	0.75	2.57	2.98	9.39	1.9	3.83	3.81
cis_mRNA_overlap	0	Lnc-Overlap-mRNA	LTCONS_00004874	MTCONS_00004872	BMSK_chr10	16231814	16232457	611	-	BMSK_chr10	16220243	16232456	2445	-	-189.59	0.9148	0.8	2.18	1.18	1.01	1.41	45.28	29.43	31.52	39.52
cis_mRNA_dw20k	205	NA	LTCONS_00004875	MTCONS_00003728	BMSK_chr10	16255412	16255742	331	-	BMSK_chr10	16248356	16255208	2741	+	*	-0.8615	-1	0	0.07	0.42	0.03	4.3	1.99	0.27	2.35
tran	NA	NA	LTCONS_00004875	MTCONS_00038801	BMSK_chr10	16255412	16255742	331	-	BMSK_chr28	3976612	3986473	3157	+	-162.05	-0.6337	-1	0	0.07	0.42	0.03	11.01	4.52	3.65	5.81
cis_mRNA_dw20k	4953	NA	LTCONS_00004876	MTCONS_00003728	BMSK_chr10	16260160	16263051	532	-	BMSK_chr10	16248356	16255208	2741	+	*	-0.9119	-0.8	108.86	158.51	237.33	202.92	4.3	1.99	0.27	2.35
cis_mRNA_dw20k	12030	NA	LTCONS_00004878	MTCONS_00003728	BMSK_chr10	16267237	16267469	233	-	BMSK_chr10	16248356	16255208	2741	+	*	0.8853	0.9487	1.73	0	0	0.32	4.3	1.99	0.27	2.35
cis_mRNA_dw20k	1209	NA	LTCONS_00004878	BMSK0005830.1_dup1	BMSK_chr10	16267237	16267469	233	-	BMSK_chr10	16263593	16266029	531	+	*	0.7178	0.6325	1.73	0	0	0.32	3.11	1.45	2.66	2.07
cis_mRNA_dw20k	5670	NA	LTCONS_00004880	BMSK0005832.1_dup1	BMSK_chr10	16300929	16303047	398	-	BMSK_chr10	16308716	16309561	846	-	*	0.8927	0.6325	1.09	0	0	0.43	18.23	6.03	9.96	8.5
cis_mRNA_overlap	0	Lnc-AntiCompleteIn-mRNAExon	LTCONS_00004880	MTCONS_00003737	BMSK_chr10	16300929	16303047	398	-	BMSK_chr10	16299096	16303551	1164	+	-911.6	0.8521	0.6325	1.09	0	0	0.43	8.59	6.61	5.85	5.99
cis_mRNA_dw20k	11281	NA	LTCONS_00004883	MTCONS_00003736	BMSK_chr10	16309734	16309960	227	-	BMSK_chr10	16289523	16298454	1028	+	*	0.6698	0.8	15.23	7.62	8.06	3.43	9.42	6.61	10.22	5.75
cis_mRNA_up10k	174	NA	LTCONS_00004883	BMSK0005832.1_dup1	BMSK_chr10	16309734	16309960	227	-	BMSK_chr10	16308716	16309561	846	-	*	0.8531	0.8	15.23	7.62	8.06	3.43	18.23	6.03	9.96	8.5
cis_mRNA_dw20k	14884	NA	LTCONS_00004884	MTCONS_00004890	BMSK_chr10	16382090	16382415	326	-	BMSK_chr10	16397298	16412777	1185	-	*	1	1	0	3.69	0	1.61	0	5.36	0	2.31
cis_mRNA_dw20k	5945	NA	LTCONS_00004884	BMSK0005834.1_dup1	BMSK_chr10	16382090	16382415	326	-	BMSK_chr10	16388359	16392087	813	-	*	0.9862	1	0	3.69	0	1.61	0	1.11	0	0.31
cis_mRNA_dw20k	5945	NA	LTCONS_00004884	MTCONS_00004887	BMSK_chr10	16382090	16382415	326	-	BMSK_chr10	16388359	16394839	1397	-	*	0.9973	0.9487	0	3.69	0	1.61	0	2.47	0.07	1.26
cis_mRNA_dw20k	1314	NA	LTCONS_00004888	MTCONS_00004890	BMSK_chr10	16395062	16395985	924	-	BMSK_chr10	16397298	16412777	1185	-	*	0.9942	1	0	1.58	0	0.52	0	5.36	0	2.31
cis_mRNA_up10k	224	NA	LTCONS_00004888	MTCONS_00004887	BMSK_chr10	16395062	16395985	924	-	BMSK_chr10	16388359	16394839	1397	-	*	0.9831	0.9487	0	1.58	0	0.52	0	2.47	0.07	1.26
cis_mRNA_up10k	2976	NA	LTCONS_00004888	BMSK0005834.1_dup1	BMSK_chr10	16395062	16395985	924	-	BMSK_chr10	16388359	16392087	813	-	*	0.9986	1	0	1.58	0	0.52	0	1.11	0	0.31
cis_mRNA_dw20k	209	NA	LTCONS_00004889	MTCONS_00004890	BMSK_chr10	16396108	16397090	983	-	BMSK_chr10	16397298	16412777	1185	-	*	0.9838	1	0	1.02	0	0.62	0	5.36	0	2.31
cis_mRNA_up10k	1270	NA	LTCONS_00004889	MTCONS_00004887	BMSK_chr10	16396108	16397090	983	-	BMSK_chr10	16388359	16394839	1397	-	*	0.9942	0.9487	0	1.02	0	0.62	0	2.47	0.07	1.26
cis_mRNA_up10k	4022	NA	LTCONS_00004889	BMSK0005834.1_dup1	BMSK_chr10	16396108	16397090	983	-	BMSK_chr10	16388359	16392087	813	-	*	0.9426	1	0	1.02	0	0.62	0	1.11	0	0.31
cis_mRNA_up10k	4105	NA	LTCONS_00004892	MTCONS_00004890	BMSK_chr10	16416881	16417246	366	-	BMSK_chr10	16397298	16412777	1185	-	*	0.9988	1	0	2.57	0	1.23	0	5.36	0	2.31
cis_mRNA_dw20k	630	NA	LTCONS_00004903	BMSK0005846.1_dup1	BMSK_chr10	16963680	16964234	555	-	BMSK_chr10	16964863	16967769	2907	-	*	0.8717	1	0.81	0.42	0.65	0.72	10.79	2.92	5.06	5.7
cis_mRNA_overlap	0	Lnc-AntiOverlap-mRNA	LTCONS_00004903	BMSK0005845.1_dup1	BMSK_chr10	16963680	16964234	555	-	BMSK_chr10	16963651	16964249	531	+	-895.37	0.8258	0.8	0.81	0.42	0.65	0.72	104.44	41.65	72.57	56.73
cis_mRNA_up10k	6700	NA	LTCONS_00004903	MTCONS_00003754	BMSK_chr10	16963680	16964234	555	-	BMSK_chr10	16970933	16984474	2384	+	*	0.7463	0.8	0.81	0.42	0.65	0.72	13.08	4.68	12.78	7.46
cis_mRNA_dw20k	8311	NA	LTCONS_00004908	MTCONS_00004915	BMSK_chr10	16993726	16995675	1950	-	BMSK_chr10	17003985	17009953	2091	-	*	0.9903	1	1.24	0.39	0.51	0.32	4.49	1.25	1.38	1.2
cis_mRNA_dw20k	9253	NA	LTCONS_00004908	MTCONS_00003754	BMSK_chr10	16993726	16995675	1950	-	BMSK_chr10	16970933	16984474	2384	+	*	0.6827	0.8	1.24	0.39	0.51	0.32	13.08	4.68	12.78	7.46
cis_mRNA_up10k	879	NA	LTCONS_00004908	MTCONS_00004907	BMSK_chr10	16993726	16995675	1950	-	BMSK_chr10	16988756	16992848	1326	-	*	0.9629	0.8	1.24	0.39	0.51	0.32	22.01	10.12	12.75	12.68
cis_mRNA_up10k	3020	NA	LTCONS_00004909	MTCONS_00004907	BMSK_chr10	16995867	16997013	1147	-	BMSK_chr10	16988756	16992848	1326	-	*	0.8857	0.8	5.62	2.59	3.06	4.46	22.01	10.12	12.75	12.68
cis_mRNA_dw20k	12747	NA	LTCONS_00004910	MTCONS_00003754	BMSK_chr10	16997220	16997838	619	-	BMSK_chr10	16970933	16984474	2384	+	*	0.7522	1	17.98	6.71	9.61	8	13.08	4.68	12.78	7.46
cis_mRNA_dw20k	6148	NA	LTCONS_00004910	MTCONS_00004915	BMSK_chr10	16997220	16997838	619	-	BMSK_chr10	17003985	17009953	2091	-	*	0.9794	0.8	17.98	6.71	9.61	8	4.49	1.25	1.38	1.2
cis_mRNA_up10k	4373	NA	LTCONS_00004910	MTCONS_00004907	BMSK_chr10	16997220	16997838	619	-	BMSK_chr10	16988756	16992848	1326	-	*	0.9915	1	17.98	6.71	9.61	8	22.01	10.12	12.75	12.68
tran	NA	NA	LTCONS_00004910	MTCONS_00019712	BMSK_chr10	16997220	16997838	619	-	BMSK_chr17	9229667	9232940	3274	-	-398.13	0.7789	0.8	17.98	6.71	9.61	8	1.93	1.04	1.26	0.17
tran	NA	NA	LTCONS_00004910	MTCONS_00028241	BMSK_chr10	16997220	16997838	619	-	BMSK_chr22	6219039	6220029	991	+	-344.92	0.8661	1	17.98	6.71	9.61	8	18.3	10.33	16.35	12.15
cis_mRNA_dw20k	5146	NA	LTCONS_00004911	MTCONS_00004915	BMSK_chr10	16998005	16998840	836	-	BMSK_chr10	17003985	17009953	2091	-	*	0.9986	0.6325	1.83	0.03	0	0	4.49	1.25	1.38	1.2
cis_mRNA_up10k	5296	NA	LTCONS_00004911	BMSK0005849.1_dup1	BMSK_chr10	16998005	16998840	836	-	BMSK_chr10	16988756	16992710	1182	-	*	0.8453	0.9487	1.83	0.03	0	0	5.64	3.38	0.53	2.21
cis_mRNA_dw20k	3986	NA	LTCONS_00004912	MTCONS_00004915	BMSK_chr10	16999007	17000000	994	-	BMSK_chr10	17003985	17009953	2091	-	*	0.9859	0.8	2.19	0.75	0.54	0.42	4.49	1.25	1.38	1.2
cis_mRNA_up10k	6298	NA	LTCONS_00004912	BMSK0005849.1_dup1	BMSK_chr10	16999007	17000000	994	-	BMSK_chr10	16988756	16992710	1182	-	*	0.8762	0.8	2.19	0.75	0.54	0.42	5.64	3.38	0.53	2.21
cis_mRNA_dw20k	3436	NA	LTCONS_00004913	MTCONS_00004915	BMSK_chr10	17000133	17000550	418	-	BMSK_chr10	17003985	17009953	2091	-	*	0.9968	0.9487	1.51	0.16	0.16	0	4.49	1.25	1.38	1.2
cis_mRNA_up10k	7286	NA	LTCONS_00004913	MTCONS_00004907	BMSK_chr10	17000133	17000550	418	-	BMSK_chr10	16988756	16992848	1326	-	*	0.9546	0.6325	1.51	0.16	0.16	0	22.01	10.12	12.75	12.68
cis_mRNA_up10k	7424	NA	LTCONS_00004913	BMSK0005849.1_dup1	BMSK_chr10	17000133	17000550	418	-	BMSK_chr10	16988756	16992710	1182	-	*	0.8277	0.6325	1.51	0.16	0.16	0	5.64	3.38	0.53	2.21
cis_mRNA_dw20k	16268	NA	LTCONS_00004914	MTCONS_00003754	BMSK_chr10	17000741	17001700	960	-	BMSK_chr10	16970933	16984474	2384	+	*	0.9048	1	3.92	2.14	3.13	2.17	13.08	4.68	12.78	7.46
cis_mRNA_dw20k	2286	NA	LTCONS_00004914	MTCONS_00004915	BMSK_chr10	17000741	17001700	960	-	BMSK_chr10	17003985	17009953	2091	-	*	0.8661	0.8	3.92	2.14	3.13	2.17	4.49	1.25	1.38	1.2
cis_mRNA_up10k	7894	NA	LTCONS_00004914	MTCONS_00004907	BMSK_chr10	17000741	17001700	960	-	BMSK_chr10	16988756	16992848	1326	-	*	0.8878	1	3.92	2.14	3.13	2.17	22.01	10.12	12.75	12.68
cis_mRNA_dw20k	509	NA	LTCONS_00004920	MTCONS_00004923	BMSK_chr10	17050760	17050967	208	-	BMSK_chr10	17051475	17057671	1152	-	*	0.7361	0.9487	0.36	1.29	0	0	5.19	5.22	3.64	2.48
cis_mRNA_overlap	0	Lnc-AntiCompleteIn-mRNAExon	LTCONS_00004933	MTCONS_00003768	BMSK_chr10	17097295	17097500	206	-	BMSK_chr10	17092468	17106397	4420	+	-437.8	0.9998	0.6325	1.08	0.19	0.18	0.18	9.74	3.15	3.03	3.2
cis_mRNA_dw20k	3259	NA	LTCONS_00004939	BMSK0005862.1_dup1	BMSK_chr10	17124898	17125353	456	-	BMSK_chr10	17114048	17121640	1494	+	*	0.7833	0.8	0.72	0.22	0.58	0	57.41	12.43	27.94	21.06
cis_mRNA_dw20k	4352	NA	LTCONS_00004939	MTCONS_00004942	BMSK_chr10	17124898	17125353	456	-	BMSK_chr10	17129704	17133027	826	-	*	-0.6611	-0.8	0.72	0.22	0.58	0	0.34	1.13	2.53	3.77
cis_mRNA_up10k	8817	NA	LTCONS_00004939	MTCONS_00003777	BMSK_chr10	17124898	17125353	456	-	BMSK_chr10	17134169	17150335	2259	+	*	0.994	1	0.72	0.22	0.58	0	10.22	9.13	9.88	8.86
cis_mRNA_overlap	0	Lnc-AntiOverlap-mRNA	LTCONS_00004945	BMSK0005870.1_dup1	BMSK_chr10	17218945	17219240	296	-	BMSK_chr10	17218876	17219396	450	+	*	0.7806	0.9487	4.56	0	3.03	0	105.96	0.16	0.35	0
cis_mRNA_overlap	0	Lnc-Overlap-mRNA	LTCONS_00004949	MTCONS_00004947	BMSK_chr10	17228560	17229168	609	-	BMSK_chr10	17224257	17229221	1327	-	-220.07	0.9958	1	1.11	0.5	0.48	0.67	7.08	2.11	1.8	3.01
cis_mRNA_up10k	5635	NA	LTCONS_00004950	MTCONS_00003784	BMSK_chr10	17230208	17230983	205	-	BMSK_chr10	17236617	17245498	3825	+	*	-0.6032	-0.7379	0	0.56	0	2.03	12.81	4.97	8.33	5.79
cis_mRNA_up10k	4204	NA	LTCONS_00004953	MTCONS_00003787	BMSK_chr10	17241832	17243861	719	-	BMSK_chr10	17248064	17251534	1919	+	*	-0.8438	-0.8	0.31	0.55	0.54	0.14	0.8	0.1	0.85	1.67
cis_mRNA_overlap	0	Lnc-AntiCompleteIn-mRNAExon	LTCONS_00004955	MTCONS_00003786	BMSK_chr10	17248029	17249241	467	-	BMSK_chr10	17247979	17251534	1623	+	-1158.4	0.7447	0.8	0.7	0.29	1.14	0	11.44	6.05	8.92	4.87
cis_mRNA_dw20k	303	NA	LTCONS_00004956	MTCONS_00003786	BMSK_chr10	17251836	17252117	282	-	BMSK_chr10	17247979	17251534	1623	+	*	-0.6699	-0.8	10.47	10.5	10.04	14.93	11.44	6.05	8.92	4.87
cis_mRNA_dw20k	8260	NA	LTCONS_00004960	MTCONS_00003793	BMSK_chr10	17281632	17281911	280	-	BMSK_chr10	17267819	17273373	1096	+	*	0.9478	0.8	0.37	0.13	0.63	1.15	1.17	1.4	2.09	3.87
cis_mRNA_dw20k	3646	NA	LTCONS_00004961	BMSK0005875.1_dup1	BMSK_chr10	17286725	17287051	327	-	BMSK_chr10	17290696	17298455	1203	-	*	-0.8033	-0.6325	2.09	0.11	2.74	2.14	2.66	4.29	2.66	3.81
cis_mRNA_overlap	0	Lnc-AntiCompleteIn-mRNAExon	LTCONS_00004964	MTCONS_00003799	BMSK_chr10	17309761	17310181	211	-	BMSK_chr10	17299815	17313191	4274	+	-538	0.7995	0.6325	0.88	0.36	0.18	0.36	1.5	0.62	0.57	0
[truncated: 19,720 more rows]
