# Supplementary material for: Comparative mRNA and LncRNA Analysis of the Molecular Mechanisms Associated With Low Silk Production in Bombyx mori
Source: Front Genet. 2021 Jan 21;11:592128. doi: 10.3389/fgene.2020.592128 (PMC7859555; doi:10.3389/fgene.2020.592128)
Supplement: Supplementary Table 13 — KEGG Pathway Enrichment Analysis of DEGs in Qiufeng vs. Baiyu, Qiufeng vs. Nd-sD and Qiufeng vs. Nd. [file Table_13.XLS]

## Sheet: Qiufeng-VS-Baiyu
Table S13 KEGG Pathway Enrichment Analysis of DEGs in Qiufeng vs. Baiyu
Pathway	DEGs with pathway annotation (2736)	All genes with pathway annotation (18656)	Pvalue	Qvalue	Pathway ID	Genes	KOs
PI3K-Akt signaling pathway	111	550	0.00022591	0.0403361	ko04151	MTCONS_00001247;MTCONS_00011396;MTCONS_00041254;MTCONS_00030607;MTCONS_00015817;MTCONS_00043098;MTCONS_00048175;MTCONS_00022744;MTCONS_00002762;MTCONS_00011891;MTCONS_00029312;MTCONS_00045978;MTCONS_00032104;MTCONS_00045856;MTCONS_00046452;MTCONS_00026641;MTCONS_00035159;MTCONS_00016962;MTCONS_00011306;MTCONS_00030473;MTCONS_00000139;MTCONS_00009793;MTCONS_00042961;MTCONS_00001246;MTCONS_00029311…	K04368+K05096+K06236+K06237+K05093+K03900+K03099+K04527+K07207+K04451+K05629+K05635+K01596+K04467+K04526+K08270+K06252+K09420+K07208+K05087+K09554+K16340+K04450+K05719+K05636+K07204+K07203+K11584+K03259+K04371+K06583+K13304+K07298+K00693+K10151+K06483+K04659+K10605+K04456+K06584+K04539+K08266+K01084+K01110+K04079
Insulin signaling pathway	79	369	0.000275332	0.0403361	ko04910	MTCONS_00001247;MTCONS_00043080;MTCONS_00018488;MTCONS_00011403;MTCONS_00011891;MTCONS_00045978;MTCONS_00032104;MTCONS_00045856;MTCONS_00034202;MTCONS_00035159;MTCONS_00006322;MTCONS_00021605;MTCONS_00009793;MTCONS_00052510;MTCONS_00025979;MTCONS_00038026;MTCONS_00018373;MTCONS_00040463;MTCONS_00052099;MTCONS_00014128;MTCONS_00019178;MTCONS_00038025;MTCONS_00011402;MTCONS_00042463;MTCONS_00033285…	K04368+K00665+K04695+K17447+K03099+K04527+K07207+K05695+K07188+K01596+K04526+K06277+K06086+K07208+K02183+K07195+K07191+K07204+K07203+K03259+K07190+K04438+K04371+K05696+K00693+K04694+K04456+K01084+K07200+K06269+K04365+K07197
Mismatch repair	15	45	0.00132117	0.128011	ko03430	MTCONS_00012896;MTCONS_00007594;MTCONS_00007592;MTCONS_00029962;MTCONS_00048387;MTCONS_00007793;MTCONS_00048592;BMSK0004382.1_dup1;BMSK0006648.1_dup1;BMSK0011933.1_dup1;BMSK0008960.1_dup1;BMSK0004502.1_dup1;BMSK0008846.1_dup1;BMSK0013319.1_dup1;BMSK0012951.1_dup1	K08736+K10754+K08737+K10746+K10739+K10747+K10756+K10755+K04802
Long-term potentiation	30	120	0.0019533	0.128011	ko04720	MTCONS_00001247;MTCONS_00006012;MTCONS_00015943;MTCONS_00030057;MTCONS_00008754;MTCONS_00038201;MTCONS_00030056;MTCONS_00040463;MTCONS_00008748;MTCONS_00020961;MTCONS_00029962;MTCONS_00039997;MTCONS_00010093;MTCONS_00044953;MTCONS_00008749;MTCONS_00006608;MTCONS_00038202;MTCONS_00015941;MTCONS_00030058;MTCONS_00020380;BMSK0004265.1_dup1;BMSK0007440.1_dup1;BMSK0005025.1_dup1;BMSK0004057.1_dup1;BMS…	K04368+K05210+K08048+K04373+K05858+K04958+K06268+K05212+K02183+K04498+K05209+K04371+K04634+K06269+K04365
Amoebiasis	120	639	0.00218449	0.128011	ko05146	MTCONS_00041254;MTCONS_00030607;MTCONS_00015817;MTCONS_00030748;MTCONS_00043098;MTCONS_00022744;MTCONS_00048261;MTCONS_00008754;MTCONS_00029312;MTCONS_00036215;MTCONS_00002768;MTCONS_00005235;MTCONS_00046452;MTCONS_00026641;MTCONS_00007804;MTCONS_00048257;MTCONS_00014608;MTCONS_00011306;MTCONS_00000139;MTCONS_00001246;MTCONS_00029311;MTCONS_00040464;MTCONS_00044944;MTCONS_00005246;MTCONS_00015117…	K06236+K06237+K10955+K13963+K05858+K05635+K05636+K19720+K04634+K04632
Glucagon signaling pathway	36	158	0.00411122	0.139434	ko04922	MTCONS_00008754;MTCONS_00038201;MTCONS_00009793;MTCONS_00025979;MTCONS_00038026;MTCONS_00008748;MTCONS_00020961;MTCONS_00006749;MTCONS_00010187;MTCONS_00013244;MTCONS_00039997;MTCONS_00010093;MTCONS_00024155;MTCONS_00035103;MTCONS_00008749;MTCONS_00038202;MTCONS_00003969;MTCONS_00023151;MTCONS_00020380;BMSK0001137.1_dup1;BMSK0011076.1_dup1;BMSK0013535.1_dup1;BMSK0007440.1_dup1;BMSK0005025.1_dup1;…	K05858+K04958+K01596+K06268+K07299+K00161+K02183+K04498+K04450+K17491+K11434+K07190+K00693+K04634+K04632+K04456+K01084+K07200+K00873+K15423
Cell cycle	40	180	0.00413287	0.139434	ko04110	MTCONS_00041770;MTCONS_00049259;MTCONS_00016962;MTCONS_00001255;MTCONS_00047402;MTCONS_00049376;MTCONS_00024355;MTCONS_00022958;MTCONS_00041769;MTCONS_00014539;MTCONS_00010093;MTCONS_00041771;MTCONS_00001257;MTCONS_00038338;MTCONS_00028837;MTCONS_00047398;MTCONS_00023119;MTCONS_00018103;MTCONS_00041709;MTCONS_00012266;MTCONS_00022040;MTCONS_00043479;MTCONS_00028400;BMSK0004033.1_dup1;BMSK0007530.…	K03352+K04501+K04451+K06619+K03353+K02603+K02606+K02212+K06631+K04498+K06639+K02537+K04681+K02365+K02213+K03355+K02605+K10151+K06640+K06636+K02216+K03868+K02087+K03348+K09389+K04802+K06634
Nucleotide excision repair	50	236	0.00414004	0.139434	ko03420	MTCONS_00030351;MTCONS_00012896;MTCONS_00007594;MTCONS_00038164;MTCONS_00023675;MTCONS_00004803;MTCONS_00018593;MTCONS_00001097;MTCONS_00013280;MTCONS_00043942;MTCONS_00037574;MTCONS_00049815;MTCONS_00006937;MTCONS_00003924;MTCONS_00053240;MTCONS_00028847;MTCONS_00038672;MTCONS_00018508;MTCONS_00007592;MTCONS_00018588;MTCONS_00028866;MTCONS_00029962;MTCONS_00036499;MTCONS_00037107;MTCONS_00047530…	K10848+K10754+K10841+K03144+K02324+K10739+K03142+K03141+K10747+K10756+K03868+K10755+K03506+K04802+K06634
Acute myeloid leukemia	26	106	0.00493976	0.139434	ko05221	MTCONS_00001247;MTCONS_00037800;MTCONS_00011891;MTCONS_00032104;MTCONS_00037803;MTCONS_00042961;MTCONS_00018373;MTCONS_00040463;MTCONS_00037805;MTCONS_00038025;MTCONS_00009886;MTCONS_00032103;MTCONS_00013246;MTCONS_00022277;MTCONS_00041082;BMSK0011104.1_dup1;BMSK0004265.1_dup1;BMSK0001456.1_dup1;BMSK0005367.1_dup1;BMSK0010744.1_dup1;BMSK0001454.1_dup1;BMSK0011907.1_dup1;BMSK0015544.1_dup1;BMSK000…	K04368+K04491+K03099+K04467+K07203+K04371+K04456+K10053+K02633+K04365+K11224
ECM-receptor interaction	59	290	0.00505227	0.139434	ko04512	MTCONS_00041254;MTCONS_00030607;MTCONS_00015817;MTCONS_00043098;MTCONS_00022744;MTCONS_00002762;MTCONS_00029312;MTCONS_00046452;MTCONS_00026641;MTCONS_00011306;MTCONS_00000139;MTCONS_00001246;MTCONS_00029311;MTCONS_00040464;MTCONS_00044944;MTCONS_00028407;MTCONS_00047945;MTCONS_00052329;MTCONS_00010140;MTCONS_00033286;MTCONS_00046270;MTCONS_00052426;MTCONS_00052613;MTCONS_00035537;MTCONS_00023163…	K06236+K06237+K03900+K05635+K06252+K06258+K06265+K06255+K05719+K05636+K06583+K06483+K04659+K06584
Adherens junction	45	211	0.00553811	0.139434	ko04520	MTCONS_00037800;MTCONS_00038325;MTCONS_00005456;MTCONS_00010840;MTCONS_00018434;MTCONS_00049259;MTCONS_00045978;MTCONS_00045856;MTCONS_00037803;MTCONS_00006322;MTCONS_00028601;MTCONS_00006658;MTCONS_00014667;MTCONS_00004234;MTCONS_00037805;MTCONS_00042463;MTCONS_00052068;MTCONS_00004232;MTCONS_00052067;MTCONS_00042449;MTCONS_00010093;MTCONS_00028600;MTCONS_00006325;MTCONS_00038324;MTCONS_00004233…	K04491+K05690+K05691+K05694+K05692+K04501+K04527+K05695+K05702+K06082+K04237+K06086+K05087+K04498+K05748+K04371+K05696+K04427+K05701+K03097
Fanconi anemia pathway	46	217	0.0057106	0.139434	ko03460	MTCONS_00030351;MTCONS_00053146;MTCONS_00012896;MTCONS_00038164;MTCONS_00023675;MTCONS_00004803;MTCONS_00018593;MTCONS_00001097;MTCONS_00013280;MTCONS_00043942;MTCONS_00037574;MTCONS_00049815;MTCONS_00006937;MTCONS_00003924;MTCONS_00053240;MTCONS_00028847;MTCONS_00038672;MTCONS_00018508;MTCONS_00018588;MTCONS_00028866;MTCONS_00027331;MTCONS_00029962;MTCONS_00036499;MTCONS_00018439;MTCONS_00037107…	K10848+K02350+K10901+K10895+K03515+K15363+K10739+K10990+K06640+K10605+K11137+K08991+K15365
Focal adhesion	92	491	0.00710866	0.160218	ko04510	MTCONS_00001247;MTCONS_00011396;MTCONS_00041254;MTCONS_00030607;MTCONS_00015817;MTCONS_00011403;MTCONS_00043098;MTCONS_00036938;MTCONS_00022744;MTCONS_00001353;MTCONS_00018434;MTCONS_00002762;MTCONS_00011891;MTCONS_00029312;MTCONS_00032104;MTCONS_00029443;MTCONS_00046452;MTCONS_00026641;MTCONS_00011306;MTCONS_00000139;MTCONS_00001246;MTCONS_00029311;MTCONS_00050640;MTCONS_00040464;MTCONS_00044944…	K04368+K05096+K06236+K06237+K17447+K13708+K17388+K05692+K03900+K03099+K05635+K05760+K05730+K06277+K06252+K05087+K06271+K05719+K12757+K05636+K04349+K04438+K04371+K06583+K10151+K06483+K04659+K04456+K06584+K01110+K06269+K04365
Adipocytokine signaling pathway	21	84	0.00863854	0.180792	ko04920	MTCONS_00009793;MTCONS_00042961;MTCONS_00025979;MTCONS_00038026;MTCONS_00006749;MTCONS_00013244;MTCONS_00009172;MTCONS_00003969;MTCONS_00022277;MTCONS_00042411;MTCONS_00041082;BMSK0011104.1_dup1;BMSK0012644.1_dup1;BMSK0001456.1_dup1;BMSK0011689.1_dup1;BMSK0010744.1_dup1;BMSK0001454.1_dup1;BMSK0009090.1_dup1;BMSK0000842.1_dup1;BMSK0000513.1_dup1;BMSK0003530.1_dup1	K01596+K04467+K07299+K07297+K07191+K01897+K07203+K07298+K04456+K07359+K01084+K07200
Sulfur metabolism	8	23	0.0132854	0.259509	ko00920	MTCONS_00044802;MTCONS_00028168;MTCONS_00019096;MTCONS_00028166;BMSK0006168.1_dup1;BMSK0005147.1_dup1;BMSK0010711.1_dup1;BMSK0010278.1_dup1	K00387+K13811+K22470+K22966+K01011+K17725
Rap1 signaling pathway	66	349	0.0166082	0.304137	ko04015	MTCONS_00001247;MTCONS_00038325;MTCONS_00011396;MTCONS_00006012;MTCONS_00015943;MTCONS_00051777;MTCONS_00048175;MTCONS_00018434;MTCONS_00008754;MTCONS_00034529;MTCONS_00045978;MTCONS_00045856;MTCONS_00016217;MTCONS_00028601;MTCONS_00030473;MTCONS_00006658;MTCONS_00040463;MTCONS_00014667;MTCONS_00052099;MTCONS_00004234;MTCONS_00008748;MTCONS_00014128;MTCONS_00042463;MTCONS_00001268;MTCONS_00004232…	K04368+K05690+K05096+K05210+K08048+K06070+K05093+K05692+K05858+K04527+K04441+K05702+K05629+K06082+K04526+K04237+K06277+K08045+K05087+K06271+K02183+K04534+K05719+K05209+K04266+K04438+K04371+K04634+K04632+K04456+K04432+K04365
Notch signaling pathway	31	148	0.0238639	0.376115	ko04330	MTCONS_00052709;MTCONS_00010878;MTCONS_00012343;MTCONS_00010116;MTCONS_00051913;MTCONS_00046878;MTCONS_00027974;MTCONS_00049367;MTCONS_00003197;MTCONS_00008362;MTCONS_00037580;MTCONS_00034583;MTCONS_00009211;MTCONS_00008400;MTCONS_00051923;MTCONS_00035538;MTCONS_00011674;MTCONS_00032275;MTCONS_00010093;MTCONS_00051918;MTCONS_00006608;MTCONS_00025797;MTCONS_00006507;MTCONS_00039659;BMSK0007545.1_d…	K06065+K20995+K06051+K02599+K06057+K06052+K21635+K06063+K04498+K06061+K06066+K06064+K06172
Glutamatergic synapse	34	166	0.0254693	0.376115	ko04724	MTCONS_00006012;MTCONS_00015943;MTCONS_00008754;MTCONS_00038201;MTCONS_00045738;MTCONS_00038703;MTCONS_00008748;MTCONS_00024518;MTCONS_00020961;MTCONS_00001268;MTCONS_00029962;MTCONS_00010049;MTCONS_00023342;MTCONS_00044953;MTCONS_00038702;MTCONS_00008749;MTCONS_00006608;MTCONS_00038202;MTCONS_00019988;MTCONS_00024520;MTCONS_00015941;MTCONS_00020380;MTCONS_00005087;BMSK0011207.1_dup1;BMSK0004265.…	K05210+K08048+K05858+K04958+K01425+K15010+K15008+K06268+K08045+K05212+K01115+K04534+K05209+K05202+K04964+K04371+K04634+K04632+K04539
Jak-STAT signaling pathway	25	115	0.0260749	0.376115	ko04630	MTCONS_00018488;MTCONS_00011891;MTCONS_00032104;MTCONS_00011306;MTCONS_00001246;MTCONS_00018373;MTCONS_00038025;MTCONS_00052613;MTCONS_00024879;MTCONS_00009886;MTCONS_00010093;MTCONS_00032103;MTCONS_00013246;MTCONS_00033502;MTCONS_00041082;BMSK0007530.1_dup1;BMSK0009941.1_dup1;BMSK0007440.1_dup1;BMSK0001456.1_dup1;BMSK0011262.1_dup1;BMSK0012156.1_dup1;BMSK0006566.1_dup1;BMSK0010744.1_dup1;BMSK000…	K04695+K03099+K04699+K04498+K07203+K10151+K04706+K04694+K04456+K11224
Central carbon metabolism in cancer	21	93	0.0266409	0.376115	ko05230	MTCONS_00001247;MTCONS_00048175;MTCONS_00016962;MTCONS_00040463;MTCONS_00045738;MTCONS_00006749;MTCONS_00010187;MTCONS_00003969;MTCONS_00041082;BMSK0004265.1_dup1;BMSK0001456.1_dup1;BMSK0007755.1_dup1;BMSK0005367.1_dup1;BMSK0010744.1_dup1;BMSK0001454.1_dup1;BMSK0009637.1_dup1;BMSK0003758.1_dup1;BMSK0001547.1_dup1;BMSK0002108.1_dup1;BMSK0003530.1_dup1;BMSK0005160.1_dup1	K04368+K05093+K04451+K01425+K07299+K00161+K07203+K04371+K08180+K04456+K01110+K13780+K00873
RNA degradation	34	168	0.0298937	0.376115	ko03018	MTCONS_00004104;MTCONS_00003054;MTCONS_00041390;MTCONS_00029017;MTCONS_00032508;MTCONS_00053084;MTCONS_00041383;MTCONS_00011272;MTCONS_00035682;MTCONS_00036919;MTCONS_00053327;MTCONS_00033664;MTCONS_00032265;MTCONS_00005936;MTCONS_00036069;MTCONS_00002538;BMSK0014804.1_dup1;BMSK0013843.1_dup1;BMSK0004303.1_dup1;BMSK0000623.1_dup1;BMSK0004006.1_dup1;BMSK0005395.1_dup1;BMSK0012513.1_dup1;BMSK000759…	K01148+K12600+K12616+K12618+K03654+K12619+K12581+K00962+K12585+K12599+K12604+K12571+K03679+K04077+K12589+K12602+K12598+K07573
Citrate cycle (TCA cycle)	27	128	0.0306367	0.376115	ko00020	MTCONS_00015355;MTCONS_00009793;MTCONS_00033001;MTCONS_00025979;MTCONS_00038026;MTCONS_00010187;MTCONS_00013244;MTCONS_00020511;MTCONS_00020542;MTCONS_00020538;MTCONS_00010740;MTCONS_00027908;MTCONS_00028526;MTCONS_00020540;MTCONS_00025619;BMSK0014890.1_dup1;BMSK0011689.1_dup1;BMSK0012921.1_dup1;BMSK0012808.1_dup1;BMSK0013406.1_dup1;BMSK0013964.1_dup1;BMSK0009925.1_dup1;BMSK0002100.1_dup1;BMSK001…	K00234+K01596+K00030+K00161+K01958+K00164+K00236+K01648+K01899+K01681
MicroRNAs in cancer	55	294	0.0322483	0.376115	ko05206	MTCONS_00001247;MTCONS_00010878;MTCONS_00035551;MTCONS_00011891;MTCONS_00032104;MTCONS_00003842;MTCONS_00009635;MTCONS_00016962;MTCONS_00001255;MTCONS_00051913;MTCONS_00003197;MTCONS_00018373;MTCONS_00040463;MTCONS_00039671;MTCONS_00045738;MTCONS_00034056;MTCONS_00010140;MTCONS_00038025;MTCONS_00034883;MTCONS_00051923;MTCONS_00009886;MTCONS_00010093;MTCONS_00032103;MTCONS_00041059;MTCONS_00010677…	K04368+K20995+K18050+K03099+K11592+K05665+K04451+K06619+K02599+K08270+K01425+K06252+K04498+K17461+K10373+K09283+K07204+K00558+K07203+K04438+K10151+K04694+K10605+K10149+K01110+K09389
mRNA surveillance pathway	55	294	0.0322483	0.376115	ko03015	MTCONS_00043476;MTCONS_00031518;MTCONS_00052709;MTCONS_00012343;MTCONS_00032681;MTCONS_00002615;MTCONS_00033927;MTCONS_00046878;MTCONS_00027974;MTCONS_00040464;MTCONS_00034583;MTCONS_00009211;MTCONS_00008400;MTCONS_00023116;MTCONS_00007069;MTCONS_00032682;MTCONS_00024694;MTCONS_00015833;MTCONS_00011674;MTCONS_00003142;MTCONS_00020215;MTCONS_00021047;MTCONS_00002618;MTCONS_00023117;MTCONS_00033926…	K14327+K13171+K14401+K08873+K14411+K14396+K14405+K11124+K14284+K11584+K14323+K15542+K14407+K06269+K14397+K14399+K12812
Phospholipase D signaling pathway	49	258	0.0325748	0.376115	ko04072	MTCONS_00001247;MTCONS_00015943;MTCONS_00011403;MTCONS_00008754;MTCONS_00011891;MTCONS_00045978;MTCONS_00032104;MTCONS_00045856;MTCONS_00035159;MTCONS_00022106;MTCONS_00018541;MTCONS_00018373;MTCONS_00040463;MTCONS_00052099;MTCONS_00008748;MTCONS_00038025;MTCONS_00011402;MTCONS_00042463;MTCONS_00001268;MTCONS_00029554;MTCONS_00013244;MTCONS_00035158;MTCONS_00010049;MTCONS_00009886;MTCONS_00032103…	K04368+K08048+K17447+K05858+K03099+K04527+K07207+K01080+K00901+K04526+K08045+K07208+K01115+K18441+K00889+K07203+K04371+K04632+K04456
Colorectal cancer	27	129	0.0335093	0.376115	ko05210	MTCONS_00001247;MTCONS_00037800;MTCONS_00012896;MTCONS_00011891;MTCONS_00049259;MTCONS_00032104;MTCONS_00037803;MTCONS_00016962;MTCONS_00018373;MTCONS_00040463;MTCONS_00037805;MTCONS_00038025;MTCONS_00029962;MTCONS_00009886;MTCONS_00032103;MTCONS_00048387;MTCONS_00013246;MTCONS_00041082;BMSK0004265.1_dup1;BMSK0001456.1_dup1;BMSK0005367.1_dup1;BMSK0010744.1_dup1;BMSK0001454.1_dup1;BMSK0009637.1_du…	K04368+K04491+K08736+K03099+K04501+K04451+K08737+K07203+K04371+K04456+K02157+K04365
FoxO signaling pathway	48	253	0.034659	0.376115	ko04068	MTCONS_00001247;MTCONS_00011891;MTCONS_00049259;MTCONS_00045978;MTCONS_00032104;MTCONS_00045856;MTCONS_00016217;MTCONS_00009793;MTCONS_00042961;MTCONS_00025979;MTCONS_00038026;MTCONS_00018373;MTCONS_00040463;MTCONS_00052099;MTCONS_00038703;MTCONS_00038025;MTCONS_00042463;MTCONS_00005054;MTCONS_00013244;MTCONS_00042449;MTCONS_00014539;MTCONS_00009886;MTCONS_00010093;MTCONS_00032103;MTCONS_00038702…	K04368+K03099+K04501+K04527+K04441+K01596+K04467+K04526+K15010+K15464+K05087+K06631+K04498+K07191+K11434+K10146+K04371+K13304+K07298+K10151+K04456+K01084+K07200+K01110+K04365
African trypanosomiasis	6	18	0.0379248	0.396856	ko05143	MTCONS_00008754;MTCONS_00008748;MTCONS_00008749;MTCONS_00020380;BMSK0005025.1_dup1;BMSK0014536.1_dup1	K05858+K04634+K00463
Prostate cancer	36	184	0.0410717	0.406405	ko05215	MTCONS_00001247;MTCONS_00037800;MTCONS_00048175;MTCONS_00011891;MTCONS_00032104;MTCONS_00037803;MTCONS_00016962;MTCONS_00042961;MTCONS_00018373;MTCONS_00040463;MTCONS_00052099;MTCONS_00037805;MTCONS_00038025;MTCONS_00042463;MTCONS_00042449;MTCONS_00009886;MTCONS_00010093;MTCONS_00032103;MTCONS_00013246;MTCONS_00022277;MTCONS_00042445;MTCONS_00041082;BMSK0011104.1_dup1;BMSK0004265.1_dup1;BMSK00074…	K04368+K04491+K05093+K03099+K04451+K04467+K04526+K05086+K05087+K04498+K07203+K04371+K04456+K01110+K04079+K04365+K09389
Endometrial cancer	25	120	0.0416115	0.406405	ko05213	MTCONS_00001247;MTCONS_00037800;MTCONS_00005456;MTCONS_00011891;MTCONS_00032104;MTCONS_00037803;MTCONS_00016962;MTCONS_00018373;MTCONS_00040463;MTCONS_00037805;MTCONS_00038025;MTCONS_00009886;MTCONS_00032103;MTCONS_00035789;MTCONS_00013246;MTCONS_00005459;BMSK0006153.1_dup1;BMSK0004265.1_dup1;BMSK0005367.1_dup1;BMSK0010744.1_dup1;BMSK0009637.1_dup1;BMSK0010275.1_dup1;BMSK0001547.1_dup1;BMSK001554…	K04368+K04491+K05691+K03099+K04451+K04371+K04456+K02157+K01110+K04365
Melanogenesis	30	150	0.0452499	0.425128	ko04916	MTCONS_00001247;MTCONS_00037800;MTCONS_00015943;MTCONS_00039637;MTCONS_00008754;MTCONS_00037803;MTCONS_00040463;MTCONS_00037805;MTCONS_00008748;MTCONS_00001268;MTCONS_00016700;MTCONS_00039997;MTCONS_00010093;MTCONS_00023342;MTCONS_00008749;MTCONS_00015941;MTCONS_00020380;BMSK0011207.1_dup1;BMSK0004265.1_dup1;BMSK0007440.1_dup1;BMSK0005025.1_dup1;BMSK0009475.1_dup1;BMSK0011700.1_dup1;BMSK0005367.1…	K04368+K04491+K08048+K02842+K05858+K08045+K00505+K02183+K04498+K04534+K04371+K04634+K04632
Glycerophospholipid metabolism	48	258	0.0466625	0.425128	ko00564	MTCONS_00018718;MTCONS_00006461;MTCONS_00044173;MTCONS_00007145;MTCONS_00012147;MTCONS_00010814;MTCONS_00044177;MTCONS_00039605;MTCONS_00022106;MTCONS_00018541;MTCONS_00050546;MTCONS_00043050;MTCONS_00029991;MTCONS_00029990;MTCONS_00013244;MTCONS_00022087;MTCONS_00006894;MTCONS_00018719;MTCONS_00010049;MTCONS_00015412;MTCONS_00019952;MTCONS_00002702;MTCONS_00051877;MTCONS_00044174;MTCONS_00023041…	K13517+K00894+K15728+K13510+K01049+K00993+K13644+K01080+K00901+K01047+K08729+K16860+K13506+K01115+K00995+K14286+K00111+K14156+K14676+K06130+K01613
mTOR signaling pathway	57	314	0.0493053	0.425128	ko04150	MTCONS_00001247;MTCONS_00030057;MTCONS_00039637;MTCONS_00011891;MTCONS_00045978;MTCONS_00032104;MTCONS_00045856;MTCONS_00035159;MTCONS_00042961;MTCONS_00030056;MTCONS_00015804;MTCONS_00018373;MTCONS_00040463;MTCONS_00052099;MTCONS_00039671;MTCONS_00038025;MTCONS_00042463;MTCONS_00020878;MTCONS_00029554;MTCONS_00042449;MTCONS_00035158;MTCONS_00040050;MTCONS_00009886;MTCONS_00032103;MTCONS_00013246…	K04368+K04373+K02842+K03099+K04527+K07207+K04467+K16185+K04526+K08270+K02149+K07208+K05087+K02144+K20403+K07204+K07203+K03259+K08269+K04371+K07298+K04456+K11137+K08266+K10421+K01110+K13780+K04365+K02148+K20401
Lysine degradation	41	217	0.0505119	0.425128	ko00310	MTCONS_00030782;MTCONS_00052311;MTCONS_00014253;MTCONS_00033001;MTCONS_00021780;MTCONS_00016441;MTCONS_00025963;MTCONS_00040551;MTCONS_00026741;MTCONS_00024961;MTCONS_00039319;MTCONS_00032495;MTCONS_00002167;MTCONS_00036883;MTCONS_00052015;MTCONS_00052310;MTCONS_00048275;MTCONS_00010740;MTCONS_00037650;MTCONS_00010591;MTCONS_00043515;MTCONS_00053278;MTCONS_00028526;MTCONS_00052309;MTCONS_00012356…	K11421+K09188+K11433+K00306+K11422+K20796+K00022+K06101+K11424+K09186+K00164+K11419+K11703+K15588+K19199+K11427+K13647+K00128+K11423
Viral myocarditis	19	88	0.0507831	0.425128	ko05416	MTCONS_00018434;MTCONS_00049617;MTCONS_00006609;MTCONS_00001255;MTCONS_00006658;MTCONS_00022586;MTCONS_00023163;MTCONS_00001257;MTCONS_00023165;MTCONS_00000284;MTCONS_00044255;MTCONS_00023164;BMSK0004956.1_dup1;BMSK0009900.1_dup1;BMSK0007053.1_dup1;BMSK0011301.1_dup1;BMSK0000003.1_dup1;BMSK0004770.1_dup1;BMSK0011083.1_dup1	K05692+K10366+K03260+K06619+K06265+K17751+K12566+K04398
Legionellosis	18	83	0.0541161	0.428541	ko05134	MTCONS_00020525;MTCONS_00036456;MTCONS_00042961;MTCONS_00005054;MTCONS_00037998;MTCONS_00020526;MTCONS_00041481;MTCONS_00036250;BMSK0015008.1_dup1;BMSK0010471.1_dup1;BMSK0015668.1_dup1;BMSK0015670.1_dup1;BMSK0015669.1_dup1;BMSK0004770.1_dup1;BMSK0001149.1_dup1;BMSK0008349.1_dup1;BMSK0014926.1_dup1;BMSK0005152.1_dup1	K03233+K07874+K03231+K15464+K03283+K04397+K04398+K04077+K08517+K07953
Glycosylphosphatidylinositol(GPI)-anchor biosynthesis	18	83	0.0541161	0.428541	ko00563	MTCONS_00030351;MTCONS_00038164;MTCONS_00049703;MTCONS_00018593;MTCONS_00030158;MTCONS_00049815;MTCONS_00016441;MTCONS_00018508;MTCONS_00023356;MTCONS_00028866;MTCONS_00045527;MTCONS_00048739;MTCONS_00028846;MTCONS_00049702;MTCONS_00010884;BMSK0002678.1_dup1;BMSK0011061.1_dup1;BMSK0008255.1_dup1	K05290+K07541+K05310+K05293+K05289+K05288+K05286
ABC transporters	26	130	0.0589907	0.44591	ko02010	MTCONS_00036414;MTCONS_00006225;MTCONS_00035120;MTCONS_00003310;MTCONS_00008276;MTCONS_00009635;MTCONS_00027999;MTCONS_00006226;MTCONS_00015490;MTCONS_00018691;MTCONS_00031866;MTCONS_00003309;MTCONS_00036713;MTCONS_00023945;MTCONS_00022645;MTCONS_00018686;BMSK0007271.1_dup1;BMSK0011311.1_dup1;BMSK0013118.1_dup1;BMSK0008663.1_dup1;BMSK0010673.1_dup1;BMSK0011089.1_dup1;BMSK0012505.1_dup1;BMSK001133…	K05677+K05679+K05033+K05665+K05662+K05673+K05643+K05655+K05657+K05641
Chronic myeloid leukemia	27	136	0.0595882	0.44591	ko05220	MTCONS_00001247;MTCONS_00011403;MTCONS_00011891;MTCONS_00049259;MTCONS_00032104;MTCONS_00016962;MTCONS_00001255;MTCONS_00042961;MTCONS_00018373;MTCONS_00040463;MTCONS_00038025;MTCONS_00011402;MTCONS_00009886;MTCONS_00032103;MTCONS_00001257;MTCONS_00013246;MTCONS_00022277;BMSK0015465.1_dup1;BMSK0011104.1_dup1;BMSK0004265.1_dup1;BMSK0005367.1_dup1;BMSK0010744.1_dup1;BMSK0009637.1_dup1;BMSK0000003.1…	K04368+K17447+K03099+K04501+K04451+K06619+K04467+K04438+K04371+K04456+K04365+K11224+K09389
Arrhythmogenic right ventricular cardiomyopathy (ARVC)	23	113	0.0614344	0.44591	ko05412	MTCONS_00037800;MTCONS_00005456;MTCONS_00018434;MTCONS_00049617;MTCONS_00037803;MTCONS_00006658;MTCONS_00037805;MTCONS_00022586;MTCONS_00023163;MTCONS_00023165;MTCONS_00042725;MTCONS_00035789;MTCONS_00023164;MTCONS_00005459;BMSK0006153.1_dup1;BMSK0004483.1_dup1;BMSK0004956.1_dup1;BMSK0006871.1_dup1;BMSK0009900.1_dup1;BMSK0005280.1_dup1;BMSK0011301.1_dup1;BMSK0015544.1_dup1;BMSK0011083.1_dup1	K04491+K05691+K05692+K10366+K06265+K05719+K06583+K12566+K06483+K06584
Bladder cancer	8	30	0.062397	0.44591	ko05219	MTCONS_00001247;MTCONS_00016962;MTCONS_00040463;BMSK0004265.1_dup1;BMSK0005367.1_dup1;BMSK0009637.1_dup1;BMSK0008362.1_dup1;BMSK0008900.1_dup1	K04368+K04451+K04371+K04365+K09389
Proximal tubule bicarbonate reclamation	10	41	0.0682466	0.466731	ko04964	MTCONS_00025584;MTCONS_00035472;MTCONS_00009793;MTCONS_00025979;MTCONS_00038026;MTCONS_00045738;MTCONS_00013244;MTCONS_00025583;BMSK0011689.1_dup1;BMSK0001661.1_dup1	K01539+K01596+K01425+K01540
Prolactin signaling pathway	27	138	0.0691531	0.466731	ko04917	MTCONS_00001247;MTCONS_00018488;MTCONS_00011403;MTCONS_00011891;MTCONS_00032104;MTCONS_00016217;MTCONS_00011306;MTCONS_00001246;MTCONS_00018373;MTCONS_00040463;MTCONS_00052099;MTCONS_00038025;MTCONS_00011402;MTCONS_00052613;MTCONS_00024879;MTCONS_00009886;MTCONS_00032103;MTCONS_00013246;MTCONS_00033502;BMSK0004265.1_dup1;BMSK0007530.1_dup1;BMSK0009941.1_dup1;BMSK0012156.1_dup1;BMSK0006566.1_dup1;…	K04368+K04695+K17447+K03099+K04441+K04699+K04526+K04371+K10151+K04694+K04456+K11224
Thyroid cancer	12	52	0.0700892	0.466731	ko05216	MTCONS_00001247;MTCONS_00037800;MTCONS_00037803;MTCONS_00016962;MTCONS_00040463;MTCONS_00037805;MTCONS_00006027;BMSK0004265.1_dup1;BMSK0005367.1_dup1;BMSK0009637.1_dup1;BMSK0015544.1_dup1;BMSK0008362.1_dup1	K04368+K04491+K04451+K09291+K04371+K04365
Insulin resistance	38	205	0.073127	0.476138	ko04931	MTCONS_00030057;MTCONS_00035551;MTCONS_00045978;MTCONS_00009349;MTCONS_00045856;MTCONS_00006322;MTCONS_00009793;MTCONS_00030056;MTCONS_00034217;MTCONS_00025979;MTCONS_00038026;MTCONS_00052099;MTCONS_00034056;MTCONS_00042463;MTCONS_00006749;MTCONS_00013244;MTCONS_00006325;MTCONS_00003969;MTCONS_00045974;MTCONS_00030058;MTCONS_00042445;MTCONS_00041082;BMSK0000076.1_dup1;BMSK0013535.1_dup1;BMSK00029…	K04373+K18050+K04527+K09667+K05695+K01596+K15719+K04526+K06068+K07299+K07191+K07203+K05696+K00693+K04456+K01084+K07200+K08745+K01110+K06269+K07197
Regulation of autophagy	56	318	0.0806213	0.513523	ko04140	MTCONS_00001247;MTCONS_00041349;MTCONS_00025975;MTCONS_00038201;MTCONS_00035159;MTCONS_00015355;MTCONS_00034797;MTCONS_00015804;MTCONS_00040463;MTCONS_00052099;MTCONS_00039671;MTCONS_00034056;MTCONS_00011140;MTCONS_00025973;MTCONS_00033477;MTCONS_00034792;MTCONS_00029554;MTCONS_00005054;MTCONS_00042449;MTCONS_00025971;MTCONS_00035158;MTCONS_00025970;MTCONS_00036883;MTCONS_00013429;MTCONS_00038202…	K04368+K17889+K08333+K04958+K07207+K08337+K17906+K16185+K04526+K08270+K06068+K00914+K21249+K07208+K15464+K05087+K07204+K17908+K07203+K08269+K17603+K18082+K04371+K17985+K08860+K17589+K07298+K04427+K04456+K03237+K01365+K07359+K08266+K01110+K17606
Circadian entrainment	34	183	0.0839173	0.523144	ko04713	MTCONS_00006012;MTCONS_00015943;MTCONS_00008754;MTCONS_00038201;MTCONS_00008748;MTCONS_00034883;MTCONS_00001268;MTCONS_00029962;MTCONS_00039997;MTCONS_00023342;MTCONS_00011325;MTCONS_00044953;MTCONS_00010740;MTCONS_00008749;MTCONS_00006608;MTCONS_00038202;MTCONS_00010591;MTCONS_00015941;MTCONS_00020380;MTCONS_00005087;MTCONS_00025619;BMSK0011207.1_dup1;BMSK0004265.1_dup1;BMSK0005025.1_dup1;BMSK00…	K05210+K08048+K05858+K04958+K04963+K08045+K05212+K02183+K04534+K05209+K04371+K04634+K04632+K04539+K19477+K13240+K02633
Thyroid hormone signaling pathway	46	258	0.0896267	0.547096	ko04919	MTCONS_00001247;MTCONS_00025584;MTCONS_00035472;MTCONS_00010878;MTCONS_00018434;MTCONS_00008754;MTCONS_00035159;MTCONS_00016962;MTCONS_00051913;MTCONS_00045218;MTCONS_00006658;MTCONS_00003197;MTCONS_00040463;MTCONS_00008748;MTCONS_00006749;MTCONS_00051923;MTCONS_00029554;MTCONS_00035158;MTCONS_00025583;MTCONS_00010093;MTCONS_00024976;MTCONS_00041900;MTCONS_00051918;MTCONS_00003176;MTCONS_00008749…	K04368+K01539+K20995+K05692+K05858+K07207+K04451+K02599+K04650+K07299+K07208+K04498+K15144+K11255+K15162+K11644+K15164+K08187+K07203+K04371+K04456+K15156+K01540
Glycosphingolipid biosynthesis - lacto and neolacto series	7	28	0.104938	0.604277	ko00601	MTCONS_00018239;MTCONS_00036025;MTCONS_00036024;MTCONS_00020186;MTCONS_00038010;BMSK0014782.1_dup1;BMSK0009735.1_dup1	K07967+K07966+K07968+K07820+K03877+K07819+K01988+K03766
Platelet activation	65	381	0.105056	0.604277	ko04611	MTCONS_00041254;MTCONS_00015943;MTCONS_00015817;MTCONS_00022744;MTCONS_00001353;MTCONS_00018434;MTCONS_00008754;MTCONS_00002762;MTCONS_00038201;MTCONS_00029443;MTCONS_00046452;MTCONS_00016217;MTCONS_00026641;MTCONS_00011306;MTCONS_00001246;MTCONS_00040464;MTCONS_00044944;MTCONS_00006658;MTCONS_00028407;MTCONS_00016442;MTCONS_00008748;MTCONS_00003923;MTCONS_00047945;MTCONS_00052329;MTCONS_00033286…	K06236+K08048+K17388+K05692+K05858+K03900+K04958+K04441+K12330+K08045+K06271+K05719+K12757+K19720+K04371+K04634+K04632+K04456+K16059+K19477+K06269+K00509
Biotin metabolism	2	4	0.105181	0.604277	ko00780	MTCONS_00017450;BMSK0003889.1_dup1	K01435+K01942
Type II diabetes mellitus	20	103	0.112264	0.623077	ko04930	MTCONS_00018488;MTCONS_00035551;MTCONS_00045978;MTCONS_00045856;MTCONS_00052099;MTCONS_00034056;MTCONS_00042463;MTCONS_00003969;MTCONS_00045974;MTCONS_00042445;MTCONS_00041082;BMSK0004265.1_dup1;BMSK0009941.1_dup1;BMSK0002922.1_dup1;BMSK0001456.1_dup1;BMSK0014508.1_dup1;BMSK0012156.1_dup1;BMSK0005367.1_dup1;BMSK0001454.1_dup1;BMSK0005160.1_dup1	K04695+K18050+K04527+K04526+K06068+K07191+K07203+K04371+K04694+K00873
Estrogen signaling pathway	41	232	0.114868	0.623077	ko04915	MTCONS_00001247;MTCONS_00015943;MTCONS_00011403;MTCONS_00008754;MTCONS_00011891;MTCONS_00038201;MTCONS_00032104;MTCONS_00018373;MTCONS_00040463;MTCONS_00034056;MTCONS_00025963;MTCONS_00008748;MTCONS_00038025;MTCONS_00011140;MTCONS_00011402;MTCONS_00001268;MTCONS_00037998;MTCONS_00039997;MTCONS_00009886;MTCONS_00032103;MTCONS_00024155;MTCONS_00041900;MTCONS_00023342;MTCONS_00008749;MTCONS_00013246…	K04368+K08048+K17447+K05858+K03099+K04958+K06068+K04615+K08045+K03283+K02183+K04450+K11255+K04534+K04371+K04634+K04632+K04456+K04079
NOD-like receptor signaling pathway	26	140	0.118567	0.623077	ko04621	MTCONS_00045084;MTCONS_00008754;MTCONS_00038201;MTCONS_00043382;MTCONS_00016217;MTCONS_00042961;MTCONS_00034056;MTCONS_00008748;MTCONS_00028636;MTCONS_00013244;MTCONS_00008749;MTCONS_00043381;MTCONS_00038202;MTCONS_00022277;MTCONS_00020380;MTCONS_00011459;BMSK0011104.1_dup1;BMSK0004265.1_dup1;BMSK0001114.1_dup1;BMSK0001403.1_dup1;BMSK0014508.1_dup1;BMSK0005367.1_dup1;BMSK0001909.1_dup1;BMSK001566…	K20910+K05858+K04958+K10630+K20865+K04441+K04467+K06068+K11974+K12800+K17065+K04371+K12654+K04427+K17820+K04079+K04398+K06030
Chemokine signaling pathway	45	258	0.120185	0.623077	ko04062	MTCONS_00001247;MTCONS_00037193;MTCONS_00015943;MTCONS_00011403;MTCONS_00001353;MTCONS_00008754;MTCONS_00011891;MTCONS_00032104;MTCONS_00029443;MTCONS_00042961;MTCONS_00050640;MTCONS_00013775;MTCONS_00018373;MTCONS_00040463;MTCONS_00004234;MTCONS_00034056;MTCONS_00016442;MTCONS_00008748;MTCONS_00003923;MTCONS_00038025;MTCONS_00011402;MTCONS_00001268;MTCONS_00004232;MTCONS_00037194;MTCONS_00009886…	K04368+K08291+K08048+K17447+K17388+K05858+K03099+K04467+K05760+K05730+K04237+K06068+K08045+K04438+K04371+K04456+K04539+K04365+K11224
Long-term depression	18	92	0.120249	0.623077	ko04730	MTCONS_00001247;MTCONS_00008754;MTCONS_00038201;MTCONS_00040463;MTCONS_00008748;MTCONS_00042449;MTCONS_00023342;MTCONS_00008749;MTCONS_00038202;MTCONS_00020380;BMSK0011207.1_dup1;BMSK0004265.1_dup1;BMSK0005025.1_dup1;BMSK0011700.1_dup1;BMSK0005367.1_dup1;BMSK0007680.1_dup1;BMSK0005711.1_dup1;BMSK0008362.1_dup1	K04368+K05858+K04958+K05087+K04534+K04371+K04634+K04632+K19477+K13240+K04365
Nicotine addiction	12	57	0.121767	0.623077	ko05033	MTCONS_00006012;MTCONS_00014608;MTCONS_00029962;MTCONS_00044953;MTCONS_00001990;MTCONS_00001172;MTCONS_00006608;MTCONS_00050374;BMSK0008912.1_dup1;BMSK0004057.1_dup1;BMSK0004061.1_dup1;BMSK0006474.1_dup1	K05210+K05185+K05212+K04809+K15015+K05209
Sphingolipid signaling pathway	32	178	0.126636	0.623077	ko04071	MTCONS_00001247;MTCONS_00042180;MTCONS_00001353;MTCONS_00035551;MTCONS_00008754;MTCONS_00029443;MTCONS_00016217;MTCONS_00009635;MTCONS_00016962;MTCONS_00019712;MTCONS_00040463;MTCONS_00034056;MTCONS_00016442;MTCONS_00008748;MTCONS_00003923;MTCONS_00009039;MTCONS_00010049;MTCONS_00036713;MTCONS_00008749;MTCONS_00053278;MTCONS_00020380;MTCONS_00035942;MTCONS_00025619;BMSK0004265.1_dup1;BMSK0007427.…	K04368+K18953+K17388+K18050+K05858+K04441+K05665+K04451+K01634+K12349+K01115+K11584+K04371+K04426+K04634+K04456+K01110
DNA replication	15	75	0.127788	0.623077	ko03030	MTCONS_00007594;MTCONS_00007592;MTCONS_00022958;MTCONS_00048592;MTCONS_00053278;MTCONS_00022040;BMSK0004382.1_dup1;BMSK0011933.1_dup1;BMSK0008960.1_dup1;BMSK0004502.1_dup1;BMSK0003367.1_dup1;BMSK0008846.1_dup1;BMSK0013319.1_dup1;BMSK0012512.1_dup1;BMSK0012951.1_dup1	K10754+K02212+K02324+K10739+K10747+K10756+K10742+K10755+K03506+K04802
Renal cell carcinoma	30	166	0.129153	0.623077	ko05211	MTCONS_00001247;MTCONS_00011891;MTCONS_00006609;MTCONS_00032104;MTCONS_00018373;MTCONS_00040463;MTCONS_00032123;MTCONS_00014128;MTCONS_00038025;MTCONS_00006749;MTCONS_00009886;MTCONS_00035965;MTCONS_00010093;MTCONS_00032103;MTCONS_00044255;MTCONS_00014133;MTCONS_00013246;MTCONS_00003969;MTCONS_00014130;MTCONS_00026292;BMSK0015465.1_dup1;BMSK0004265.1_dup1;BMSK0007440.1_dup1;BMSK0007053.1_dup1;BMS…	K04368+K03099+K09105+K03870+K06277+K07299+K02678+K04498+K03871+K04438+K04371+K04456+K03868+K03873+K04365
Non-small cell lung cancer	18	93	0.129719	0.623077	ko05223	MTCONS_00001247;MTCONS_00011891;MTCONS_00032104;MTCONS_00016962;MTCONS_00018373;MTCONS_00040463;MTCONS_00038025;MTCONS_00009886;MTCONS_00032103;MTCONS_00013246;BMSK0004265.1_dup1;BMSK0014205.1_dup1;BMSK0005367.1_dup1;BMSK0010744.1_dup1;BMSK0009637.1_dup1;BMSK0008362.1_dup1;BMSK0005942.1_dup1;BMSK0008900.1_dup1	K04368+K03099+K04451+K04371+K05119+K04456+K04365+K11224+K09389
Protein processing in endoplasmic reticulum	51	300	0.142755	0.663924	ko04141	MTCONS_00040424;MTCONS_00010872;MTCONS_00038691;MTCONS_00037998;MTCONS_00004942;MTCONS_00028745;MTCONS_00051221;MTCONS_00035753;MTCONS_00008174;MTCONS_00034762;MTCONS_00033502;MTCONS_00043400;MTCONS_00037841;BMSK0009039.1_dup1;BMSK0006958.1_dup1;BMSK0004001.1_dup1;BMSK0006912.1_dup1;BMSK0014638.1_dup1;BMSK0012354.1_dup1;BMSK0001039.1_dup1;BMSK0005752.1_dup1;BMSK0011652.1_dup1;BMSK0005817.1_dup1;B…	K14005+K14000+K14027+K03283+K10666+K14007+K13251+K14006+K14008+K09517+K09542+K09523+K04426+K08860+K10578+K05546+K10080+K09027+K03237+K12670+K10950+K03868+K09582+K04079+K04571+K09586+K09490+K09584+K07151+K09541+K09486+K13249+K10597+K07953+K09502
AMPK signaling pathway	51	300	0.142755	0.663924	ko04152	MTCONS_00043080;MTCONS_00045978;MTCONS_00045856;MTCONS_00034202;MTCONS_00035159;MTCONS_00021605;MTCONS_00009793;MTCONS_00052510;MTCONS_00025979;MTCONS_00038026;MTCONS_00040463;MTCONS_00052099;MTCONS_00019178;MTCONS_00042463;MTCONS_00033285;MTCONS_00029554;MTCONS_00013244;MTCONS_00042449;MTCONS_00035158;MTCONS_00009886;MTCONS_00009172;MTCONS_00031186;MTCONS_00025190;MTCONS_00021606;MTCONS_00003969…	K00665+K04527+K07207+K07188+K01596+K04526+K07208+K05087+K07297+K07191+K07204+K07203+K11584+K07881+K07298+K00693+K04427+K04456+K07359+K01084+K07200+K07197
Monobactam biosynthesis	2	5	0.15864	0.713122	ko00261	MTCONS_00028168;MTCONS_00028166	K13811
Hepatitis C	30	170	0.159576	0.713122	ko05160	MTCONS_00001247;MTCONS_00011891;MTCONS_00032104;MTCONS_00016962;MTCONS_00042961;MTCONS_00018373;MTCONS_00040463;MTCONS_00038025;MTCONS_00044843;MTCONS_00009886;MTCONS_00032103;MTCONS_00013246;MTCONS_00046278;MTCONS_00022277;MTCONS_00012454;BMSK0011104.1_dup1;BMSK0004265.1_dup1;BMSK0004001.1_dup1;BMSK0006833.1_dup1;BMSK0011262.1_dup1;BMSK0005367.1_dup1;BMSK0010744.1_dup1;BMSK0011652.1_dup1;BMSK000…	K04368+K03099+K04451+K04467+K06087+K13885+K06698+K04371+K08860+K04706+K04456+K03237+K04398+K04365+K09389
Natural killer cell mediated cytotoxicity	18	96	0.160635	0.713122	ko04650	MTCONS_00001247;MTCONS_00011403;MTCONS_00011891;MTCONS_00032104;MTCONS_00013775;MTCONS_00018373;MTCONS_00040463;MTCONS_00038025;MTCONS_00011402;MTCONS_00020961;MTCONS_00009886;MTCONS_00032103;MTCONS_00013776;MTCONS_00013246;BMSK0004265.1_dup1;BMSK0005367.1_dup1;BMSK0008397.1_dup1;BMSK0008362.1_dup1	K04368+K17447+K03099+K05730+K06268+K04371+K04365
HIF-1 signaling pathway	32	183	0.163345	0.713306	ko04066	MTCONS_00001247;MTCONS_00011396;MTCONS_00045978;MTCONS_00045856;MTCONS_00040463;MTCONS_00052099;MTCONS_00032123;MTCONS_00042463;MTCONS_00006749;MTCONS_00010187;MTCONS_00042449;MTCONS_00010093;MTCONS_00011397;MTCONS_00003969;MTCONS_00045974;MTCONS_00042445;MTCONS_00041082;MTCONS_00046461;MTCONS_00026292;BMSK0004265.1_dup1;BMSK0007440.1_dup1;BMSK0002922.1_dup1;BMSK0001456.1_dup1;BMSK0005367.1_dup1;…	K04368+K05096+K04527+K04526+K03870+K07299+K00161+K05087+K04498+K07203+K03259+K03871+K04371+K04456+K03868+K03873
Salivary secretion	31	177	0.165545	0.713306	ko04970	MTCONS_00025584;MTCONS_00015943;MTCONS_00035472;MTCONS_00008771;MTCONS_00008754;MTCONS_00038201;MTCONS_00008748;MTCONS_00034883;MTCONS_00001268;MTCONS_00039997;MTCONS_00025583;MTCONS_00008772;MTCONS_00011325;MTCONS_00010740;MTCONS_00008749;MTCONS_00038202;MTCONS_00010591;MTCONS_00015941;MTCONS_00020380;MTCONS_00005087;MTCONS_00025619;BMSK0005025.1_dup1;BMSK0011700.1_dup1;BMSK0005164.1_dup1;BMSK00…	K01539+K08048+K13912+K05858+K04958+K04963+K08045+K02183+K04634+K04632+K04936+K13915+K01540+K19477+K04131+K13240
Glycerolipid metabolism	33	190	0.168969	0.717508	ko00561	MTCONS_00018718;MTCONS_00044173;MTCONS_00033489;MTCONS_00024068;MTCONS_00000512;MTCONS_00044177;MTCONS_00022106;MTCONS_00018541;MTCONS_00051662;MTCONS_00013244;MTCONS_00022087;MTCONS_00018719;MTCONS_00033490;MTCONS_00000551;MTCONS_00015412;MTCONS_00034417;MTCONS_00002702;MTCONS_00044174;MTCONS_00033470;MTCONS_00023041;MTCONS_00019988;MTCONS_00023945;MTCONS_00018327;MTCONS_00043154;MTCONS_00023047…	K13517+K15728+K00864+K00011+K01080+K00901+K14457+K14458+K13506+K11155+K11529+K00128+K01189+K14073
Oocyte meiosis	37	216	0.174544	0.725297	ko04114	MTCONS_00001247;MTCONS_00041770;MTCONS_00015943;MTCONS_00030057;MTCONS_00038201;MTCONS_00047402;MTCONS_00030056;MTCONS_00040463;MTCONS_00052099;MTCONS_00019541;MTCONS_00020961;MTCONS_00001268;MTCONS_00042449;MTCONS_00041769;MTCONS_00039997;MTCONS_00014539;MTCONS_00041771;MTCONS_00028837;MTCONS_00047398;MTCONS_00038202;MTCONS_00018103;MTCONS_00015941;MTCONS_00032627;MTCONS_00030058;MTCONS_00035942…	K04368+K03352+K08048+K04373+K04958+K03353+K04526+K02602+K06268+K08045+K05087+K02183+K06631+K02537+K02365+K08836+K11584+K03355+K04371+K06636+K03868+K06269+K02087+K03348
Toxoplasmosis	22	122	0.175783	0.725297	ko05145	MTCONS_00016217;MTCONS_00000139;MTCONS_00042961;MTCONS_00037998;MTCONS_00023342;MTCONS_00042725;MTCONS_00044504;MTCONS_00010327;MTCONS_00022277;BMSK0011207.1_dup1;BMSK0011104.1_dup1;BMSK0004265.1_dup1;BMSK0001403.1_dup1;BMSK0012156.1_dup1;BMSK0005367.1_dup1;BMSK0010744.1_dup1;BMSK0015668.1_dup1;BMSK0015670.1_dup1;BMSK0015669.1_dup1;BMSK0004770.1_dup1;BMSK0009839.1_dup1;BMSK0013939.1_dup1	K04441+K05635+K04467+K03283+K04534+K05719+K09565+K05636+K04371+K04427+K04694+K04456+K04398+K04432
Endocytosis	71	435	0.17823	0.725297	ko04144	MTCONS_00036549;MTCONS_00038193;MTCONS_00037193;MTCONS_00006461;MTCONS_00037729;MTCONS_00048175;MTCONS_00039637;MTCONS_00022154;MTCONS_00052268;MTCONS_00030473;MTCONS_00023984;MTCONS_00022153;MTCONS_00041176;MTCONS_00004234;MTCONS_00004846;MTCONS_00040467;MTCONS_00031958;MTCONS_00053285;MTCONS_00004232;MTCONS_00018229;MTCONS_00026955;MTCONS_00042449;MTCONS_00011674;MTCONS_00025454;MTCONS_00037998…	K12471+K18466+K18442+K08291+K19475+K05093+K18443+K12475+K12494+K10591+K12474+K17917+K04237+K12487+K17920+K12491+K11247+K05087+K11826+K18468+K03283+K01115+K05633+K12478+K18441+K12562+K17919+K00889+K07876+K18464+K04679+K12189+K12479+K19476+K10365+K12483+K12186+K04678+K12482+K10396+K11827+K12481
Serotonergic synapse	20	111	0.190696	0.765396	ko04726	MTCONS_00001247;MTCONS_00008754;MTCONS_00038201;MTCONS_00040463;MTCONS_00008748;MTCONS_00001268;MTCONS_00023342;MTCONS_00008749;MTCONS_00038202;MTCONS_00020380;MTCONS_00005087;BMSK0011207.1_dup1;BMSK0004265.1_dup1;BMSK0005025.1_dup1;BMSK0011700.1_dup1;BMSK0005367.1_dup1;BMSK0010888.1_dup1;BMSK0000007.1_dup1;BMSK0006621.1_dup1;BMSK0008362.1_dup1	K04368+K05858+K04958+K08045+K04534+K04964+K04371+K04634+K04632+K04539+K00509+K04365
Thyroid hormone synthesis	23	130	0.194102	0.768539	ko04918	MTCONS_00025584;MTCONS_00015943;MTCONS_00035472;MTCONS_00008754;MTCONS_00038201;MTCONS_00008748;MTCONS_00001268;MTCONS_00025583;MTCONS_00024155;MTCONS_00035652;MTCONS_00050441;MTCONS_00008749;MTCONS_00038202;MTCONS_00015941;MTCONS_00020380;BMSK0005025.1_dup1;BMSK0011700.1_dup1;BMSK0001661.1_dup1;BMSK0000007.1_dup1;BMSK0014558.1_dup1;BMSK0013847.1_dup1;BMSK0008393.1_dup1;BMSK0000609.1_dup1	K01539+K08048+K05858+K04958+K08045+K04450+K15173+K04249+K04634+K04632+K01540+K09582+K09490+K06233
ErbB signaling pathway	23	131	0.204684	0.792638	ko04012	MTCONS_00001247;MTCONS_00011403;MTCONS_00011891;MTCONS_00032104;MTCONS_00001255;MTCONS_00018373;MTCONS_00040463;MTCONS_00038025;MTCONS_00011402;MTCONS_00009886;MTCONS_00032103;MTCONS_00001257;MTCONS_00013246;MTCONS_00041082;BMSK0015465.1_dup1;BMSK0004265.1_dup1;BMSK0001456.1_dup1;BMSK0005367.1_dup1;BMSK0010744.1_dup1;BMSK0001454.1_dup1;BMSK0000003.1_dup1;BMSK0008362.1_dup1;BMSK0005942.1_dup1	K04368+K17447+K03099+K06619+K07203+K04438+K04371+K04456+K04365+K11224
HTLV-I infection	51	310	0.205599	0.792638	ko05166	MTCONS_00001247;MTCONS_00041770;MTCONS_00009293;MTCONS_00015943;MTCONS_00049259;MTCONS_00016962;MTCONS_00047402;MTCONS_00042961;MTCONS_00040463;MTCONS_00022727;MTCONS_00023272;MTCONS_00020961;MTCONS_00006749;MTCONS_00023268;MTCONS_00001268;MTCONS_00024147;MTCONS_00024140;MTCONS_00041769;MTCONS_00035965;MTCONS_00010093;MTCONS_00041771;MTCONS_00024155;MTCONS_00028837;MTCONS_00047398;MTCONS_00003969…	K04368+K03352+K12076+K08048+K04501+K04451+K03353+K04467+K15305+K15309+K06268+K07299+K08045+K06271+K02678+K04498+K04450+K02537+K02365+K05863+K02330+K03355+K04371+K10151+K06640+K04456+K02216+K03120+K08874+K01110+K11224+K03348+K15306+K07936+K09389
Neurotrophin signaling pathway	34	202	0.216408	0.815165	ko04722	MTCONS_00001247;MTCONS_00011403;MTCONS_00030057;MTCONS_00011891;MTCONS_00032104;MTCONS_00016217;MTCONS_00016962;MTCONS_00001255;MTCONS_00030056;MTCONS_00018373;MTCONS_00040463;MTCONS_00034056;MTCONS_00014128;MTCONS_00038025;MTCONS_00011402;MTCONS_00004254;MTCONS_00039997;MTCONS_00009886;MTCONS_00032103;MTCONS_00001257;MTCONS_00014133;MTCONS_00013246;MTCONS_00004252;MTCONS_00030058;MTCONS_00014130…	K04368+K17447+K04373+K03099+K04441+K04451+K06619+K06068+K06277+K12460+K02183+K04438+K04371+K04426+K04456+K04365
Ether lipid metabolism	13	70	0.219576	0.815165	ko00565	MTCONS_00007145;MTCONS_00010814;MTCONS_00022106;MTCONS_00050546;MTCONS_00029991;MTCONS_00029990;MTCONS_00010049;MTCONS_00023041;MTCONS_00010813;MTCONS_00023047;BMSK0007427.1_dup1;BMSK0011307.1_dup1;BMSK0003225.1_dup1	K13510+K00993+K13644+K01080+K01047+K16860+K01115
Oxytocin signaling pathway	37	222	0.223007	0.815165	ko04921	MTCONS_00001247;MTCONS_00015943;MTCONS_00001353;MTCONS_00018434;MTCONS_00008754;MTCONS_00038201;MTCONS_00029443;MTCONS_00006658;MTCONS_00040463;MTCONS_00016442;MTCONS_00008748;MTCONS_00003923;MTCONS_00034883;MTCONS_00020961;MTCONS_00001268;MTCONS_00039997;MTCONS_00023342;MTCONS_00011325;MTCONS_00010740;MTCONS_00008749;MTCONS_00038202;MTCONS_00010591;MTCONS_00015941;MTCONS_00020380;MTCONS_00005087…	K04368+K08048+K17388+K05692+K05858+K04958+K04963+K06268+K08045+K02183+K04534+K04371+K04634+K04632+K07359+K07200+K06269
Fatty acid biosynthesis	17	95	0.223071	0.815165	ko00061	MTCONS_00043080;MTCONS_00034202;MTCONS_00052510;MTCONS_00040463;MTCONS_00019178;MTCONS_00033285;MTCONS_00009886;MTCONS_00031186;MTCONS_00025190;MTCONS_00042411;BMSK0007270.1_dup1;BMSK0010620.1_dup1;BMSK0015492.1_dup1;BMSK0012021.1_dup1;BMSK0006966.1_dup1;BMSK0013168.1_dup1;BMSK0006827.1_dup1	K00665+K01897
Aldosterone synthesis and secretion	33	197	0.229151	0.815165	ko04925	MTCONS_00025584;MTCONS_00015943;MTCONS_00035472;MTCONS_00051777;MTCONS_00035551;MTCONS_00008754;MTCONS_00034529;MTCONS_00038201;MTCONS_00021605;MTCONS_00004220;MTCONS_00034056;MTCONS_00008748;MTCONS_00001268;MTCONS_00039997;MTCONS_00025583;MTCONS_00024155;MTCONS_00034530;MTCONS_00008749;MTCONS_00021606;MTCONS_00038202;MTCONS_00046278;MTCONS_00015941;MTCONS_00020380;BMSK0014925.1_dup1;BMSK0006833.…	K01539+K08048+K06070+K18050+K05858+K04958+K07188+K13806+K08045+K02183+K04450+K13885+K04919+K04634+K04632+K01540
Non-homologous end-joining	4	17	0.231431	0.815165	ko03450	MTCONS_00044631;BMSK0005047.1_dup1;BMSK0014920.1_dup1;BMSK0004415.1_dup1	K10777+K10980+K10886+K10866
Glioma	24	140	0.23404	0.815165	ko05214	MTCONS_00001247;MTCONS_00011403;MTCONS_00011891;MTCONS_00032104;MTCONS_00016962;MTCONS_00018373;MTCONS_00040463;MTCONS_00038025;MTCONS_00011402;MTCONS_00042449;MTCONS_00039997;MTCONS_00009886;MTCONS_00032103;MTCONS_00013246;MTCONS_00041082;BMSK0004265.1_dup1;BMSK0001456.1_dup1;BMSK0005367.1_dup1;BMSK0010744.1_dup1;BMSK0001454.1_dup1;BMSK0009637.1_dup1;BMSK0001547.1_dup1;BMSK0008362.1_dup1;BMSK000…	K04368+K17447+K03099+K04451+K05087+K02183+K07203+K04371+K04456+K01110+K04365+K09389
Progesterone-mediated oocyte maturation	29	172	0.235235	0.815165	ko04914	MTCONS_00001247;MTCONS_00041770;MTCONS_00015943;MTCONS_00030057;MTCONS_00016217;MTCONS_00047402;MTCONS_00030056;MTCONS_00040463;MTCONS_00052099;MTCONS_00019541;MTCONS_00001268;MTCONS_00042449;MTCONS_00041769;MTCONS_00014539;MTCONS_00041771;MTCONS_00028837;MTCONS_00047398;MTCONS_00015941;MTCONS_00030058;MTCONS_00043479;BMSK0004265.1_dup1;BMSK0008863.1_dup1;BMSK0005367.1_dup1;BMSK0010744.1_dup1;BMS…	K04368+K03352+K08048+K04373+K04441+K03353+K04526+K02602+K08045+K05087+K06631+K02537+K03355+K04371+K04456+K04079+K02087+K04365+K03348
Fc epsilon RI signaling pathway	17	96	0.236506	0.815165	ko04664	MTCONS_00001247;MTCONS_00011891;MTCONS_00032104;MTCONS_00016217;MTCONS_00013775;MTCONS_00018373;MTCONS_00040463;MTCONS_00038025;MTCONS_00009886;MTCONS_00032103;MTCONS_00013776;MTCONS_00013246;BMSK0004265.1_dup1;BMSK0005367.1_dup1;BMSK0010744.1_dup1;BMSK0008397.1_dup1;BMSK0009839.1_dup1	K04368+K03099+K04441+K05730+K04371+K04456+K04432
Glycosphingolipid biosynthesis - globo series	5	23	0.240724	0.815165	ko00603	MTCONS_00036025;MTCONS_00036024;MTCONS_00020186;BMSK0014782.1_dup1;BMSK0015837.1_dup1	K03877+K01988+K01204+K01189
B cell receptor signaling pathway	19	109	0.242046	0.815165	ko04662	MTCONS_00001247;MTCONS_00011891;MTCONS_00032104;MTCONS_00042961;MTCONS_00013775;MTCONS_00018373;MTCONS_00040463;MTCONS_00038025;MTCONS_00020961;MTCONS_00009886;MTCONS_00032103;MTCONS_00013776;MTCONS_00013246;MTCONS_00022277;BMSK0011104.1_dup1;BMSK0004265.1_dup1;BMSK0005367.1_dup1;BMSK0010744.1_dup1;BMSK0008397.1_dup1	K04368+K03099+K04467+K05730+K06268+K04371+K04456
GnRH signaling pathway	33	199	0.247999	0.825725	ko04912	MTCONS_00001247;MTCONS_00015943;MTCONS_00008754;MTCONS_00011891;MTCONS_00046281;MTCONS_00038201;MTCONS_00032104;MTCONS_00016217;MTCONS_00018373;MTCONS_00040463;MTCONS_00034056;MTCONS_00008748;MTCONS_00038025;MTCONS_00001268;MTCONS_00039997;MTCONS_00010049;MTCONS_00009886;MTCONS_00032103;MTCONS_00046284;MTCONS_00008749;MTCONS_00013246;MTCONS_00046288;MTCONS_00038202;MTCONS_00015941;MTCONS_00020380…	K04368+K08048+K05858+K03099+K04428+K04958+K04441+K06068+K08045+K02183+K01115+K04371+K04634+K04632+K04432
T cell receptor signaling pathway	22	129	0.25411	0.836564	ko04660	MTCONS_00001247;MTCONS_00009293;MTCONS_00011891;MTCONS_00032104;MTCONS_00016217;MTCONS_00042961;MTCONS_00013775;MTCONS_00018373;MTCONS_00040463;MTCONS_00038025;MTCONS_00020961;MTCONS_00009886;MTCONS_00032103;MTCONS_00013776;MTCONS_00013246;MTCONS_00022277;BMSK0011104.1_dup1;BMSK0004265.1_dup1;BMSK0001403.1_dup1;BMSK0005367.1_dup1;BMSK0010744.1_dup1;BMSK0008397.1_dup1	K04368+K12076+K03099+K04441+K04467+K05730+K06268+K04371+K04427+K04456
Spliceosome	50	311	0.261119	0.843579	ko03040	MTCONS_00026905;MTCONS_00036414;MTCONS_00049819;MTCONS_00035120;MTCONS_00034499;MTCONS_00003842;MTCONS_00049376;MTCONS_00049004;MTCONS_00019419;MTCONS_00037998;MTCONS_00032275;MTCONS_00003767;MTCONS_00043269;MTCONS_00048739;MTCONS_00049003;MTCONS_00035789;MTCONS_00049896;MTCONS_00052543;MTCONS_00013856;MTCONS_00010648;MTCONS_00008895;MTCONS_00009254;BMSK0004804.1_dup1;BMSK0004318.1_dup1;BMSK00073…	K12887+K12852+K12874+K12824+K12840+K12893+K12891+K03283+K06063+K10599+K12813+K12831+K12892+K12896+K11984+K12816+K12811+K12878+K09567+K12835+K12830+K12834+K11088+K11098+K12823+K12857+K11097+K11086+K11087+K12862+K12812
Alanine, aspartate and glutamate metabolism	10	54	0.261999	0.843579	ko00250	MTCONS_00047984;MTCONS_00003271;MTCONS_00045738;MTCONS_00047985;MTCONS_00004423;MTCONS_00013819;MTCONS_00035738;MTCONS_00004420;BMSK0006195.1_dup1;BMSK0005586.1_dup1	K00272+K01755+K01425+K11540+K00764+K01939+K00814
Pathways in cancer	104	668	0.266334	0.848215	ko05200	MTCONS_00001247;MTCONS_00037800;MTCONS_00005456;MTCONS_00030607;MTCONS_00015943;MTCONS_00010878;MTCONS_00043098;MTCONS_00048175;MTCONS_00001353;MTCONS_00039637;MTCONS_00012896;MTCONS_00008754;MTCONS_00011891;MTCONS_00049259;MTCONS_00029312;MTCONS_00010116;MTCONS_00032104;MTCONS_00029443;MTCONS_00037803;MTCONS_00016962;MTCONS_00001255;MTCONS_00051913;MTCONS_00000139;MTCONS_00042961;MTCONS_00029311…	K04368+K04491+K05691+K06237+K08048+K20995+K05093+K17388+K02842+K08736+K05858+K03099+K04501+K06051+K04451+K06619+K02599+K05635+K04467+K03870+K09091+K12331+K12330+K07299+K08045+K05087+K06052+K21635+K02183+K02678+K04498+K10456+K04397+K05719+K08737+K05636+K09291+K07203+K03871+K04438+K04371+K10151+K04634+K04632+K05119+K04456+K04539+K02157+K06226+K10053+K01110+K03868+K04079+K04398+K03873+K04365+K11224+…
Leukocyte transendothelial migration	27	163	0.276204	0.858177	ko04670	MTCONS_00038325;MTCONS_00005456;MTCONS_00001353;MTCONS_00018434;MTCONS_00029443;MTCONS_00016217;MTCONS_00028601;MTCONS_00050640;MTCONS_00013775;MTCONS_00006658;MTCONS_00016442;MTCONS_00003923;MTCONS_00044843;MTCONS_00028600;MTCONS_00038324;MTCONS_00042725;MTCONS_00035789;MTCONS_00037472;MTCONS_00013776;MTCONS_00005459;MTCONS_00007976;MTCONS_00038322;BMSK0006153.1_dup1;BMSK0006871.1_dup1;BMSK00099…	K05690+K05691+K17388+K05692+K04441+K05702+K05760+K05730+K06087+K05719+K12757+K05763+K06483
Endocrine and other factor-regulated calcium reabsorption	14	80	0.279269	0.858177	ko04961	MTCONS_00025584;MTCONS_00035472;MTCONS_00008754;MTCONS_00008748;MTCONS_00011674;MTCONS_00025583;MTCONS_00008749;MTCONS_00048592;MTCONS_00020380;BMSK0005025.1_dup1;BMSK0011700.1_dup1;BMSK0004234.1_dup1;BMSK0001661.1_dup1;BMSK0014510.1_dup1	K01539+K05858+K11826+K08539+K04634+K04632+K01540+K11827
Ubiquinone and other terpenoid-quinone biosynthesis	10	55	0.281486	0.858177	ko00130	MTCONS_00007019;MTCONS_00050010;MTCONS_00007020;BMSK0013306.1_dup1;BMSK0009860.1_dup1;BMSK0010735.1_dup1;BMSK0000910.1_dup1;BMSK0006165.1_dup1;BMSK0015247.1_dup1;BMSK0014713.1_dup1	K06125+K05357+K00591+K01904+K06126
Antigen processing and presentation	10	55	0.281486	0.858177	ko04612	MTCONS_00037998;MTCONS_00044260;MTCONS_00012454;BMSK0002694.1_dup1;BMSK0013501.1_dup1;BMSK0015668.1_dup1;BMSK0015670.1_dup1;BMSK0015669.1_dup1;BMSK0015667.1_dup1;BMSK0008187.1_dup1	K03283+K08059+K06698+K01365+K04079
Pancreatic cancer	16	93	0.284106	0.858177	ko05212	MTCONS_00001247;MTCONS_00049259;MTCONS_00016962;MTCONS_00042961;MTCONS_00040463;MTCONS_00022277;MTCONS_00041082;BMSK0011104.1_dup1;BMSK0004265.1_dup1;BMSK0001456.1_dup1;BMSK0005367.1_dup1;BMSK0010744.1_dup1;BMSK0001454.1_dup1;BMSK0009637.1_dup1;BMSK0008362.1_dup1;BMSK0008900.1_dup1	K04368+K04501+K04451+K04467+K07203+K04371+K04456+K04365+K09389
Amyotrophic lateral sclerosis (ALS)	20	121	0.317039	0.939252	ko05014	MTCONS_00006012;MTCONS_00037142;MTCONS_00016217;MTCONS_00016962;MTCONS_00006588;MTCONS_00020961;MTCONS_00029962;MTCONS_00037143;MTCONS_00007802;MTCONS_00044953;MTCONS_00006608;BMSK0006958.1_dup1;BMSK0015078.1_dup1;BMSK0004057.1_dup1;BMSK0004061.1_dup1;BMSK0009637.1_dup1;BMSK0006474.1_dup1;BMSK0000923.1_dup1;BMSK0009839.1_dup1;BMSK0005711.1_dup1	K05210+K04574+K04441+K04451+K04569+K06268+K05212+K05209+K04426+K04432+K13240
Alcoholism	35	219	0.317358	0.939252	ko05034	MTCONS_00001247;MTCONS_00006012;MTCONS_00011403;MTCONS_00011891;MTCONS_00032104;MTCONS_00018373;MTCONS_00040463;MTCONS_00038025;MTCONS_00011402;MTCONS_00001268;MTCONS_00029962;MTCONS_00039997;MTCONS_00009886;MTCONS_00032103;MTCONS_00024155;MTCONS_00023342;MTCONS_00044836;MTCONS_00044953;MTCONS_00013246;MTCONS_00006608;MTCONS_00017495;MTCONS_00039885;BMSK0011207.1_dup1;BMSK0004265.1_dup1;BMSK00117…	K04368+K05210+K17447+K03099+K08045+K05212+K02183+K04450+K04534+K11407+K05209+K11405+K04266+K04371+K04632+K04539+K07359+K06269+K04365
Prion diseases	10	57	0.321591	0.942262	ko05020	MTCONS_00001247;MTCONS_00051913;MTCONS_00000139;MTCONS_00040463;MTCONS_00051923;MTCONS_00051918;BMSK0004265.1_dup1;BMSK0005367.1_dup1;BMSK0005551.1_dup1;BMSK0008393.1_dup1	K04368+K02599+K05635+K04371+K09490
Hippo signaling pathway	33	207	0.329323	0.950972	ko04390	MTCONS_00013681;MTCONS_00037800;MTCONS_00005456;MTCONS_00009293;MTCONS_00018434;MTCONS_00039637;MTCONS_00011565;MTCONS_00049259;MTCONS_00020399;MTCONS_00037803;MTCONS_00032030;MTCONS_00006658;MTCONS_00004234;MTCONS_00037805;MTCONS_00008400;MTCONS_00004232;MTCONS_00004233;MTCONS_00035789;MTCONS_00044255;MTCONS_00013682;MTCONS_00005459;MTCONS_00020395;MTCONS_00046819;BMSK0006153.1_dup1;BMSK0000373.…	K16681+K04491+K05691+K12076+K05692+K02842+K16819+K04501+K06091+K04237+K16175+K10151+K02157+K06269
Phenylalanine, tyrosine and tryptophan biosynthesis	2	8	0.332217	0.950972	ko00400	BMSK0000469.1_dup1;BMSK0014125.1_dup1	K00500
Riboflavin metabolism	3	14	0.338338	0.950972	ko00740	MTCONS_00002241;BMSK0012948.1_dup1;BMSK0002883.1_dup1	K14410+K00953+K14394
TNF signaling pathway	17	103	0.338401	0.950972	ko04668	MTCONS_00001247;MTCONS_00016217;MTCONS_00042961;MTCONS_00040463;MTCONS_00035538;MTCONS_00024155;MTCONS_00041481;MTCONS_00022277;MTCONS_00011459;BMSK0011104.1_dup1;BMSK0004265.1_dup1;BMSK0006958.1_dup1;BMSK0001403.1_dup1;BMSK0005367.1_dup1;BMSK0010744.1_dup1;BMSK0004770.1_dup1;BMSK0009839.1_dup1	K04368+K04441+K04467+K06052+K04450+K04397+K17065+K04371+K04426+K04427+K04456+K04398+K04432
Rheumatoid arthritis	10	58	0.342083	0.950972	ko05323	MTCONS_00011396;MTCONS_00020878;MTCONS_00040050;MTCONS_00011397;BMSK0013501.1_dup1;BMSK0009079.1_dup1;BMSK0007677.1_dup1;BMSK0014310.1_dup1;BMSK0010705.1_dup1;BMSK0015783.1_dup1	K05096+K02149+K02144+K01365+K02153+K02148
Cholinergic synapse	29	182	0.344038	0.950972	ko04725	MTCONS_00001247;MTCONS_00015943;MTCONS_00008754;MTCONS_00038201;MTCONS_00012147;MTCONS_00039605;MTCONS_00040463;MTCONS_00008748;MTCONS_00001268;MTCONS_00006894;MTCONS_00023342;MTCONS_00001990;MTCONS_00008749;MTCONS_00038202;MTCONS_00015941;MTCONS_00050374;MTCONS_00020380;BMSK0011207.1_dup1;BMSK0004265.1_dup1;BMSK0005025.1_dup1;BMSK0005367.1_dup1;BMSK0010744.1_dup1;BMSK0010888.1_dup1;BMSK0003260.1…	K04368+K08048+K05858+K04958+K01049+K08045+K04534+K04809+K04371+K04634+K04456+K04539+K04131
Biosynthesis of amino acids	22	138	0.370718	0.978942	ko01230	MTCONS_00048815;MTCONS_00003271;MTCONS_00033001;MTCONS_00009819;MTCONS_00020511;MTCONS_00020542;MTCONS_00048814;MTCONS_00020538;MTCONS_00010740;MTCONS_00027908;MTCONS_00020540;MTCONS_00025619;BMSK0006195.1_dup1;BMSK0000469.1_dup1;BMSK0009762.1_dup1;BMSK0005586.1_dup1;BMSK0003392.1_dup1;BMSK0010252.1_dup1;BMSK0005160.1_dup1;BMSK0010530.1_dup1;BMSK0003679.1_dup1;BMSK0014125.1_dup1	K00615+K01755+K00030+K14677+K01958+K00814+K00500+K01620+K00286+K01681+K00873
Basal cell carcinoma	9	53	0.372772	0.978942	ko05217	MTCONS_00037800;MTCONS_00039637;MTCONS_00037803;MTCONS_00016962;MTCONS_00037805;BMSK0009637.1_dup1;BMSK0010275.1_dup1;BMSK0001359.1_dup1;BMSK0015544.1_dup1	K04491+K02842+K04451+K02157+K06226
PPAR signaling pathway	20	125	0.373332	0.978942	ko03320	MTCONS_00012998;MTCONS_00033489;MTCONS_00009793;MTCONS_00025979;MTCONS_00038026;MTCONS_00006658;MTCONS_00000586;MTCONS_00052068;MTCONS_00052067;MTCONS_00013244;MTCONS_00033490;MTCONS_00033470;MTCONS_00042411;BMSK0011689.1_dup1;BMSK0013865.1_dup1;BMSK0002493.1_dup1;BMSK0009407.1_dup1;BMSK0001874.1_dup1;BMSK0002495.1_dup1;BMSK0003192.1_dup1	K00489+K00864+K01596+K10226+K00249+K06086+K01897+K00232+K08752+K08745+K17284
Sphingolipid metabolism	16	99	0.378315	0.978942	ko00600	MTCONS_00019712;MTCONS_00022106;MTCONS_00009039;MTCONS_00022087;MTCONS_00015412;MTCONS_00004423;MTCONS_00052543;MTCONS_00009278;MTCONS_00023041;MTCONS_00053278;MTCONS_00023047;MTCONS_00004297;MTCONS_00025619;BMSK0011307.1_dup1;BMSK0007012.1_dup1;BMSK0015837.1_dup1	K01634+K01080+K12349+K12354+K12309+K17108+K12353+K01189
Ribosome biogenesis in eukaryotes	24	152	0.381074	0.978942	ko03008	MTCONS_00029017;MTCONS_00053084;MTCONS_00021455;MTCONS_00021047;MTCONS_00037228;MTCONS_00006358;MTCONS_00031694;MTCONS_00022396;BMSK0008139.1_dup1;BMSK0010074.1_dup1;BMSK0015127.1_dup1;BMSK0006665.1_dup1;BMSK0002571.1_dup1;BMSK0012513.1_dup1;BMSK0001663.1_dup1;BMSK0014521.1_dup1;BMSK0014324.1_dup1;BMSK0015382.1_dup1;BMSK0001614.1_dup1;BMSK0006822.1_dup1;BMSK0002717.1_dup1;BMSK0006267.1_dup1;BMSK0…	K12618+K12619+K03685+K14284+K14564+K14557+K14555+K14572+K14573+K14569+K11128+K11131+K11129+K14565+K14575+K03097+K14552+K07936+K14550
Mineral absorption	8	47	0.38363	0.978942	ko04978	MTCONS_00025584;MTCONS_00035472;MTCONS_00034527;MTCONS_00025583;MTCONS_00014949;MTCONS_00048592;MTCONS_00014948;BMSK0001661.1_dup1	K01539+K14686+K08539+K01540
Insulin secretion	25	159	0.385848	0.978942	ko04911	MTCONS_00025584;MTCONS_00015943;MTCONS_00035472;MTCONS_00008754;MTCONS_00052099;MTCONS_00008748;MTCONS_00006749;MTCONS_00001268;MTCONS_00025583;MTCONS_00024155;MTCONS_00008749;MTCONS_00003969;MTCONS_00004143;MTCONS_00015941;MTCONS_00020380;BMSK0005025.1_dup1;BMSK0011700.1_dup1;BMSK0005164.1_dup1;BMSK0009149.1_dup1;BMSK0014784.1_dup1;BMSK0001661.1_dup1;BMSK0000007.1_dup1;BMSK0003530.1_dup1;BMSK001…	K01539+K08048+K05858+K04526+K07299+K08045+K04450+K04560+K04634+K04632+K04936+K16882+K18211+K01540+K04131
Apoptosis	31	199	0.387241	0.978942	ko04210	MTCONS_00001247;MTCONS_00018434;MTCONS_00038201;MTCONS_00016962;MTCONS_00042961;MTCONS_00006658;MTCONS_00040463;MTCONS_00024995;MTCONS_00024994;MTCONS_00041481;MTCONS_00025005;MTCONS_00012858;MTCONS_00038202;MTCONS_00022277;MTCONS_00031272;MTCONS_00025919;MTCONS_00036206;BMSK0011104.1_dup1;BMSK0004265.1_dup1;BMSK0006958.1_dup1;BMSK0008118.1_dup1;BMSK0004001.1_dup1;BMSK0009900.1_dup1;BMSK0005367.1…	K04368+K05692+K04958+K04451+K04467+K01173+K04397+K04727+K02310+K01373+K04371+K04426+K01374+K08860+K04456+K03237+K01365+K04398+K08669
Pyruvate metabolism	15	93	0.387839	0.978942	ko00620	MTCONS_00047493;MTCONS_00009793;MTCONS_00025979;MTCONS_00038026;MTCONS_00010187;MTCONS_00047495;MTCONS_00013244;MTCONS_00020511;MTCONS_00020542;MTCONS_00020538;MTCONS_00020540;BMSK0011689.1_dup1;BMSK0006974.1_dup1;BMSK0005160.1_dup1;BMSK0010530.1_dup1	K00029+K01596+K00161+K01958+K00128+K00873
N-Glycan biosynthesis	13	80	0.39059	0.978942	ko00510	MTCONS_00027026;MTCONS_00018239;MTCONS_00036172;MTCONS_00010400;MTCONS_00036173;BMSK0006131.1_dup1;BMSK0012354.1_dup1;BMSK0007053.1_dup1;BMSK0005817.1_dup1;BMSK0014863.1_dup1;BMSK0009735.1_dup1;BMSK0014672.1_dup1;BMSK0008970.1_dup1	K00902+K07967+K07966+K07968+K01231+K03849+K00736+K05546+K13748+K12670+K03847+K07151
Dilated cardiomyopathy	29	186	0.390909	0.978942	ko05414	MTCONS_00015943;MTCONS_00000329;MTCONS_00018434;MTCONS_00049617;MTCONS_00000330;MTCONS_00006658;MTCONS_00039650;MTCONS_00039580;MTCONS_00022586;MTCONS_00023163;MTCONS_00001268;MTCONS_00010677;MTCONS_00023165;MTCONS_00042725;MTCONS_00023164;MTCONS_00015941;MTCONS_00039579;MTCONS_00018327;BMSK0004483.1_dup1;BMSK0004956.1_dup1;BMSK0006871.1_dup1;BMSK0011700.1_dup1;BMSK0000202.1_dup1;BMSK0009900.1_du…	K08048+K12567+K05692+K10366+K06265+K08045+K10373+K05719+K06583+K12566+K06483+K04632+K06584
Base excision repair	10	61	0.404561	0.994131	ko03410	MTCONS_00037923;MTCONS_00000308;MTCONS_00037921;MTCONS_00053278;MTCONS_00005343;BMSK0011933.1_dup1;BMSK0014842.1_dup1;BMSK0015619.1_dup1;BMSK0012512.1_dup1;BMSK0012951.1_dup1	K20813+K10772+K02324+K02330+K10747+K10800+K03506+K04802
Dorso-ventral axis formation	27	174	0.407061	0.994131	ko04320	MTCONS_00001247;MTCONS_00024268;MTCONS_00010878;MTCONS_00011891;MTCONS_00032104;MTCONS_00003842;MTCONS_00051913;MTCONS_00003197;MTCONS_00018373;MTCONS_00040463;MTCONS_00038025;MTCONS_00019541;MTCONS_00051923;MTCONS_00009886;MTCONS_00035965;MTCONS_00032103;MTCONS_00051918;MTCONS_00002702;MTCONS_00013246;MTCONS_00031776;BMSK0005387.1_dup1;BMSK0004265.1_dup1;BMSK0007705.1_dup1;BMSK0005367.1_dup1;BMS…	K04368+K02360+K20995+K03099+K02156+K02599+K02602+K02678+K02174+K04371+K03211+K04365
Ras signaling pathway	61	403	0.415132	0.994131	ko04014	MTCONS_00001247;MTCONS_00011396;MTCONS_00006012;MTCONS_00011403;MTCONS_00048175;MTCONS_00011891;MTCONS_00045978;MTCONS_00048868;MTCONS_00032104;MTCONS_00045856;MTCONS_00001255;MTCONS_00028601;MTCONS_00042961;MTCONS_00050546;MTCONS_00018373;MTCONS_00040463;MTCONS_00052099;MTCONS_00038025;MTCONS_00011402;MTCONS_00042463;MTCONS_00014486;MTCONS_00051535;MTCONS_00022937;MTCONS_00042449;MTCONS_00039997…	K04368+K05096+K05210+K17447+K05093+K03099+K04527+K17630+K06619+K05702+K04467+K01047+K04526+K12380+K18529+K08052+K05087+K02183+K01115+K19613+K02678+K05209+K04349+K04352+K04371+K04456+K04539
Pantothenate and CoA biosynthesis	7	42	0.421087	0.994131	ko00770	MTCONS_00017452;MTCONS_00038278;MTCONS_00017450;MTCONS_00019026;BMSK0014375.1_dup1;BMSK0009297.1_dup1;BMSK0004549.1_dup1	K08069+K01464+K00207+K09680+K02318
Hepatitis B	31	202	0.421761	0.994131	ko05161	MTCONS_00001247;MTCONS_00011891;MTCONS_00049259;MTCONS_00032104;MTCONS_00016217;MTCONS_00016962;MTCONS_00042961;MTCONS_00018373;MTCONS_00040463;MTCONS_00038025;MTCONS_00041786;MTCONS_00009886;MTCONS_00010093;MTCONS_00032103;MTCONS_00024155;MTCONS_00013246;MTCONS_00022277;BMSK0011104.1_dup1;BMSK0004265.1_dup1;BMSK0007440.1_dup1;BMSK0001403.1_dup1;BMSK0005367.1_dup1;BMSK0010744.1_dup1;BMSK0009637.1…	K04368+K03099+K04501+K04441+K04451+K04467+K06255+K04498+K04450+K04371+K04427+K04456+K04398+K04432+K04365+K11224+K09389+K04802
Taurine and hypotaurine metabolism	3	16	0.423312	0.994131	ko00430	MTCONS_00042434;BMSK0004557.1_dup1;BMSK0004553.1_dup1	K00681+K18592
Glycosaminoglycan degradation	5	29	0.424143	0.994131	ko00531	MTCONS_00011713;MTCONS_00004423;BMSK0007868.1_dup1;BMSK0004529.1_dup1;BMSK0004982.1_dup1	K01135+K12309+K01195
Epithelial cell signaling in Helicobacter pylori infection	22	142	0.425597	0.994131	ko05120	MTCONS_00016217;MTCONS_00042961;MTCONS_00019712;MTCONS_00000308;MTCONS_00052296;MTCONS_00020878;MTCONS_00052233;MTCONS_00040050;MTCONS_00026917;MTCONS_00052295;MTCONS_00011325;MTCONS_00030271;MTCONS_00022277;MTCONS_00007976;BMSK0011104.1_dup1;BMSK0005139.1_dup1;BMSK0012197.1_dup1;BMSK0001576.1_dup1;BMSK0009079.1_dup1;BMSK0014310.1_dup1;BMSK0010705.1_dup1;BMSK0015783.1_dup1	K04441+K04467+K06704+K02149+K02144+K05728+K05701+K02153+K02148
Drug metabolism - other enzymes	40	263	0.42751	0.994131	ko00983	MTCONS_00043080;MTCONS_00046617;MTCONS_00039021;MTCONS_00012147;MTCONS_00015355;MTCONS_00039605;MTCONS_00041176;MTCONS_00038278;MTCONS_00019026;MTCONS_00014999;MTCONS_00022123;MTCONS_00048739;MTCONS_00035789;MTCONS_00031186;MTCONS_00046773;MTCONS_00025190;MTCONS_00008813;MTCONS_00007738;MTCONS_00007736;BMSK0004789.1_dup1;BMSK0006606.1_dup1;BMSK0013594.1_dup1;BMSK0013590.1_dup1;BMSK0004529.1_dup1;…	K01951+K01044+K03927+K00699+K13421+K01464+K00207+K00876+K00106+K01195+K10808+K01520
cGMP-PKG signaling pathway	43	284	0.435443	0.999986	ko04022	MTCONS_00001247;MTCONS_00025584;MTCONS_00015943;MTCONS_00035472;MTCONS_00001353;MTCONS_00035551;MTCONS_00008754;MTCONS_00045978;MTCONS_00038201;MTCONS_00045856;MTCONS_00029443;MTCONS_00043995;MTCONS_00040463;MTCONS_00052099;MTCONS_00034056;MTCONS_00016442;MTCONS_00008748;MTCONS_00003923;MTCONS_00042463;MTCONS_00020961;MTCONS_00001268;MTCONS_00039997;MTCONS_00025583;MTCONS_00024155;MTCONS_00008749…	K04368+K01539+K08048+K17388+K18050+K05858+K04527+K04958+K09260+K04526+K06268+K08045+K02183+K04450+K09565+K05863+K04371+K04634+K04936+K04456+K01540+K19477+K06269
Fatty acid degradation	13	83	0.445138	0.999986	ko00071	MTCONS_00025396;MTCONS_00040551;MTCONS_00000586;MTCONS_00021901;MTCONS_00042411;BMSK0002493.1_dup1;BMSK0006974.1_dup1;BMSK0006359.1_dup1;BMSK0010280.1_dup1;BMSK0002495.1_dup1;BMSK0011817.1_dup1;BMSK0010853.1_dup1;BMSK0006460.1_dup1	K07509+K00022+K00249+K07508+K01897+K00232+K00128+K13238+K00248+K13239
Hypertrophic cardiomyopathy (HCM)	26	171	0.453603	0.999986	ko05410	MTCONS_00047825;MTCONS_00000329;MTCONS_00018434;MTCONS_00049617;MTCONS_00000330;MTCONS_00006658;MTCONS_00039650;MTCONS_00039580;MTCONS_00022586;MTCONS_00023163;MTCONS_00010677;MTCONS_00023165;MTCONS_00042725;MTCONS_00023164;MTCONS_00039579;MTCONS_00018327;BMSK0004483.1_dup1;BMSK0004956.1_dup1;BMSK0006871.1_dup1;BMSK0000202.1_dup1;BMSK0009900.1_dup1;BMSK0005280.1_dup1;BMSK0000201.1_dup1;BMSK001130…	K01283+K12567+K05692+K10366+K06265+K10373+K05719+K06583+K12566+K06483+K06584+K07200
p53 signaling pathway	16	104	0.459669	0.999986	ko04115	MTCONS_00035159;MTCONS_00016962;MTCONS_00048541;MTCONS_00008732;MTCONS_00035158;MTCONS_00005265;BMSK0007530.1_dup1;BMSK0014156.1_dup1;BMSK0010139.1_dup1;BMSK0014530.1_dup1;BMSK0007351.1_dup1;BMSK0009637.1_dup1;BMSK0001547.1_dup1;BMSK0004770.1_dup1;BMSK0002447.1_dup1;BMSK0009503.1_dup1	K07207+K04451+K10147+K10146+K10151+K10143+K06640+K04506+K02216+K01110+K04398+K10808+K02087
Insect hormone biosynthesis	9	57	0.461355	0.999986	ko00981	MTCONS_00020996;MTCONS_00050196;BMSK0010775.1_dup1;BMSK0013413.1_dup1;BMSK0006974.1_dup1;BMSK0007002.1_dup1;BMSK0003260.1_dup1;BMSK0013302.1_dup1;BMSK0004519.1_dup1	K14939+K10722+K21013+K00128+K10718+K01063+K10719
D-Glutamine and D-glutamate metabolism	1	4	0.469758	0.999986	ko00471	MTCONS_00045738	K01425
Autoimmune thyroid disease	1	4	0.469758	0.999986	ko05320	MTCONS_00050441	K04249
Wnt signaling pathway	37	247	0.471798	0.999986	ko04310	MTCONS_00037800;MTCONS_00001353;MTCONS_00039637;MTCONS_00008754;MTCONS_00049259;MTCONS_00029443;MTCONS_00037803;MTCONS_00015355;MTCONS_00016962;MTCONS_00020495;MTCONS_00016442;MTCONS_00037805;MTCONS_00008748;MTCONS_00003923;MTCONS_00020961;MTCONS_00044893;MTCONS_00049170;MTCONS_00010093;MTCONS_00008749;MTCONS_00047562;MTCONS_00020380;BMSK0003312.1_dup1;BMSK0007530.1_dup1;BMSK0007440.1_dup1;BMSK00…	K04491+K17388+K02842+K05858+K04501+K04511+K04451+K04512+K06268+K01691+K04507+K04498+K10151+K04427+K08110+K04506+K02157+K03868+K04499+K03097
Phototransduction - fly	20	132	0.474596	0.999986	ko04745	MTCONS_00018434;MTCONS_00008754;MTCONS_00038201;MTCONS_00004220;MTCONS_00013280;MTCONS_00006658;MTCONS_00028847;MTCONS_00008748;MTCONS_00038672;MTCONS_00022087;MTCONS_00039997;MTCONS_00034936;MTCONS_00008749;MTCONS_00038202;MTCONS_00023945;MTCONS_00020380;BMSK0005025.1_dup1;BMSK0013172.1_dup1;BMSK0009900.1_dup1;BMSK0005476.1_dup1	K05692+K05858+K04958+K13806+K13807+K08834+K02183+K04634
Fat digestion and absorption	25	166	0.476167	0.999986	ko04975	MTCONS_00053069;MTCONS_00038152;MTCONS_00022106;MTCONS_00050546;MTCONS_00051662;MTCONS_00053054;MTCONS_00000551;MTCONS_00039654;MTCONS_00038150;MTCONS_00046278;MTCONS_00023041;MTCONS_00043154;MTCONS_00023047;BMSK0015820.1_dup1;BMSK0005289.1_dup1;BMSK0002016.1_dup1;BMSK0006833.1_dup1;BMSK0010953.1_dup1;BMSK0011089.1_dup1;BMSK0004052.1_dup1;BMSK0011307.1_dup1;BMSK0007077.1_dup1;BMSK0003225.1_dup1;B…	K14461+K14462+K01080+K01047+K14457+K11155+K14463+K13885+K05641+K14073
Collecting duct acid secretion	5	31	0.484862	0.999986	ko04966	MTCONS_00020878;BMSK0009079.1_dup1;BMSK0014310.1_dup1;BMSK0010705.1_dup1;BMSK0015783.1_dup1	K02149+K02153+K02148
Dopaminergic synapse	26	175	0.504149	0.999986	ko04728	MTCONS_00006012;MTCONS_00008754;MTCONS_00038201;MTCONS_00016217;MTCONS_00008748;MTCONS_00001268;MTCONS_00039997;MTCONS_00024155;MTCONS_00023342;MTCONS_00008749;MTCONS_00006608;MTCONS_00038202;MTCONS_00020380;MTCONS_00035942;BMSK0011207.1_dup1;BMSK0005025.1_dup1;BMSK0011700.1_dup1;BMSK0004057.1_dup1;BMSK0004061.1_dup1;BMSK0010744.1_dup1;BMSK0010888.1_dup1;BMSK0006474.1_dup1;BMSK0000007.1_dup1;BMSK…	K05210+K05858+K04958+K04441+K08045+K02183+K04450+K04534+K05209+K11584+K04634+K04632+K04456+K04539+K06269+K10396
Gap junction	26	176	0.516677	0.999986	ko04540	MTCONS_00001247;MTCONS_00015943;MTCONS_00008754;MTCONS_00011891;MTCONS_00038201;MTCONS_00032104;MTCONS_00018373;MTCONS_00040463;MTCONS_00008748;MTCONS_00038025;MTCONS_00001268;MTCONS_00009886;MTCONS_00032103;MTCONS_00008749;MTCONS_00013246;MTCONS_00038202;MTCONS_00015941;MTCONS_00020380;BMSK0004265.1_dup1;BMSK0005025.1_dup1;BMSK0011700.1_dup1;BMSK0001576.1_dup1;BMSK0005367.1_dup1;BMSK0000007.1_du…	K04368+K08048+K05858+K03099+K04958+K08045+K04371+K04634+K04632+K05701+K19477+K02087
Valine, leucine and isoleucine degradation	14	94	0.519589	0.999986	ko00280	MTCONS_00025396;MTCONS_00040551;MTCONS_00000586;MTCONS_00028447;MTCONS_00021483;MTCONS_00021901;MTCONS_00029266;BMSK0000387.1_dup1;BMSK0012765.1_dup1;BMSK0006974.1_dup1;BMSK0010280.1_dup1;BMSK0011817.1_dup1;BMSK0010853.1_dup1;BMSK0011257.1_dup1	K07509+K00022+K00249+K09699+K00140+K07508+K01027+K08683+K00128+K00248+K01641
Hippo signaling pathway - fly	31	211	0.525677	0.999986	ko04391	MTCONS_00001247;MTCONS_00013681;MTCONS_00009293;MTCONS_00001353;MTCONS_00018434;MTCONS_00020399;MTCONS_00032030;MTCONS_00006658;MTCONS_00028031;MTCONS_00004234;MTCONS_00016442;MTCONS_00003923;MTCONS_00008625;MTCONS_00008400;MTCONS_00004232;MTCONS_00008626;MTCONS_00004233;MTCONS_00044255;MTCONS_00013682;MTCONS_00020395;MTCONS_00046819;MTCONS_00002700;BMSK0000373.1_dup1;BMSK0010469.1_dup1;BMSK00049…	K16675+K16681+K12076+K16672+K05692+K06091+K04237+K16680+K16175+K09236+K16677+K16507+K10149+K06095
Measles	17	115	0.526199	0.999986	ko05162	MTCONS_00016962;MTCONS_00042961;MTCONS_00037998;MTCONS_00022277;MTCONS_00007976;BMSK0011104.1_dup1;BMSK0004001.1_dup1;BMSK0007530.1_dup1;BMSK0001403.1_dup1;BMSK0010744.1_dup1;BMSK0011652.1_dup1;BMSK0009637.1_dup1;BMSK0015668.1_dup1;BMSK0015670.1_dup1;BMSK0015669.1_dup1;BMSK0002717.1_dup1;BMSK0005942.1_dup1	K04451+K04467+K03283+K05763+K08860+K10151+K04427+K04456+K03237+K03097+K11224
Vascular smooth muscle contraction	34	232	0.530469	0.999986	ko04270	MTCONS_00001247;MTCONS_00015943;MTCONS_00001353;MTCONS_00035551;MTCONS_00008754;MTCONS_00038201;MTCONS_00029443;MTCONS_00050546;MTCONS_00040463;MTCONS_00034056;MTCONS_00016442;MTCONS_00008748;MTCONS_00003923;MTCONS_00033303;MTCONS_00001268;MTCONS_00039997;MTCONS_00008749;MTCONS_00038202;MTCONS_00015941;MTCONS_00039885;MTCONS_00020380;BMSK0004265.1_dup1;BMSK0005025.1_dup1;BMSK0014508.1_dup1;BMSK00…	K04368+K08048+K17388+K18050+K05858+K04958+K01047+K06068+K12331+K12330+K08045+K02183+K04266+K04371+K04634+K04632+K04936+K06269+K04365+K04577
Amphetamine addiction	17	116	0.541519	0.999986	ko05031	MTCONS_00006012;MTCONS_00020961;MTCONS_00001268;MTCONS_00029962;MTCONS_00039997;MTCONS_00024155;MTCONS_00044953;MTCONS_00006608;MTCONS_00004143;BMSK0011700.1_dup1;BMSK0004057.1_dup1;BMSK0004061.1_dup1;BMSK0006474.1_dup1;BMSK0000007.1_dup1;BMSK0010640.1_dup1;BMSK0009641.1_dup1;BMSK0005417.1_dup1	K05210+K06268+K08045+K05212+K02183+K04450+K05209+K04560+K04632+K06269
MAPK signaling pathway	57	391	0.542018	0.999986	ko04010	MTCONS_00001247;MTCONS_00011396;MTCONS_00030057;MTCONS_00048175;MTCONS_00011891;MTCONS_00045978;MTCONS_00046281;MTCONS_00032104;MTCONS_00045856;MTCONS_00016217;MTCONS_00016962;MTCONS_00042961;MTCONS_00030056;MTCONS_00018373;MTCONS_00040463;MTCONS_00052099;MTCONS_00038025;MTCONS_00042463;MTCONS_00020961;MTCONS_00022937;MTCONS_00042449;MTCONS_00037998;MTCONS_00009886;MTCONS_00032103;MTCONS_00011397…	K04368+K05096+K04373+K05093+K03099+K04527+K04428+K04441+K04451+K04467+K04526+K06268+K08052+K05087+K03283+K04450+K04349+K04352+K04438+K04371+K04426+K04429+K04427+K04456+K04432+K04365
Gastric acid secretion	18	123	0.543054	0.999986	ko04971	MTCONS_00025584;MTCONS_00015943;MTCONS_00035472;MTCONS_00008754;MTCONS_00038201;MTCONS_00008748;MTCONS_00001268;MTCONS_00039997;MTCONS_00025583;MTCONS_00008749;MTCONS_00038202;MTCONS_00015941;MTCONS_00020380;BMSK0005025.1_dup1;BMSK0011700.1_dup1;BMSK0001661.1_dup1;BMSK0000007.1_dup1;BMSK0013430.1_dup1	K01539+K08048+K05858+K04958+K08045+K02183+K04634+K04632+K01540+K04131
Arginine biosynthesis	6	40	0.544087	0.999986	ko00220	MTCONS_00003271;MTCONS_00045738;MTCONS_00009819;BMSK0006195.1_dup1;BMSK0005586.1_dup1;BMSK0005711.1_dup1	K01755+K01425+K14677+K00814+K13240
Lipoic acid metabolism	1	5	0.547538	0.999986	ko00785	BMSK0002868.1_dup1	K10105
RNA transport	65	447	0.550847	0.999986	ko03013	MTCONS_00046795;MTCONS_00043476;MTCONS_00031518;MTCONS_00019860;MTCONS_00032681;MTCONS_00006609;MTCONS_00005365;MTCONS_00049524;MTCONS_00042961;MTCONS_00040464;MTCONS_00011140;MTCONS_00032682;MTCONS_00009075;MTCONS_00019567;MTCONS_00024694;MTCONS_00009076;MTCONS_00027839;MTCONS_00020215;MTCONS_00005940;MTCONS_00021047;MTCONS_00005942;MTCONS_00035512;MTCONS_00044255;MTCONS_00016353;MTCONS_00049523…	K14315+K14327+K13171+K14317+K03260+K14297+K03240+K03231+K13136+K13134+K13129+K14303+K14284+K14300+K09291+K14293+K03242+K14310+K03259+K14312+K03243+K14289+K14320+K14292+K03237+K14318+K14323+K13133+K14311+K12878+K03262+K14313+K13175+K02516+K07936+K03239+K12812
Ubiquitin mediated proteolysis	36	249	0.564838	0.999986	ko04120	MTCONS_00041770;MTCONS_00047402;MTCONS_00030473;MTCONS_00014477;MTCONS_00032123;MTCONS_00052720;MTCONS_00030109;MTCONS_00041769;MTCONS_00003767;MTCONS_00043005;MTCONS_00045878;MTCONS_00041771;MTCONS_00000551;MTCONS_00029571;MTCONS_00047398;MTCONS_00007117;MTCONS_00002658;MTCONS_00043479;MTCONS_00026292;BMSK0011262.1_dup1;BMSK0014156.1_dup1;BMSK0008816.1_dup1;BMSK0014638.1_dup1;BMSK0012156.1_dup1;…	K03352+K03353+K10591+K10590+K03870+K10615+K10612+K10599+K05633+K10589+K10456+K10688+K10583+K03355+K03871+K04706+K10143+K10578+K04694+K10684+K10605+K04506+K10608+K04678+K03868+K10587+K03873+K10581+K10597+K03348
Cytosolic DNA-sensing pathway	10	69	0.568241	0.999986	ko04623	MTCONS_00042961;MTCONS_00015248;MTCONS_00022277;BMSK0011104.1_dup1;BMSK0001114.1_dup1;BMSK0005687.1_dup1;BMSK0010471.1_dup1;BMSK0014323.1_dup1;BMSK0008186.1_dup1;BMSK0010236.1_dup1	K04467+K17834+K12654+K14721+K03016+K03023
2-Oxocarboxylic acid metabolism	7	48	0.568676	0.999986	ko01210	MTCONS_00033001;MTCONS_00009819;MTCONS_00010740;MTCONS_00027908;MTCONS_00025619;BMSK0006195.1_dup1;BMSK0010252.1_dup1	K00030+K14677+K00814+K01681
Mucin type O-Glycan biosynthesis	4	27	0.573861	0.999986	ko00512	MTCONS_00024128;MTCONS_00003924;BMSK0001401.1_dup1;BMSK0004248.1_dup1	K00710+K00727+K00731
Chagas disease (American trypanosomiasis)	17	119	0.586473	0.999986	ko05142	MTCONS_00047825;MTCONS_00008754;MTCONS_00016217;MTCONS_00042961;MTCONS_00008748;MTCONS_00023342;MTCONS_00008749;MTCONS_00022277;MTCONS_00020380;BMSK0011207.1_dup1;BMSK0011104.1_dup1;BMSK0004265.1_dup1;BMSK0005025.1_dup1;BMSK0011700.1_dup1;BMSK0005367.1_dup1;BMSK0010744.1_dup1;BMSK0004770.1_dup1	K01283+K05858+K04441+K04467+K04534+K04371+K04634+K04632+K04456+K04398
Phosphonate and phosphinate metabolism	2	13	0.58857	0.999986	ko00440	MTCONS_00010814;MTCONS_00010813	K00993+K13644
Fc gamma R-mediated phagocytosis	25	176	0.601619	0.999986	ko04666	MTCONS_00001247;MTCONS_00035551;MTCONS_00022106;MTCONS_00013775;MTCONS_00040463;MTCONS_00034056;MTCONS_00010049;MTCONS_00021047;MTCONS_00034936;MTCONS_00013776;MTCONS_00011525;MTCONS_00049896;MTCONS_00023974;MTCONS_00023041;MTCONS_00023047;BMSK0015465.1_dup1;BMSK0004265.1_dup1;BMSK0007427.1_dup1;BMSK0014508.1_dup1;BMSK0000929.1_dup1;BMSK0005367.1_dup1;BMSK0010744.1_dup1;BMSK0011307.1_dup1;BMSK000…	K04368+K18050+K01080+K05730+K06068+K01115+K05768+K12562+K05748+K00889+K04438+K04371+K04456
Aldosterone-regulated sodium reabsorption	13	92	0.602858	0.999986	ko04960	MTCONS_00025584;MTCONS_00035472;MTCONS_00045978;MTCONS_00045856;MTCONS_00052099;MTCONS_00042463;MTCONS_00025583;MTCONS_00045974;MTCONS_00042445;BMSK0004265.1_dup1;BMSK0002922.1_dup1;BMSK0005367.1_dup1;BMSK0001661.1_dup1	K01539+K04527+K04526+K04371+K01540
Thiamine metabolism	4	28	0.603965	0.999986	ko00730	MTCONS_00053095;MTCONS_00053094;BMSK0002883.1_dup1;BMSK0009821.1_dup1	K00949+K14394+K06928
One carbon pool by folate	3	21	0.61331	0.999986	ko00670	MTCONS_00051932;MTCONS_00051934;MTCONS_00011553	K00604+K00560
Aminoacyl-tRNA biosynthesis	12	86	0.620678	0.999986	ko00970	MTCONS_00035655;MTCONS_00051932;MTCONS_00035657;MTCONS_00026385;MTCONS_00051934;MTCONS_00051521;MTCONS_00011209;MTCONS_00011347;BMSK0011837.1_dup1;BMSK0007808.1_dup1;BMSK0014923.1_dup1;BMSK0000776.1_dup1	K01872+K00604+K01870+K01873+K01883+K01886+K01869+K14163+K01874
Folate biosynthesis	11	79	0.62252	0.999986	ko00790	MTCONS_00024068;MTCONS_00000512;MTCONS_00052056;MTCONS_00033386;MTCONS_00034417;MTCONS_00035144;MTCONS_00014948;BMSK0011297.1_dup1;BMSK0000469.1_dup1;BMSK0002084.1_dup1;BMSK0014125.1_dup1	K00011+K15631+K01495+K01930+K00500+K00079
SNARE interactions in vesicular transport	5	36	0.624198	0.999986	ko04130	MTCONS_00008942;MTCONS_00004143;BMSK0008349.1_dup1;BMSK0000188.1_dup1;BMSK0005417.1_dup1	K13502+K08486+K04560+K08517+K08488
Glutathione metabolism	18	129	0.628641	0.999986	ko00480	MTCONS_00012190;MTCONS_00042434;MTCONS_00025190;MTCONS_00012185;MTCONS_00041172;MTCONS_00025353;MTCONS_00041175;BMSK0011499.1_dup1;BMSK0008751.1_dup1;BMSK0006071.1_dup1;BMSK0004785.1_dup1;BMSK0004557.1_dup1;BMSK0012469.1_dup1;BMSK0004780.1_dup1;BMSK0011775.1_dup1;BMSK0004553.1_dup1;BMSK0011518.1_dup1;BMSK0002447.1_dup1	K11140+K00681+K01469+K04097+K21456+K11204+K01255+K18592+K00802+K10808
Tyrosine metabolism	8	58	0.631106	0.999986	ko00350	MTCONS_00016700;BMSK0010058.1_dup1;BMSK0009475.1_dup1;BMSK0013494.1_dup1;BMSK0001312.1_dup1;BMSK0009085.1_dup1;BMSK0004582.1_dup1;BMSK0001313.1_dup1	K00505+K22203+K00503
cAMP signaling pathway	57	402	0.631452	0.999986	ko04024	MTCONS_00001247;MTCONS_00006012;MTCONS_00025584;MTCONS_00012742;MTCONS_00015943;MTCONS_00035472;MTCONS_00001353;MTCONS_00029443;MTCONS_00022229;MTCONS_00028601;MTCONS_00021605;MTCONS_00013775;MTCONS_00040463;MTCONS_00016442;MTCONS_00025963;MTCONS_00003923;MTCONS_00028488;MTCONS_00011140;MTCONS_00001268;MTCONS_00029962;MTCONS_00028487;MTCONS_00039997;MTCONS_00025583;MTCONS_00010049;MTCONS_00010093…	K04368+K05210+K01539+K04953+K08048+K17388+K04955+K05702+K07188+K05730+K04615+K13293+K08045+K05212+K02183+K01115+K04498+K05673+K04249+K05209+K04266+K04371+K00232+K04632+K04456+K01540+K06269+K04365
Choline metabolism in cancer	35	249	0.635159	0.999986	ko05231	MTCONS_00001247;MTCONS_00011891;MTCONS_00032104;MTCONS_00035159;MTCONS_00027090;MTCONS_00022106;MTCONS_00018541;MTCONS_00018373;MTCONS_00040463;MTCONS_00038025;MTCONS_00029554;MTCONS_00013244;MTCONS_00035158;MTCONS_00010049;MTCONS_00009886;MTCONS_00032103;MTCONS_00013246;MTCONS_00049896;MTCONS_00015221;MTCONS_00023974;MTCONS_00023041;MTCONS_00018327;MTCONS_00023047;MTCONS_00041082;MTCONS_00049992…	K04368+K03099+K07207+K08202+K01080+K00901+K07208+K01115+K05748+K15377+K00889+K07203+K14156+K04371+K04456+K08200
Regulation of actin cytoskeleton	53	375	0.638115	0.999986	ko04810	MTCONS_00001247;MTCONS_00012998;MTCONS_00036938;MTCONS_00048175;MTCONS_00001353;MTCONS_00018434;MTCONS_00011891;MTCONS_00005635;MTCONS_00032104;MTCONS_00029443;MTCONS_00009793;MTCONS_00050640;MTCONS_00013775;MTCONS_00049367;MTCONS_00006658;MTCONS_00018373;MTCONS_00040463;MTCONS_00052099;MTCONS_00016442;MTCONS_00003923;MTCONS_00038025;MTCONS_00042463;MTCONS_00033303;MTCONS_00042391;MTCONS_00009886…	K04368+K05769+K13708+K05093+K17388+K05692+K03099+K00921+K05760+K05730+K04526+K05086+K12330+K05741+K05768+K05719+K12757+K05746+K05748+K00889+K05763+K04438+K04371+K06583+K06483+K06584+K06269+K04131+K04365
Melanoma	11	80	0.63975	0.999986	ko05218	MTCONS_00001247;MTCONS_00016962;MTCONS_00040463;MTCONS_00042449;BMSK0004265.1_dup1;BMSK0005367.1_dup1;BMSK0010744.1_dup1;BMSK0009637.1_dup1;BMSK0001547.1_dup1;BMSK0008362.1_dup1;BMSK0008900.1_dup1	K04368+K04451+K05087+K04371+K04456+K01110+K04365+K09389
Ovarian steroidogenesis	16	116	0.644885	0.999986	ko04913	MTCONS_00015943;MTCONS_00045978;MTCONS_00045856;MTCONS_00052099;MTCONS_00042463;MTCONS_00001268;MTCONS_00042449;MTCONS_00046278;MTCONS_00015941;MTCONS_00045974;MTCONS_00042445;BMSK0006833.1_dup1;BMSK0002922.1_dup1;BMSK0011700.1_dup1;BMSK0000007.1_dup1;BMSK0003101.1_dup1	K08048+K04527+K04526+K08045+K05087+K13885+K04632
Glycosaminoglycan biosynthesis - heparan sulfate / heparin	5	37	0.649202	0.999986	ko00534	MTCONS_00042615;MTCONS_00031070;BMSK0012570.1_dup1;BMSK0008707.1_dup1;BMSK0015103.1_dup1	K02513+K02367+K02577+K02370+K00733
Vitamin digestion and absorption	13	95	0.650787	0.999986	ko04977	MTCONS_00009635;MTCONS_00038152;MTCONS_00017450;MTCONS_00009911;MTCONS_00036713;MTCONS_00038150;MTCONS_00046278;MTCONS_00022493;BMSK0007337.1_dup1;BMSK0006833.1_dup1;BMSK0007174.1_dup1;BMSK0007077.1_dup1;BMSK0003101.1_dup1	K05665+K14462+K01435+K14620+K13885+K14386+K14073
Inflammatory mediator regulation of TRP channels	22	160	0.662589	0.999986	ko04750	MTCONS_00015943;MTCONS_00025418;MTCONS_00035551;MTCONS_00008754;MTCONS_00038201;MTCONS_00016217;MTCONS_00034056;MTCONS_00008748;MTCONS_00001268;MTCONS_00039997;MTCONS_00008749;MTCONS_00038202;MTCONS_00015941;MTCONS_00020380;BMSK0005025.1_dup1;BMSK0014508.1_dup1;BMSK0011700.1_dup1;BMSK0011830.1_dup1;BMSK0000007.1_dup1;BMSK0009839.1_dup1;BMSK0010640.1_dup1;BMSK0009641.1_dup1	K08048+K04984+K18050+K05858+K04958+K04441+K06068+K08045+K02183+K04634+K04632+K04432+K06269
Bile secretion	20	146	0.665188	0.999986	ko04976	MTCONS_00025584;MTCONS_00015943;MTCONS_00012998;MTCONS_00035472;MTCONS_00006749;MTCONS_00001268;MTCONS_00025583;MTCONS_00015490;MTCONS_00031866;MTCONS_00046278;MTCONS_00003969;MTCONS_00015941;BMSK0006833.1_dup1;BMSK0013118.1_dup1;BMSK0011700.1_dup1;BMSK0008663.1_dup1;BMSK0001661.1_dup1;BMSK0000007.1_dup1;BMSK0003530.1_dup1;BMSK0003101.1_dup1	K01539+K08048+K00489+K07299+K08045+K05673+K13885+K04632+K01540
Pentose and glucuronate interconversions	20	146	0.665188	0.999986	ko00040	MTCONS_00045949;MTCONS_00039021;MTCONS_00024068;MTCONS_00000512;MTCONS_00015355;MTCONS_00045843;MTCONS_00045948;MTCONS_00048739;MTCONS_00034417;MTCONS_00035789;MTCONS_00008813;MTCONS_00031886;BMSK0013599.1_dup1;BMSK0004529.1_dup1;BMSK0012921.1_dup1;BMSK0016011.1_dup1;BMSK0013038.1_dup1;BMSK0007931.1_dup1;BMSK0016012.1_dup1;BMSK0003197.1_dup1	K00078+K00699+K00011+K00008+K01195+K00854
Synthesis and degradation of ketone bodies	2	15	0.668602	0.999986	ko00072	MTCONS_00029266;BMSK0011257.1_dup1	K01027+K01641
Intestinal immune network for IgA production	1	7	0.670551	0.999986	ko04672	BMSK0006871.1_dup1	K06483
Cell adhesion molecules (CAMs)	16	118	0.672534	0.999986	ko04514	MTCONS_00046617;MTCONS_00006322;MTCONS_00021685;MTCONS_00052418;MTCONS_00044843;MTCONS_00006325;MTCONS_00042725;BMSK0006871.1_dup1;BMSK0001270.1_dup1;BMSK0010730.1_dup1;BMSK0007964.1_dup1;BMSK0005280.1_dup1;BMSK0003260.1_dup1;BMSK0003021.1_dup1;BMSK0005227.1_dup1;BMSK0003055.1_dup1	K07378+K05695+K16351+K07380+K06087+K05719+K06483+K07523+K06584+K06756
Selenocompound metabolism	3	23	0.676437	0.999986	ko00450	MTCONS_00028168;MTCONS_00028166;BMSK0000776.1_dup1	K13811+K01874
Cocaine addiction	11	83	0.688804	0.999986	ko05030	MTCONS_00006012;MTCONS_00001268;MTCONS_00029962;MTCONS_00024155;MTCONS_00044953;MTCONS_00006608;BMSK0011700.1_dup1;BMSK0004057.1_dup1;BMSK0004061.1_dup1;BMSK0006474.1_dup1;BMSK0000007.1_dup1	K05210+K08045+K05212+K04450+K05209+K04632
Small cell lung cancer	20	148	0.689331	0.999986	ko05222	MTCONS_00030607;MTCONS_00043098;MTCONS_00029312;MTCONS_00016962;MTCONS_00000139;MTCONS_00042961;MTCONS_00029311;MTCONS_00042725;MTCONS_00010327;MTCONS_00022277;BMSK0011104.1_dup1;BMSK0001981.1_dup1;BMSK0010744.1_dup1;BMSK0009637.1_dup1;BMSK0001980.1_dup1;BMSK0012699.1_dup1;BMSK0000332.1_dup1;BMSK0001547.1_dup1;BMSK0013939.1_dup1;BMSK0008900.1_dup1	K06237+K04451+K05635+K04467+K05719+K05636+K04456+K01110+K09389
Calcium signaling pathway	34	248	0.692614	0.999986	ko04020	MTCONS_00015943;MTCONS_00008754;MTCONS_00023308;MTCONS_00038201;MTCONS_00008748;MTCONS_00034883;MTCONS_00020961;MTCONS_00029962;MTCONS_00039997;MTCONS_00011325;MTCONS_00044953;MTCONS_00001990;MTCONS_00010740;MTCONS_00008749;MTCONS_00044504;MTCONS_00006608;MTCONS_00038202;MTCONS_00010591;MTCONS_00015941;MTCONS_00039885;MTCONS_00040461;MTCONS_00050374;MTCONS_00020380;MTCONS_00005087;MTCONS_00025619…	K08048+K05858+K04282+K04223+K04958+K04963+K06268+K05212+K02183+K04809+K09565+K05209+K04266+K05863+K07190+K04634+K04632+K16059+K04131+K13240
Regulation of lipolysis in adipocytes	18	134	0.693645	0.999986	ko04923	MTCONS_00015943;MTCONS_00045978;MTCONS_00045856;MTCONS_00021605;MTCONS_00052099;MTCONS_00042463;MTCONS_00001268;MTCONS_00050441;MTCONS_00021606;MTCONS_00015941;MTCONS_00045974;MTCONS_00042445;BMSK0002922.1_dup1;BMSK0011700.1_dup1;BMSK0010744.1_dup1;BMSK0000007.1_dup1;BMSK0007680.1_dup1;BMSK0006621.1_dup1	K08048+K04527+K07188+K04526+K08045+K04249+K04632+K04456+K19477+K00509
MAPK signaling pathway - fly	45	327	0.702733	0.999986	ko04013	MTCONS_00001247;MTCONS_00011891;MTCONS_00046281;MTCONS_00012133;MTCONS_00032104;MTCONS_00046736;MTCONS_00043995;MTCONS_00016217;MTCONS_00028876;MTCONS_00048394;MTCONS_00018373;MTCONS_00040463;MTCONS_00038025;MTCONS_00014486;MTCONS_00051535;MTCONS_00042449;MTCONS_00051534;MTCONS_00009886;MTCONS_00035965;MTCONS_00032103;MTCONS_00048393;MTCONS_00024155;MTCONS_00046284;MTCONS_00013246;MTCONS_00046288…	K04368+K03099+K04428+K12377+K09237+K09260+K04441+K17536+K20225+K12380+K18529+K05088+K02678+K04450+K04352+K17512+K04371+K04426+K03211+K04427+K09031+K20230+K04506+K20231+K04432+K04365
Glycosaminoglycan biosynthesis - keratan sulfate	2	16	0.703643	0.999986	ko00533	MTCONS_00018239;BMSK0009735.1_dup1	K07967+K07966+K07968
Other glycan degradation	8	62	0.706403	0.999986	ko00511	MTCONS_00004574;MTCONS_00010156;MTCONS_00002297;MTCONS_00004423;MTCONS_00009278;BMSK0009733.1_dup1;BMSK0000554.1_dup1;BMSK0007012.1_dup1	K01206+K01444+K01191+K12309+K17108+K01227
Epstein-Barr virus infection	33	243	0.711676	0.999986	ko05169	MTCONS_00052709;MTCONS_00012343;MTCONS_00022938;MTCONS_00016217;MTCONS_00016962;MTCONS_00030473;MTCONS_00046878;MTCONS_00042961;MTCONS_00027974;MTCONS_00049367;MTCONS_00037580;MTCONS_00034583;MTCONS_00009211;MTCONS_00008400;MTCONS_00011674;MTCONS_00032275;MTCONS_00006608;MTCONS_00023749;MTCONS_00051634;MTCONS_00025797;MTCONS_00006507;MTCONS_00022277;MTCONS_00039659;BMSK0011104.1_dup1;BMSK0007530.…	K06065+K06691+K04441+K04451+K10591+K04467+K06063+K11644+K10151+K06066+K04427+K04456+K04398+K04432+K09389+K03032
beta-Alanine metabolism	7	55	0.714766	0.999986	ko00410	MTCONS_00038278;MTCONS_00019026;MTCONS_00000586;MTCONS_00021483;MTCONS_00005343;BMSK0006974.1_dup1;BMSK0012469.1_dup1	K01464+K00207+K00249+K00140+K12259+K00128+K00802
Morphine addiction	19	143	0.714972	0.999986	ko05032	MTCONS_00037193;MTCONS_00015943;MTCONS_00014608;MTCONS_00025963;MTCONS_00028488;MTCONS_00011140;MTCONS_00001268;MTCONS_00037194;MTCONS_00028487;MTCONS_00023342;MTCONS_00001172;MTCONS_00043515;MTCONS_00015941;MTCONS_00037195;BMSK0011207.1_dup1;BMSK0011700.1_dup1;BMSK0008912.1_dup1;BMSK0010888.1_dup1;BMSK0000007.1_dup1	K08291+K08048+K05185+K04615+K13293+K08045+K04534+K15015+K04632+K04539
Tight junction	47	343	0.717074	0.999986	ko04530	MTCONS_00009293;MTCONS_00001353;MTCONS_00035551;MTCONS_00018434;MTCONS_00011565;MTCONS_00029443;MTCONS_00020399;MTCONS_00038861;MTCONS_00032030;MTCONS_00028601;MTCONS_00030473;MTCONS_00006658;MTCONS_00030487;MTCONS_00004234;MTCONS_00034056;MTCONS_00016442;MTCONS_00003923;MTCONS_00004232;MTCONS_00044843;MTCONS_00038865;MTCONS_00028600;MTCONS_00030489;MTCONS_00004233;MTCONS_00042725;MTCONS_00037472…	K12076+K17388+K18050+K05692+K16819+K06091+K21066+K05702+K10591+K10352+K04237+K06087+K05719+K12757+K16175+K06105+K05763+K04426+K07298+K21112+K05701+K17260+K07200+K20638+K06104+K06095+K04802
Primary bile acid biosynthesis	1	8	0.718885	0.999986	ko00120	MTCONS_00012998	K00489
Galactose metabolism	14	107	0.718933	0.999986	ko00052	MTCONS_00024068;MTCONS_00000512;MTCONS_00018239;MTCONS_00023097;MTCONS_00034417;MTCONS_00007890;MTCONS_00004423;MTCONS_00023098;MTCONS_00009088;BMSK0012354.1_dup1;BMSK0011847.1_dup1;BMSK0000842.1_dup1;BMSK0015837.1_dup1;BMSK0009735.1_dup1	K00011+K07967+K07966+K01784+K12316+K12309+K15779+K01187+K01229+K01084+K01189
Transcriptional misregulation in cancer	39	287	0.722835	0.999986	ko05202	MTCONS_00011396;MTCONS_00027470;MTCONS_00011317;MTCONS_00006609;MTCONS_00007253;MTCONS_00016962;MTCONS_00044072;MTCONS_00045218;MTCONS_00016413;MTCONS_00028965;MTCONS_00042449;MTCONS_00024961;MTCONS_00011397;MTCONS_00044255;MTCONS_00003176;MTCONS_00028595;MTCONS_00048275;MTCONS_00040349;MTCONS_00023749;MTCONS_00034020;MTCONS_00012399;MTCONS_00044073;BMSK0015009.1_dup1;BMSK0004253.1_dup1;BMSK00075…	K05096+K15187+K15612+K09105+K08821+K04451+K11447+K04650+K13098+K05087+K11424+K09283+K09186+K15622+K11644+K15614+K15184+K11427+K10151+K03211+K00069+K15188+K10053+K12823+K02633
Influenza A	31	230	0.723081	0.999986	ko05164	MTCONS_00001247;MTCONS_00018434;MTCONS_00005365;MTCONS_00016217;MTCONS_00006658;MTCONS_00040463;MTCONS_00011140;MTCONS_00023116;MTCONS_00013244;MTCONS_00037998;MTCONS_00010093;MTCONS_00024155;MTCONS_00021047;MTCONS_00023117;MTCONS_00052799;MTCONS_00023118;BMSK0009039.1_dup1;BMSK0004265.1_dup1;BMSK0004001.1_dup1;BMSK0007440.1_dup1;BMSK0004952.1_dup1;BMSK0009900.1_dup1;BMSK0005367.1_dup1;BMSK001074…	K04368+K05692+K14297+K04441+K14396+K12800+K03283+K04498+K04450+K14284+K15043+K15042+K09523+K04371+K08860+K04456+K03237+K04432+K15046+K12812
Toll-like receptor signaling pathway	12	93	0.728085	0.999986	ko04620	MTCONS_00001247;MTCONS_00016217;MTCONS_00042961;MTCONS_00040463;MTCONS_00022277;BMSK0011104.1_dup1;BMSK0004265.1_dup1;BMSK0001403.1_dup1;BMSK0005367.1_dup1;BMSK0010744.1_dup1;BMSK0004770.1_dup1;BMSK0009839.1_dup1	K04368+K04441+K04467+K04371+K04427+K04456+K04398+K04432
Glycosaminoglycan biosynthesis - chondroitin sulfate / dermatan sulfate	3	25	0.731595	0.999986	ko00532	MTCONS_00026556;BMSK0011965.1_dup1;BMSK0015103.1_dup1	K13499+K00733
TGF-beta signaling pathway	11	86	0.733606	0.999986	ko04350	MTCONS_00049259;MTCONS_00007725;MTCONS_00010093;MTCONS_00023119;BMSK0015260.1_dup1;BMSK0004265.1_dup1;BMSK0007440.1_dup1;BMSK0011356.1_dup1;BMSK0005367.1_dup1;BMSK0010161.1_dup1;BMSK0007570.1_dup1	K04501+K17696+K04498+K04681+K04679+K04371+K19383+K04678+K03868
Carbon metabolism	35	260	0.735261	0.999986	ko01200	MTCONS_00048815;MTCONS_00047493;MTCONS_00015355;MTCONS_00015880;MTCONS_00033001;MTCONS_00000586;MTCONS_00010187;MTCONS_00047495;MTCONS_00020511;MTCONS_00020542;MTCONS_00021483;MTCONS_00048814;MTCONS_00020538;MTCONS_00010740;MTCONS_00027908;MTCONS_00031694;MTCONS_00028526;MTCONS_00020540;MTCONS_00025619;BMSK0006195.1_dup1;BMSK0014890.1_dup1;BMSK0015235.1_dup1;BMSK0012921.1_dup1;BMSK0012808.1_dup1;…	K00615+K00029+K00234+K01053+K00030+K00249+K00161+K01958+K00140+K00164+K00814+K11529+K00236+K00248+K00281+K01899+K01681+K00873
Renin secretion	16	123	0.73614	0.999986	ko04924	MTCONS_00047825;MTCONS_00008754;MTCONS_00038201;MTCONS_00008748;MTCONS_00019907;MTCONS_00020961;MTCONS_00001268;MTCONS_00039997;MTCONS_00008749;MTCONS_00038202;MTCONS_00020380;BMSK0005025.1_dup1;BMSK0011700.1_dup1;BMSK0005164.1_dup1;BMSK0000007.1_dup1;BMSK0007680.1_dup1	K01283+K05858+K04958+K05030+K06268+K08045+K02183+K04634+K04632+K04936+K19477
Other types of O-glycan biosynthesis	8	64	0.740036	0.999986	ko00514	MTCONS_00009349;MTCONS_00018239;MTCONS_00000319;BMSK0000519.1_dup1;BMSK0010186.1_dup1;BMSK0009735.1_dup1;BMSK0002149.1_dup1;BMSK0008862.1_dup1	K09667+K07967+K07966+K07968+K11703+K00728+K03691+K13667
Propanoate metabolism	6	49	0.743725	0.999986	ko00640	MTCONS_00000586;MTCONS_00028447;MTCONS_00021483;BMSK0012765.1_dup1;BMSK0002100.1_dup1;BMSK0009124.1_dup1	K00249+K09699+K00140+K01899
VEGF signaling pathway	10	80	0.754246	0.999986	ko04370	MTCONS_00001247;MTCONS_00011403;MTCONS_00016217;MTCONS_00050640;MTCONS_00040463;MTCONS_00011402;MTCONS_00020961;BMSK0004265.1_dup1;BMSK0005367.1_dup1;BMSK0010744.1_dup1	K04368+K17447+K04441+K05760+K06268+K04371+K04456
Phosphatidylinositol signaling system	38	284	0.755395	0.999986	ko04070	MTCONS_00011093;MTCONS_00008754;MTCONS_00043715;MTCONS_00005635;MTCONS_00038201;MTCONS_00018197;MTCONS_00015880;MTCONS_00018541;MTCONS_00008748;MTCONS_00011771;MTCONS_00011140;MTCONS_00023684;MTCONS_00013244;MTCONS_00024694;MTCONS_00039997;MTCONS_00005470;MTCONS_00036883;MTCONS_00013429;MTCONS_00016094;MTCONS_00002649;MTCONS_00022934;MTCONS_00008749;MTCONS_00036528;MTCONS_00038202;MTCONS_00023974…	K00923+K05858+K01106+K00921+K04958+K01109+K00901+K00914+K13024+K02183+K00889+K18082+K10572+K20278+K01110+K21797
Cutin, suberine and wax biosynthesis	5	42	0.757649	0.999986	ko00073	MTCONS_00032508;MTCONS_00032265;BMSK0013843.1_dup1;BMSK0013989.1_dup1;BMSK0013638.1_dup1	K13356
Leishmaniasis	6	50	0.761422	0.999986	ko05140	MTCONS_00016217;MTCONS_00042725;BMSK0004265.1_dup1;BMSK0006871.1_dup1;BMSK0001403.1_dup1;BMSK0005367.1_dup1	K04441+K05719+K04371+K06483+K04427
Osteoclast differentiation	13	103	0.761782	0.999986	ko04380	MTCONS_00001247;MTCONS_00016217;MTCONS_00042961;MTCONS_00040463;MTCONS_00020961;MTCONS_00022277;BMSK0011104.1_dup1;BMSK0004265.1_dup1;BMSK0001403.1_dup1;BMSK0012156.1_dup1;BMSK0005367.1_dup1;BMSK0010744.1_dup1;BMSK0004972.1_dup1	K04368+K04441+K04467+K06268+K04371+K04427+K04694+K04456+K04576
Alzheimer's disease	45	336	0.768925	0.999986	ko05010	MTCONS_00006012;MTCONS_00008754;MTCONS_00038201;MTCONS_00015355;MTCONS_00019712;MTCONS_00008748;MTCONS_00000308;MTCONS_00034883;MTCONS_00020961;MTCONS_00052296;MTCONS_00052233;MTCONS_00029962;MTCONS_00039997;MTCONS_00052295;MTCONS_00041481;MTCONS_00011325;MTCONS_00030271;MTCONS_00044953;MTCONS_00010740;MTCONS_00008749;MTCONS_00006608;MTCONS_00038202;MTCONS_00010591;MTCONS_00007976;MTCONS_00020380…	K05210+K05858+K04958+K00234+K06704+K04963+K06268+K05212+K02183+K04397+K05209+K08683+K04371+K08860+K04634+K00236+K06172+K03934+K04398+K13240+K04532
Starch and sucrose metabolism	8	66	0.77091	0.999986	ko00500	MTCONS_00039861;MTCONS_00007890;MTCONS_00009088;BMSK0013535.1_dup1;BMSK0011058.1_dup1;BMSK0012354.1_dup1;BMSK0009797.1_dup1;BMSK0000842.1_dup1	K00700+K12316+K15779+K00693+K01176+K01187+K01194+K01084
Fatty acid metabolism	28	214	0.771929	0.999986	ko01212	MTCONS_00025396;MTCONS_00043080;MTCONS_00034202;MTCONS_00052510;MTCONS_00006658;MTCONS_00040463;MTCONS_00019178;MTCONS_00040551;MTCONS_00033285;MTCONS_00000586;MTCONS_00009886;MTCONS_00031186;MTCONS_00025190;MTCONS_00021901;MTCONS_00029194;MTCONS_00042411;BMSK0007270.1_dup1;BMSK0010620.1_dup1;BMSK0002493.1_dup1;BMSK0015492.1_dup1;BMSK0012021.1_dup1;BMSK0006966.1_dup1;BMSK0010280.1_dup1;BMSK000249…	K07509+K00665+K10226+K00022+K00249+K07508+K10250+K01897+K00232+K00248
Phenylalanine metabolism	5	43	0.77599	0.999986	ko00360	BMSK0000469.1_dup1;BMSK0010735.1_dup1;BMSK0000910.1_dup1;BMSK0014713.1_dup1;BMSK0014125.1_dup1	K00500+K01904
Fatty acid elongation	6	51	0.778201	0.999986	ko00062	MTCONS_00025396;MTCONS_00040551;MTCONS_00021901;MTCONS_00029194;BMSK0011817.1_dup1;BMSK0010853.1_dup1	K07509+K00022+K07508+K10250
Systemic lupus erythematosus	8	67	0.785314	0.999986	ko05322	MTCONS_00006012;MTCONS_00006608;BMSK0004057.1_dup1;BMSK0004061.1_dup1;BMSK0006474.1_dup1;BMSK0009073.1_dup1;BMSK0002142.1_dup1;BMSK0014362.1_dup1	K05210+K05209+K11088+K11086+K11087
Proteasome	9	75	0.789504	0.999986	ko03050	MTCONS_00022938;MTCONS_00051634;MTCONS_00012454;BMSK0008108.1_dup1;BMSK0015852.1_dup1;BMSK0014803.1_dup1;BMSK0008187.1_dup1;BMSK0010630.1_dup1;BMSK0010504.1_dup1	K06691+K06698+K02725+K02729+K06699+K02734+K03032
Retrograde endocannabinoid signaling	23	180	0.7932	0.999986	ko04723	MTCONS_00015943;MTCONS_00008754;MTCONS_00038201;MTCONS_00016217;MTCONS_00014608;MTCONS_00004220;MTCONS_00008748;MTCONS_00001268;MTCONS_00023342;MTCONS_00008749;MTCONS_00001172;MTCONS_00038202;MTCONS_00015941;MTCONS_00020380;BMSK0011207.1_dup1;BMSK0004265.1_dup1;BMSK0005025.1_dup1;BMSK0008912.1_dup1;BMSK0005367.1_dup1;BMSK0001445.1_dup1;BMSK0010888.1_dup1;BMSK0005476.1_dup1;BMSK0000007.1_dup1	K08048+K05858+K04958+K04441+K05185+K13806+K08045+K04534+K15015+K04371+K04634+K03934+K04539
Nicotinate and nicotinamide metabolism	5	44	0.793245	0.999986	ko00760	MTCONS_00039608;BMSK0007722.1_dup1;BMSK0015105.1_dup1;BMSK0009397.1_dup1;BMSK0008750.1_dup1	K10524+K01950+K06210+K01081+K19970+K00323
Viral carcinogenesis	34	261	0.798422	0.999986	ko05203	MTCONS_00015100;MTCONS_00009293;MTCONS_00016962;MTCONS_00050640;MTCONS_00022727;MTCONS_00032275;MTCONS_00010093;MTCONS_00024155;MTCONS_00021047;MTCONS_00044836;MTCONS_00052015;MTCONS_00023119;MTCONS_00021997;MTCONS_00017495;MTCONS_00046819;MTCONS_00005343;BMSK0004265.1_dup1;BMSK0007530.1_dup1;BMSK0007440.1_dup1;BMSK0004367.1_dup1;BMSK0003756.1_dup1;BMSK0005367.1_dup1;BMSK0000481.1_dup1;BMSK000735…	K10691+K12076+K04451+K05760+K15305+K06063+K04498+K04450+K05768+K11407+K11643+K04681+K03144+K11405+K16175+K02330+K04371+K10151+K03142+K03141+K15979+K02216+K03120+K04398+K10587+K00873+K02087+K11224+K15306
Arachidonic acid metabolism	9	76	0.802371	0.999986	ko00590	MTCONS_00050546;MTCONS_00041172;MTCONS_00041175;BMSK0004557.1_dup1;BMSK0004553.1_dup1;BMSK0011518.1_dup1;BMSK0003225.1_dup1;BMSK0006621.1_dup1;BMSK0002084.1_dup1	K01047+K04097+K18592+K00509+K00079
Pentose phosphate pathway	10	84	0.805987	0.999986	ko00030	MTCONS_00048815;MTCONS_00015880;MTCONS_00022837;MTCONS_00020631;MTCONS_00048814;MTCONS_00009088;MTCONS_00031694;BMSK0015235.1_dup1;BMSK0003679.1_dup1;BMSK0006881.1_dup1	K00615+K01053+K00115+K00852+K15779+K11529
Synaptic vesicle cycle	21	167	0.808251	0.999986	ko04721	MTCONS_00036414;MTCONS_00035120;MTCONS_00008942;MTCONS_00024430;MTCONS_00020878;MTCONS_00011674;MTCONS_00040050;MTCONS_00011525;MTCONS_00001172;MTCONS_00052543;MTCONS_00010648;MTCONS_00004143;BMSK0004956.1_dup1;BMSK0014784.1_dup1;BMSK0004234.1_dup1;BMSK0009079.1_dup1;BMSK0014310.1_dup1;BMSK0010705.1_dup1;BMSK0014510.1_dup1;BMSK0015783.1_dup1;BMSK0005417.1_dup1	K05038+K08486+K02149+K11826+K02144+K15015+K04560+K18211+K02153+K11827+K02148
Terpenoid backbone biosynthesis	5	45	0.80944	0.999986	ko00900	MTCONS_00020528;MTCONS_00017223;BMSK0000111.1_dup1;BMSK0011257.1_dup1;BMSK0013365.1_dup1	K00804+K00869+K06013+K01641+K19177
Sulfur relay system	2	20	0.814117	0.999986	ko04122	MTCONS_00005461;BMSK0005147.1_dup1	K11996+K01011
Shigellosis	21	168	0.816601	0.999986	ko05131	MTCONS_00036938;MTCONS_00001353;MTCONS_00018434;MTCONS_00029443;MTCONS_00016217;MTCONS_00001255;MTCONS_00042961;MTCONS_00006658;MTCONS_00016442;MTCONS_00003923;MTCONS_00036939;MTCONS_00001257;MTCONS_00042725;MTCONS_00049896;MTCONS_00022277;BMSK0015465.1_dup1;BMSK0011104.1_dup1;BMSK0004265.1_dup1;BMSK0009900.1_dup1;BMSK0005367.1_dup1;BMSK0000003.1_dup1	K13708+K17388+K05692+K04441+K06619+K04467+K05719+K05748+K04438+K04371
Adrenergic signaling in cardiomyocytes	25	198	0.819417	0.999986	ko04261	MTCONS_00025584;MTCONS_00015943;MTCONS_00035472;MTCONS_00008754;MTCONS_00016217;MTCONS_00008748;MTCONS_00001268;MTCONS_00039997;MTCONS_00025583;MTCONS_00024155;MTCONS_00010677;MTCONS_00000284;MTCONS_00008749;MTCONS_00015941;MTCONS_00020380;MTCONS_00035942;BMSK0004265.1_dup1;BMSK0005025.1_dup1;BMSK0011700.1_dup1;BMSK0005367.1_dup1;BMSK0010744.1_dup1;BMSK0001661.1_dup1;BMSK0000007.1_dup1;BMSK001064…	K01539+K08048+K05858+K04441+K08045+K02183+K04450+K10373+K17751+K11584+K04371+K04634+K04632+K04456+K01540+K06269
Metabolic pathways	362	2569	0.820045	0.999986	ko01100	MTCONS_00048815;MTCONS_00025396;MTCONS_00020528;MTCONS_00030351;MTCONS_00007019;MTCONS_00027026;MTCONS_00053095;MTCONS_00018718;MTCONS_00043080;MTCONS_00046617;MTCONS_00006461;MTCONS_00039021;MTCONS_00012998;MTCONS_00044173;MTCONS_00016619;MTCONS_00011093;MTCONS_00047493;MTCONS_00033489;MTCONS_00008754;MTCONS_00007145;MTCONS_00043715;MTCONS_00038164;MTCONS_00005635;MTCONS_00049703;MTCONS_00024068…	K00615+K07509+K00804+K05290+K06125+K00902+K00949+K13517+K00665+K01951+K01044+K00894+K00699+K00489+K15728+K19572+K00923+K00029+K00864+K05858+K13510+K01106+K00921+K07541+K00011+K01755+K00993+K13644+K09880+K00234+K01183+K01053+K01109+K02258+K07967+K07966+K07968+K01596+K00710+K14464+K01784+K00306+K00030+K01231+K01634+K00387+K01080+K01135+K00901+K01047+K13421+K13811+K00423+K01425+K14410+K00727+K08729+…
Glycosphingolipid biosynthesis - ganglio series	1	11	0.825358	0.999986	ko00604	MTCONS_00004423	K12309
Inositol phosphate metabolism	28	221	0.825681	0.999986	ko00562	MTCONS_00011093;MTCONS_00008754;MTCONS_00043715;MTCONS_00005635;MTCONS_00018197;MTCONS_00015880;MTCONS_00008748;MTCONS_00011771;MTCONS_00011140;MTCONS_00023684;MTCONS_00036883;MTCONS_00021483;MTCONS_00013429;MTCONS_00016094;MTCONS_00002649;MTCONS_00022934;MTCONS_00008749;MTCONS_00036528;MTCONS_00023974;MTCONS_00039471;MTCONS_00020380;BMSK0015260.1_dup1;BMSK0002410.1_dup1;BMSK0010027.1_dup1;BMSK00…	K00923+K05858+K01106+K00921+K01109+K00914+K00140+K00889+K18082+K10572+K20278+K01110+K21797
Signaling pathways regulating pluripotency of stem cells	19	155	0.832416	0.999986	ko04550	MTCONS_00001247;MTCONS_00030782;MTCONS_00049392;MTCONS_00030607;MTCONS_00048175;MTCONS_00039637;MTCONS_00049259;MTCONS_00016217;MTCONS_00040463;MTCONS_00042449;MTCONS_00049391;MTCONS_00030779;MTCONS_00030781;BMSK0004265.1_dup1;BMSK0005367.1_dup1;BMSK0010744.1_dup1;BMSK0010275.1_dup1;BMSK0004639.1_dup1;BMSK0003758.1_dup1	K04368+K11421+K11488+K08026+K05093+K02842+K04501+K04441+K05087+K04371+K04456+K02157+K14439
Ascorbate and aldarate metabolism	15	125	0.834349	0.999986	ko00053	MTCONS_00039021;MTCONS_00015355;MTCONS_00015880;MTCONS_00004121;MTCONS_00048739;MTCONS_00035789;MTCONS_00008813;MTCONS_00031694;BMSK0012921.1_dup1;BMSK0006974.1_dup1;BMSK0005407.1_dup1;BMSK0016011.1_dup1;BMSK0013038.1_dup1;BMSK0007931.1_dup1;BMSK0016012.1_dup1	K00699+K01053+K00423+K00128
Renin-angiotensin system	8	71	0.83624	0.999986	ko04614	MTCONS_00047825;MTCONS_00019801;MTCONS_00012190;MTCONS_00012185;BMSK0002543.1_dup1;BMSK0015492.1_dup1;BMSK0004785.1_dup1;BMSK0004780.1_dup1	K01283+K08780+K11140+K01322+K11141
Protein export	5	47	0.838781	0.999986	ko03060	MTCONS_00042249;BMSK0010502.1_dup1;BMSK0008393.1_dup1;BMSK0012115.1_dup1;BMSK0007793.1_dup1	K12947+K13431+K09490+K03217+K09647
Basal transcription factors	12	103	0.843524	0.999986	ko03022	MTCONS_00002596;MTCONS_00050192;MTCONS_00002597;MTCONS_00020186;MTCONS_00021997;BMSK0004367.1_dup1;BMSK0003756.1_dup1;BMSK0008987.1_dup1;BMSK0010110.1_dup1;BMSK0002216.1_dup1;BMSK0004985.1_dup1;BMSK0004103.1_dup1	K03129+K03138+K03144+K03142+K03141+K03125+K03120+K03127+K06634
Butanoate metabolism	4	39	0.843768	0.999986	ko00650	MTCONS_00040551;MTCONS_00029266;BMSK0010280.1_dup1;BMSK0011257.1_dup1	K00022+K01027+K00248+K01641
Hedgehog signaling pathway	8	72	0.847363	0.999986	ko04340	MTCONS_00023177;MTCONS_00022519;MTCONS_00022520;BMSK0007530.1_dup1;BMSK0001359.1_dup1;BMSK0011091.1_dup1;BMSK0010161.1_dup1;BMSK0000609.1_dup1	K06232+K10523+K10151+K06226+K04678+K06233
alpha-Linolenic acid metabolism	5	48	0.852	0.999986	ko00592	MTCONS_00050546;MTCONS_00006658;BMSK0002493.1_dup1;BMSK0002495.1_dup1;BMSK0003225.1_dup1	K01047+K10226+K00232
Pertussis	7	65	0.858626	0.999986	ko05133	MTCONS_00016217;MTCONS_00013244;MTCONS_00039997;MTCONS_00041481;MTCONS_00042725;BMSK0004265.1_dup1;BMSK0005367.1_dup1	K04441+K12800+K02183+K04397+K05719+K04371
Pyrimidine metabolism	10	89	0.858677	0.999986	ko00240	MTCONS_00041176;MTCONS_00038278;MTCONS_00019026;MTCONS_00014999;MTCONS_00011553;MTCONS_00004423;MTCONS_00004420;BMSK0002447.1_dup1;BMSK0009397.1_dup1;BMSK0003833.1_dup1	K13421+K01464+K00207+K00876+K00560+K11540+K10808+K01081+K19970+K01520
Taste transduction	6	57	0.860583	0.999986	ko04742	MTCONS_00015943;MTCONS_00025963;MTCONS_00011140;MTCONS_00043515;MTCONS_00015941;BMSK0013430.1_dup1	K08048+K04615+K04131
RIG-I-like receptor signaling pathway	7	66	0.869033	0.999986	ko04622	MTCONS_00016217;MTCONS_00042961;MTCONS_00022277;BMSK0011104.1_dup1;BMSK0001114.1_dup1;BMSK0001403.1_dup1;BMSK0004770.1_dup1	K04441+K04467+K12654+K04427+K04398
Circadian rhythm	4	42	0.882612	0.999986	ko04710	MTCONS_00015484;BMSK0000513.1_dup1;BMSK0007570.1_dup1;BMSK0000443.1_dup1	K02295+K07200+K03868+K02633
Glycolysis / Gluconeogenesis	10	92	0.884392	0.999986	ko00010	MTCONS_00009793;MTCONS_00025979;MTCONS_00038026;MTCONS_00010187;MTCONS_00013244;MTCONS_00009088;BMSK0011689.1_dup1;BMSK0006974.1_dup1;BMSK0000842.1_dup1;BMSK0005160.1_dup1	K01596+K00161+K15779+K00128+K01084+K00873
Tryptophan metabolism	7	68	0.887953	0.999986	ko00380	MTCONS_00040551;MTCONS_00015279;MTCONS_00028526;BMSK0006974.1_dup1;BMSK0012808.1_dup1;BMSK0014536.1_dup1;BMSK0009925.1_dup1	K00022+K01432+K00164+K00128+K00463
Proteoglycans in cancer	47	374	0.893	0.999986	ko05205	MTCONS_00001247;MTCONS_00001353;MTCONS_00018434;MTCONS_00039637;MTCONS_00011891;MTCONS_00038201;MTCONS_00032104;MTCONS_00029443;MTCONS_00016217;MTCONS_00016962;MTCONS_00050640;MTCONS_00041880;MTCONS_00006658;MTCONS_00018373;MTCONS_00040463;MTCONS_00016442;MTCONS_00003923;MTCONS_00038025;MTCONS_00033303;MTCONS_00041786;MTCONS_00042449;MTCONS_00009886;MTCONS_00021455;MTCONS_00032103;MTCONS_00042725…	K04368+K17388+K05692+K02842+K03099+K04958+K04441+K04451+K05760+K10380+K12330+K06255+K05087+K03685+K05719+K05763+K07203+K04371+K04456+K01365+K06226+K06269+K12823+K04365
Lysosome	33	271	0.897246	0.999986	ko04142	MTCONS_00047676;MTCONS_00053069;MTCONS_00010221;MTCONS_00050615;MTCONS_00010224;MTCONS_00011713;MTCONS_00002241;MTCONS_00053054;MTCONS_00010156;MTCONS_00047675;MTCONS_00040050;MTCONS_00027165;MTCONS_00050616;MTCONS_00007890;MTCONS_00004423;MTCONS_00036206;BMSK0007502.1_dup1;BMSK0003387.1_dup1;BMSK0008118.1_dup1;BMSK0005755.1_dup1;BMSK0007868.1_dup1;BMSK0013003.1_dup1;BMSK0004529.1_dup1;BMSK000448…	K12384+K12385+K19363+K12301+K01135+K14410+K01444+K02144+K12397+K12316+K12309+K01373+K01374+K12391+K01052+K01195+K12387+K01365+K01204+K01189+K12396
Neuroactive ligand-receptor interaction	35	286	0.897334	0.999986	ko04080	MTCONS_00006012;MTCONS_00012896;MTCONS_00023308;MTCONS_00014608;MTCONS_00004803;MTCONS_00019712;MTCONS_00004234;MTCONS_00053240;MTCONS_00025963;MTCONS_00045380;MTCONS_00000308;MTCONS_00011140;MTCONS_00034883;MTCONS_00022224;MTCONS_00004232;MTCONS_00029962;MTCONS_00004233;MTCONS_00050441;MTCONS_00044953;MTCONS_00001990;MTCONS_00006608;MTCONS_00043515;MTCONS_00019988;MTCONS_00039885;MTCONS_00007976…	K05210+K08375+K04282+K04216+K04223+K05185+K04306+K04237+K04615+K05212+K04249+K04809+K05209+K05202+K04266+K05195+K04131+K04576+K04577
Porphyrin and chlorophyll metabolism	14	126	0.899593	0.999986	ko00860	MTCONS_00039021;MTCONS_00015355;MTCONS_00048739;MTCONS_00035789;MTCONS_00000014;MTCONS_00008813;BMSK0013044.1_dup1;BMSK0004529.1_dup1;BMSK0012921.1_dup1;BMSK0016011.1_dup1;BMSK0013038.1_dup1;BMSK0007931.1_dup1;BMSK0014923.1_dup1;BMSK0016012.1_dup1	K00699+K01698+K02259+K01195+K14163
Cysteine and methionine metabolism	9	86	0.900297	0.999986	ko00270	MTCONS_00036017;MTCONS_00025353;MTCONS_00050979;MTCONS_00036019;BMSK0008751.1_dup1;BMSK0011383.1_dup1;BMSK0005147.1_dup1;BMSK0012469.1_dup1;BMSK0011775.1_dup1	K09880+K21456+K00558+K11204+K00547+K01011+K00802
Caffeine metabolism	3	35	0.904691	0.999986	ko00232	MTCONS_00046773;BMSK0004789.1_dup1;BMSK0013168.1_dup1	K00106
Vibrio cholerae infection	13	119	0.905248	0.999986	ko05110	MTCONS_00018434;MTCONS_00006658;MTCONS_00020878;MTCONS_00040050;BMSK0011700.1_dup1;BMSK0001576.1_dup1;BMSK0009900.1_dup1;BMSK0009079.1_dup1;BMSK0005759.1_dup1;BMSK0013847.1_dup1;BMSK0014310.1_dup1;BMSK0010705.1_dup1;BMSK0015783.1_dup1	K05692+K02149+K02144+K04632+K05701+K10950+K09582+K02153+K02148
NF-kappa B signaling pathway	5	54	0.913596	0.999986	ko04064	MTCONS_00042961;MTCONS_00022277;BMSK0011104.1_dup1;BMSK0001403.1_dup1;BMSK0002717.1_dup1	K04467+K04427+K03097
Carbohydrate digestion and absorption	8	80	0.916044	0.999986	ko04973	MTCONS_00025584;MTCONS_00035472;MTCONS_00025583;BMSK0011058.1_dup1;BMSK0011847.1_dup1;BMSK0010744.1_dup1;BMSK0000842.1_dup1;BMSK0001661.1_dup1	K01539+K01176+K01229+K04456+K01084+K01540
Metabolism of xenobiotics by cytochrome P450	17	153	0.917763	0.999986	ko00980	MTCONS_00045949;MTCONS_00039021;MTCONS_00015355;MTCONS_00045843;MTCONS_00045948;MTCONS_00048739;MTCONS_00035789;MTCONS_00008813;MTCONS_00041172;MTCONS_00041175;BMSK0012921.1_dup1;BMSK0016011.1_dup1;BMSK0013038.1_dup1;BMSK0007931.1_dup1;BMSK0011518.1_dup1;BMSK0016012.1_dup1;BMSK0002084.1_dup1	K00078+K00699+K04097+K00079
Histidine metabolism	1	16	0.921021	0.999986	ko00340	BMSK0006974.1_dup1	K00128
Hematopoietic cell lineage	5	55	0.921311	0.999986	ko04640	MTCONS_00012190;MTCONS_00012185;BMSK0006871.1_dup1;BMSK0004785.1_dup1;BMSK0004780.1_dup1	K11140+K06483
Arginine and proline metabolism	5	55	0.921311	0.999986	ko00330	MTCONS_00005343;BMSK0006974.1_dup1;BMSK0012469.1_dup1;BMSK0003392.1_dup1;BMSK0005711.1_dup1	K12259+K00128+K00802+K00286+K13240
Fructose and mannose metabolism	5	56	0.928409	0.999986	ko00051	MTCONS_00024068;MTCONS_00000512;MTCONS_00034417;MTCONS_00031886;BMSK0013599.1_dup1	K00011+K00008
Protein digestion and absorption	46	378	0.930632	0.999986	ko04974	MTCONS_00041254;MTCONS_00025584;MTCONS_00030607;MTCONS_00035472;MTCONS_00015817;MTCONS_00043098;MTCONS_00022744;MTCONS_00029312;MTCONS_00046452;MTCONS_00026641;MTCONS_00019801;MTCONS_00025027;MTCONS_00011306;MTCONS_00001246;MTCONS_00029311;MTCONS_00037833;MTCONS_00040464;MTCONS_00044944;MTCONS_00028407;MTCONS_00047945;MTCONS_00052329;MTCONS_00033286;MTCONS_00052426;MTCONS_00052613;MTCONS_00035537…	K06236+K01539+K06237+K01298+K08780+K16630+K19721+K08606+K19720+K08187+K01540
Purine metabolism	31	265	0.931757	0.999986	ko00230	MTCONS_00043080;MTCONS_00015943;MTCONS_00016619;MTCONS_00003342;MTCONS_00028168;MTCONS_00028488;MTCONS_00034588;MTCONS_00001268;MTCONS_00003341;MTCONS_00028487;MTCONS_00028166;MTCONS_00031186;MTCONS_00012321;MTCONS_00032319;MTCONS_00046773;MTCONS_00025190;MTCONS_00016618;MTCONS_00009088;MTCONS_00013819;MTCONS_00015941;MTCONS_00035738;MTCONS_00048382;BMSK0004789.1_dup1;BMSK0001186.1_dup1;BMSK00000…	K01951+K08048+K19572+K01769+K13811+K13293+K01490+K08045+K01587+K13485+K00106+K15779+K00764+K01939+K01487+K10808+K01081+K19970+K06928+K00942+K00873
Axon guidance	32	273	0.932894	0.999986	ko04360	MTCONS_00001353;MTCONS_00006609;MTCONS_00029443;MTCONS_00001255;MTCONS_00004234;MTCONS_00016442;MTCONS_00003923;MTCONS_00021685;MTCONS_00020961;MTCONS_00004232;MTCONS_00004233;MTCONS_00001257;MTCONS_00045687;MTCONS_00042725;MTCONS_00037472;MTCONS_00032841;MTCONS_00003653;MTCONS_00005087;BMSK0015820.1_dup1;BMSK0005289.1_dup1;BMSK0004265.1_dup1;BMSK0000921.1_dup1;BMSK0010793.1_dup1;BMSK0010730.1_du…	K17388+K06820+K06619+K04237+K16351+K06268+K06842+K05719+K12757+K05746+K07525+K04964+K04352+K04371+K05463+K07520+K07523+K06226
Glyoxylate and dicarboxylate metabolism	5	57	0.934931	0.999986	ko00630	MTCONS_00015279;BMSK0015235.1_dup1;BMSK0012694.1_dup1;BMSK0010252.1_dup1;BMSK0003871.1_dup1	K01432+K11529+K00281+K01681+K01816
Glycine, serine and threonine metabolism	12	117	0.936875	0.999986	ko00260	MTCONS_00033001;MTCONS_00022837;MTCONS_00010740;MTCONS_00010591;MTCONS_00053278;BMSK0009281.1_dup1;BMSK0015235.1_dup1;BMSK0009762.1_dup1;BMSK0010863.1_dup1;BMSK0012694.1_dup1;BMSK0006880.1_dup1;BMSK0006881.1_dup1	K00306+K00108+K11529+K01620+K00281
Salmonella infection	16	150	0.93909	0.999986	ko05132	MTCONS_00001353;MTCONS_00018434;MTCONS_00029443;MTCONS_00010312;MTCONS_00016217;MTCONS_00006658;MTCONS_00016442;MTCONS_00003923;MTCONS_00049896;BMSK0004265.1_dup1;BMSK0001576.1_dup1;BMSK0009900.1_dup1;BMSK0005367.1_dup1;BMSK0003926.1_dup1;BMSK0007558.1_dup1;BMSK0012194.1_dup1	K17388+K05692+K10414+K04441+K05748+K04371+K05701+K10413
Circadian rhythm - fly	3	39	0.939237	0.999986	ko04711	MTCONS_00001230;MTCONS_00041832;BMSK0000443.1_dup1	K09057+K12074+K02633
Linoleic acid metabolism	2	29	0.939937	0.999986	ko00591	MTCONS_00050546;BMSK0003225.1_dup1	K01047
Malaria	1	18	0.942505	0.999986	ko05144	BMSK0010961.1_dup1	K04659
Steroid hormone biosynthesis	12	119	0.945182	0.999986	ko00140	MTCONS_00039021;MTCONS_00012998;MTCONS_00015355;MTCONS_00048739;MTCONS_00035789;MTCONS_00008813;BMSK0012921.1_dup1;BMSK0016011.1_dup1;BMSK0013038.1_dup1;BMSK0007931.1_dup1;BMSK0010293.1_dup1;BMSK0016012.1_dup1	K00699+K00489+K01016
Maturity onset diabetes of the young	3	40	0.945841	0.999986	ko04950	MTCONS_00030607;MTCONS_00052099;BMSK0010050.1_dup1	K08026+K04526+K08040
GABAergic synapse	14	136	0.947234	0.999986	ko04727	MTCONS_00015943;MTCONS_00014608;MTCONS_00045738;MTCONS_00025963;MTCONS_00011140;MTCONS_00001268;MTCONS_00023342;MTCONS_00001172;MTCONS_00043515;MTCONS_00015941;BMSK0011207.1_dup1;BMSK0008912.1_dup1;BMSK0010888.1_dup1;BMSK0000007.1_dup1	K08048+K05185+K01425+K04615+K08045+K04534+K15015+K04539
Type I diabetes mellitus	2	31	0.953769	0.999986	ko04940	MTCONS_00052099;BMSK0001149.1_dup1	K04526+K04077
Vasopressin-regulated water reabsorption	6	70	0.955367	0.999986	ko04962	MTCONS_00008942;MTCONS_00010312;BMSK0011700.1_dup1;BMSK0003926.1_dup1;BMSK0007558.1_dup1;BMSK0012194.1_dup1	K13502+K10414+K04632+K10413
Retinol metabolism	15	148	0.959192	0.999986	ko00830	MTCONS_00039021;MTCONS_00015355;MTCONS_00000551;MTCONS_00048739;MTCONS_00035789;MTCONS_00008813;MTCONS_00044858;MTCONS_00043154;BMSK0002016.1_dup1;BMSK0012921.1_dup1;BMSK0014530.1_dup1;BMSK0016011.1_dup1;BMSK0013038.1_dup1;BMSK0007931.1_dup1;BMSK0016012.1_dup1	K00699+K11155+K15734+K11153
Complement and coagulation cascades	4	53	0.962233	0.999986	ko04610	MTCONS_00002762;MTCONS_00002767;MTCONS_00002766;BMSK0012819.1_dup1	K03900
Peroxisome	29	264	0.96725	0.999986	ko04146	MTCONS_00036414;MTCONS_00047984;MTCONS_00035120;MTCONS_00033001;MTCONS_00032508;MTCONS_00047985;MTCONS_00017223;MTCONS_00032265;MTCONS_00046773;MTCONS_00010740;MTCONS_00010591;MTCONS_00028758;MTCONS_00023945;MTCONS_00053278;MTCONS_00042411;BMSK0004789.1_dup1;BMSK0013843.1_dup1;BMSK0002493.1_dup1;BMSK0004246.1_dup1;BMSK0000576.1_dup1;BMSK0012505.1_dup1;BMSK0002495.1_dup1;BMSK0013989.1_dup1;BMSK001…	K05677+K00272+K00306+K13356+K00869+K00106+K13341+K01897+K00232+K13343+K00477+K13239+K13353+K13339
Chemical carcinogenesis	16	160	0.968387	0.999986	ko05204	MTCONS_00039021;MTCONS_00015355;MTCONS_00048739;MTCONS_00035789;MTCONS_00001990;MTCONS_00008813;MTCONS_00041172;MTCONS_00050374;MTCONS_00041175;BMSK0012921.1_dup1;BMSK0016011.1_dup1;BMSK0013038.1_dup1;BMSK0007931.1_dup1;BMSK0011518.1_dup1;BMSK0016012.1_dup1;BMSK0002084.1_dup1	K00699+K04809+K04097+K00079
Homologous recombination	6	77	0.977258	0.999986	ko03440	MTCONS_00027331;MTCONS_00029430;BMSK0004382.1_dup1;BMSK0007054.1_dup1;BMSK0004415.1_dup1;BMSK0013151.1_dup1	K10901+K12173+K10739+K10605+K10866+K08991
Amino sugar and nucleotide sugar metabolism	11	123	0.978909	0.999986	ko00520	MTCONS_00003264;MTCONS_00023097;MTCONS_00041984;MTCONS_00029559;MTCONS_00016379;MTCONS_00023098;MTCONS_00009088;BMSK0015733.1_dup1;BMSK0014833.1_dup1;BMSK0012860.1_dup1;BMSK0006128.1_dup1	K01183+K01784+K00698+K00326+K15779+K00621+K00972
Drug metabolism - cytochrome P450	13	142	0.981467	0.999986	ko00982	MTCONS_00039021;MTCONS_00015355;MTCONS_00048739;MTCONS_00035789;MTCONS_00008813;MTCONS_00041172;MTCONS_00041175;BMSK0012921.1_dup1;BMSK0016011.1_dup1;BMSK0013038.1_dup1;BMSK0007931.1_dup1;BMSK0011518.1_dup1;BMSK0016012.1_dup1	K00699+K04097
Pathogenic Escherichia coli infection	11	125	0.982098	0.999986	ko05130	MTCONS_00001353;MTCONS_00018434;MTCONS_00029443;MTCONS_00001255;MTCONS_00006658;MTCONS_00016442;MTCONS_00003923;MTCONS_00001257;MTCONS_00042725;BMSK0009900.1_dup1;BMSK0000003.1_dup1	K17388+K05692+K06619+K05719
Phototransduction	1	27	0.986229	0.999986	ko04744	MTCONS_00039997	K02183
Phagosome	27	266	0.988519	0.999986	ko04145	MTCONS_00018434;MTCONS_00005635;MTCONS_00010312;MTCONS_00006658;MTCONS_00011140;MTCONS_00020878;MTCONS_00040050;MTCONS_00003917;MTCONS_00042725;MTCONS_00036883;MTCONS_00013429;MTCONS_00046278;BMSK0006833.1_dup1;BMSK0010961.1_dup1;BMSK0009900.1_dup1;BMSK0013501.1_dup1;BMSK0009079.1_dup1;BMSK0003926.1_dup1;BMSK0007558.1_dup1;BMSK0008349.1_dup1;BMSK0012194.1_dup1;BMSK0014310.1_dup1;BMSK0000188.1_dup…	K05692+K00921+K10414+K00914+K02149+K02144+K12478+K05719+K13885+K04659+K01365+K08517+K10413+K02153+K08488+K13240+K02148
Tuberculosis	17	183	0.988795	0.999986	ko05152	MTCONS_00016217;MTCONS_00011140;MTCONS_00020961;MTCONS_00040050;MTCONS_00039997;MTCONS_00010093;MTCONS_00003917;MTCONS_00036883;MTCONS_00013429;MTCONS_00048592;BMSK0004265.1_dup1;BMSK0007440.1_dup1;BMSK0005367.1_dup1;BMSK0010744.1_dup1;BMSK0011681.1_dup1;BMSK0004770.1_dup1;BMSK0001149.1_dup1	K04441+K00914+K06268+K02144+K02183+K04498+K12478+K08539+K04371+K04456+K10049+K04398+K04077
Non-alcoholic fatty liver disease (NAFLD)	23	236	0.990539	0.999986	ko04932	MTCONS_00045978;MTCONS_00045856;MTCONS_00015355;MTCONS_00052099;MTCONS_00042463;MTCONS_00009172;MTCONS_00041481;MTCONS_00045974;MTCONS_00042445;BMSK0014890.1_dup1;BMSK0006958.1_dup1;BMSK0004001.1_dup1;BMSK0002922.1_dup1;BMSK0012921.1_dup1;BMSK0010744.1_dup1;BMSK0005752.1_dup1;BMSK0011652.1_dup1;BMSK0013406.1_dup1;BMSK0001445.1_dup1;BMSK0000513.1_dup1;BMSK0004770.1_dup1;BMSK0007615.1_dup1;BMSK0001…	K04527+K00234+K04526+K07297+K04397+K04426+K08860+K04456+K09027+K03237+K00236+K03934+K07200+K04398+K07197
Cytokine-cytokine receptor interaction	1	31	0.992706	0.999986	ko04060	MTCONS_00002908	K22628
Bacterial invasion of epithelial cells	15	174	0.994133	0.999986	ko05100	MTCONS_00005456;MTCONS_00011403;MTCONS_00036938;MTCONS_00018434;MTCONS_00050640;MTCONS_00006658;MTCONS_00011402;MTCONS_00036939;MTCONS_00042725;MTCONS_00035789;MTCONS_00049896;MTCONS_00005459;BMSK0015465.1_dup1;BMSK0006153.1_dup1;BMSK0009900.1_dup1	K05691+K17447+K13708+K05692+K05760+K05719+K05748+K04438
Herpes simplex infection	29	294	0.994473	0.999986	ko05168	MTCONS_00002596;MTCONS_00016962;MTCONS_00042961;MTCONS_00049004;MTCONS_00019419;MTCONS_00010093;MTCONS_00021047;MTCONS_00049003;MTCONS_00002597;MTCONS_00020186;MTCONS_00013856;MTCONS_00022277;MTCONS_00009254;BMSK0011104.1_dup1;BMSK0004001.1_dup1;BMSK0007440.1_dup1;BMSK0001403.1_dup1;BMSK0011652.1_dup1;BMSK0009637.1_dup1;BMSK0002216.1_dup1;BMSK0004770.1_dup1;BMSK0004684.1_dup1;BMSK0004465.1_dup1;B…	K03129+K04451+K04467+K12893+K12891+K04498+K14284+K12892+K12896+K08860+K04427+K03237+K03120+K04398+K15414+K06269+K02087+K02633+K03097+K03127
Steroid biosynthesis	1	33	0.994691	0.999986	ko00100	BMSK0013003.1_dup1	K01052
Cardiac muscle contraction	6	94	0.996135	0.999986	ko04260	MTCONS_00025584;MTCONS_00035472;MTCONS_00025583;MTCONS_00010677;MTCONS_00000284;BMSK0001661.1_dup1	K01539+K10373+K17751+K01540
Pancreatic secretion	24	260	0.996784	0.999986	ko04972	MTCONS_00025584;MTCONS_00015943;MTCONS_00035472;MTCONS_00008754;MTCONS_00038201;MTCONS_00019801;MTCONS_00050546;MTCONS_00008748;MTCONS_00019907;MTCONS_00001268;MTCONS_00025583;MTCONS_00008749;MTCONS_00038202;MTCONS_00015941;MTCONS_00020380;MTCONS_00005087;BMSK0005025.1_dup1;BMSK0011700.1_dup1;BMSK0005164.1_dup1;BMSK0001661.1_dup1;BMSK0000007.1_dup1;BMSK0007077.1_dup1;BMSK0003225.1_dup1;BMSK001343…	K01539+K08048+K05858+K04958+K01298+K08780+K01047+K05030+K08045+K04964+K04634+K04632+K04936+K01540+K14073+K04131
Biosynthesis of unsaturated fatty acids	4	75	0.997046	0.999986	ko01040	MTCONS_00006658;MTCONS_00029194;BMSK0002493.1_dup1;BMSK0002495.1_dup1	K10226+K10250+K00232
Olfactory transduction	4	79	0.998193	0.999986	ko04740	MTCONS_00006658;MTCONS_00002260;MTCONS_00039997;BMSK0007680.1_dup1	K13752+K19695+K02183+K19477
Ribosome	12	167	0.999043	0.999986	ko03010	MTCONS_00012742;MTCONS_00024196;MTCONS_00020320;MTCONS_00024195;MTCONS_00023334;MTCONS_00047131;MTCONS_00043573;BMSK0009368.1_dup1;BMSK0010401.1_dup1;BMSK0014831.1_dup1;BMSK0015942.1_dup1;BMSK0010284.1_dup1	K02891+K02893+K02980+K02937+K02863+K02867+K02949+K02935
Oxidative phosphorylation	16	208	0.999291	0.999986	ko00190	MTCONS_00015355;MTCONS_00051913;MTCONS_00051923;MTCONS_00020878;MTCONS_00040050;MTCONS_00051918;BMSK0013044.1_dup1;BMSK0014890.1_dup1;BMSK0012921.1_dup1;BMSK0013406.1_dup1;BMSK0001445.1_dup1;BMSK0009079.1_dup1;BMSK0014310.1_dup1;BMSK0010705.1_dup1;BMSK0001373.1_dup1;BMSK0015783.1_dup1	K00234+K02258+K02149+K02144+K02259+K00236+K03934+K02153+K02148
Huntington's disease	47	498	0.999836	0.999986	ko05016	MTCONS_00002596;MTCONS_00044898;MTCONS_00006012;MTCONS_00007634;MTCONS_00012998;MTCONS_00021328;MTCONS_00008754;MTCONS_00038201;MTCONS_00015355;MTCONS_00016962;MTCONS_00009793;MTCONS_00008748;MTCONS_00024430;MTCONS_00011674;MTCONS_00010093;MTCONS_00002597;MTCONS_00044899;MTCONS_00020186;MTCONS_00008749;MTCONS_00044504;MTCONS_00023749;MTCONS_00038202;MTCONS_00010648;MTCONS_00045721;MTCONS_00040461…	K03129+K11831+K05210+K11143+K10408+K11829+K05858+K04958+K00234+K04451+K11826+K04498+K09565+K11644+K05863+K04634+K04533+K00236+K03934+K03120+K04398+K03016+K11827
RNA polymerase	6	141	0.999985	0.999986	ko03020	MTCONS_00001990;BMSK0005687.1_dup1;BMSK0010471.1_dup1;BMSK0014323.1_dup1;BMSK0008186.1_dup1;BMSK0010236.1_dup1	K03002+K14721+K03016+K03023
Parkinson's disease	13	219	0.999986	0.999986	ko05012	MTCONS_00015355;MTCONS_00001268;MTCONS_00044504;MTCONS_00039885;MTCONS_00040461;BMSK0014890.1_dup1;BMSK0014638.1_dup1;BMSK0012921.1_dup1;BMSK0013406.1_dup1;BMSK0001445.1_dup1;BMSK0000007.1_dup1;BMSK0001373.1_dup1;BMSK0015308.1_dup1	K00234+K08045+K09565+K04266+K05863+K10578+K00236+K03934+K08669

## Sheet: Qiufeng-VS-Nd-sD 
Data S11 KEGG Pathway Enrichment Analysis of DEGs in Qiufeng vs. Nd-sD
Pathway	DEGs with pathway annotation (3892)	All genes with pathway annotation (18656)	Pvalue	Qvalue	Pathway ID	Genes	KOs
Fanconi anemia pathway	79	217	8.48e-08	2.51e-05	ko03460	MTCONS_00016627;MTCONS_00024737;MTCONS_00003830;MTCONS_00053146;MTCONS_00021995;MTCONS_00012084;MTCONS_00016632;MTCONS_00030351;MTCONS_00031150;MTCONS_00023676;MTCONS_00038164;MTCONS_00043942;MTCONS_00033512;MTCONS_00053240;MTCONS_00018891;MTCONS_00032428;MTCONS_00027331;MTCONS_00001110;MTCONS_00011826;MTCONS_00001097;MTCONS_00010740;MTCONS_00038672;MTCONS_00000271;MTCONS_00022855;MTCONS_00010558…	K15362+K10848+K02350+K03165+K08991+K10901+K10895+K03515+K10882+K15363+K10990+K10740+K15365+K11511
Acute myeloid leukemia	43	106	3.03e-06	0.000391	ko05221	MTCONS_00037801;MTCONS_00001247;MTCONS_00011891;MTCONS_00032104;MTCONS_00037803;MTCONS_00038025;MTCONS_00018373;MTCONS_00040463;MTCONS_00042961;MTCONS_00009886;MTCONS_00002868;MTCONS_00025484;MTCONS_00052189;MTCONS_00047792;MTCONS_00013407;MTCONS_00032103;MTCONS_00016601;MTCONS_00037805;MTCONS_00002583;MTCONS_00002147;MTCONS_00032105;MTCONS_00013246;MTCONS_00043221;MTCONS_00016258;MTCONS_00043224…	K04491+K04368+K03099+K04467+K04371+K02580+K02633+K07203+K02649+K11224+K04456+K10053
Nucleotide excision repair	79	236	3.97e-06	0.000391	ko03420	MTCONS_00024737;MTCONS_00003830;MTCONS_00007594;MTCONS_00021995;MTCONS_00030351;MTCONS_00023676;MTCONS_00038164;MTCONS_00043942;MTCONS_00033512;MTCONS_00053240;MTCONS_00032428;MTCONS_00001110;MTCONS_00011826;MTCONS_00001097;MTCONS_00038672;MTCONS_00034772;MTCONS_00000271;MTCONS_00006782;MTCONS_00025546;MTCONS_00033095;MTCONS_00022855;MTCONS_00010558;MTCONS_00027133;MTCONS_00013429;MTCONS_00024929…	K10848+K10754+K02324+K10841+K10747+K10843+K10844+K10847+K02326+K04802+K03868+K10740+K10756+K02327+K03506
B cell receptor signaling pathway	42	109	1.78e-05	0.00132	ko04662	MTCONS_00001247;MTCONS_00011891;MTCONS_00032104;MTCONS_00038025;MTCONS_00018373;MTCONS_00040463;MTCONS_00042961;MTCONS_00009886;MTCONS_00022930;MTCONS_00020961;MTCONS_00002868;MTCONS_00046688;MTCONS_00025484;MTCONS_00052189;MTCONS_00047792;MTCONS_00013407;MTCONS_00032103;MTCONS_00016601;MTCONS_00002583;MTCONS_00002147;MTCONS_00032105;MTCONS_00013246;MTCONS_00043221;MTCONS_00016258;MTCONS_00043224…	K04368+K03099+K04467+K06467+K06268+K04371+K04392+K02580+K04734+K02649+K04456+K05730
Colorectal cancer	47	129	3.22e-05	0.0019	ko05210	MTCONS_00037801;MTCONS_00001247;MTCONS_00011891;MTCONS_00032104;MTCONS_00016962;MTCONS_00049259;MTCONS_00037803;MTCONS_00038025;MTCONS_00018373;MTCONS_00040463;MTCONS_00009886;MTCONS_00040557;MTCONS_00002868;MTCONS_00046688;MTCONS_00048387;MTCONS_00031323;MTCONS_00025484;MTCONS_00010558;MTCONS_00047792;MTCONS_00032103;MTCONS_00016601;MTCONS_00037805;MTCONS_00002583;MTCONS_00002147;MTCONS_00032105…	K04491+K04368+K03099+K04451+K04501+K04440+K04371+K04392+K08737+K08735+K08736+K07834+K07203+K02649+K04402+K02085+K04500+K04456
Notch signaling pathway	51	148	8.3e-05	0.00409	ko04330	MTCONS_00042473;MTCONS_00052709;MTCONS_00010878;MTCONS_00003196;MTCONS_00011673;MTCONS_00035538;MTCONS_00012999;MTCONS_00040850;MTCONS_00000011;MTCONS_00003197;MTCONS_00049367;MTCONS_00008362;MTCONS_00039163;MTCONS_00027735;MTCONS_00045928;MTCONS_00003199;MTCONS_00035757;MTCONS_00025897;MTCONS_00011672;MTCONS_00006356;MTCONS_00025362;MTCONS_00004626;MTCONS_00032275;MTCONS_00009211;MTCONS_00037580…	K06065+K20995+K06052+K21635+K06057+K06066+K06064+K02599+K05948+K06063+K06067+K06172+K06053+K04505
Metabolic pathways	608	2569	0.000109073	0.00461	ko01100	MTCONS_00048815;MTCONS_00025396;MTCONS_00000512;MTCONS_00036573;MTCONS_00007737;MTCONS_00043080;MTCONS_00039535;MTCONS_00012244;MTCONS_00016655;MTCONS_00008456;MTCONS_00027026;MTCONS_00045031;MTCONS_00046403;MTCONS_00012998;MTCONS_00018718;MTCONS_00010814;MTCONS_00005801;MTCONS_00006461;MTCONS_00005639;MTCONS_00011214;MTCONS_00031071;MTCONS_00019288;MTCONS_00016686;MTCONS_00052472;MTCONS_00044173…	K00615+K07509+K00011+K02433+K01044+K00665+K01951+K00699+K00453+K01047+K14073+K00902+K01596+K01922+K00489+K13517+K00993+K13644+K12373+K00894+K00921+K00826+K02367+K01620+K01904+K01477+K15728+K05294+K05290+K11140+K01106+K01895+K00864+K01897+K00858+K13506+K09880+K00106+K03103+K06125+K00914+K00234+K01231+K01053+K01109+K07967+K07966+K07968+K00710+K00923+K04487+K01784+K00306+K00030+K00207+K01469+K07508+…
Prostate cancer	59	184	0.000236168	0.00874	ko05215	MTCONS_00037801;MTCONS_00001247;MTCONS_00011891;MTCONS_00032104;MTCONS_00016962;MTCONS_00037803;MTCONS_00048175;MTCONS_00038025;MTCONS_00018373;MTCONS_00052099;MTCONS_00042463;MTCONS_00040463;MTCONS_00042961;MTCONS_00009886;MTCONS_00042465;MTCONS_00002868;MTCONS_00025484;MTCONS_00052189;MTCONS_00042446;MTCONS_00028025;MTCONS_00047792;MTCONS_00013407;MTCONS_00052460;MTCONS_00032103;MTCONS_00016601…	K04491+K04368+K03099+K04451+K05093+K04526+K05086+K04467+K05087+K04371+K02580+K09487+K04362+K01110+K04734+K07203+K02649+K09048+K06626+K15593+K04456+K04079
T cell receptor signaling pathway	44	129	0.000318395	0.0105	ko04660	MTCONS_00001247;MTCONS_00011891;MTCONS_00032104;MTCONS_00038025;MTCONS_00018373;MTCONS_00040463;MTCONS_00042961;MTCONS_00009886;MTCONS_00020961;MTCONS_00002868;MTCONS_00010497;MTCONS_00025484;MTCONS_00010496;MTCONS_00052189;MTCONS_00047792;MTCONS_00013407;MTCONS_00032103;MTCONS_00016601;MTCONS_00002583;MTCONS_00002147;MTCONS_00032105;MTCONS_00013246;MTCONS_00043221;MTCONS_00016258;MTCONS_00043224…	K04368+K03099+K04467+K06268+K04371+K07364+K02580+K04734+K02089+K04427+K02649+K01116+K04456+K04409+K05730
Epstein-Barr virus infection	73	243	0.000435743	0.0129	ko05169	MTCONS_00042473;MTCONS_00022938;MTCONS_00052709;MTCONS_00011673;MTCONS_00016962;MTCONS_00012999;MTCONS_00040850;MTCONS_00000011;MTCONS_00049367;MTCONS_00031207;MTCONS_00042961;MTCONS_00040557;MTCONS_00039163;MTCONS_00011013;MTCONS_00019610;MTCONS_00027735;MTCONS_00051634;MTCONS_00046688;MTCONS_00045928;MTCONS_00025897;MTCONS_00011672;MTCONS_00052189;MTCONS_00006356;MTCONS_00019612;MTCONS_00019611…	K06065+K06691+K04451+K02084+K04467+K04440+K06066+K03175+K11838+K04392+K03062+K02580+K06063+K11644+K10591+K06067+K04734+K02089+K04427+K02649+K04402+K06053+K03065+K06626+K04456+K04729+K04398
Endometrial cancer	41	120	0.0004807	0.0129	ko05213	MTCONS_00005457;MTCONS_00037801;MTCONS_00005456;MTCONS_00001247;MTCONS_00011891;MTCONS_00032104;MTCONS_00016962;MTCONS_00037803;MTCONS_00043788;MTCONS_00038025;MTCONS_00018373;MTCONS_00040463;MTCONS_00009886;MTCONS_00002868;MTCONS_00025484;MTCONS_00035789;MTCONS_00047792;MTCONS_00005455;MTCONS_00032103;MTCONS_00016601;MTCONS_00037805;MTCONS_00002583;MTCONS_00002147;MTCONS_00032105;MTCONS_00031553…	K05691+K04491+K04368+K03099+K04451+K04371+K01110+K02649+K04402+K02085+K04456
Pyrimidine metabolism	32	89	0.000718316	0.0177	ko00240	MTCONS_00019026;MTCONS_00038279;MTCONS_00018385;MTCONS_00045762;MTCONS_00005568;MTCONS_00018057;MTCONS_00049092;MTCONS_00017657;MTCONS_00041176;MTCONS_00014999;MTCONS_00038278;MTCONS_00018058;MTCONS_00017659;MTCONS_00007589;MTCONS_00038282;MTCONS_00040220;MTCONS_00004420;MTCONS_00031347;MTCONS_00009469;MTCONS_00026417;BMSK0007771.1_dup1;BMSK0015547.1_dup1;BMSK0015553.1_dup1;BMSK0013276.1_dup1;BMS…	K00207+K01464+K00943+K00940+K00876+K01511+K01520+K19970+K13421+K03783+K01489+K11540+K01081+K00757+K00560+K01431+K12304
Glycosylphosphatidylinositol(GPI)-anchor biosynthesis	30	83	0.00094029	0.0214	ko00563	MTCONS_00018824;MTCONS_00030351;MTCONS_00038164;MTCONS_00043940;MTCONS_00032428;MTCONS_00016545;MTCONS_00022855;MTCONS_00011969;MTCONS_00024929;MTCONS_00025394;MTCONS_00045527;MTCONS_00018126;MTCONS_00048739;MTCONS_00030158;MTCONS_00023355;MTCONS_00009881;MTCONS_00016441;MTCONS_00044839;MTCONS_00018508;MTCONS_00043647;MTCONS_00018823;BMSK0002678.1_dup1;BMSK0007979.1_dup1;BMSK0007862.1_dup1;BMSK00…	K05294+K05290+K03434+K05291+K05293+K05289+K05310+K08098+K05283+K03857+K05287+K05286
Chronic myeloid leukemia	44	136	0.00112147	0.0237	ko05220	MTCONS_00011403;MTCONS_00001247;MTCONS_00011891;MTCONS_00032104;MTCONS_00016962;MTCONS_00001255;MTCONS_00049259;MTCONS_00038025;MTCONS_00018373;MTCONS_00040463;MTCONS_00042961;MTCONS_00009886;MTCONS_00002868;MTCONS_00025484;MTCONS_00038133;MTCONS_00052189;MTCONS_00047792;MTCONS_00013407;MTCONS_00032103;MTCONS_00016601;MTCONS_00002583;MTCONS_00002147;MTCONS_00032105;MTCONS_00013246;MTCONS_00043221…	K17447+K04368+K03099+K04451+K06619+K04501+K04467+K04371+K04438+K02580+K06067+K04734+K02089+K02649+K04402+K11224+K04456
PI3K-Akt signaling pathway	144	550	0.0013898	0.0269	ko04151	MTCONS_00041254;MTCONS_00045031;MTCONS_00030607;MTCONS_00045858;MTCONS_00022886;MTCONS_00001247;MTCONS_00011737;MTCONS_00045856;MTCONS_00022744;MTCONS_00029312;MTCONS_00026641;MTCONS_00011891;MTCONS_00032104;MTCONS_00045976;MTCONS_00011396;MTCONS_00015817;MTCONS_00016962;MTCONS_00045854;MTCONS_00029311;MTCONS_00048175;MTCONS_00033220;MTCONS_00025979;MTCONS_00009793;MTCONS_00038026;MTCONS_00038025…	K06236+K01596+K06237+K04527+K04368+K16858+K03099+K05096+K04451+K05093+K04526+K04467+K05087+K06252+K04371+K04392+K03259+K02580+K05631+K09487+K11584+K07207+K03900+K09554+K04362+K04659+K05719+K05629+K16340+K04450+K05636+K04358+K01110+K13304+K06583+K02089+K07203+K02649+K09048+K06626+K11583+K04539+K04456+K01084+K06240+K04079+K05121
Natural killer cell mediated cytotoxicity	33	96	0.00145265	0.0269	ko04650	MTCONS_00011403;MTCONS_00001247;MTCONS_00011891;MTCONS_00032104;MTCONS_00038025;MTCONS_00018373;MTCONS_00040463;MTCONS_00009886;MTCONS_00020961;MTCONS_00002868;MTCONS_00046688;MTCONS_00025484;MTCONS_00047792;MTCONS_00032103;MTCONS_00016601;MTCONS_00002583;MTCONS_00002147;MTCONS_00032105;MTCONS_00013246;MTCONS_00043221;MTCONS_00016258;MTCONS_00043224;MTCONS_00009212;MTCONS_00018176;MTCONS_00050796…	K17447+K04368+K03099+K06268+K04371+K04392+K02649+K01116+K04409+K05730
Prolactin signaling pathway	44	138	0.00155711	0.0271	ko04917	MTCONS_00011403;MTCONS_00018488;MTCONS_00001247;MTCONS_00011891;MTCONS_00032104;MTCONS_00038025;MTCONS_00018373;MTCONS_00052099;MTCONS_00040463;MTCONS_00009886;MTCONS_00040557;MTCONS_00024879;MTCONS_00002868;MTCONS_00025484;MTCONS_00052189;MTCONS_00047792;MTCONS_00033502;MTCONS_00011306;MTCONS_00032103;MTCONS_00050603;MTCONS_00016601;MTCONS_00002583;MTCONS_00002147;MTCONS_00032105;MTCONS_00013246…	K17447+K04695+K04368+K03099+K04526+K04440+K04699+K04371+K02580+K04694+K02649+K11224+K04456
Non-small cell lung cancer	32	93	0.00166956	0.0275	ko05223	MTCONS_00001247;MTCONS_00011891;MTCONS_00032104;MTCONS_00016962;MTCONS_00038025;MTCONS_00018373;MTCONS_00040463;MTCONS_00009886;MTCONS_00002868;MTCONS_00025484;MTCONS_00047792;MTCONS_00032103;MTCONS_00016601;MTCONS_00002583;MTCONS_00002147;MTCONS_00032105;MTCONS_00013246;MTCONS_00043221;MTCONS_00016258;MTCONS_00043224;MTCONS_00009212;MTCONS_00018176;MTCONS_00050796;BMSK0001064.1_dup1;BMSK0013747.…	K04368+K03099+K04451+K04371+K02089+K02649+K04402+K01116+K11224+K04456+K05119
Alcoholism	64	219	0.00201741	0.0314	ko05034	MTCONS_00011403;MTCONS_00001247;MTCONS_00001270;MTCONS_00011891;MTCONS_00032104;MTCONS_00038025;MTCONS_00018373;MTCONS_00040463;MTCONS_00033533;MTCONS_00009886;MTCONS_00023342;MTCONS_00033531;MTCONS_00033534;MTCONS_00001268;MTCONS_00033540;MTCONS_00002868;MTCONS_00025484;MTCONS_00049484;MTCONS_00010558;MTCONS_00033537;MTCONS_00018090;MTCONS_00047792;MTCONS_00039997;MTCONS_00033541;MTCONS_00032103…	K17447+K04368+K08045+K03099+K11252+K04534+K11253+K04371+K05210+K05212+K11251+K06269+K02183+K04266+K05209+K06067+K04450+K11254+K09048+K11406+K04539+K07359
Insulin signaling pathway	100	369	0.00228825	0.0339	ko04910	MTCONS_00043080;MTCONS_00011403;MTCONS_00045031;MTCONS_00018488;MTCONS_00045858;MTCONS_00001247;MTCONS_00052072;MTCONS_00017812;MTCONS_00045856;MTCONS_00011891;MTCONS_00032104;MTCONS_00045976;MTCONS_00036104;MTCONS_00045854;MTCONS_00006322;MTCONS_00025979;MTCONS_00009793;MTCONS_00038026;MTCONS_00038025;MTCONS_00021605;MTCONS_00018373;MTCONS_00052099;MTCONS_00042463;MTCONS_00040463;MTCONS_00009886…	K00665+K17447+K01596+K04695+K04527+K04368+K06086+K03099+K05695+K07188+K04526+K04440+K04371+K04438+K06069+K03259+K06277+K07207+K07190+K06269+K02183+K07195+K07203+K00871+K04694+K02649+K07197+K04456+K01084+K03841+K07189
Jak-STAT signaling pathway	37	115	0.0029587	0.0417	ko04630	MTCONS_00018488;MTCONS_00011891;MTCONS_00032104;MTCONS_00038025;MTCONS_00018373;MTCONS_00009886;MTCONS_00024879;MTCONS_00049046;MTCONS_00025484;MTCONS_00047792;MTCONS_00033502;MTCONS_00011306;MTCONS_00032103;MTCONS_00050603;MTCONS_00016601;MTCONS_00002583;MTCONS_00032105;MTCONS_00013246;MTCONS_00018445;MTCONS_00043221;MTCONS_00016258;MTCONS_00043224;MTCONS_00009212;MTCONS_00001246;MTCONS_00018176…	K04695+K03099+K04699+K00157+K07203+K04694+K02649+K11224+K04456
Ras signaling pathway	107	403	0.00334982	0.0451	ko04014	MTCONS_00011403;MTCONS_00016655;MTCONS_00038886;MTCONS_00021354;MTCONS_00045858;MTCONS_00001247;MTCONS_00011737;MTCONS_00045856;MTCONS_00030771;MTCONS_00011891;MTCONS_00032104;MTCONS_00045976;MTCONS_00034128;MTCONS_00011396;MTCONS_00001255;MTCONS_00045854;MTCONS_00048175;MTCONS_00038025;MTCONS_00018373;MTCONS_00052099;MTCONS_00042463;MTCONS_00040463;MTCONS_00028601;MTCONS_00042961;MTCONS_00009886…	K17447+K01047+K17630+K17638+K04527+K04368+K16858+K08052+K03099+K19613+K05096+K06619+K05093+K04526+K05702+K04467+K05087+K04440+K04371+K18529+K04392+K05210+K10632+K02580+K02183+K02678+K04362+K05209+K01115+K04358+K07834+K04352+K02649+K17635+K01116+K04539+K04456+K04409+K05121
mRNA surveillance pathway	81	294	0.00352562	0.0454	ko03015	MTCONS_00020216;MTCONS_00052709;MTCONS_00033927;MTCONS_00014974;MTCONS_00002615;MTCONS_00031518;MTCONS_00032681;MTCONS_00011673;MTCONS_00050013;MTCONS_00033874;MTCONS_00021782;MTCONS_00012999;MTCONS_00040850;MTCONS_00048038;MTCONS_00042147;MTCONS_00000011;MTCONS_00029976;MTCONS_00040464;MTCONS_00032680;MTCONS_00034644;MTCONS_00011672;MTCONS_00021183;MTCONS_00006356;MTCONS_00021783;MTCONS_00016351…	K13171+K14401+K14411+K14409+K08873+K14406+K14327+K14399+K06100+K11584+K06269+K12882+K11124+K14284+K13126+K14396+K12875+K13917+K14403+K11583+K15542+K14407
Estrogen signaling pathway	65	232	0.00552888	0.0662	ko04915	MTCONS_00011403;MTCONS_00038201;MTCONS_00001247;MTCONS_00001270;MTCONS_00011891;MTCONS_00032104;MTCONS_00025963;MTCONS_00007861;MTCONS_00025642;MTCONS_00034056;MTCONS_00038025;MTCONS_00018373;MTCONS_00040463;MTCONS_00008748;MTCONS_00009886;MTCONS_00023206;MTCONS_00023342;MTCONS_00015941;MTCONS_00001268;MTCONS_00002868;MTCONS_00044130;MTCONS_00011140;MTCONS_00025484;MTCONS_00006782;MTCONS_00028025…	K17447+K04958+K04368+K08045+K03099+K04615+K08042+K06068+K05858+K04534+K08048+K04371+K09487+K03283+K02183+K04450+K04634+K02649+K09048+K04456+K04079
Fc epsilon RI signaling pathway	31	96	0.0058056	0.0662	ko04664	MTCONS_00001247;MTCONS_00011891;MTCONS_00032104;MTCONS_00038025;MTCONS_00018373;MTCONS_00040463;MTCONS_00009886;MTCONS_00040557;MTCONS_00002868;MTCONS_00046688;MTCONS_00025484;MTCONS_00047792;MTCONS_00032103;MTCONS_00016601;MTCONS_00002583;MTCONS_00002147;MTCONS_00032105;MTCONS_00013246;MTCONS_00043221;MTCONS_00016258;MTCONS_00043224;MTCONS_00009212;MTCONS_00018176;MTCONS_00050796;BMSK0013747.1_d…	K04368+K03099+K04440+K04371+K04392+K02649+K01116+K04456+K05730
beta-Alanine metabolism	20	55	0.00581601	0.0662	ko00410	MTCONS_00019026;MTCONS_00021484;MTCONS_00038279;MTCONS_00014201;MTCONS_00004387;MTCONS_00023069;MTCONS_00038278;MTCONS_00021483;MTCONS_00009828;MTCONS_00038282;BMSK0007290.1_dup1;BMSK0001375.1_dup1;BMSK0015547.1_dup1;BMSK0015553.1_dup1;BMSK0005689.1_dup1;BMSK0010296.1_dup1;BMSK0006975.1_dup1;BMSK0003909.1_dup1;BMSK0008650.1_dup1;BMSK0006974.1_dup1	K00207+K00140+K01464+K08660+K13524+K00128+K00797+K07511+K01431+K23146+K01580+K18966
Pathways in cancer	166	668	0.00635279	0.0682	ko05200	MTCONS_00029443;MTCONS_00030607;MTCONS_00005457;MTCONS_00037801;MTCONS_00010878;MTCONS_00005456;MTCONS_00001247;MTCONS_00011737;MTCONS_00003196;MTCONS_00001270;MTCONS_00029312;MTCONS_00011891;MTCONS_00032104;MTCONS_00007861;MTCONS_00016962;MTCONS_00001255;MTCONS_00035538;MTCONS_00049259;MTCONS_00029311;MTCONS_00037803;MTCONS_00048175;MTCONS_00033220;MTCONS_00043788;MTCONS_00038025;MTCONS_00018373…	K17388+K06237+K05691+K04491+K20995+K04368+K16858+K08045+K03099+K08042+K04451+K06619+K06052+K21635+K04501+K05093+K02084+K04467+K05858+K00799+K06229+K03870+K05087+K04440+K07299+K08048+K09592+K03175+K04371+K10456+K04392+K02375+K08737+K08735+K04438+K02580+K02219+K09487+K08736+K02599+K06225+K02183+K02678+K04362+K05126+K04397+K22182+K04514+K09091+K05719+K06067+K04346+K05636+K04358+K01110+K07834+K04734+…
Lysine degradation	61	217	0.00649615	0.0682	ko00310	MTCONS_00018651;MTCONS_00052311;MTCONS_00030782;MTCONS_00014106;MTCONS_00025963;MTCONS_00025642;MTCONS_00021780;MTCONS_00033001;MTCONS_00032495;MTCONS_00012729;MTCONS_00023206;MTCONS_00023014;MTCONS_00022141;MTCONS_00040550;MTCONS_00010740;MTCONS_00044130;MTCONS_00020783;MTCONS_00020288;MTCONS_00000271;MTCONS_00006782;MTCONS_00026739;MTCONS_00023069;MTCONS_00013218;MTCONS_00040551;MTCONS_00024675…	K11424+K09188+K11421+K11431+K20796+K11433+K00306+K11423+K00022+K19199+K11422+K06101+K00128+K00164+K07511+K13647+K09186+K11427
Drug metabolism - other enzymes	72	263	0.00667888	0.0682	ko00983	MTCONS_00007737;MTCONS_00043080;MTCONS_00039535;MTCONS_00039021;MTCONS_00036104;MTCONS_00015355;MTCONS_00039605;MTCONS_00019026;MTCONS_00043788;MTCONS_00025041;MTCONS_00004174;MTCONS_00039022;MTCONS_00038279;MTCONS_00045762;MTCONS_00039363;MTCONS_00005568;MTCONS_00035789;MTCONS_00011197;MTCONS_00031186;MTCONS_00045923;MTCONS_00049092;MTCONS_00041176;MTCONS_00014999;MTCONS_00007736;MTCONS_00048480…	K01044+K03927+K01951+K00699+K00106+K00207+K00799+K01464+K00940+K00876+K01520+K13421+K01489+K00757+K01195+K01431
Amoebiasis	159	639	0.00708024	0.0699	ko05146	MTCONS_00041254;MTCONS_00048257;MTCONS_00030607;MTCONS_00002768;MTCONS_00022886;MTCONS_00030748;MTCONS_00046928;MTCONS_00038186;MTCONS_00022744;MTCONS_00029312;MTCONS_00026641;MTCONS_00049598;MTCONS_00015817;MTCONS_00023162;MTCONS_00012759;MTCONS_00036215;MTCONS_00029311;MTCONS_00030914;MTCONS_00033220;MTCONS_00025769;MTCONS_00011984;MTCONS_00008748;MTCONS_00047945;MTCONS_00033286;MTCONS_00039613…	K06236+K13963+K06237+K10955+K19720+K05858+K05700+K02580+K05636+K04634+K02649+K06240
Focal adhesion	125	491	0.00742927	0.0709	ko04510	MTCONS_00011403;MTCONS_00041254;MTCONS_00029443;MTCONS_00030607;MTCONS_00018434;MTCONS_00022886;MTCONS_00001247;MTCONS_00011737;MTCONS_00036938;MTCONS_00022744;MTCONS_00029312;MTCONS_00026641;MTCONS_00011891;MTCONS_00032104;MTCONS_00011396;MTCONS_00015817;MTCONS_00029311;MTCONS_00033220;MTCONS_00038025;MTCONS_00018373;MTCONS_00016442;MTCONS_00040463;MTCONS_00011984;MTCONS_00047945;MTCONS_00036934…	K17447+K06236+K17388+K06237+K05692+K04368+K16858+K13708+K03099+K05096+K05087+K04440+K06252+K05740+K04371+K05700+K04392+K04438+K06271+K06277+K06269+K03900+K12757+K04659+K04514+K05719+K05636+K01110+K06583+K00907+K02649+K04456+K04409+K06240+K05730
Valine, leucine and isoleucine degradation	30	94	0.00790313	0.0731	ko00280	MTCONS_00025396;MTCONS_00011214;MTCONS_00022809;MTCONS_00028447;MTCONS_00013566;MTCONS_00040550;MTCONS_00021484;MTCONS_00049046;MTCONS_00001978;MTCONS_00004387;MTCONS_00013560;MTCONS_00023069;MTCONS_00040551;MTCONS_00031695;MTCONS_00021483;MTCONS_00014359;MTCONS_00005629;BMSK0000387.1_dup1;BMSK0001375.1_dup1;BMSK0009490.1_dup1;BMSK0013489.1_dup1;BMSK0013488.1_dup1;BMSK0008290.1_dup1;BMSK0011303.1…	K07509+K00826+K07508+K09699+K00020+K00022+K00140+K00157+K08683+K13524+K00128+K00166+K01968+K00827+K07511+K00248+K01969+K00253
Legionellosis	27	83	0.00863756	0.0775	ko05134	MTCONS_00020525;MTCONS_00035951;MTCONS_00035953;MTCONS_00031207;MTCONS_00042961;MTCONS_00023478;MTCONS_00052189;MTCONS_00037998;MTCONS_00013407;MTCONS_00041481;MTCONS_00045661;MTCONS_00045660;MTCONS_00045657;MTCONS_00053305;MTCONS_00045658;MTCONS_00008881;BMSK0005933.1_dup1;BMSK0006890.1_dup1;BMSK0015671.1_dup1;BMSK0005073.1_dup1;BMSK0007319.1_dup1;BMSK0005152.1_dup1;BMSK0015668.1_dup1;BMSK001566…	K03233+K07874+K02084+K03231+K13525+K02580+K03283+K04397+K09414+K04734+K15464+K07953+K04729+K04398
Hepatitis C	48	170	0.013292	0.114	ko05160	MTCONS_00046276;MTCONS_00001247;MTCONS_00011891;MTCONS_00032104;MTCONS_00016962;MTCONS_00038025;MTCONS_00018373;MTCONS_00040463;MTCONS_00031207;MTCONS_00042961;MTCONS_00009886;MTCONS_00044844;MTCONS_00011013;MTCONS_00044843;MTCONS_00002868;MTCONS_00025484;MTCONS_00012453;MTCONS_00052189;MTCONS_00047792;MTCONS_00013407;MTCONS_00032103;MTCONS_00016601;MTCONS_00002583;MTCONS_00002147;MTCONS_00032105…	K13885+K04368+K03099+K04451+K02084+K04467+K06087+K03175+K04371+K06698+K02580+K04734+K08860+K02089+K02649+K04456+K04398
Renal cell carcinoma	47	166	0.0134649	0.114	ko05211	MTCONS_00001247;MTCONS_00011891;MTCONS_00032104;MTCONS_00038025;MTCONS_00018373;MTCONS_00040463;MTCONS_00009886;MTCONS_00032123;MTCONS_00006749;MTCONS_00036241;MTCONS_00002868;MTCONS_00046688;MTCONS_00025484;MTCONS_00038133;MTCONS_00014128;MTCONS_00047792;MTCONS_00035965;MTCONS_00032103;MTCONS_00016601;MTCONS_00040709;MTCONS_00002583;MTCONS_00002147;MTCONS_00032105;MTCONS_00013246;MTCONS_00043221…	K04368+K03099+K03870+K07299+K09592+K04371+K04392+K04438+K06277+K02678+K09105+K09594+K02649+K03868+K03871+K04456+K04409+K01679
cGMP-PKG signaling pathway	75	284	0.0140696	0.116	ko04022	MTCONS_00029443;MTCONS_00025584;MTCONS_00038201;MTCONS_00045858;MTCONS_00001247;MTCONS_00012423;MTCONS_00035550;MTCONS_00042544;MTCONS_00045856;MTCONS_00001270;MTCONS_00043995;MTCONS_00045976;MTCONS_00007861;MTCONS_00045854;MTCONS_00034056;MTCONS_00016442;MTCONS_00052099;MTCONS_00042463;MTCONS_00040463;MTCONS_00008748;MTCONS_00035214;MTCONS_00015941;MTCONS_00020961;MTCONS_00001268;MTCONS_00002868…	K17388+K01539+K04958+K04527+K04368+K12319+K18050+K04952+K08045+K09260+K08042+K04526+K05858+K08048+K06268+K04371+K05850+K04936+K05853+K04139+K06269+K02183+K04514+K04346+K09565+K04450+K05863+K04634+K00907+K09048+K19477+K04456
Inositol phosphate metabolism	60	221	0.0147607	0.118	ko00562	MTCONS_00005639;MTCONS_00043715;MTCONS_00005637;MTCONS_00018197;MTCONS_00020073;MTCONS_00025642;MTCONS_00015880;MTCONS_00011097;MTCONS_00023684;MTCONS_00028898;MTCONS_00008748;MTCONS_00023206;MTCONS_00039471;MTCONS_00021862;MTCONS_00021484;MTCONS_00011771;MTCONS_00022936;MTCONS_00044130;MTCONS_00011140;MTCONS_00036752;MTCONS_00005636;MTCONS_00018189;MTCONS_00016094;MTCONS_00036860;MTCONS_00019840…	K00921+K01106+K03103+K00914+K01109+K00923+K05858+K00140+K21798+K18082+K00469+K01107+K20278+K01858+K00888+K01110+K01116+K01092+K22913
MicroRNAs in cancer	77	294	0.0158433	0.123	ko05206	MTCONS_00010878;MTCONS_00001247;MTCONS_00035550;MTCONS_00027047;MTCONS_00003196;MTCONS_00011891;MTCONS_00027042;MTCONS_00032104;MTCONS_00016962;MTCONS_00001255;MTCONS_00009635;MTCONS_00034363;MTCONS_00034056;MTCONS_00038025;MTCONS_00018373;MTCONS_00003197;MTCONS_00040463;MTCONS_00009886;MTCONS_00029298;MTCONS_00030002;MTCONS_00036692;MTCONS_00013471;MTCONS_00052407;MTCONS_00041483;MTCONS_00025484…	K20995+K04368+K18050+K10373+K03099+K04451+K06619+K05665+K11592+K16866+K06252+K05762+K04438+K02580+K02599+K17461+K01425+K04514+K17383+K01110+K16865+K07203+K05658+K04694+K02085+K06626+K01116
MAPK signaling pathway	99	391	0.0182029	0.138	ko04010	MTCONS_00046281;MTCONS_00045858;MTCONS_00001247;MTCONS_00011737;MTCONS_00045856;MTCONS_00024527;MTCONS_00030771;MTCONS_00011891;MTCONS_00032104;MTCONS_00045976;MTCONS_00011396;MTCONS_00016962;MTCONS_00045854;MTCONS_00048175;MTCONS_00030057;MTCONS_00038025;MTCONS_00018373;MTCONS_00030056;MTCONS_00052099;MTCONS_00042463;MTCONS_00040463;MTCONS_00042961;MTCONS_00009886;MTCONS_00042465;MTCONS_00040557…	K04428+K04527+K04368+K16858+K04867+K08052+K03099+K05096+K04451+K05093+K04373+K04526+K04467+K05087+K04440+K06268+K03175+K04371+K04392+K04459+K04438+K02580+K03283+K04362+K08018+K04346+K04450+K04358+K04352+K04426+K04427+K04416+K04402+K04435+K04461+K04456+K04409+K04729+K05121
N-Glycan biosynthesis	25	80	0.0189204	0.14	ko00510	MTCONS_00027026;MTCONS_00036172;MTCONS_00018239;MTCONS_00036171;MTCONS_00036170;MTCONS_00023014;MTCONS_00010399;MTCONS_00034117;MTCONS_00010400;MTCONS_00036173;MTCONS_00018259;MTCONS_00036453;MTCONS_00036452;MTCONS_00039844;BMSK0013705.1_dup1;BMSK0005112.1_dup1;BMSK0006131.1_dup1;BMSK0014403.1_dup1;BMSK0002446.1_dup1;BMSK0014234.1_dup1;BMSK0005817.1_dup1;BMSK0009735.1_dup1;BMSK0014863.1_dup1;BMSK…	K00902+K01231+K07967+K07966+K07968+K03849+K05546+K13748+K01230+K00736+K01228+K12667+K12670+K03847+K07151+K00721
Dorso-ventral axis formation	48	174	0.0203127	0.147	ko04320	MTCONS_00024268;MTCONS_00010878;MTCONS_00001247;MTCONS_00003196;MTCONS_00011891;MTCONS_00032104;MTCONS_00000293;MTCONS_00038025;MTCONS_00018373;MTCONS_00003197;MTCONS_00040463;MTCONS_00024264;MTCONS_00009886;MTCONS_00009121;MTCONS_00013471;MTCONS_00019541;MTCONS_00002868;MTCONS_00025484;MTCONS_00003199;MTCONS_00025362;MTCONS_00047792;MTCONS_00035965;MTCONS_00032103;MTCONS_00016601;MTCONS_00002583…	K02360+K20995+K04368+K03099+K02184+K02177+K02156+K02602+K04371+K02599+K02678+K03211+K02359+K02175
ECM-receptor interaction	75	290	0.0227056	0.16	ko04512	MTCONS_00041254;MTCONS_00030607;MTCONS_00022886;MTCONS_00022744;MTCONS_00029312;MTCONS_00026641;MTCONS_00015817;MTCONS_00023162;MTCONS_00029311;MTCONS_00033220;MTCONS_00011984;MTCONS_00047945;MTCONS_00033286;MTCONS_00039613;MTCONS_00023165;MTCONS_00040464;MTCONS_00036692;MTCONS_00024879;MTCONS_00018339;MTCONS_00020303;MTCONS_00052329;MTCONS_00046349;MTCONS_00024686;MTCONS_00027368;MTCONS_00046451…	K06236+K06237+K06265+K06252+K06258+K06255+K03900+K04659+K06261+K05719+K05636+K06583+K06260+K06267+K06240
Cysteine and methionine metabolism	26	86	0.0257428	0.166	ko00270	MTCONS_00011214;MTCONS_00036017;MTCONS_00000986;MTCONS_00036016;MTCONS_00025352;MTCONS_00039267;MTCONS_00009828;MTCONS_00025351;MTCONS_00052007;MTCONS_00052840;MTCONS_00005629;BMSK0007290.1_dup1;BMSK0014735.1_dup1;BMSK0000579.1_dup1;BMSK0008751.1_dup1;BMSK0006605.1_dup1;BMSK0008956.1_dup1;BMSK0011383.1_dup1;BMSK0009103.1_dup1;BMSK0006935.1_dup1;BMSK0011775.1_dup1;BMSK0014781.1_dup1;BMSK0011605.1_…	K00826+K09880+K00016+K21456+K00772+K00797+K00789+K00827+K01697+K11204+K01738+K14454+K00547+K00025+K11205+K01611+K00816
FoxO signaling pathway	66	253	0.0259783	0.166	ko04068	MTCONS_00045031;MTCONS_00045858;MTCONS_00001247;MTCONS_00014106;MTCONS_00045856;MTCONS_00011891;MTCONS_00032104;MTCONS_00045976;MTCONS_00049259;MTCONS_00045854;MTCONS_00025979;MTCONS_00009793;MTCONS_00038026;MTCONS_00038025;MTCONS_00018373;MTCONS_00052099;MTCONS_00042463;MTCONS_00040463;MTCONS_00042961;MTCONS_00009886;MTCONS_00038703;MTCONS_00042465;MTCONS_00040557;MTCONS_00002868;MTCONS_00019610…	K01596+K04527+K04368+K11431+K03099+K04501+K04526+K04467+K15010+K05087+K04440+K04371+K11838+K06631+K03781+K01110+K10305+K15464+K11434+K13304+K02649+K04402+K04500+K04456+K01084+K08336
Neurotrophin signaling pathway	54	202	0.0264494	0.166	ko04722	MTCONS_00011403;MTCONS_00001247;MTCONS_00004253;MTCONS_00011891;MTCONS_00032104;MTCONS_00016962;MTCONS_00001255;MTCONS_00030057;MTCONS_00034056;MTCONS_00038025;MTCONS_00018373;MTCONS_00030056;MTCONS_00040463;MTCONS_00009886;MTCONS_00040557;MTCONS_00011013;MTCONS_00002868;MTCONS_00046688;MTCONS_00025484;MTCONS_00038133;MTCONS_00052189;MTCONS_00014128;MTCONS_00047792;MTCONS_00039997;MTCONS_00034058…	K17447+K04368+K12460+K03099+K04451+K06619+K04373+K06068+K04440+K03175+K04371+K04392+K04438+K02580+K06277+K02183+K04734+K04426+K04416+K02649+K04505+K01116+K04456
Hepatitis B	54	202	0.0264494	0.166	ko05161	MTCONS_00001247;MTCONS_00011891;MTCONS_00032104;MTCONS_00016962;MTCONS_00049259;MTCONS_00038025;MTCONS_00018373;MTCONS_00040463;MTCONS_00031207;MTCONS_00042961;MTCONS_00009886;MTCONS_00040557;MTCONS_00011013;MTCONS_00002868;MTCONS_00025484;MTCONS_00052189;MTCONS_00002382;MTCONS_00047792;MTCONS_00013407;MTCONS_00032103;MTCONS_00016601;MTCONS_00002583;MTCONS_00002147;MTCONS_00032105;MTCONS_00013246…	K04368+K03099+K04451+K04501+K02084+K04467+K04440+K03175+K04371+K02580+K06255+K04450+K04734+K04427+K04416+K02649+K04802+K09048+K06626+K04500+K11224+K04456+K04729+K04398+K11594
Regulation of actin cytoskeleton	94	375	0.026835	0.166	ko04810	MTCONS_00042473;MTCONS_00012998;MTCONS_00029443;MTCONS_00005639;MTCONS_00018434;MTCONS_00001247;MTCONS_00036938;MTCONS_00011891;MTCONS_00032104;MTCONS_00005637;MTCONS_00005139;MTCONS_00000293;MTCONS_00048175;MTCONS_00042392;MTCONS_00009793;MTCONS_00038025;MTCONS_00018373;MTCONS_00016442;MTCONS_00052099;MTCONS_00042463;MTCONS_00040463;MTCONS_00049367;MTCONS_00036934;MTCONS_00009886;MTCONS_00048766…	K05769+K17388+K00921+K05692+K04368+K13708+K03099+K05768+K05741+K05093+K04526+K05086+K05740+K04371+K05700+K05762+K04392+K04438+K05763+K05754+K06269+K12757+K04362+K04514+K05719+K04346+K05746+K04358+K06583+K00907+K02649+K16848+K02085+K04409+K05730+K04131
Rap1 signaling pathway	88	349	0.0272805	0.166	ko04015	MTCONS_00051777;MTCONS_00018434;MTCONS_00045858;MTCONS_00038325;MTCONS_00001247;MTCONS_00011737;MTCONS_00045856;MTCONS_00001270;MTCONS_00045976;MTCONS_00007861;MTCONS_00011396;MTCONS_00034529;MTCONS_00045854;MTCONS_00048175;MTCONS_00052099;MTCONS_00042463;MTCONS_00040463;MTCONS_00028601;MTCONS_00008748;MTCONS_00009434;MTCONS_00042465;MTCONS_00014667;MTCONS_00023342;MTCONS_00015941;MTCONS_00001268…	K06070+K05692+K04527+K05690+K04368+K16858+K08045+K08042+K05096+K05093+K04526+K05702+K05858+K17702+K17701+K05087+K06082+K04534+K08048+K04371+K04237+K04392+K04438+K06271+K06069+K05210+K17700+K05631+K06277+K02183+K04362+K08020+K08018+K04266+K05209+K05719+K05629+K04358+K07834+K04634+K06093+K02649+K01116+K04456+K05121
Chemokine signaling pathway	67	258	0.0274654	0.166	ko04062	MTCONS_00011403;MTCONS_00037193;MTCONS_00029443;MTCONS_00001247;MTCONS_00001270;MTCONS_00011891;MTCONS_00032104;MTCONS_00007861;MTCONS_00034056;MTCONS_00038025;MTCONS_00018373;MTCONS_00016442;MTCONS_00040463;MTCONS_00042961;MTCONS_00008748;MTCONS_00009886;MTCONS_00015941;MTCONS_00001268;MTCONS_00002868;MTCONS_00004233;MTCONS_00046688;MTCONS_00025484;MTCONS_00017919;MTCONS_00038133;MTCONS_00004232…	K17447+K08291+K17388+K04368+K08045+K03099+K08042+K06068+K04467+K05858+K08048+K04371+K04237+K04392+K04438+K02580+K04514+K04734+K02649+K11224+K04539+K04456+K04409+K05730
Nicotinate and nicotinamide metabolism	15	44	0.0288773	0.171	ko00760	MTCONS_00023929;MTCONS_00049046;MTCONS_00040744;MTCONS_00017657;MTCONS_00017659;MTCONS_00007589;MTCONS_00023930;MTCONS_00031347;MTCONS_00026417;MTCONS_00039608;BMSK0013276.1_dup1;BMSK0009400.1_dup1;BMSK0009397.1_dup1;BMSK0006504.1_dup1;BMSK0003805.1_dup1	K00858+K00157+K19970+K03783+K01081+K10524
Biotin metabolism	3	4	0.0306204	0.178	ko00780	MTCONS_00017450;BMSK0015780.1_dup1;BMSK0003889.1_dup1	K01435+K01942
Mismatch repair	15	45	0.0352006	0.197	ko03430	MTCONS_00007594;MTCONS_00048387;MTCONS_00031323;MTCONS_00025546;MTCONS_00010558;MTCONS_00015933;MTCONS_00029962;BMSK0006648.1_dup1;BMSK0003915.1_dup1;BMSK0008960.1_dup1;BMSK0012951.1_dup1;BMSK0004594.1_dup1;BMSK0011933.1_dup1;BMSK0004502.1_dup1;BMSK0005644.1_dup1	K10754+K08737+K08735+K10747+K08736+K10746+K04802+K10740+K10756+K02327
Pentose and glucuronate interconversions	40	146	0.0352722	0.197	ko00040	MTCONS_00000512;MTCONS_00039535;MTCONS_00045949;MTCONS_00024068;MTCONS_00039021;MTCONS_00015355;MTCONS_00043788;MTCONS_00004174;MTCONS_00039022;MTCONS_00047387;MTCONS_00039363;MTCONS_00035789;MTCONS_00033170;MTCONS_00034417;MTCONS_00048480;MTCONS_00048739;MTCONS_00031553;MTCONS_00018018;MTCONS_00031886;MTCONS_00048501;MTCONS_00045948;MTCONS_00008813;MTCONS_00045843;MTCONS_00048735;MTCONS_00048734…	K00011+K00699+K00078+K00854+K00008+K00963+K01195+K13247+K03331
Propanoate metabolism	16	49	0.0364404	0.2	ko00640	MTCONS_00000606;MTCONS_00000986;MTCONS_00028447;MTCONS_00021484;MTCONS_00004387;MTCONS_00031695;MTCONS_00021483;MTCONS_00000605;BMSK0001375.1_dup1;BMSK0000579.1_dup1;BMSK0013489.1_dup1;BMSK0013488.1_dup1;BMSK0003914.1_dup1;BMSK0010296.1_dup1;BMSK0002100.1_dup1;BMSK0012765.1_dup1	K01895+K00016+K09699+K00140+K13524+K00166+K07511+K01899+K23146
Pancreatic cancer	27	93	0.0384175	0.203	ko05212	MTCONS_00001247;MTCONS_00016962;MTCONS_00049259;MTCONS_00040463;MTCONS_00042961;MTCONS_00040557;MTCONS_00002868;MTCONS_00046688;MTCONS_00052189;MTCONS_00013407;MTCONS_00002147;MTCONS_00033583;MTCONS_00022277;MTCONS_00050796;MTCONS_00050565;BMSK0011104.1_dup1;BMSK0001064.1_dup1;BMSK0001456.1_dup1;BMSK0005367.1_dup1;BMSK0004712.1_dup1;BMSK0005073.1_dup1;BMSK0000489.1_dup1;BMSK0015756.1_dup1;BMSK000…	K04368+K04451+K04501+K04467+K04440+K04371+K04392+K02580+K07834+K02089+K07203+K02649+K04402+K04500+K04456
Pyruvate metabolism	27	93	0.0384175	0.203	ko00620	MTCONS_00045031;MTCONS_00000606;MTCONS_00025979;MTCONS_00009793;MTCONS_00038026;MTCONS_00000986;MTCONS_00047495;MTCONS_00020511;MTCONS_00023069;MTCONS_00040992;MTCONS_00040288;MTCONS_00020540;MTCONS_00020542;MTCONS_00010187;MTCONS_00012076;MTCONS_00000605;BMSK0003454.1_dup1;BMSK0000579.1_dup1;BMSK0014178.1_dup1;BMSK0005430.1_dup1;BMSK0006935.1_dup1;BMSK0010530.1_dup1;BMSK0005160.1_dup1;BMSK000801…	K01596+K01895+K00016+K00029+K01958+K00128+K00627+K00049+K00161+K01638+K01759+K00025+K00873+K01679
Pantothenate and CoA biosynthesis	14	42	0.0410591	0.21	ko00770	MTCONS_00046403;MTCONS_00011214;MTCONS_00019026;MTCONS_00017450;MTCONS_00038279;MTCONS_00046401;MTCONS_00038278;MTCONS_00038282;BMSK0015780.1_dup1;BMSK0015547.1_dup1;BMSK0015553.1_dup1;BMSK0005689.1_dup1;BMSK0003909.1_dup1;BMSK0009297.1_dup1	K01922+K00826+K00207+K08069+K01464+K01431+K18966
Glycerolipid metabolism	50	190	0.0410969	0.21	ko00561	MTCONS_00000512;MTCONS_00008456;MTCONS_00018718;MTCONS_00044173;MTCONS_00024068;MTCONS_00033489;MTCONS_00001076;MTCONS_00044177;MTCONS_00051662;MTCONS_00013471;MTCONS_00023041;MTCONS_00018328;MTCONS_00023069;MTCONS_00023945;MTCONS_00038746;MTCONS_00022087;MTCONS_00023533;MTCONS_00011677;MTCONS_00018719;MTCONS_00033490;MTCONS_00018327;MTCONS_00033170;MTCONS_00000551;MTCONS_00034417;MTCONS_00034203…	K00011+K14073+K13517+K15728+K00864+K13506+K14457+K14458+K01080+K00901+K00128+K01189+K11155+K13509+K16816
Apoptosis	52	199	0.0426161	0.214	ko04210	MTCONS_00038201;MTCONS_00018434;MTCONS_00001247;MTCONS_00014106;MTCONS_00039270;MTCONS_00016962;MTCONS_00040463;MTCONS_00031207;MTCONS_00042961;MTCONS_00040557;MTCONS_00039163;MTCONS_00002868;MTCONS_00013163;MTCONS_00052189;MTCONS_00024995;MTCONS_00036206;MTCONS_00013407;MTCONS_00024994;MTCONS_00025005;MTCONS_00041481;MTCONS_00002147;MTCONS_00033583;MTCONS_00019912;MTCONS_00022277;MTCONS_00050796…	K04958+K05692+K04368+K10798+K06114+K04451+K02084+K04467+K04440+K01373+K04371+K01374+K02580+K01173+K04397+K04734+K01365+K08860+K08669+K04426+K02649+K04727+K04402+K04456+K02374+K04398
Glioma	38	140	0.0448187	0.221	ko05214	MTCONS_00011403;MTCONS_00001247;MTCONS_00011891;MTCONS_00032104;MTCONS_00016962;MTCONS_00038025;MTCONS_00018373;MTCONS_00040463;MTCONS_00009886;MTCONS_00042465;MTCONS_00002868;MTCONS_00025484;MTCONS_00047792;MTCONS_00039997;MTCONS_00032103;MTCONS_00016601;MTCONS_00002583;MTCONS_00002147;MTCONS_00032105;MTCONS_00013246;MTCONS_00043221;MTCONS_00016258;MTCONS_00043224;MTCONS_00009212;MTCONS_00018176…	K17447+K04368+K03099+K04451+K05087+K04371+K02183+K01110+K02089+K07203+K02649+K04402+K01116+K04456
Protein processing in endoplasmic reticulum	75	300	0.0461362	0.224	ko04141	MTCONS_00022767;MTCONS_00005503;MTCONS_00031077;MTCONS_00040424;MTCONS_00049823;MTCONS_00023478;MTCONS_00040557;MTCONS_00052880;MTCONS_00038146;MTCONS_00034117;MTCONS_00014330;MTCONS_00038691;MTCONS_00043400;MTCONS_00028025;MTCONS_00034384;MTCONS_00014803;MTCONS_00035759;MTCONS_00033502;MTCONS_00037998;MTCONS_00028745;MTCONS_00020037;MTCONS_00053305;MTCONS_00037841;MTCONS_00045015;MTCONS_00003610…	K09556+K14000+K07765+K14005+K12275+K13525+K04440+K09582+K14007+K05546+K14027+K09517+K09487+K04571+K09523+K10578+K03283+K09561+K09542+K09507+K10950+K08860+K01230+K04426+K01228+K09054+K14008+K10080+K14006+K10956+K12667+K09490+K07953+K09485+K09486+K09027+K03868+K08288+K12670+K13989+K09541+K07151+K13999+K09502+K04079+K09586
TNF signaling pathway	29	103	0.047673	0.228	ko04668	MTCONS_00001247;MTCONS_00011457;MTCONS_00035538;MTCONS_00040463;MTCONS_00042961;MTCONS_00017736;MTCONS_00040557;MTCONS_00002868;MTCONS_00052189;MTCONS_00017737;MTCONS_00013407;MTCONS_00041481;MTCONS_00002147;MTCONS_00033583;MTCONS_00022277;MTCONS_00024156;MTCONS_00050796;MTCONS_00008881;BMSK0011104.1_dup1;BMSK0006958.1_dup1;BMSK0001403.1_dup1;BMSK0005367.1_dup1;BMSK0005073.1_dup1;BMSK0000489.1_du…	K04368+K17065+K06052+K04467+K15637+K04440+K04371+K02580+K04397+K04450+K04734+K04426+K04427+K02649+K09258+K09048+K04456+K04398
Insulin resistance	53	205	0.0488784	0.23	ko04931	MTCONS_00045031;MTCONS_00009349;MTCONS_00045858;MTCONS_00035550;MTCONS_00045856;MTCONS_00034217;MTCONS_00045976;MTCONS_00045854;MTCONS_00030057;MTCONS_00006322;MTCONS_00025979;MTCONS_00034056;MTCONS_00009793;MTCONS_00038026;MTCONS_00030056;MTCONS_00052099;MTCONS_00042463;MTCONS_00040557;MTCONS_00006749;MTCONS_00052189;MTCONS_00042446;MTCONS_00010657;MTCONS_00015533;MTCONS_00018090;MTCONS_00045859…	K01596+K09667+K04527+K18050+K15719+K04373+K05695+K06068+K04526+K04440+K07299+K02580+K06269+K09113+K01110+K04734+K08745+K07203+K02649+K09048+K07197+K04456+K01084+K17902+K07189
Endocytosis	105	435	0.0521177	0.24	ko04144	MTCONS_00027818;MTCONS_00001320;MTCONS_00037193;MTCONS_00006461;MTCONS_00021836;MTCONS_00022154;MTCONS_00011673;MTCONS_00052268;MTCONS_00048175;MTCONS_00035305;MTCONS_00023984;MTCONS_00037729;MTCONS_00031963;MTCONS_00035119;MTCONS_00042465;MTCONS_00004846;MTCONS_00026955;MTCONS_00011013;MTCONS_00004233;MTCONS_00014549;MTCONS_00038392;MTCONS_00048768;MTCONS_00040666;MTCONS_00029058;MTCONS_00004232…	K12562+K08291+K19475+K12475+K11826+K12494+K05093+K15053+K12474+K17920+K05087+K12487+K11247+K03175+K04237+K12483+K12495+K12484+K06069+K19476+K04679+K18443+K05754+K18468+K03283+K07876+K05633+K17917+K12478+K18464+K12185+K12471+K10591+K01115+K12193+K12196+K06093+K12479+K04645+K04644+K12182+K12199+K12482+K12493+K18467+K04500+K04678+K18466+K17919+K10365
Riboflavin metabolism	6	14	0.0526725	0.24	ko00740	MTCONS_00002241;MTCONS_00014549;MTCONS_00014548;BMSK0012948.1_dup1;BMSK0002883.1_dup1;BMSK0003863.1_dup1	K14410+K00953+K14394+K00861
One carbon pool by folate	8	21	0.0536412	0.241	ko00670	MTCONS_00051932;MTCONS_00034999;MTCONS_00052175;MTCONS_00051934;MTCONS_00022078;BMSK0007771.1_dup1;BMSK0000817.1_dup1;BMSK0014774.1_dup1	K00604+K00288+K00602+K01934+K00560+K00287
Viral myocarditis	25	88	0.0569008	0.248	ko05416	MTCONS_00049617;MTCONS_00018434;MTCONS_00023162;MTCONS_00001255;MTCONS_00023165;MTCONS_00022586;MTCONS_00046688;MTCONS_00010853;MTCONS_00049631;MTCONS_00004612;MTCONS_00022587;MTCONS_00049612;MTCONS_00007133;BMSK0009901.1_dup1;BMSK0013705.1_dup1;BMSK0010098.1_dup1;BMSK0005495.1_dup1;BMSK0004139.1_dup1;BMSK0009900.1_dup1;BMSK0011083.1_dup1;BMSK0004130.1_dup1;BMSK0009907.1_dup1;BMSK0011301.1_dup1;B…	K10366+K05692+K06265+K06619+K04392+K03260+K17751+K12566+K04398
Arrhythmogenic right ventricular cardiomyopathy (ARVC)	31	113	0.0572294	0.248	ko05412	MTCONS_00049617;MTCONS_00005457;MTCONS_00037801;MTCONS_00005456;MTCONS_00018434;MTCONS_00024527;MTCONS_00023162;MTCONS_00037803;MTCONS_00043788;MTCONS_00023165;MTCONS_00022586;MTCONS_00035789;MTCONS_00049631;MTCONS_00005455;MTCONS_00022587;MTCONS_00037805;MTCONS_00049612;MTCONS_00031553;MTCONS_00042725;BMSK0009901.1_dup1;BMSK0006151.1_dup1;BMSK0004483.1_dup1;BMSK0005495.1_dup1;BMSK0004139.1_dup1;…	K10366+K05691+K04491+K05692+K04867+K06265+K05719+K06583+K12566
Adipocytokine signaling pathway	24	84	0.0576963	0.248	ko04920	MTCONS_00045031;MTCONS_00043677;MTCONS_00025979;MTCONS_00009793;MTCONS_00038026;MTCONS_00042961;MTCONS_00040557;MTCONS_00006749;MTCONS_00052189;MTCONS_00013407;MTCONS_00009172;MTCONS_00040709;MTCONS_00033583;MTCONS_00022277;MTCONS_00008881;BMSK0011104.1_dup1;BMSK0001456.1_dup1;BMSK0005073.1_dup1;BMSK0006946.1_dup1;BMSK0007319.1_dup1;BMSK0009090.1_dup1;BMSK0010744.1_dup1;BMSK0000842.1_dup1;BMSK000…	K01596+K01897+K04467+K04440+K07299+K02580+K07297+K04734+K07203+K07359+K04456+K01084
Toxoplasmosis	33	122	0.0607384	0.256	ko05145	MTCONS_00042961;MTCONS_00040557;MTCONS_00023342;MTCONS_00011013;MTCONS_00002868;MTCONS_00052189;MTCONS_00037998;MTCONS_00013407;MTCONS_00042725;MTCONS_00033583;MTCONS_00044505;MTCONS_00022277;MTCONS_00053305;MTCONS_00050796;MTCONS_00044504;MTCONS_00010327;MTCONS_00008881;BMSK0011104.1_dup1;BMSK0011207.1_dup1;BMSK0015671.1_dup1;BMSK0012156.1_dup1;BMSK0001403.1_dup1;BMSK0005367.1_dup1;BMSK0005073.1…	K04467+K04440+K04534+K03175+K04371+K02580+K03283+K05719+K09565+K05636+K04734+K04694+K04427+K04456+K06240+K04729+K04398
Regulation of autophagy	78	318	0.0621848	0.256	ko04140	MTCONS_00042042;MTCONS_00025975;MTCONS_00038201;MTCONS_00001247;MTCONS_00041349;MTCONS_00034797;MTCONS_00025642;MTCONS_00015355;MTCONS_00034056;MTCONS_00052099;MTCONS_00040463;MTCONS_00011385;MTCONS_00004174;MTCONS_00011848;MTCONS_00042465;MTCONS_00023206;MTCONS_00040557;MTCONS_00033477;MTCONS_00017622;MTCONS_00034802;MTCONS_00011013;MTCONS_00002868;MTCONS_00044130;MTCONS_00011140;MTCONS_00039363…	K17985+K08333+K04958+K04368+K17889+K17906+K00914+K08337+K06068+K04526+K21245+K05087+K04440+K21249+K21248+K03175+K04371+K17603+K18082+K07207+K17908+K17888+K01110+K15464+K01365+K08860+K08269+K17589+K08491+K17907+K07203+K04427+K02649+K07359+K04456+K08331+K08336
MAPK signaling pathway - fly	80	327	0.0626716	0.256	ko04013	MTCONS_00046281;MTCONS_00046736;MTCONS_00001247;MTCONS_00012134;MTCONS_00012133;MTCONS_00024527;MTCONS_00011891;MTCONS_00043995;MTCONS_00032104;MTCONS_00030199;MTCONS_00028876;MTCONS_00038025;MTCONS_00018373;MTCONS_00040463;MTCONS_00009886;MTCONS_00042465;MTCONS_00040557;MTCONS_00011013;MTCONS_00002868;MTCONS_00051535;MTCONS_00010497;MTCONS_00048395;MTCONS_00046688;MTCONS_00025484;MTCONS_00010496…	K04428+K09237+K04368+K12377+K04508+K03099+K09260+K05088+K17536+K04440+K03175+K04371+K18529+K07364+K20225+K04392+K16678+K13578+K02678+K08892+K04450+K17383+K04417+K08840+K04352+K04426+K03211+K04427+K20230+K14290+K09031+K04506+K04461+K20231+K20223
Sphingolipid signaling pathway	46	178	0.0631425	0.256	ko04071	MTCONS_00029443;MTCONS_00001247;MTCONS_00035550;MTCONS_00016962;MTCONS_00009635;MTCONS_00034056;MTCONS_00016442;MTCONS_00019712;MTCONS_00040463;MTCONS_00008748;MTCONS_00040557;MTCONS_00002868;MTCONS_00046688;MTCONS_00017919;MTCONS_00052189;MTCONS_00037148;MTCONS_00035941;MTCONS_00024675;MTCONS_00003923;MTCONS_00035552;MTCONS_00019641;MTCONS_00002147;MTCONS_00029830;MTCONS_00027624;MTCONS_00017714…	K17388+K04368+K18050+K04451+K05665+K01634+K05858+K04440+K04371+K04392+K02580+K11584+K04514+K04346+K01441+K01115+K01110+K04634+K04426+K18953+K02649+K11583+K04456
ErbB signaling pathway	35	131	0.063919	0.256	ko04012	MTCONS_00011403;MTCONS_00001247;MTCONS_00011891;MTCONS_00032104;MTCONS_00001255;MTCONS_00038025;MTCONS_00018373;MTCONS_00040463;MTCONS_00009886;MTCONS_00040557;MTCONS_00002868;MTCONS_00025484;MTCONS_00038133;MTCONS_00047792;MTCONS_00032103;MTCONS_00016601;MTCONS_00002583;MTCONS_00002147;MTCONS_00032105;MTCONS_00013246;MTCONS_00043221;MTCONS_00016258;MTCONS_00043224;MTCONS_00009212;MTCONS_00018176…	K17447+K04368+K03099+K06619+K04440+K04371+K04438+K07203+K02649+K01116+K11224+K04456+K04409
Base excision repair	18	61	0.0699891	0.276	ko03410	MTCONS_00014106;MTCONS_00000308;MTCONS_00036130;MTCONS_00034772;MTCONS_00037920;MTCONS_00023612;MTCONS_00025546;MTCONS_00021085;MTCONS_00021086;MTCONS_00040001;MTCONS_00036129;BMSK0014218.1_dup1;BMSK0012951.1_dup1;BMSK0014842.1_dup1;BMSK0011933.1_dup1;BMSK0009306.1_dup1;BMSK0005644.1_dup1;BMSK0012512.1_dup1	K10798+K10772+K10800+K02324+K20813+K10747+K10803+K02326+K04802+K10801+K02327+K03506
Gap junction	45	176	0.0758515	0.294	ko04540	MTCONS_00038201;MTCONS_00001247;MTCONS_00012423;MTCONS_00001270;MTCONS_00011891;MTCONS_00032104;MTCONS_00007861;MTCONS_00006627;MTCONS_00038025;MTCONS_00018373;MTCONS_00026460;MTCONS_00040463;MTCONS_00008748;MTCONS_00009886;MTCONS_00015941;MTCONS_00001268;MTCONS_00002868;MTCONS_00025484;MTCONS_00047792;MTCONS_00032103;MTCONS_00016601;MTCONS_00002583;MTCONS_00002147;MTCONS_00032105;MTCONS_00013246…	K04958+K04368+K12319+K08045+K03099+K08042+K07375+K05858+K08048+K04371+K05701+K04634+K19477
Adherens junction	53	211	0.0764154	0.294	ko04520	MTCONS_00010840;MTCONS_00005457;MTCONS_00037801;MTCONS_00005456;MTCONS_00018434;MTCONS_00045858;MTCONS_00038325;MTCONS_00052072;MTCONS_00045856;MTCONS_00045976;MTCONS_00049259;MTCONS_00045854;MTCONS_00037803;MTCONS_00006322;MTCONS_00043788;MTCONS_00042463;MTCONS_00028601;MTCONS_00042465;MTCONS_00014667;MTCONS_00002868;MTCONS_00037690;MTCONS_00004233;MTCONS_00046688;MTCONS_00004232;MTCONS_00035789…	K05694+K05691+K04491+K05692+K04527+K05690+K06086+K04501+K05695+K05702+K05087+K06082+K04371+K05700+K04237+K04392+K04362+K05701+K04427+K16848+K04500
Fatty acid biosynthesis	26	95	0.0783178	0.297	ko00061	MTCONS_00043080;MTCONS_00017812;MTCONS_00043677;MTCONS_00036104;MTCONS_00040463;MTCONS_00009886;MTCONS_00020508;MTCONS_00031950;MTCONS_00008001;MTCONS_00031186;MTCONS_00025875;MTCONS_00019178;MTCONS_00052510;MTCONS_00014635;MTCONS_00025144;MTCONS_00016258;MTCONS_00033105;MTCONS_00018176;MTCONS_00018174;BMSK0007270.1_dup1;BMSK0012021.1_dup1;BMSK0006966.1_dup1;BMSK0009557.1_dup1;BMSK0000573.1_dup1;…	K00665+K01897
mTOR signaling pathway	76	314	0.0825051	0.309	ko04150	MTCONS_00045858;MTCONS_00001247;MTCONS_00045856;MTCONS_00011891;MTCONS_00032104;MTCONS_00045976;MTCONS_00045854;MTCONS_00030057;MTCONS_00038025;MTCONS_00018373;MTCONS_00030056;MTCONS_00052099;MTCONS_00042463;MTCONS_00040463;MTCONS_00042961;MTCONS_00009886;MTCONS_00042465;MTCONS_00040050;MTCONS_00002868;MTCONS_00007968;MTCONS_00025484;MTCONS_00047913;MTCONS_00046461;MTCONS_00042446;MTCONS_00028173…	K04527+K04368+K03099+K04373+K04526+K04467+K05087+K02144+K04371+K02375+K20403+K03259+K20401+K07207+K20404+K20398+K20410+K01110+K02150+K08269+K14299+K09594+K07203+K02649+K02145+K13780+K02149+K04456+K10421+K03068
Mucin type O-Glycan biosynthesis	9	27	0.0915437	0.332	ko00512	MTCONS_00024128;MTCONS_00000646;MTCONS_00009804;MTCONS_00049769;MTCONS_00000645;MTCONS_00049770;MTCONS_00003924;BMSK0006902.1_dup1;BMSK0001401.1_dup1	K00710+K00731+K00727
Glycerophospholipid metabolism	63	258	0.0920268	0.332	ko00564	MTCONS_00016655;MTCONS_00018718;MTCONS_00010814;MTCONS_00006461;MTCONS_00044173;MTCONS_00001076;MTCONS_00039605;MTCONS_00044177;MTCONS_00042254;MTCONS_00043050;MTCONS_00042252;MTCONS_00013471;MTCONS_00029991;MTCONS_00005175;MTCONS_00019950;MTCONS_00023041;MTCONS_00018328;MTCONS_00006894;MTCONS_00011197;MTCONS_00023945;MTCONS_00022087;MTCONS_00023533;MTCONS_00011677;MTCONS_00029990;MTCONS_00018719…	K01047+K13517+K00993+K13644+K00894+K15728+K13506+K01049+K00111+K08729+K16860+K01613+K00995+K01080+K00901+K14286+K13509+K01115+K13514+K00649+K01126
Phospholipase D signaling pathway	63	258	0.0920268	0.332	ko04072	MTCONS_00011403;MTCONS_00045858;MTCONS_00001247;MTCONS_00045856;MTCONS_00001270;MTCONS_00011891;MTCONS_00032104;MTCONS_00045976;MTCONS_00007861;MTCONS_00045854;MTCONS_00038025;MTCONS_00018373;MTCONS_00052099;MTCONS_00042463;MTCONS_00040463;MTCONS_00008748;MTCONS_00009886;MTCONS_00015941;MTCONS_00001268;MTCONS_00002868;MTCONS_00023041;MTCONS_00025484;MTCONS_00018328;MTCONS_00042446;MTCONS_00023533…	K17447+K04527+K04368+K08045+K03099+K08042+K04526+K05858+K08048+K04371+K01080+K00901+K07207+K13509+K04346+K01115+K07834+K07203+K02649+K01116+K04456
Ubiquinone and other terpenoid-quinone biosynthesis	16	55	0.09373	0.332	ko00130	MTCONS_00016686;MTCONS_00007019;MTCONS_00050010;MTCONS_00053083;MTCONS_00034896;MTCONS_00008703;BMSK0010732.1_dup1;BMSK0001096.1_dup1;BMSK0010736.1_dup1;BMSK0009860.1_dup1;BMSK0006165.1_dup1;BMSK0014713.1_dup1;BMSK0000910.1_dup1;BMSK0003371.1_dup1;BMSK0014715.1_dup1;BMSK0015247.1_dup1	K01904+K06125+K05357+K06126+K00591
cAMP signaling pathway	95	402	0.0947711	0.332	ko04024	MTCONS_00029443;MTCONS_00025584;MTCONS_00001247;MTCONS_00042544;MTCONS_00001270;MTCONS_00025963;MTCONS_00007861;MTCONS_00025642;MTCONS_00021605;MTCONS_00016442;MTCONS_00040463;MTCONS_00028601;MTCONS_00035214;MTCONS_00031866;MTCONS_00023206;MTCONS_00040557;MTCONS_00015941;MTCONS_00001268;MTCONS_00034005;MTCONS_00002868;MTCONS_00049312;MTCONS_00038556;MTCONS_00044130;MTCONS_00011140;MTCONS_00046688…	K17388+K01539+K04368+K04952+K08045+K04615+K08042+K07188+K05702+K05673+K04440+K08048+K04953+K04371+K05850+K04392+K13293+K00232+K05210+K02580+K05212+K06269+K06225+K02183+K04955+K04266+K05209+K04514+K01115+K11265+K04734+K18438+K02649+K09048+K04456+K04409+K05730
Glycosaminoglycan biosynthesis - keratan sulfate	6	16	0.0965942	0.332	ko00533	MTCONS_00018239;MTCONS_00015286;MTCONS_00018259;MTCONS_00039844;MTCONS_00015287;BMSK0009735.1_dup1	K07967+K07966+K07968+K01022+K09671+K04746
Histidine metabolism	6	16	0.0965942	0.332	ko00340	MTCONS_00014201;MTCONS_00023069;BMSK0000868.1_dup1;BMSK0006975.1_dup1;BMSK0008650.1_dup1;BMSK0006974.1_dup1	K08660+K00128+K19787
Measles	30	115	0.104385	0.355	ko05162	MTCONS_00016962;MTCONS_00042961;MTCONS_00025010;MTCONS_00011013;MTCONS_00023612;MTCONS_00052189;MTCONS_00037998;MTCONS_00013407;MTCONS_00007976;MTCONS_00033583;MTCONS_00022277;MTCONS_00025009;MTCONS_00053305;MTCONS_00031850;MTCONS_00008881;BMSK0011104.1_dup1;BMSK0004001.1_dup1;BMSK0001064.1_dup1;BMSK0015671.1_dup1;BMSK0001403.1_dup1;BMSK0005073.1_dup1;BMSK0000489.1_dup1;BMSK0007319.1_dup1;BMSK001…	K04451+K04467+K04007+K03175+K05763+K02580+K03283+K04734+K08860+K02089+K04427+K02649+K10144+K06626+K11224+K04456+K04729
Thyroid cancer	15	52	0.108587	0.365	ko05216	MTCONS_00037801;MTCONS_00001247;MTCONS_00016962;MTCONS_00037803;MTCONS_00040463;MTCONS_00002868;MTCONS_00052460;MTCONS_00037805;MTCONS_00002147;MTCONS_00052461;MTCONS_00050796;BMSK0005367.1_dup1;BMSK0015756.1_dup1;BMSK0006480.1_dup1;BMSK0015544.1_dup1	K04491+K04368+K04451+K04371+K05126+K04402+K09291
Epithelial cell signaling in Helicobacter pylori infection	36	142	0.113108	0.365	ko05120	MTCONS_00019712;MTCONS_00013001;MTCONS_00042961;MTCONS_00052233;MTCONS_00040557;MTCONS_00000308;MTCONS_00026917;MTCONS_00040050;MTCONS_00046688;MTCONS_00052296;MTCONS_00023612;MTCONS_00052189;MTCONS_00004341;MTCONS_00013407;MTCONS_00052295;MTCONS_00011325;MTCONS_00007976;MTCONS_00033583;MTCONS_00048460;MTCONS_00022277;MTCONS_00026918;MTCONS_00031850;MTCONS_00008881;BMSK0003883.1_dup1;BMSK0011104.…	K06704+K04467+K04440+K05728+K02144+K04392+K02580+K05701+K04734+K02150+K02154+K02145+K01116+K02149+K04409
Type II diabetes mellitus	27	103	0.11322	0.365	ko04930	MTCONS_00018488;MTCONS_00045858;MTCONS_00035550;MTCONS_00045856;MTCONS_00045976;MTCONS_00045854;MTCONS_00034056;MTCONS_00052099;MTCONS_00042463;MTCONS_00040557;MTCONS_00002868;MTCONS_00042446;MTCONS_00045859;MTCONS_00034058;MTCONS_00035552;MTCONS_00018445;MTCONS_00042445;MTCONS_00045974;MTCONS_00050796;MTCONS_00035553;BMSK0001456.1_dup1;BMSK0012156.1_dup1;BMSK0005367.1_dup1;BMSK0000489.1_dup1;BMS…	K04695+K04527+K18050+K06068+K04526+K04440+K04371+K07203+K04694+K02649+K00873
Osteoclast differentiation	27	103	0.11322	0.365	ko04380	MTCONS_00001247;MTCONS_00040463;MTCONS_00042961;MTCONS_00040557;MTCONS_00020961;MTCONS_00011013;MTCONS_00002868;MTCONS_00010497;MTCONS_00046688;MTCONS_00010496;MTCONS_00052189;MTCONS_00013407;MTCONS_00002147;MTCONS_00033583;MTCONS_00022277;MTCONS_00050796;MTCONS_00008881;BMSK0011104.1_dup1;BMSK0012156.1_dup1;BMSK0001403.1_dup1;BMSK0005367.1_dup1;BMSK0005073.1_dup1;BMSK0000489.1_dup1;BMSK0007319.1…	K04368+K04467+K04440+K06268+K03175+K04371+K07364+K04392+K02580+K04734+K04694+K04427+K02649+K04456
Cytosolic DNA-sensing pathway	19	69	0.113569	0.365	ko04623	MTCONS_00042961;MTCONS_00039685;MTCONS_00052189;MTCONS_00024675;MTCONS_00004341;MTCONS_00013407;MTCONS_00015247;MTCONS_00033583;MTCONS_00049693;MTCONS_00022277;MTCONS_00047701;MTCONS_00008881;BMSK0011104.1_dup1;BMSK0005687.1_dup1;BMSK0005073.1_dup1;BMSK0007319.1_dup1;BMSK0006563.1_dup1;BMSK0010236.1_dup1;BMSK0014334.1_dup1	K04467+K12654+K02580+K03021+K17834+K14721+K04734+K03024+K03016
PPAR signaling pathway	32	125	0.117004	0.372	ko03320	MTCONS_00045031;MTCONS_00012998;MTCONS_00052072;MTCONS_00033489;MTCONS_00043677;MTCONS_00025979;MTCONS_00009793;MTCONS_00042147;MTCONS_00038026;MTCONS_00027722;MTCONS_00043928;MTCONS_00046672;MTCONS_00033490;MTCONS_00003896;MTCONS_00051452;MTCONS_00046432;MTCONS_00033470;MTCONS_00008295;MTCONS_00033471;BMSK0001873.1_dup1;BMSK0014594.1_dup1;BMSK0002492.1_dup1;BMSK0001874.1_dup1;BMSK0004003.1_dup1;…	K01596+K00489+K06086+K00864+K01897+K10226+K08770+K00232+K00507+K20254+K17284+K08766+K08745+K08752+K08750
Non-homologous end-joining	6	17	0.124043	0.391	ko03450	MTCONS_00044630;MTCONS_00044631;MTCONS_00050047;BMSK0005047.1_dup1;BMSK0007895.1_dup1;BMSK0014920.1_dup1	K10777+K10866+K10980+K10865+K10886
Retinol metabolism	37	148	0.127656	0.397	ko00830	MTCONS_00039535;MTCONS_00039021;MTCONS_00015355;MTCONS_00043788;MTCONS_00004174;MTCONS_00044858;MTCONS_00039022;MTCONS_00049046;MTCONS_00039363;MTCONS_00035789;MTCONS_00000551;MTCONS_00048480;MTCONS_00048739;MTCONS_00031553;MTCONS_00048501;MTCONS_00008813;MTCONS_00000093;BMSK0002016.1_dup1;BMSK0009892.1_dup1;BMSK0000365.1_dup1;BMSK0008162.1_dup1;BMSK0003777.1_dup1;BMSK0013045.1_dup1;BMSK0016013.1…	K00699+K15734+K00157+K11155+K13953+K11147+K11153
Peroxisome	63	264	0.129414	0.397	ko04146	MTCONS_00035120;MTCONS_00008272;MTCONS_00047983;MTCONS_00043677;MTCONS_00049647;MTCONS_00001076;MTCONS_00036104;MTCONS_00027795;MTCONS_00033001;MTCONS_00010740;MTCONS_00047985;MTCONS_00043928;MTCONS_00023945;MTCONS_00008120;MTCONS_00049764;MTCONS_00017223;MTCONS_00045923;MTCONS_00036640;MTCONS_00024675;MTCONS_00003896;MTCONS_00001869;MTCONS_00039374;MTCONS_00009442;MTCONS_00048211;MTCONS_00036800…	K05677+K13356+K00272+K01897+K00106+K00306+K00232+K13343+K00869+K13355+K03781+K00624+K13239+K00649+K00477+K11147+K11187+K13279+K13339+K13348
RIG-I-like receptor signaling pathway	18	66	0.129998	0.397	ko04622	MTCONS_00042961;MTCONS_00040557;MTCONS_00011013;MTCONS_00039685;MTCONS_00052189;MTCONS_00013407;MTCONS_00033583;MTCONS_00022277;MTCONS_00008881;BMSK0011104.1_dup1;BMSK0001403.1_dup1;BMSK0010639.1_dup1;BMSK0005073.1_dup1;BMSK0007775.1_dup1;BMSK0007319.1_dup1;BMSK0010355.1_dup1;BMSK0004770.1_dup1;BMSK0008728.1_dup1	K04467+K04440+K03175+K12654+K02580+K04734+K04427+K04416+K12656+K08336+K04398+K11594
Purine metabolism	63	265	0.136473	0.404	ko00230	MTCONS_00043080;MTCONS_00052472;MTCONS_00012423;MTCONS_00001270;MTCONS_00007861;MTCONS_00036104;MTCONS_00003342;MTCONS_00028167;MTCONS_00015941;MTCONS_00001268;MTCONS_00028487;MTCONS_00045762;MTCONS_00052175;MTCONS_00018057;MTCONS_00031186;MTCONS_00045923;MTCONS_00004475;MTCONS_00003341;MTCONS_00013766;MTCONS_00022602;MTCONS_00017657;MTCONS_00032302;MTCONS_00016618;MTCONS_00026272;MTCONS_00003340…	K01951+K01477+K12319+K08045+K08042+K00106+K01769+K13811+K08048+K13293+K00940+K00602+K01511+K00939+K01587+K19970+K13485+K19572+K00364+K03783+K13758+K01487+K11265+K01081+K18438+K22602+K01490+K12304+K07127+K00873+K01488
Vitamin B6 metabolism	4	10	0.136486	0.404	ko00750	MTCONS_00049046;MTCONS_00050947;BMSK0009430.1_dup1;BMSK0003805.1_dup1	K00157+K00275
Tyrosine metabolism	16	58	0.136492	0.404	ko00350	MTCONS_00049046;MTCONS_00016700;MTCONS_00040759;MTCONS_00051362;MTCONS_00000093;BMSK0005604.1_dup1;BMSK0012646.1_dup1;BMSK0008956.1_dup1;BMSK0001253.1_dup1;BMSK0010057.1_dup1;BMSK0010061.1_dup1;BMSK0001189.1_dup1;BMSK0013494.1_dup1;BMSK0001312.1_dup1;BMSK0003805.1_dup1;BMSK0001313.1_dup1	K00157+K00505+K00451+K00503+K13953+K22329+K22203+K14454+K01555
Leukocyte transendothelial migration	40	163	0.144069	0.42	ko04670	MTCONS_00029443;MTCONS_00005457;MTCONS_00005456;MTCONS_00018434;MTCONS_00038325;MTCONS_00043788;MTCONS_00016442;MTCONS_00028601;MTCONS_00044844;MTCONS_00044843;MTCONS_00037690;MTCONS_00046688;MTCONS_00017919;MTCONS_00035789;MTCONS_00023612;MTCONS_00005455;MTCONS_00037472;MTCONS_00003923;MTCONS_00028600;MTCONS_00019641;MTCONS_00031553;MTCONS_00027624;MTCONS_00017714;MTCONS_00042725;MTCONS_00007976…	K17388+K05691+K05692+K05690+K05702+K06087+K05700+K04392+K05763+K12757+K04514+K05719+K02649+K01116+K05730
Steroid hormone biosynthesis	30	119	0.145412	0.42	ko00140	MTCONS_00039535;MTCONS_00012998;MTCONS_00039021;MTCONS_00015355;MTCONS_00043788;MTCONS_00004174;MTCONS_00039022;MTCONS_00052038;MTCONS_00039363;MTCONS_00035789;MTCONS_00052045;MTCONS_00020133;MTCONS_00048480;MTCONS_00048739;MTCONS_00031553;MTCONS_00048501;MTCONS_00008813;BMSK0009892.1_dup1;BMSK0001673.1_dup1;BMSK0008467.1_dup1;BMSK0008162.1_dup1;BMSK0016013.1_dup1;BMSK0016014.1_dup1;BMSK0005884.1…	K00699+K00489+K13370+K01016+K10251
Toll-like receptor signaling pathway	24	93	0.147487	0.42	ko04620	MTCONS_00001247;MTCONS_00040463;MTCONS_00042961;MTCONS_00040557;MTCONS_00011013;MTCONS_00002868;MTCONS_00046688;MTCONS_00052189;MTCONS_00013407;MTCONS_00002147;MTCONS_00033583;MTCONS_00022277;MTCONS_00050796;MTCONS_00008881;BMSK0011104.1_dup1;BMSK0001403.1_dup1;BMSK0005367.1_dup1;BMSK0005073.1_dup1;BMSK0000489.1_dup1;BMSK0007319.1_dup1;BMSK0010744.1_dup1;BMSK0005849.1_dup1;BMSK0003313.1_dup1;BMSK…	K04368+K04467+K04440+K03175+K04371+K04392+K02580+K04734+K04427+K02649+K04456+K04729+K04398
Central carbon metabolism in cancer	24	93	0.147487	0.42	ko05230	MTCONS_00001247;MTCONS_00016962;MTCONS_00048175;MTCONS_00040463;MTCONS_00006749;MTCONS_00002868;MTCONS_00010187;MTCONS_00052460;MTCONS_00040709;MTCONS_00045738;MTCONS_00002147;MTCONS_00052461;MTCONS_00050796;MTCONS_00026469;BMSK0001456.1_dup1;BMSK0005367.1_dup1;BMSK0007755.1_dup1;BMSK0000489.1_dup1;BMSK0002108.1_dup1;BMSK0010744.1_dup1;BMSK0005160.1_dup1;BMSK0003758.1_dup1;BMSK0001454.1_dup1;BMSK…	K04368+K04451+K05093+K07299+K04371+K00161+K04362+K05126+K01425+K01110+K07203+K08180+K02649+K13780+K04456+K00873
Long-term potentiation	30	120	0.156971	0.443	ko04720	MTCONS_00038201;MTCONS_00001247;MTCONS_00030057;MTCONS_00030056;MTCONS_00040463;MTCONS_00008748;MTCONS_00015941;MTCONS_00020961;MTCONS_00002868;MTCONS_00049484;MTCONS_00010558;MTCONS_00018090;MTCONS_00039997;MTCONS_00027308;MTCONS_00028715;MTCONS_00002147;MTCONS_00006608;MTCONS_00029962;MTCONS_00050796;MTCONS_00030058;MTCONS_00038202;BMSK0005025.1_dup1;BMSK0012220.1_dup1;BMSK0004057.1_dup1;BMSK00…	K04958+K04368+K04373+K05858+K08048+K06268+K04371+K05210+K05212+K06269+K02183+K05209+K04634
Glutathione metabolism	32	129	0.159045	0.444	ko00480	MTCONS_00012189;MTCONS_00051702;MTCONS_00051701;MTCONS_00012190;MTCONS_00024804;MTCONS_00025041;MTCONS_00048931;MTCONS_00024802;MTCONS_00041175;MTCONS_00041172;MTCONS_00026997;MTCONS_00025352;MTCONS_00012185;MTCONS_00009828;MTCONS_00025351;MTCONS_00024801;BMSK0007290.1_dup1;BMSK0011499.1_dup1;BMSK0001514.1_dup1;BMSK0000492.1_dup1;BMSK0009956.1_dup1;BMSK0001518.1_dup1;BMSK0005182.1_dup1;BMSK000875…	K11140+K01469+K00799+K07232+K04097+K21456+K00797+K00033+K00681+K11204+K18592+K11205+K01255
Ascorbate and aldarate metabolism	31	125	0.163944	0.452	ko00053	MTCONS_00039535;MTCONS_00039021;MTCONS_00015355;MTCONS_00015880;MTCONS_00043788;MTCONS_00004174;MTCONS_00039022;MTCONS_00039363;MTCONS_00035789;MTCONS_00023069;MTCONS_00016352;MTCONS_00048480;MTCONS_00002942;MTCONS_00048739;MTCONS_00031553;MTCONS_00048501;MTCONS_00015882;MTCONS_00008813;BMSK0008931.1_dup1;BMSK0009892.1_dup1;BMSK0008162.1_dup1;BMSK0016013.1_dup1;BMSK0016014.1_dup1;BMSK0005884.1_du…	K00699+K01053+K00128+K00469+K00423
HIF-1 signaling pathway	44	183	0.164915	0.452	ko04066	MTCONS_00045858;MTCONS_00001247;MTCONS_00045856;MTCONS_00045976;MTCONS_00011396;MTCONS_00045854;MTCONS_00052099;MTCONS_00042463;MTCONS_00040463;MTCONS_00032123;MTCONS_00042465;MTCONS_00006749;MTCONS_00036241;MTCONS_00002868;MTCONS_00045928;MTCONS_00046461;MTCONS_00052189;MTCONS_00042446;MTCONS_00011397;MTCONS_00020936;MTCONS_00045859;MTCONS_00010187;MTCONS_00040709;MTCONS_00002147;MTCONS_00042445…	K04527+K04368+K05096+K04526+K03870+K05087+K07299+K09592+K04371+K03259+K02580+K00161+K07203+K02649+K03868+K01116+K03871+K04456+K00134+K05121
Circadian rhythm - fly	11	39	0.17387	0.472	ko04711	MTCONS_00001231;MTCONS_00001230;MTCONS_00001211;MTCONS_00041832;MTCONS_00041831;MTCONS_00002044;MTCONS_00001232;BMSK0011757.1_dup1;BMSK0003344.1_dup1;BMSK0000443.1_dup1;BMSK0000268.1_dup1	K09057+K12074+K02633+K02223+K02296
Hippo signaling pathway	49	207	0.17949	0.483	ko04390	MTCONS_00005457;MTCONS_00011565;MTCONS_00037801;MTCONS_00005456;MTCONS_00018434;MTCONS_00013681;MTCONS_00049259;MTCONS_00037803;MTCONS_00043788;MTCONS_00046820;MTCONS_00004233;MTCONS_00007968;MTCONS_00040666;MTCONS_00004232;MTCONS_00035789;MTCONS_00010863;MTCONS_00017296;MTCONS_00040568;MTCONS_00018090;MTCONS_00005455;MTCONS_00004231;MTCONS_00037805;MTCONS_00043823;MTCONS_00031553;MTCONS_00018182…	K05691+K16819+K04491+K05692+K16681+K04501+K16175+K04237+K02375+K06069+K06685+K16684+K13578+K06269+K09448+K06091+K16685+K06093+K02085+K04500
NOD-like receptor signaling pathway	34	140	0.183899	0.487	ko04621	MTCONS_00038201;MTCONS_00011457;MTCONS_00043382;MTCONS_00034056;MTCONS_00042961;MTCONS_00008748;MTCONS_00041393;MTCONS_00040557;MTCONS_00011013;MTCONS_00002868;MTCONS_00039685;MTCONS_00052189;MTCONS_00013407;MTCONS_00034058;MTCONS_00043381;MTCONS_00033583;MTCONS_00022277;MTCONS_00050796;MTCONS_00038202;MTCONS_00029055;MTCONS_00008881;BMSK0011104.1_dup1;BMSK0012285.1_dup1;BMSK0001403.1_dup1;BMSK00…	K04958+K17065+K10630+K06068+K04467+K05858+K12804+K04440+K03175+K04371+K12654+K02580+K20858+K04734+K20915+K04427+K17820+K04729+K08336+K04398+K04079
Selenocompound metabolism	7	23	0.187474	0.487	ko00450	MTCONS_00028167;MTCONS_00003710;BMSK0005820.1_dup1;BMSK0000776.1_dup1;BMSK0012541.1_dup1;BMSK0008462.1_dup1;BMSK0004346.1_dup1	K13811+K22182+K01874+K00816
Glycosphingolipid biosynthesis - globo series	7	23	0.187474	0.487	ko00603	MTCONS_00005801;MTCONS_00020186;MTCONS_00038746;MTCONS_00036024;MTCONS_00009816;BMSK0015837.1_dup1;BMSK0014782.1_dup1	K12373+K01988+K01204+K01189+K03877
Sulfur metabolism	7	23	0.187474	0.487	ko00920	MTCONS_00044802;MTCONS_00019096;MTCONS_00028167;BMSK0006168.1_dup1;BMSK0006605.1_dup1;BMSK0010278.1_dup1;BMSK0012541.1_dup1	K00387+K22470+K13811+K22966+K01738
Oxytocin signaling pathway	52	222	0.193238	0.497	ko04921	MTCONS_00029443;MTCONS_00038201;MTCONS_00018434;MTCONS_00001247;MTCONS_00012423;MTCONS_00024527;MTCONS_00001270;MTCONS_00007861;MTCONS_00016442;MTCONS_00040463;MTCONS_00008748;MTCONS_00023342;MTCONS_00015941;MTCONS_00020961;MTCONS_00001268;MTCONS_00002868;MTCONS_00010740;MTCONS_00017919;MTCONS_00034883;MTCONS_00005087;MTCONS_00018090;MTCONS_00039997;MTCONS_00003923;MTCONS_00019641;MTCONS_00002147…	K17388+K04958+K05692+K04368+K12319+K04867+K08045+K08042+K05858+K04534+K08048+K06268+K04371+K04963+K06269+K02183+K04514+K03234+K04634+K00907+K07359
Phototransduction - fly	32	132	0.195547	0.499	ko04745	MTCONS_00038201;MTCONS_00021836;MTCONS_00018434;MTCONS_00004220;MTCONS_00008748;MTCONS_00035119;MTCONS_00013471;MTCONS_00001110;MTCONS_00011826;MTCONS_00038672;MTCONS_00023945;MTCONS_00022087;MTCONS_00034936;MTCONS_00024930;MTCONS_00039997;MTCONS_00008188;MTCONS_00034203;MTCONS_00039374;MTCONS_00020501;MTCONS_00009442;MTCONS_00025432;MTCONS_00004561;MTCONS_00033958;MTCONS_00015902;MTCONS_00013280…	K04958+K08834+K05692+K13806+K05858+K13807+K02183+K04634
Proteoglycans in cancer	85	374	0.201492	0.507	ko05205	MTCONS_00029443;MTCONS_00038201;MTCONS_00018434;MTCONS_00001247;MTCONS_00011891;MTCONS_00032104;MTCONS_00016962;MTCONS_00038025;MTCONS_00018373;MTCONS_00016442;MTCONS_00041880;MTCONS_00040463;MTCONS_00009886;MTCONS_00029298;MTCONS_00042465;MTCONS_00002868;MTCONS_00052407;MTCONS_00037854;MTCONS_00046688;MTCONS_00007968;MTCONS_00025484;MTCONS_00017919;MTCONS_00048110;MTCONS_00023612;MTCONS_00002382…	K17388+K04958+K05692+K04368+K03099+K04451+K10380+K16866+K05087+K04371+K05762+K04392+K02375+K06106+K05763+K06255+K06269+K06225+K03685+K04362+K04514+K05719+K06497+K12823+K16865+K01365+K07203+K02649+K16848+K01116+K06226+K04456+K04409
Vascular smooth muscle contraction	54	232	0.202093	0.507	ko04270	MTCONS_00016655;MTCONS_00029443;MTCONS_00038201;MTCONS_00001247;MTCONS_00012423;MTCONS_00035550;MTCONS_00001270;MTCONS_00007861;MTCONS_00034056;MTCONS_00016442;MTCONS_00040463;MTCONS_00008748;MTCONS_00015941;MTCONS_00001268;MTCONS_00002868;MTCONS_00053229;MTCONS_00017919;MTCONS_00053230;MTCONS_00018090;MTCONS_00039997;MTCONS_00034058;MTCONS_00048806;MTCONS_00003923;MTCONS_00035552;MTCONS_00019641…	K01047+K17388+K04958+K04368+K12319+K18050+K08045+K08042+K06068+K05858+K08048+K04371+K04936+K06269+K02183+K04263+K04266+K04514+K04346+K04634+K00907+K12331
Fatty acid metabolism	50	214	0.204148	0.508	ko01212	MTCONS_00025396;MTCONS_00043080;MTCONS_00017812;MTCONS_00043677;MTCONS_00036104;MTCONS_00042147;MTCONS_00022809;MTCONS_00040463;MTCONS_00009886;MTCONS_00040550;MTCONS_00043928;MTCONS_00020508;MTCONS_00028940;MTCONS_00031950;MTCONS_00008001;MTCONS_00031186;MTCONS_00025875;MTCONS_00046672;MTCONS_00040551;MTCONS_00019178;MTCONS_00052510;MTCONS_00003896;MTCONS_00014635;MTCONS_00025144;MTCONS_00016258…	K07509+K00665+K01897+K10226+K07508+K00022+K00232+K10203+K00507+K10258+K08766+K07511+K10251+K00248+K10703+K10224
Other glycan degradation	16	62	0.20776	0.512	ko00511	MTCONS_00005801;MTCONS_00005045;MTCONS_00005044;MTCONS_00004573;MTCONS_00009283;MTCONS_00010156;MTCONS_00009816;MTCONS_00019252;BMSK0009733.1_dup1;BMSK0005920.1_dup1;BMSK0000554.1_dup1;BMSK0005930.1_dup1;BMSK0000552.1_dup1;BMSK0005666.1_dup1;BMSK0007013.1_dup1;BMSK0007012.1_dup1	K12373+K12311+K01206+K17108+K01444+K01227+K01191
Glycosphingolipid biosynthesis - lacto and neolacto series	8	28	0.21457	0.525	ko00601	MTCONS_00018239;MTCONS_00039108;MTCONS_00020186;MTCONS_00036024;MTCONS_00018259;MTCONS_00039844;BMSK0009735.1_dup1;BMSK0014782.1_dup1	K07967+K07966+K07968+K07819+K07820+K01988+K03877
Systemic lupus erythematosus	17	67	0.220007	0.53	ko05322	MTCONS_00033533;MTCONS_00033531;MTCONS_00033534;MTCONS_00033540;MTCONS_00049484;MTCONS_00010863;MTCONS_00033537;MTCONS_00033541;MTCONS_00027308;MTCONS_00028715;MTCONS_00006608;BMSK0004057.1_dup1;BMSK0013933.1_dup1;BMSK0013919.1_dup1;BMSK0013902.1_dup1;BMSK0014998.1_dup1;BMSK0006474.1_dup1	K11252+K11253+K05210+K11086+K11251+K05209+K11254
Platelet activation	86	381	0.220263	0.53	ko04611	MTCONS_00041254;MTCONS_00029443;MTCONS_00038201;MTCONS_00018434;MTCONS_00022886;MTCONS_00012423;MTCONS_00022744;MTCONS_00001270;MTCONS_00026641;MTCONS_00007861;MTCONS_00015817;MTCONS_00016442;MTCONS_00025769;MTCONS_00011984;MTCONS_00008748;MTCONS_00047945;MTCONS_00033286;MTCONS_00039613;MTCONS_00040464;MTCONS_00015941;MTCONS_00024879;MTCONS_00001268;MTCONS_00018339;MTCONS_00002868;MTCONS_00052329…	K06236+K17388+K04958+K05692+K12319+K08045+K08042+K19720+K05858+K08048+K04371+K06271+K06069+K06269+K03900+K12757+K04263+K06261+K04514+K05719+K04634+K06260+K00907+K02649+K19477+K04456
NF-kappa B signaling pathway	14	54	0.22251	0.531	ko04064	MTCONS_00042961;MTCONS_00011013;MTCONS_00052189;MTCONS_00013407;MTCONS_00033583;MTCONS_00022277;MTCONS_00012770;MTCONS_00008881;BMSK0011104.1_dup1;BMSK0001403.1_dup1;BMSK0005073.1_dup1;BMSK0007319.1_dup1;BMSK0000186.1_dup1;BMSK0005849.1_dup1	K04467+K03175+K02580+K20912+K04734+K04427+K01116+K04729
GnRH signaling pathway	46	199	0.239658	0.568	ko04912	MTCONS_00046281;MTCONS_00038201;MTCONS_00001247;MTCONS_00001270;MTCONS_00011891;MTCONS_00032104;MTCONS_00007861;MTCONS_00026877;MTCONS_00034056;MTCONS_00038025;MTCONS_00018373;MTCONS_00040463;MTCONS_00008748;MTCONS_00009886;MTCONS_00040557;MTCONS_00015941;MTCONS_00001268;MTCONS_00002868;MTCONS_00025484;MTCONS_00047792;MTCONS_00039997;MTCONS_00046284;MTCONS_00034058;MTCONS_00032103;MTCONS_00016601…	K04428+K04958+K04368+K08045+K03099+K08042+K04280+K06068+K05858+K04440+K08048+K04371+K02183+K01115+K04634+K04416
Homologous recombination	19	77	0.24228	0.569	ko03440	MTCONS_00016627;MTCONS_00012084;MTCONS_00016632;MTCONS_00031150;MTCONS_00018891;MTCONS_00027331;MTCONS_00003559;MTCONS_00016628;MTCONS_00032407;MTCONS_00050047;BMSK0004263.1_dup1;BMSK0010172.1_dup1;BMSK0007895.1_dup1;BMSK0004594.1_dup1;BMSK0013151.1_dup1;BMSK0003402.1_dup1;BMSK0005644.1_dup1;BMSK0011354.1_dup1;BMSK0009424.1_dup1	K15362+K03165+K08991+K10901+K10871+K10882+K10866+K20773+K10865+K10740+K02327+K10873
Shigellosis	39	168	0.251866	0.582	ko05131	MTCONS_00029443;MTCONS_00018434;MTCONS_00036938;MTCONS_00001255;MTCONS_00016442;MTCONS_00042961;MTCONS_00036934;MTCONS_00040557;MTCONS_00048766;MTCONS_00002868;MTCONS_00037690;MTCONS_00046688;MTCONS_00017919;MTCONS_00038133;MTCONS_00048110;MTCONS_00052189;MTCONS_00043062;MTCONS_00013407;MTCONS_00003923;MTCONS_00036939;MTCONS_00019641;MTCONS_00027624;MTCONS_00017714;MTCONS_00042725;MTCONS_00033583…	K17388+K05692+K13708+K06619+K04467+K04440+K05740+K04371+K05700+K04392+K04438+K06106+K02580+K05754+K04514+K05719+K04734
RNA degradation	39	168	0.251866	0.582	ko03018	MTCONS_00003054;MTCONS_00004104;MTCONS_00026142;MTCONS_00041390;MTCONS_00029017;MTCONS_00041387;MTCONS_00035681;MTCONS_00041483;MTCONS_00033664;MTCONS_00036640;MTCONS_00004103;MTCONS_00035682;MTCONS_00039041;MTCONS_00053327;MTCONS_00012585;MTCONS_00036919;MTCONS_00053084;MTCONS_00011272;MTCONS_00048210;MTCONS_00031303;MTCONS_00031305;MTCONS_00031304;MTCONS_00031306;MTCONS_00031307;MTCONS_00053083…	K12600+K01148+K03654+K12616+K12618+K00962+K12585+K04043+K12619+K12581+K13126+K12614+K12571+K12615+K12589
Glycolysis / Gluconeogenesis	22	92	0.27119	0.614	ko00010	MTCONS_00045031;MTCONS_00000606;MTCONS_00020073;MTCONS_00025979;MTCONS_00009793;MTCONS_00038026;MTCONS_00000986;MTCONS_00023069;MTCONS_00040992;MTCONS_00016400;MTCONS_00010187;MTCONS_00000093;MTCONS_00000605;BMSK0000579.1_dup1;BMSK0008522.1_dup1;BMSK0005160.1_dup1;BMSK0000842.1_dup1;BMSK0006975.1_dup1;BMSK0010237.1_dup1;BMSK0012260.1_dup1;BMSK0000933.1_dup1;BMSK0006974.1_dup1	K01596+K01895+K03103+K00016+K00128+K00627+K01623+K00161+K13953+K10705+K00873+K01084+K03841+K00134
Drug metabolism - cytochrome P450	33	142	0.2713	0.614	ko00982	MTCONS_00039535;MTCONS_00039021;MTCONS_00015355;MTCONS_00043788;MTCONS_00025041;MTCONS_00004174;MTCONS_00039022;MTCONS_00049046;MTCONS_00039363;MTCONS_00035789;MTCONS_00036073;MTCONS_00041175;MTCONS_00048480;MTCONS_00048739;MTCONS_00031553;MTCONS_00041172;MTCONS_00048501;MTCONS_00026997;MTCONS_00008813;MTCONS_00000093;BMSK0001514.1_dup1;BMSK0009892.1_dup1;BMSK0001518.1_dup1;BMSK0008162.1_dup1;BMS…	K00699+K00799+K00157+K00485+K04097+K13953
Fatty acid degradation	20	83	0.271539	0.614	ko00071	MTCONS_00025396;MTCONS_00043677;MTCONS_00022809;MTCONS_00040550;MTCONS_00043928;MTCONS_00023069;MTCONS_00040551;MTCONS_00003896;MTCONS_00023869;MTCONS_00008295;MTCONS_00000093;BMSK0001375.1_dup1;BMSK0009490.1_dup1;BMSK0002492.1_dup1;BMSK0006359.1_dup1;BMSK0005276.1_dup1;BMSK0006975.1_dup1;BMSK0002495.1_dup1;BMSK0006460.1_dup1;BMSK0006974.1_dup1	K07509+K01897+K07508+K00022+K00232+K00128+K13239+K08766+K13953+K07511+K00248+K13238
Bladder cancer	8	30	0.278364	0.624	ko05219	MTCONS_00001247;MTCONS_00016962;MTCONS_00040463;MTCONS_00002868;MTCONS_00002147;MTCONS_00050796;BMSK0001064.1_dup1;BMSK0005367.1_dup1	K04368+K04451+K04371+K02089
Monobactam biosynthesis	2	5	0.280452	0.624	ko00261	MTCONS_00028167;BMSK0012541.1_dup1	K13811
AMPK signaling pathway	67	300	0.284392	0.628	ko04152	MTCONS_00043080;MTCONS_00045031;MTCONS_00045858;MTCONS_00017812;MTCONS_00045856;MTCONS_00045976;MTCONS_00036104;MTCONS_00045854;MTCONS_00025979;MTCONS_00009793;MTCONS_00038026;MTCONS_00036193;MTCONS_00021605;MTCONS_00052099;MTCONS_00042463;MTCONS_00040463;MTCONS_00009886;MTCONS_00042465;MTCONS_00020508;MTCONS_00042446;MTCONS_00031950;MTCONS_00008001;MTCONS_00035941;MTCONS_00019268;MTCONS_00031186…	K00665+K01596+K04527+K07881+K07188+K04526+K05087+K11584+K07207+K00507+K07297+K03234+K07203+K04427+K02649+K09048+K11583+K07197+K07359+K04456+K01084+K03841
Fat digestion and absorption	38	166	0.286677	0.629	ko04975	MTCONS_00053069;MTCONS_00016655;MTCONS_00008456;MTCONS_00046276;MTCONS_00039270;MTCONS_00039279;MTCONS_00038152;MTCONS_00051662;MTCONS_00038150;MTCONS_00023041;MTCONS_00023533;MTCONS_00000551;MTCONS_00039654;MTCONS_00023047;MTCONS_00045497;MTCONS_00014096;MTCONS_00016656;MTCONS_00053054;MTCONS_00010128;BMSK0002016.1_dup1;BMSK0005289.1_dup1;BMSK0015820.1_dup1;BMSK0000365.1_dup1;BMSK0003100.1_dup1;…	K14461+K01047+K14073+K13885+K14462+K14457+K01080+K11155+K14463+K13509+K05641+K08750
Nicotine addiction	14	57	0.291968	0.631	ko05033	MTCONS_00038637;MTCONS_00049484;MTCONS_00010558;MTCONS_00001990;MTCONS_00001172;MTCONS_00027308;MTCONS_00028715;MTCONS_00006608;MTCONS_00050374;MTCONS_00029962;BMSK0012220.1_dup1;BMSK0004057.1_dup1;BMSK0000685.1_dup1;BMSK0006474.1_dup1	K05185+K05210+K05212+K04809+K15015+K05209
Small cell lung cancer	34	148	0.292279	0.631	ko05222	MTCONS_00030607;MTCONS_00029312;MTCONS_00016962;MTCONS_00029311;MTCONS_00033220;MTCONS_00031207;MTCONS_00042961;MTCONS_00011013;MTCONS_00052189;MTCONS_00048769;MTCONS_00041867;MTCONS_00013407;MTCONS_00042725;MTCONS_00033583;MTCONS_00022277;MTCONS_00010327;MTCONS_00026469;MTCONS_00008881;BMSK0011104.1_dup1;BMSK0001064.1_dup1;BMSK0001981.1_dup1;BMSK0005073.1_dup1;BMSK0000489.1_dup1;BMSK0015756.1_du…	K06237+K04451+K02084+K04467+K03175+K02580+K02219+K05719+K05636+K01110+K04734+K02089+K02649+K04402+K06626+K04456+K06240
Tight junction	76	343	0.295328	0.633	ko04530	MTCONS_00029443;MTCONS_00011565;MTCONS_00018434;MTCONS_00035550;MTCONS_00004611;MTCONS_00038861;MTCONS_00034056;MTCONS_00030487;MTCONS_00016442;MTCONS_00028601;MTCONS_00046820;MTCONS_00044844;MTCONS_00040557;MTCONS_00044843;MTCONS_00004233;MTCONS_00018273;MTCONS_00052407;MTCONS_00046688;MTCONS_00017919;MTCONS_00018277;MTCONS_00040666;MTCONS_00048110;MTCONS_00004232;MTCONS_00021183;MTCONS_00023612…	K17388+K16819+K05692+K18050+K10352+K21066+K05702+K16175+K06087+K04440+K04237+K05762+K04392+K06069+K06106+K06100+K05763+K05631+K16684+K12757+K08020+K08018+K04514+K05719+K10591+K05701+K06105+K06091+K06095+K04426+K02089+K06093+K04416+K17260+K04802+K06104
ABC transporters	30	130	0.297903	0.634	ko02010	MTCONS_00035120;MTCONS_00008276;MTCONS_00049647;MTCONS_00001076;MTCONS_00009635;MTCONS_00031866;MTCONS_00018690;MTCONS_00031867;MTCONS_00023945;MTCONS_00037148;MTCONS_00018691;MTCONS_00006226;MTCONS_00029830;MTCONS_00039374;MTCONS_00009442;MTCONS_00036800;MTCONS_00008781;MTCONS_00009742;MTCONS_00022645;BMSK0007271.1_dup1;BMSK0000410.1_dup1;BMSK0008668.1_dup1;BMSK0007234.1_dup1;BMSK0010673.1_dup1;…	K05677+K05679+K05665+K05673+K05643+K05648+K05680+K05658+K05657+K05641+K05033
Porphyrin and chlorophyll metabolism	29	126	0.30751	0.65	ko00860	MTCONS_00039535;MTCONS_00039021;MTCONS_00015355;MTCONS_00043788;MTCONS_00004174;MTCONS_00039022;MTCONS_00039363;MTCONS_00035789;MTCONS_00036455;MTCONS_00036248;MTCONS_00000014;MTCONS_00048480;MTCONS_00048739;MTCONS_00031553;MTCONS_00048501;MTCONS_00008813;MTCONS_00030999;BMSK0009892.1_dup1;BMSK0004529.1_dup1;BMSK0008162.1_dup1;BMSK0007617.1_dup1;BMSK0016013.1_dup1;BMSK0016014.1_dup1;BMSK0005884.1…	K00699+K14163+K01698+K02259+K01195+K01599
Wnt signaling pathway	55	247	0.315659	0.66	ko04310	MTCONS_00029443;MTCONS_00037801;MTCONS_00024527;MTCONS_00016962;MTCONS_00015355;MTCONS_00049259;MTCONS_00037803;MTCONS_00016442;MTCONS_00008748;MTCONS_00004174;MTCONS_00040557;MTCONS_00020961;MTCONS_00044893;MTCONS_00036995;MTCONS_00046688;MTCONS_00007968;MTCONS_00038684;MTCONS_00017919;MTCONS_00003923;MTCONS_00037805;MTCONS_00019641;MTCONS_00027624;MTCONS_00044895;MTCONS_00014654;MTCONS_00036998…	K17388+K04491+K04508+K04451+K04511+K04501+K05858+K04440+K06268+K01691+K08957+K04392+K02375+K04507+K04510+K16273+K04494+K03213+K04427+K04506+K02085+K04505+K03868+K05128+K03068
Rheumatoid arthritis	14	58	0.316474	0.66	ko05323	MTCONS_00011396;MTCONS_00040050;MTCONS_00045928;MTCONS_00011397;MTCONS_00020936;BMSK0003883.1_dup1;BMSK0011872.1_dup1;BMSK0000434.1_dup1;BMSK0010763.1_dup1;BMSK0010705.1_dup1;BMSK0013501.1_dup1;BMSK0009079.1_dup1;BMSK0007677.1_dup1;BMSK0014507.1_dup1	K05096+K02144+K02150+K01365+K02154+K02145+K02149+K05121
Vitamin digestion and absorption	22	95	0.328073	0.679	ko04977	MTCONS_00008456;MTCONS_00046276;MTCONS_00039270;MTCONS_00039279;MTCONS_00038152;MTCONS_00009635;MTCONS_00017450;MTCONS_00022493;MTCONS_00038150;MTCONS_00037148;MTCONS_00042603;MTCONS_00029830;BMSK0015780.1_dup1;BMSK0003100.1_dup1;BMSK0015481.1_dup1;BMSK0008225.1_dup1;BMSK0011750.1_dup1;BMSK0015920.1_dup1;BMSK0015861.1_dup1;BMSK0015161.1_dup1;BMSK0008008.1_dup1;BMSK0007077.1_dup1	K14073+K13885+K14462+K05665+K01435+K14386+K14610
Tryptophan metabolism	16	68	0.338378	0.696	ko00380	MTCONS_00012244;MTCONS_00040550;MTCONS_00049046;MTCONS_00023069;MTCONS_00040551;MTCONS_00015276;MTCONS_00001869;MTCONS_00028526;BMSK0001375.1_dup1;BMSK0012808.1_dup1;BMSK0014536.1_dup1;BMSK0008115.1_dup1;BMSK0006975.1_dup1;BMSK0003805.1_dup1;BMSK0008462.1_dup1;BMSK0006974.1_dup1	K00453+K00022+K00157+K00128+K01432+K03781+K00164+K07511+K00463+K00816
Citrate cycle (TCA cycle)	29	128	0.341021	0.696	ko00020	MTCONS_00045031;MTCONS_00015355;MTCONS_00025979;MTCONS_00033001;MTCONS_00009793;MTCONS_00038026;MTCONS_00036193;MTCONS_00037371;MTCONS_00016093;MTCONS_00020303;MTCONS_00010740;MTCONS_00020511;MTCONS_00040992;MTCONS_00020540;MTCONS_00020542;MTCONS_00010187;MTCONS_00028526;BMSK0009892.1_dup1;BMSK0010452.1_dup1;BMSK0008162.1_dup1;BMSK0012808.1_dup1;BMSK0006935.1_dup1;BMSK0003914.1_dup1;BMSK0010530.1…	K01596+K00234+K00030+K01958+K00627+K00161+K00164+K00025+K01899+K00236+K01648+K01679
Proximal tubule bicarbonate reclamation	10	41	0.34602	0.701	ko04964	MTCONS_00045031;MTCONS_00025584;MTCONS_00025979;MTCONS_00009793;MTCONS_00038026;MTCONS_00035214;MTCONS_00025582;MTCONS_00035469;MTCONS_00045738;BMSK0006935.1_dup1	K01596+K01539+K01425+K00025
Inflammatory bowel disease (IBD)	3	10	0.348341	0.701	ko05321	MTCONS_00052189;BMSK0005073.1_dup1;BMSK0000970.1_dup1	K02580+K04500
Antigen processing and presentation	13	55	0.356068	0.712	ko04612	MTCONS_00012453;MTCONS_00044260;MTCONS_00037998;MTCONS_00053305;BMSK0011872.1_dup1;BMSK0010583.1_dup1;BMSK0002694.1_dup1;BMSK0015671.1_dup1;BMSK0004335.1_dup1;BMSK0013501.1_dup1;BMSK0015668.1_dup1;BMSK0015669.1_dup1;BMSK0015667.1_dup1	K06698+K08059+K03283+K01365+K04079
Long-term depression	21	92	0.36021	0.716	ko04730	MTCONS_00038201;MTCONS_00001247;MTCONS_00012423;MTCONS_00040463;MTCONS_00008748;MTCONS_00042465;MTCONS_00023342;MTCONS_00002868;MTCONS_00022327;MTCONS_00002147;MTCONS_00002821;MTCONS_00050796;MTCONS_00038202;BMSK0005025.1_dup1;BMSK0011207.1_dup1;BMSK0005341.1_dup1;BMSK0002362.1_dup1;BMSK0008175.1_dup1;BMSK0005367.1_dup1;BMSK0007680.1_dup1;BMSK0011205.1_dup1	K04958+K04368+K12319+K05858+K05087+K04534+K04371+K04578+K04346+K04634+K19477
Metabolism of xenobiotics by cytochrome P450	34	153	0.369588	0.729	ko00980	MTCONS_00039535;MTCONS_00045949;MTCONS_00039021;MTCONS_00015355;MTCONS_00043788;MTCONS_00025041;MTCONS_00004174;MTCONS_00039022;MTCONS_00046377;MTCONS_00039363;MTCONS_00035789;MTCONS_00041175;MTCONS_00048480;MTCONS_00048739;MTCONS_00031553;MTCONS_00041172;MTCONS_00048501;MTCONS_00026997;MTCONS_00045948;MTCONS_00008813;MTCONS_00045843;MTCONS_00000093;BMSK0001514.1_dup1;BMSK0009892.1_dup1;BMSK00015…	K00699+K00078+K00799+K00079+K04097+K13953
Phagosome	58	266	0.375246	0.736	ko04145	MTCONS_00046276;MTCONS_00005639;MTCONS_00018434;MTCONS_00010318;MTCONS_00010312;MTCONS_00005637;MTCONS_00025642;MTCONS_00006627;MTCONS_00026460;MTCONS_00023206;MTCONS_00040050;MTCONS_00044130;MTCONS_00011140;MTCONS_00046688;MTCONS_00005636;MTCONS_00053324;MTCONS_00013429;MTCONS_00018773;MTCONS_00013396;MTCONS_00022064;MTCONS_00042603;MTCONS_00010315;MTCONS_00003917;MTCONS_00041959;MTCONS_00042725…	K13885+K00921+K05692+K10414+K00914+K07375+K02144+K04392+K10415+K04659+K12478+K05719+K06560+K02150+K01365+K02154+K10956+K12182+K02145+K08488+K02149
Protein export	11	47	0.388917	0.757	ko03060	MTCONS_00042249;MTCONS_00049823;MTCONS_00036122;MTCONS_00042250;BMSK0004275.1_dup1;BMSK0003777.1_dup1;BMSK0013045.1_dup1;BMSK0008393.1_dup1;BMSK0009573.1_dup1;BMSK0009572.1_dup1;BMSK0004879.1_dup1	K12947+K12275+K03104+K10956+K09490
Biosynthesis of unsaturated fatty acids	17	75	0.39408	0.758	ko01040	MTCONS_00042147;MTCONS_00043928;MTCONS_00028940;MTCONS_00046672;MTCONS_00003896;MTCONS_00044383;BMSK0001673.1_dup1;BMSK0014594.1_dup1;BMSK0002492.1_dup1;BMSK0002755.1_dup1;BMSK0004003.1_dup1;BMSK0008658.1_dup1;BMSK0005276.1_dup1;BMSK0003301.1_dup1;BMSK0007157.1_dup1;BMSK0002495.1_dup1;BMSK0005040.1_dup1	K10226+K00232+K10203+K00507+K10258+K10251+K10703+K10224
Hippo signaling pathway - fly	46	211	0.394556	0.758	ko04391	MTCONS_00008446;MTCONS_00018434;MTCONS_00001247;MTCONS_00013681;MTCONS_00016442;MTCONS_00008625;MTCONS_00046820;MTCONS_00028031;MTCONS_00040557;MTCONS_00004233;MTCONS_00040666;MTCONS_00004232;MTCONS_00046014;MTCONS_00010863;MTCONS_00017296;MTCONS_00008626;MTCONS_00003923;MTCONS_00004231;MTCONS_00043823;MTCONS_00018182;MTCONS_00044730;MTCONS_00017293;MTCONS_00013673;MTCONS_00038272;MTCONS_00011590…	K16669+K05692+K16675+K16681+K16672+K16680+K16175+K04440+K04237+K06069+K16678+K06685+K16684+K16673+K09448+K06091+K16685+K06095+K16677+K06093+K06626
Signaling pathways regulating pluripotency of stem cells	34	155	0.401716	0.766	ko04550	MTCONS_00018651;MTCONS_00030607;MTCONS_00030782;MTCONS_00001247;MTCONS_00049259;MTCONS_00048175;MTCONS_00040463;MTCONS_00042465;MTCONS_00022141;MTCONS_00002868;MTCONS_00007968;MTCONS_00040568;MTCONS_00052460;MTCONS_00002147;MTCONS_00052461;MTCONS_00002994;MTCONS_00050796;MTCONS_00030779;MTCONS_00049391;BMSK0011929.1_dup1;BMSK0002362.1_dup1;BMSK0005367.1_dup1;BMSK0000489.1_dup1;BMSK0003154.1_dup1;…	K11138+K08026+K11421+K04368+K04501+K05093+K05087+K04371+K02375+K13578+K04362+K11488+K02649+K02085+K04675+K04500+K04456+K13596+K18499
Sphingolipid metabolism	22	99	0.408014	0.766	ko00600	MTCONS_00051779;MTCONS_00019712;MTCONS_00009283;MTCONS_00023041;MTCONS_00038746;MTCONS_00022087;MTCONS_00023533;MTCONS_00024675;MTCONS_00009672;MTCONS_00029210;MTCONS_00023047;MTCONS_00030092;MTCONS_00041198;MTCONS_00044602;BMSK0012647.1_dup1;BMSK0005884.1_dup1;BMSK0011307.1_dup1;BMSK0011000.1_dup1;BMSK0015837.1_dup1;BMSK0007013.1_dup1;BMSK0002912.1_dup1;BMSK0007012.1_dup1	K12354+K01634+K17108+K01080+K01189+K01441+K04628
Insect hormone biosynthesis	13	57	0.409472	0.766	ko00981	MTCONS_00009265;MTCONS_00023069;MTCONS_00050196;MTCONS_00003391;MTCONS_00031574;BMSK0005637.1_dup1;BMSK0015851.1_dup1;BMSK0015943.1_dup1;BMSK0013302.1_dup1;BMSK0006975.1_dup1;BMSK0003260.1_dup1;BMSK0004519.1_dup1;BMSK0006974.1_dup1	K10718+K00128+K10722+K10720+K21013+K10719+K01063
Taste transduction	13	57	0.409472	0.766	ko04742	MTCONS_00025963;MTCONS_00025642;MTCONS_00023206;MTCONS_00015941;MTCONS_00044130;MTCONS_00011140;MTCONS_00006782;MTCONS_00042603;MTCONS_00039793;BMSK0008225.1_dup1;BMSK0011750.1_dup1;BMSK0008008.1_dup1;BMSK0013430.1_dup1	K04615+K08048+K04131
Glycosphingolipid biosynthesis - ganglio series	3	11	0.411216	0.766	ko00604	MTCONS_00005801;MTCONS_00009816;BMSK0004380.1_dup1	K12373+K03372
Phosphatidylinositol signaling system	61	284	0.421676	0.78	ko04070	MTCONS_00005639;MTCONS_00038201;MTCONS_00043715;MTCONS_00005637;MTCONS_00018197;MTCONS_00025642;MTCONS_00015880;MTCONS_00011097;MTCONS_00023684;MTCONS_00028898;MTCONS_00008748;MTCONS_00023206;MTCONS_00039471;MTCONS_00021862;MTCONS_00011771;MTCONS_00022936;MTCONS_00044130;MTCONS_00011140;MTCONS_00036752;MTCONS_00005636;MTCONS_00018189;MTCONS_00016094;MTCONS_00018328;MTCONS_00036860;MTCONS_00019840…	K00921+K04958+K01106+K00914+K01109+K00923+K05858+K21798+K00901+K18082+K02183+K01107+K20278+K13024+K00888+K01110+K02649+K01116+K01092
Glutamatergic synapse	36	166	0.426804	0.785	ko04724	MTCONS_00038201;MTCONS_00001270;MTCONS_00007861;MTCONS_00024519;MTCONS_00008748;MTCONS_00038703;MTCONS_00023342;MTCONS_00015941;MTCONS_00020961;MTCONS_00001268;MTCONS_00002868;MTCONS_00024518;MTCONS_00034879;MTCONS_00049484;MTCONS_00005087;MTCONS_00010558;MTCONS_00027308;MTCONS_00045738;MTCONS_00028715;MTCONS_00006608;MTCONS_00029962;MTCONS_00001267;MTCONS_00010051;MTCONS_00050796;MTCONS_00024520…	K04958+K08045+K08042+K15008+K05858+K15010+K04534+K08048+K06268+K04371+K04964+K05210+K05212+K01425+K05209+K01115+K04634+K04539
Taurine and hypotaurine metabolism	4	16	0.436336	0.793	ko00430	BMSK0005182.1_dup1;BMSK0004557.1_dup1;BMSK0003909.1_dup1;BMSK0004553.1_dup1	K00681+K18592+K01594+K01580+K18966
Lysosome	58	271	0.436805	0.793	ko04142	MTCONS_00053069;MTCONS_00050317;MTCONS_00047676;MTCONS_00005801;MTCONS_00005045;MTCONS_00005044;MTCONS_00050615;MTCONS_00040303;MTCONS_00002241;MTCONS_00029772;MTCONS_00047677;MTCONS_00039163;MTCONS_00040050;MTCONS_00014549;MTCONS_00013163;MTCONS_00017623;MTCONS_00009165;MTCONS_00038746;MTCONS_00027165;MTCONS_00009163;MTCONS_00010156;MTCONS_00036206;MTCONS_00011713;MTCONS_00010216;MTCONS_00017724…	K12385+K12404+K12384+K12373+K12311+K12301+K14410+K12307+K01373+K02144+K01374+K01137+K12382+K01204+K01189+K12397+K01444+K01135+K19363+K12392+K13444+K06497+K01365+K12391+K01195+K02154+K12387+K04645+K04644+K06501+K13443+K12396+K01052+K06546
Caffeine metabolism	8	35	0.451045	0.814	ko00232	MTCONS_00036104;MTCONS_00045923;MTCONS_00047730;MTCONS_00009361;BMSK0010491.1_dup1;BMSK0004789.1_dup1;BMSK0000677.1_dup1;BMSK0013168.1_dup1	K00106
Oocyte meiosis	46	216	0.464257	0.825	ko04114	MTCONS_00038201;MTCONS_00001247;MTCONS_00001270;MTCONS_00007861;MTCONS_00031205;MTCONS_00030057;MTCONS_00030056;MTCONS_00052099;MTCONS_00040463;MTCONS_00042465;MTCONS_00015941;MTCONS_00020961;MTCONS_00001268;MTCONS_00019541;MTCONS_00002868;MTCONS_00020373;MTCONS_00022249;MTCONS_00035941;MTCONS_00018090;MTCONS_00039997;MTCONS_00014539;MTCONS_00032626;MTCONS_00002147;MTCONS_00043479;MTCONS_00001267…	K04958+K04368+K08045+K08042+K03363+K04373+K04526+K05087+K08048+K06268+K02602+K04371+K03348+K06679+K11584+K06269+K02183+K06631+K08836+K03355+K02365+K06626+K03868+K03351+K06636
Amyotrophic lateral sclerosis (ALS)	26	121	0.468434	0.825	ko05014	MTCONS_00037142;MTCONS_00005064;MTCONS_00004611;MTCONS_00016962;MTCONS_00031207;MTCONS_00022141;MTCONS_00020961;MTCONS_00046688;MTCONS_00049484;MTCONS_00010558;MTCONS_00027308;MTCONS_00007802;MTCONS_00001869;MTCONS_00028715;MTCONS_00006608;MTCONS_00029962;BMSK0006958.1_dup1;BMSK0012220.1_dup1;BMSK0004057.1_dup1;BMSK0011260.1_dup1;BMSK0010634.1_dup1;BMSK0010749.1_dup1;BMSK0011036.1_dup1;BMSK000777…	K04574+K04451+K02084+K06268+K04392+K05210+K05212+K03781+K05209+K04426
Circadian entrainment	39	183	0.469564	0.825	ko04713	MTCONS_00038201;MTCONS_00012423;MTCONS_00001270;MTCONS_00007861;MTCONS_00008748;MTCONS_00023342;MTCONS_00015941;MTCONS_00001268;MTCONS_00002868;MTCONS_00010740;MTCONS_00049484;MTCONS_00034883;MTCONS_00005087;MTCONS_00010558;MTCONS_00039997;MTCONS_00027308;MTCONS_00028715;MTCONS_00011325;MTCONS_00006608;MTCONS_00029962;MTCONS_00010591;MTCONS_00002044;MTCONS_00001267;MTCONS_00050796;MTCONS_00009890…	K04958+K12319+K08045+K08042+K05858+K04534+K08048+K04371+K04963+K05210+K05212+K02183+K05209+K02633+K11265+K04634+K04539+K19477
Galactose metabolism	23	107	0.473939	0.825	ko00052	MTCONS_00000512;MTCONS_00024068;MTCONS_00018239;MTCONS_00023097;MTCONS_00038746;MTCONS_00023098;MTCONS_00025439;MTCONS_00037572;MTCONS_00018259;MTCONS_00033170;MTCONS_00034417;MTCONS_00018018;MTCONS_00039844;MTCONS_00048735;MTCONS_00048734;MTCONS_00048733;BMSK0009968.1_dup1;BMSK0011847.1_dup1;BMSK0009735.1_dup1;BMSK0015380.1_dup1;BMSK0000842.1_dup1;BMSK0015837.1_dup1;BMSK0001042.1_dup1	K00011+K07967+K07966+K01784+K01189+K01229+K00963+K01084
Salmonella infection	32	150	0.475645	0.825	ko05132	MTCONS_00029443;MTCONS_00018434;MTCONS_00010318;MTCONS_00010312;MTCONS_00016442;MTCONS_00040557;MTCONS_00002868;MTCONS_00046688;MTCONS_00017919;MTCONS_00052189;MTCONS_00053324;MTCONS_00043062;MTCONS_00003923;MTCONS_00019641;MTCONS_00010315;MTCONS_00041959;MTCONS_00027624;MTCONS_00017714;MTCONS_00048460;MTCONS_00014654;MTCONS_00018123;MTCONS_00050796;MTCONS_00025433;BMSK0009901.1_dup1;BMSK0005367.…	K17388+K05692+K10414+K04440+K04371+K04392+K02580+K10415+K05754+K04514+K05701+K04729
Cytokine-cytokine receptor interaction	7	31	0.476801	0.825	ko04060	MTCONS_00040568;BMSK0011929.1_dup1;BMSK0002737.1_dup1;BMSK0011889.1_dup1;BMSK0003219.1_dup1;BMSK0015559.1_dup1;BMSK0005385.1_dup1	K13578+K22628+K04675+K13596+K05497
Leishmaniasis	11	50	0.476835	0.825	ko05140	MTCONS_00011013;MTCONS_00002868;MTCONS_00052189;MTCONS_00042725;MTCONS_00050796;MTCONS_00008881;BMSK0001403.1_dup1;BMSK0005367.1_dup1;BMSK0005073.1_dup1;BMSK0007319.1_dup1;BMSK0005849.1_dup1	K03175+K04371+K02580+K05719+K04734+K04427+K04729
Hematopoietic cell lineage	12	55	0.483614	0.827	ko04640	MTCONS_00012189;MTCONS_00051702;MTCONS_00051701;MTCONS_00012190;MTCONS_00022930;MTCONS_00020980;MTCONS_00012185;BMSK0010765.1_dup1;BMSK0009956.1_dup1;BMSK0000320.1_dup1;BMSK0004785.1_dup1;BMSK0005579.1_dup1	K11140+K06467+K06261+K06260
Arginine and proline metabolism	12	55	0.483614	0.827	ko00330	MTCONS_00014201;MTCONS_00023069;MTCONS_00047691;MTCONS_00009828;BMSK0007290.1_dup1;BMSK0009635.1_dup1;BMSK0008956.1_dup1;BMSK0006975.1_dup1;BMSK0013310.1_dup1;BMSK0001159.1_dup1;BMSK0008650.1_dup1;BMSK0006974.1_dup1	K08660+K00128+K00286+K00797+K00318+K14454+K00933+K01611
Ether lipid metabolism	15	70	0.500691	0.835	ko00565	MTCONS_00016655;MTCONS_00010814;MTCONS_00029991;MTCONS_00023041;MTCONS_00023533;MTCONS_00029990;MTCONS_00023047;MTCONS_00016656;MTCONS_00010051;BMSK0001320.1_dup1;BMSK0005884.1_dup1;BMSK0011307.1_dup1;BMSK0011000.1_dup1;BMSK0003225.1_dup1;BMSK0013155.1_dup1	K01047+K00993+K13644+K16860+K01080+K01115+K04628
Staphylococcus aureus infection	1	3	0.504392	0.835	ko05150	MTCONS_00048210	K04279
Amino sugar and nucleotide sugar metabolism	26	123	0.505659	0.835	ko00520	MTCONS_00005801;MTCONS_00023097;MTCONS_00016533;MTCONS_00040907;MTCONS_00038594;MTCONS_00023098;MTCONS_00016379;MTCONS_00029559;MTCONS_00009816;MTCONS_00048735;MTCONS_00011497;MTCONS_00048734;MTCONS_00048733;MTCONS_00000391;BMSK0015307.1_dup1;BMSK0000257.1_dup1;BMSK0015204.1_dup1;BMSK0007450.1_dup1;BMSK0009070.1_dup1;BMSK0010517.1_dup1;BMSK0004667.1_dup1;BMSK0007975.1_dup1;BMSK0003912.1_dup1;BMSK…	K12373+K01784+K00972+K00326+K01183+K00963+K00884+K01836+K01711+K02564+K00966+K00621
Fc gamma R-mediated phagocytosis	37	176	0.509019	0.835	ko04666	MTCONS_00027818;MTCONS_00001320;MTCONS_00021836;MTCONS_00001247;MTCONS_00035550;MTCONS_00005139;MTCONS_00034056;MTCONS_00040463;MTCONS_00035119;MTCONS_00002868;MTCONS_00046688;MTCONS_00023041;MTCONS_00038133;MTCONS_00043062;MTCONS_00023533;MTCONS_00034936;MTCONS_00034058;MTCONS_00021047;MTCONS_00035552;MTCONS_00005144;MTCONS_00008188;MTCONS_00002147;MTCONS_00023047;MTCONS_00011525;MTCONS_00020501…	K12562+K04368+K18050+K05768+K06068+K04371+K04392+K01080+K04438+K05754+K01115+K02649+K01116+K04456+K04409+K05730
Melanoma	17	80	0.510156	0.835	ko05218	MTCONS_00001247;MTCONS_00016962;MTCONS_00040463;MTCONS_00042465;MTCONS_00002868;MTCONS_00052460;MTCONS_00002147;MTCONS_00052461;MTCONS_00050796;MTCONS_00049413;MTCONS_00026469;BMSK0002362.1_dup1;BMSK0001064.1_dup1;BMSK0005367.1_dup1;BMSK0000489.1_dup1;BMSK0015756.1_dup1;BMSK0010744.1_dup1	K04368+K04451+K05087+K04371+K04362+K04358+K01110+K02089+K02649+K04402+K04456
Fructose and mannose metabolism	12	56	0.511144	0.835	ko00051	MTCONS_00000512;MTCONS_00024068;MTCONS_00016400;MTCONS_00033170;MTCONS_00034417;MTCONS_00018018;MTCONS_00031886;BMSK0010517.1_dup1;BMSK0003912.1_dup1;BMSK0011987.1_dup1;BMSK0012260.1_dup1;BMSK0001042.1_dup1	K00011+K01623+K00008+K01711+K00966+K03841
Protein digestion and absorption	79	378	0.513505	0.835	ko04974	MTCONS_00041254;MTCONS_00030607;MTCONS_00025584;MTCONS_00022886;MTCONS_00022744;MTCONS_00029312;MTCONS_00026641;MTCONS_00015817;MTCONS_00029311;MTCONS_00033220;MTCONS_00019801;MTCONS_00025769;MTCONS_00011984;MTCONS_00047945;MTCONS_00035214;MTCONS_00011077;MTCONS_00033286;MTCONS_00039613;MTCONS_00029976;MTCONS_00040464;MTCONS_00037831;MTCONS_00037833;MTCONS_00024879;MTCONS_00018339;MTCONS_00024189…	K06236+K06237+K01539+K01298+K08780+K19720+K01278+K08606+K19721+K14211+K14206+K16628+K01312+K13781+K08779+K01291+K01345
Dilated cardiomyopathy	39	186	0.515023	0.835	ko05414	MTCONS_00049617;MTCONS_00018434;MTCONS_00027047;MTCONS_00024527;MTCONS_00001270;MTCONS_00027042;MTCONS_00007861;MTCONS_00023162;MTCONS_00039580;MTCONS_00023165;MTCONS_00022586;MTCONS_00015941;MTCONS_00001268;MTCONS_00048768;MTCONS_00018328;MTCONS_00000334;MTCONS_00049631;MTCONS_00028143;MTCONS_00018327;MTCONS_00022587;MTCONS_00049612;MTCONS_00042725;MTCONS_00039579;MTCONS_00037903;MTCONS_00001267…	K10366+K05692+K10373+K04867+K08045+K08042+K06265+K12567+K08048+K05719+K06583+K12566
Glycosaminoglycan biosynthesis - heparan sulfate / heparin	8	37	0.519423	0.835	ko00534	MTCONS_00031071;MTCONS_00031074;MTCONS_00029144;MTCONS_00042615;MTCONS_00031070;BMSK0001375.1_dup1;BMSK0008838.1_dup1;BMSK0008721.1_dup1	K02367+K02577+K02513+K02366+K02514+K00734
Morphine addiction	30	143	0.51949	0.835	ko05032	MTCONS_00037193;MTCONS_00001270;MTCONS_00025963;MTCONS_00007861;MTCONS_00025642;MTCONS_00038637;MTCONS_00023206;MTCONS_00023342;MTCONS_00015941;MTCONS_00001268;MTCONS_00044130;MTCONS_00011140;MTCONS_00028487;MTCONS_00006782;MTCONS_00001172;MTCONS_00042603;MTCONS_00028488;MTCONS_00001267;MTCONS_00039793;MTCONS_00037194;BMSK0012786.1_dup1;BMSK0011207.1_dup1;BMSK0000053.1_dup1;BMSK0008225.1_dup1;BMS…	K08291+K08045+K04615+K08042+K05185+K04534+K08048+K13293+K15015+K18438+K04539
Chagas disease (American trypanosomiasis)	25	119	0.520701	0.835	ko05142	MTCONS_00042961;MTCONS_00008748;MTCONS_00040557;MTCONS_00023342;MTCONS_00011013;MTCONS_00002868;MTCONS_00052189;MTCONS_00013407;MTCONS_00033583;MTCONS_00022277;MTCONS_00050796;MTCONS_00008881;BMSK0011104.1_dup1;BMSK0005025.1_dup1;BMSK0011207.1_dup1;BMSK0005367.1_dup1;BMSK0005073.1_dup1;BMSK0000489.1_dup1;BMSK0007319.1_dup1;BMSK0000970.1_dup1;BMSK0010744.1_dup1;BMSK0005196.1_dup1;BMSK0005849.1_dup…	K04467+K05858+K04440+K04534+K03175+K04371+K02580+K04734+K04634+K02649+K04500+K04456+K01283+K04729+K04398
Ubiquitin mediated proteolysis	52	249	0.522013	0.835	ko04120	MTCONS_00002214;MTCONS_00031205;MTCONS_00015142;MTCONS_00032123;MTCONS_00052720;MTCONS_00051966;MTCONS_00011013;MTCONS_00029570;MTCONS_00020373;MTCONS_00042090;MTCONS_00014477;MTCONS_00045878;MTCONS_00035759;MTCONS_00030109;MTCONS_00043005;MTCONS_00000551;MTCONS_00029572;MTCONS_00015137;MTCONS_00002213;MTCONS_00030473;MTCONS_00043479;MTCONS_00051968;MTCONS_00020037;MTCONS_00029571;MTCONS_00007117…	K10260+K03363+K10595+K03870+K10615+K10686+K03175+K10456+K03348+K10582+K10590+K10589+K10578+K10612+K05633+K10591+K03355+K09561+K10688+K10596+K10604+K04694+K10143+K10599+K04416+K10588+K10144+K04506+K04678+K03868+K03351+K03871
Influenza A	48	230	0.525239	0.835	ko05164	MTCONS_00030566;MTCONS_00026812;MTCONS_00018434;MTCONS_00001247;MTCONS_00005365;MTCONS_00040463;MTCONS_00040557;MTCONS_00026815;MTCONS_00049659;MTCONS_00002868;MTCONS_00026509;MTCONS_00011140;MTCONS_00052189;MTCONS_00014803;MTCONS_00010963;MTCONS_00037998;MTCONS_00030567;MTCONS_00021047;MTCONS_00002147;MTCONS_00048451;MTCONS_00026810;MTCONS_00024156;MTCONS_00023117;MTCONS_00053305;MTCONS_00050796…	K15043+K01349+K05692+K04368+K14297+K04440+K04371+K14298+K02580+K09523+K01312+K03283+K14284+K04450+K14396+K09507+K04734+K08860+K15042+K02649+K14290+K15044+K04456+K04729
Cholinergic synapse	38	182	0.527291	0.835	ko04725	MTCONS_00038201;MTCONS_00001247;MTCONS_00001270;MTCONS_00007861;MTCONS_00039605;MTCONS_00040463;MTCONS_00008748;MTCONS_00023342;MTCONS_00015941;MTCONS_00001268;MTCONS_00002868;MTCONS_00006894;MTCONS_00011197;MTCONS_00001990;MTCONS_00002147;MTCONS_00050374;MTCONS_00001267;MTCONS_00050796;MTCONS_00038202;BMSK0005025.1_dup1;BMSK0011207.1_dup1;BMSK0005787.1_dup1;BMSK0008475.1_dup1;BMSK0005367.1_dup1;…	K04958+K04368+K08045+K08042+K01049+K05858+K04534+K08048+K04371+K04809+K04634+K02649+K09048+K04539+K04456+K04131
Malaria	4	18	0.535715	0.839	ko05144	MTCONS_00004556;MTCONS_00022064;BMSK0007348.1_dup1;BMSK0005849.1_dup1	K04550+K04659+K04729
African trypanosomiasis	4	18	0.535715	0.839	ko05143	MTCONS_00008748;BMSK0005025.1_dup1;BMSK0014536.1_dup1;BMSK0005849.1_dup1	K05858+K04634+K00463+K04729
Pathogenic Escherichia coli infection	26	125	0.542387	0.845	ko05130	MTCONS_00029443;MTCONS_00018434;MTCONS_00039347;MTCONS_00001255;MTCONS_00006627;MTCONS_00016442;MTCONS_00026460;MTCONS_00039163;MTCONS_00017919;MTCONS_00048110;MTCONS_00043062;MTCONS_00003923;MTCONS_00019641;MTCONS_00027624;MTCONS_00017714;MTCONS_00042725;MTCONS_00014654;MTCONS_00018123;MTCONS_00025433;BMSK0009901.1_dup1;BMSK0005955.1_dup1;BMSK0009900.1_dup1;BMSK0011895.1_dup1;BMSK0011897.1_dup1;…	K17388+K05692+K11294+K06619+K07375+K06106+K05754+K04514+K05719
Viral carcinogenesis	54	261	0.552268	0.853	ko05203	MTCONS_00005139;MTCONS_00016962;MTCONS_00031205;MTCONS_00033533;MTCONS_00022727;MTCONS_00046820;MTCONS_00033534;MTCONS_00002868;MTCONS_00019610;MTCONS_00022249;MTCONS_00046688;MTCONS_00011672;MTCONS_00052189;MTCONS_00019612;MTCONS_00002189;MTCONS_00019611;MTCONS_00032275;MTCONS_00021047;MTCONS_00005144;MTCONS_00002583;MTCONS_00048211;MTCONS_00052015;MTCONS_00007660;MTCONS_00024156;MTCONS_00050796…	K05768+K04451+K03363+K11252+K15305+K16175+K04371+K11838+K06679+K04392+K03062+K02580+K15979+K06063+K03124+K11643+K06067+K04450+K04734+K10691+K03120+K09504+K02089+K02649+K11254+K06053+K09048+K06626+K11224+K11406+K00873+K02216+K04398+K11594
Phenylalanine metabolism	9	43	0.555854	0.853	ko00360	MTCONS_00016686;MTCONS_00034896;BMSK0010732.1_dup1;BMSK0010736.1_dup1;BMSK0008956.1_dup1;BMSK0014713.1_dup1;BMSK0000910.1_dup1;BMSK0003371.1_dup1;BMSK0014715.1_dup1	K01904+K14454
alpha-Linolenic acid metabolism	10	48	0.559011	0.853	ko00592	MTCONS_00016655;MTCONS_00042147;MTCONS_00043928;MTCONS_00003896;MTCONS_00016656;BMSK0002492.1_dup1;BMSK0001320.1_dup1;BMSK0005276.1_dup1;BMSK0002495.1_dup1;BMSK0003225.1_dup1	K01047+K10226+K00232
Chemical carcinogenesis	33	160	0.560977	0.853	ko05204	MTCONS_00039535;MTCONS_00039021;MTCONS_00015355;MTCONS_00043788;MTCONS_00025041;MTCONS_00004174;MTCONS_00039022;MTCONS_00046377;MTCONS_00039363;MTCONS_00035789;MTCONS_00001990;MTCONS_00041175;MTCONS_00048480;MTCONS_00048739;MTCONS_00031553;MTCONS_00041172;MTCONS_00048501;MTCONS_00050374;MTCONS_00026997;MTCONS_00008813;BMSK0001514.1_dup1;BMSK0009892.1_dup1;BMSK0001518.1_dup1;BMSK0008162.1_dup1;BMS…	K00699+K00799+K00079+K04809+K04097+K00816
Basal cell carcinoma	11	53	0.561999	0.853	ko05217	MTCONS_00037801;MTCONS_00016962;MTCONS_00037803;MTCONS_00034494;MTCONS_00007968;MTCONS_00045874;MTCONS_00037805;BMSK0015756.1_dup1;BMSK0003154.1_dup1;BMSK0015544.1_dup1;BMSK0001359.1_dup1	K04491+K04451+K06229+K02375+K06225+K04402+K02085+K06226
GABAergic synapse	28	136	0.565479	0.854	ko04727	MTCONS_00001270;MTCONS_00025963;MTCONS_00007861;MTCONS_00025642;MTCONS_00038637;MTCONS_00023206;MTCONS_00023342;MTCONS_00015941;MTCONS_00001268;MTCONS_00044130;MTCONS_00011140;MTCONS_00006782;MTCONS_00004387;MTCONS_00001172;MTCONS_00042603;MTCONS_00045738;MTCONS_00007133;MTCONS_00001267;MTCONS_00039793;BMSK0011207.1_dup1;BMSK0008225.1_dup1;BMSK0011750.1_dup1;BMSK0000685.1_dup1;BMSK0010888.1_dup1;…	K08045+K04615+K08042+K05185+K04534+K08048+K13524+K15015+K01425+K05045+K04539+K01580
Cocaine addiction	17	83	0.577456	0.868	ko05030	MTCONS_00001270;MTCONS_00001268;MTCONS_00049484;MTCONS_00052189;MTCONS_00010558;MTCONS_00027308;MTCONS_00028715;MTCONS_00006608;MTCONS_00029962;MTCONS_00024156;MTCONS_00001267;BMSK0012220.1_dup1;BMSK0004057.1_dup1;BMSK0005073.1_dup1;BMSK0007485.1_dup1;BMSK0000007.1_dup1;BMSK0006474.1_dup1	K08045+K05210+K02580+K05212+K05209+K04450+K09048
Glycosaminoglycan degradation	6	29	0.582286	0.87	ko00531	MTCONS_00005801;MTCONS_00017623;MTCONS_00011713;MTCONS_00009816;BMSK0004529.1_dup1;BMSK0009382.1_dup1	K12373+K01137+K01135+K01195
Other types of O-glycan biosynthesis	13	64	0.592466	0.881	ko00514	MTCONS_00009349;MTCONS_00018239;MTCONS_00043402;MTCONS_00010657;MTCONS_00015533;MTCONS_00004626;MTCONS_00018259;MTCONS_00039844;BMSK0000519.1_dup1;BMSK0002149.1_dup1;BMSK0009735.1_dup1;BMSK0001948.1_dup1;BMSK0003222.1_dup1	K09667+K07967+K07966+K07968+K00728+K05948+K13667+K03691
Salivary secretion	36	177	0.59803	0.883	ko04970	MTCONS_00025584;MTCONS_00038201;MTCONS_00012423;MTCONS_00001270;MTCONS_00007861;MTCONS_00008771;MTCONS_00008748;MTCONS_00035214;MTCONS_00015941;MTCONS_00001268;MTCONS_00038556;MTCONS_00010740;MTCONS_00053229;MTCONS_00045928;MTCONS_00034883;MTCONS_00005087;MTCONS_00053230;MTCONS_00039997;MTCONS_00025582;MTCONS_00035469;MTCONS_00008772;MTCONS_00011325;MTCONS_00010591;MTCONS_00001267;MTCONS_00038202…	K01539+K04958+K12319+K08045+K08042+K13912+K05858+K08048+K05850+K04963+K04936+K02183+K04634+K19477+K13909+K04131
Biosynthesis of amino acids	28	138	0.599538	0.883	ko01230	MTCONS_00048815;MTCONS_00011214;MTCONS_00019288;MTCONS_00033001;MTCONS_00037371;MTCONS_00016093;MTCONS_00009819;MTCONS_00020303;MTCONS_00010740;MTCONS_00020511;MTCONS_00020540;MTCONS_00016400;MTCONS_00020542;MTCONS_00048814;MTCONS_00047691;MTCONS_00052007;MTCONS_00052840;BMSK0014735.1_dup1;BMSK0006605.1_dup1;BMSK0003678.1_dup1;BMSK0008956.1_dup1;BMSK0009762.1_dup1;BMSK0010530.1_dup1;BMSK0003679.1…	K00615+K00826+K01620+K00030+K14677+K01958+K01623+K00286+K00789+K01697+K01738+K14454+K00873+K00134
D-Glutamine and D-glutamate metabolism	1	4	0.607802	0.891	ko00471	MTCONS_00045738	K01425
Tuberculosis	37	183	0.614328	0.891	ko05152	MTCONS_00025642;MTCONS_00031207;MTCONS_00023206;MTCONS_00040557;MTCONS_00020961;MTCONS_00040050;MTCONS_00011013;MTCONS_00002868;MTCONS_00044130;MTCONS_00011140;MTCONS_00052189;MTCONS_00013429;MTCONS_00039041;MTCONS_00039997;MTCONS_00018773;MTCONS_00013396;MTCONS_00042603;MTCONS_00003917;MTCONS_00007130;MTCONS_00003011;MTCONS_00050796;MTCONS_00011253;MTCONS_00012770;BMSK0000434.1_dup1;BMSK0000705.…	K00914+K02084+K04440+K06268+K02144+K03175+K04371+K02580+K04043+K02183+K12478+K06560+K02154+K10049+K04456+K04729+K04398
HTLV-I infection	63	310	0.615625	0.891	ko05166	MTCONS_00001247;MTCONS_00015845;MTCONS_00001270;MTCONS_00007861;MTCONS_00016962;MTCONS_00049259;MTCONS_00031205;MTCONS_00040463;MTCONS_00042961;MTCONS_00022727;MTCONS_00023268;MTCONS_00040557;MTCONS_00006749;MTCONS_00015941;MTCONS_00020961;MTCONS_00001268;MTCONS_00002868;MTCONS_00041627;MTCONS_00020373;MTCONS_00022249;MTCONS_00024147;MTCONS_00023272;MTCONS_00052189;MTCONS_00013407;MTCONS_00035965…	K04368+K07936+K08045+K08042+K04451+K04501+K03363+K04467+K15305+K15309+K04440+K07299+K08048+K06268+K04371+K08874+K03348+K06679+K06271+K02580+K02678+K15308+K03355+K04450+K01110+K05863+K04734+K03120+K02089+K02365+K04416+K02649+K14290+K09048+K06626+K04500+K03351+K11224+K04456+K02216
DNA replication	15	75	0.618349	0.891	ko03030	MTCONS_00007594;MTCONS_00034772;MTCONS_00025546;MTCONS_00022958;MTCONS_00015933;MTCONS_00040001;BMSK0014218.1_dup1;BMSK0008960.1_dup1;BMSK0003367.1_dup1;BMSK0012951.1_dup1;BMSK0004594.1_dup1;BMSK0011933.1_dup1;BMSK0004502.1_dup1;BMSK0005644.1_dup1;BMSK0012512.1_dup1	K10754+K02324+K10747+K02212+K02326+K10742+K04802+K10740+K10756+K02327+K03506
Neuroactive ligand-receptor interaction	58	286	0.619796	0.891	ko04080	MTCONS_00021995;MTCONS_00025963;MTCONS_00025642;MTCONS_00026877;MTCONS_00019712;MTCONS_00053240;MTCONS_00038637;MTCONS_00023206;MTCONS_00000308;MTCONS_00045380;MTCONS_00020303;MTCONS_00004233;MTCONS_00044130;MTCONS_00011140;MTCONS_00017838;MTCONS_00049484;MTCONS_00004232;MTCONS_00034883;MTCONS_00006782;MTCONS_00010558;MTCONS_00052045;MTCONS_00010963;MTCONS_00001990;MTCONS_00048806;MTCONS_00027308…	K08375+K04615+K04280+K04306+K05185+K04237+K04810+K05210+K05212+K04139+K01312+K04809+K04263+K04134+K04578+K04266+K05209+K04279+K01352+K04240+K04131
Sulfur relay system	4	20	0.625429	0.894	ko04122	MTCONS_00027795;MTCONS_00032618;BMSK0006156.1_dup1;BMSK0009536.1_dup1	K04487+K11996
Fatty acid elongation	10	51	0.641966	0.913	ko00062	MTCONS_00025396;MTCONS_00022809;MTCONS_00040550;MTCONS_00028940;MTCONS_00040551;MTCONS_00044383;BMSK0001375.1_dup1;BMSK0001673.1_dup1;BMSK0002755.1_dup1;BMSK0008658.1_dup1	K07509+K07508+K00022+K10203+K10258+K07511+K10251+K10703
Amphetamine addiction	23	116	0.644488	0.913	ko05031	MTCONS_00001270;MTCONS_00020961;MTCONS_00001268;MTCONS_00049484;MTCONS_00010558;MTCONS_00018090;MTCONS_00039997;MTCONS_00027308;MTCONS_00028715;MTCONS_00006608;MTCONS_00029962;MTCONS_00024156;MTCONS_00008941;MTCONS_00001267;BMSK0012220.1_dup1;BMSK0004057.1_dup1;BMSK0012534.1_dup1;BMSK0007485.1_dup1;BMSK0010749.1_dup1;BMSK0009642.1_dup1;BMSK0009641.1_dup1;BMSK0000007.1_dup1;BMSK0006474.1_dup1	K08045+K06268+K05210+K05212+K06269+K02183+K05209+K04450+K04560+K09048
Hypertrophic cardiomyopathy (HCM)	34	171	0.653842	0.914	ko05410	MTCONS_00049617;MTCONS_00018434;MTCONS_00027047;MTCONS_00024527;MTCONS_00027042;MTCONS_00023162;MTCONS_00039580;MTCONS_00023165;MTCONS_00022586;MTCONS_00048768;MTCONS_00018328;MTCONS_00000334;MTCONS_00049631;MTCONS_00028143;MTCONS_00018327;MTCONS_00022587;MTCONS_00049612;MTCONS_00042725;MTCONS_00039579;MTCONS_00037903;MTCONS_00027038;BMSK0009901.1_dup1;BMSK0004483.1_dup1;BMSK0005495.1_dup1;BMSK00…	K10366+K05692+K10373+K04867+K06265+K12567+K05719+K06583+K12566+K01283
Carbon metabolism	52	260	0.658791	0.914	ko01200	MTCONS_00048815;MTCONS_00000606;MTCONS_00015355;MTCONS_00015880;MTCONS_00033001;MTCONS_00036193;MTCONS_00037371;MTCONS_00016093;MTCONS_00021484;MTCONS_00020303;MTCONS_00010740;MTCONS_00047495;MTCONS_00020511;MTCONS_00040992;MTCONS_00020540;MTCONS_00016400;MTCONS_00020542;MTCONS_00010187;MTCONS_00001869;MTCONS_00048814;MTCONS_00015882;MTCONS_00028526;MTCONS_00021483;MTCONS_00012076;MTCONS_00000605…	K00615+K01895+K00234+K01053+K00030+K00140+K00029+K01958+K00627+K01623+K00161+K03781+K00164+K01637+K01638+K00033+K07511+K01070+K00248+K01738+K14454+K00025+K01899+K00236+K19269+K00873+K03841+K00134+K00281+K01679
Aldosterone-regulated sodium reabsorption	18	92	0.660834	0.914	ko04960	MTCONS_00025584;MTCONS_00045858;MTCONS_00045856;MTCONS_00045976;MTCONS_00045854;MTCONS_00052099;MTCONS_00042463;MTCONS_00035214;MTCONS_00002868;MTCONS_00042446;MTCONS_00045859;MTCONS_00025582;MTCONS_00035469;MTCONS_00042445;MTCONS_00045974;MTCONS_00050796;BMSK0005367.1_dup1;BMSK0000489.1_dup1	K01539+K04527+K04526+K04371+K02649
Hedgehog signaling pathway	14	72	0.662184	0.914	ko04340	MTCONS_00026795;MTCONS_00023177;MTCONS_00034494;MTCONS_00036995;MTCONS_00045874;MTCONS_00022519;MTCONS_00026796;MTCONS_00036998;MTCONS_00036999;BMSK0015355.1_dup1;BMSK0010161.1_dup1;BMSK0011091.1_dup1;BMSK0001359.1_dup1;BMSK0002866.1_dup1	K08958+K06232+K06229+K08957+K06225+K10523+K04678+K06226+K06233
Glyoxylate and dicarboxylate metabolism	11	57	0.665671	0.914	ko00630	MTCONS_00000606;MTCONS_00040288;MTCONS_00015276;MTCONS_00001869;MTCONS_00012076;MTCONS_00000605;BMSK0006935.1_dup1;BMSK0006458.1_dup1;BMSK0008015.1_dup1;BMSK0012694.1_dup1;BMSK0003871.1_dup1	K01895+K00049+K01432+K03781+K01637+K01638+K00025+K19269+K00281+K01816
Prion diseases	11	57	0.665671	0.914	ko05020	MTCONS_00001247;MTCONS_00040463;MTCONS_00002868;MTCONS_00025362;MTCONS_00002147;MTCONS_00025361;MTCONS_00050796;MTCONS_00026614;BMSK0005367.1_dup1;BMSK0008393.1_dup1;BMSK0005551.1_dup1	K04368+K04371+K02599+K09490
Synaptic vesicle cycle	33	167	0.667348	0.914	ko04721	MTCONS_00001320;MTCONS_00035120;MTCONS_00026987;MTCONS_00021836;MTCONS_00011673;MTCONS_00049647;MTCONS_00001076;MTCONS_00051779;MTCONS_00026986;MTCONS_00035119;MTCONS_00040050;MTCONS_00049743;MTCONS_00008268;MTCONS_00011677;MTCONS_00001172;MTCONS_00008188;MTCONS_00011525;MTCONS_00020501;MTCONS_00011674;MTCONS_00007133;MTCONS_00024430;MTCONS_00036538;MTCONS_00008941;MTCONS_00009439;BMSK0003883.1_d…	K05038+K15293+K11826+K02144+K15015+K05045+K15294+K08486+K04560+K15290+K02150+K02154+K04645+K04644+K02145+K02149
Mineral absorption	9	47	0.670197	0.914	ko04978	MTCONS_00025584;MTCONS_00003027;MTCONS_00035214;MTCONS_00025582;MTCONS_00035469;MTCONS_00014949;MTCONS_00014948;MTCONS_00011585;BMSK0014489.1_dup1	K01539+K08370+K14686+K14688
Lipoic acid metabolism	1	5	0.68964	0.936	ko00785	BMSK0006083.1_dup1	K03644
2-Oxocarboxylic acid metabolism	9	48	0.695856	0.941	ko01210	MTCONS_00011214;MTCONS_00033001;MTCONS_00037371;MTCONS_00016093;MTCONS_00009819;MTCONS_00020303;MTCONS_00010740;BMSK0008956.1_dup1;BMSK0007210.1_dup1	K00826+K00030+K14677+K14454
Choline metabolism in cancer	49	249	0.702085	0.945	ko05231	MTCONS_00001247;MTCONS_00011891;MTCONS_00032104;MTCONS_00010007;MTCONS_00038025;MTCONS_00018373;MTCONS_00040463;MTCONS_00009886;MTCONS_00040557;MTCONS_00002868;MTCONS_00046688;MTCONS_00023041;MTCONS_00025484;MTCONS_00018328;MTCONS_00023533;MTCONS_00019268;MTCONS_00047792;MTCONS_00029782;MTCONS_00018327;MTCONS_00032103;MTCONS_00016601;MTCONS_00002583;MTCONS_00002147;MTCONS_00023047;MTCONS_00032105…	K04368+K03099+K08202+K08200+K04440+K04371+K04392+K01080+K00901+K07207+K01115+K07203+K02649+K01116+K04456+K15377
Melanogenesis	29	150	0.708831	0.946	ko04916	MTCONS_00037801;MTCONS_00001247;MTCONS_00001270;MTCONS_00007861;MTCONS_00037803;MTCONS_00040463;MTCONS_00008748;MTCONS_00023342;MTCONS_00015941;MTCONS_00001268;MTCONS_00002868;MTCONS_00007968;MTCONS_00039997;MTCONS_00037805;MTCONS_00002147;MTCONS_00016700;MTCONS_00001267;MTCONS_00050796;BMSK0005025.1_dup1;BMSK0011207.1_dup1;BMSK0005367.1_dup1;BMSK0012534.1_dup1;BMSK0007485.1_dup1;BMSK0015544.1_du…	K04491+K04368+K08045+K08042+K05858+K04534+K08048+K04371+K02375+K02183+K00505+K04634+K09048
RNA transport	89	447	0.709669	0.946	ko03013	MTCONS_00020216;MTCONS_00019860;MTCONS_00015845;MTCONS_00031518;MTCONS_00032681;MTCONS_00050013;MTCONS_00011050;MTCONS_00021782;MTCONS_00005365;MTCONS_00035512;MTCONS_00048038;MTCONS_00042147;MTCONS_00042961;MTCONS_00040464;MTCONS_00022141;MTCONS_00032680;MTCONS_00045285;MTCONS_00035511;MTCONS_00026509;MTCONS_00011140;MTCONS_00035509;MTCONS_00032919;MTCONS_00046461;MTCONS_00007785;MTCONS_00010853…	K13171+K14317+K07936+K13133+K14297+K14300+K14327+K03231+K12879+K14311+K14298+K14308+K03259+K12878+K03260+K14318+K14320+K12882+K14284+K14289+K03240+K14303+K12160+K13129+K13126+K13134+K03246+K03243+K03680+K03754+K14312+K14299+K12875+K03249+K09291+K14290+K14292+K13132+K14314+K18644+K03241+K14288+K02516+K01164+K03262
Alanine, aspartate and glutamate metabolism	10	54	0.715622	0.95	ko00250	MTCONS_00047983;MTCONS_00047985;MTCONS_00004387;MTCONS_00045738;MTCONS_00047982;MTCONS_00004420;MTCONS_00005629;BMSK0008956.1_dup1;BMSK0003909.1_dup1;BMSK0005575.1_dup1	K00272+K13524+K01425+K11540+K00827+K14454+K01580
Pertussis	12	65	0.729511	0.964	ko05133	MTCONS_00040557;MTCONS_00011013;MTCONS_00002868;MTCONS_00052189;MTCONS_00039997;MTCONS_00041481;MTCONS_00042725;MTCONS_00050796;BMSK0005367.1_dup1;BMSK0012534.1_dup1;BMSK0005073.1_dup1;BMSK0005849.1_dup1	K04440+K03175+K04371+K02580+K02183+K04397+K05719+K04729
Progesterone-mediated oocyte maturation	33	172	0.734595	0.966	ko04914	MTCONS_00001247;MTCONS_00001270;MTCONS_00007861;MTCONS_00030057;MTCONS_00030056;MTCONS_00052099;MTCONS_00040463;MTCONS_00042465;MTCONS_00040557;MTCONS_00015941;MTCONS_00001268;MTCONS_00019541;MTCONS_00002868;MTCONS_00020373;MTCONS_00022249;MTCONS_00014539;MTCONS_00002147;MTCONS_00043479;MTCONS_00001267;MTCONS_00050796;MTCONS_00030058;BMSK0002362.1_dup1;BMSK0010452.1_dup1;BMSK0009954.1_dup1;BMSK00…	K04368+K08045+K08042+K04373+K04526+K05087+K04440+K08048+K02602+K04371+K03348+K06679+K06631+K03355+K02649+K03351+K04456+K04079
Renin-angiotensin system	13	71	0.745558	0.976	ko04614	MTCONS_00012189;MTCONS_00033632;MTCONS_00051702;MTCONS_00051701;MTCONS_00012190;MTCONS_00019801;MTCONS_00027735;MTCONS_00012185;BMSK0009956.1_dup1;BMSK0010417.1_dup1;BMSK0004785.1_dup1;BMSK0006060.1_dup1;BMSK0005196.1_dup1	K11140+K11141+K08780+K01322+K01257+K01283
Starch and sucrose metabolism	12	66	0.749345	0.977	ko00500	MTCONS_00034005;MTCONS_00038445;MTCONS_00029736;MTCONS_00029737;MTCONS_00008722;MTCONS_00048735;MTCONS_00048734;MTCONS_00048733;BMSK0000842.1_dup1;BMSK0000808.1_dup1;BMSK0009536.1_dup1;BMSK0007237.1_dup1	K00750+K01194+K01196+K16055+K00963+K01084
Renin secretion	23	123	0.755694	0.981	ko04924	MTCONS_00038201;MTCONS_00012423;MTCONS_00001270;MTCONS_00008748;MTCONS_00020961;MTCONS_00001268;MTCONS_00053229;MTCONS_00017838;MTCONS_00051783;MTCONS_00053230;MTCONS_00039997;MTCONS_00019907;MTCONS_00001267;MTCONS_00038202;BMSK0005165.1_dup1;BMSK0005025.1_dup1;BMSK0008175.1_dup1;BMSK0005164.1_dup1;BMSK0012534.1_dup1;BMSK0010749.1_dup1;BMSK0007680.1_dup1;BMSK0005196.1_dup1;BMSK0000007.1_dup1	K04958+K12319+K08045+K05858+K06268+K04936+K05030+K02183+K04634+K19477+K01283
Cell cycle	34	180	0.770019	0.993	ko04110	MTCONS_00049376;MTCONS_00016962;MTCONS_00001255;MTCONS_00049259;MTCONS_00031205;MTCONS_00024355;MTCONS_00038338;MTCONS_00020373;MTCONS_00022249;MTCONS_00028400;MTCONS_00022958;MTCONS_00025999;MTCONS_00049407;MTCONS_00014539;MTCONS_00043479;MTCONS_00007660;MTCONS_00012266;BMSK0004033.1_dup1;BMSK0001064.1_dup1;BMSK0010452.1_dup1;BMSK0009648.1_dup1;BMSK0008863.1_dup1;BMSK0015756.1_dup1;BMSK0012951.1…	K02603+K04451+K06619+K04501+K03363+K02606+K06639+K03348+K06679+K02605+K02212+K02608+K06631+K03355+K06067+K02213+K02089+K02365+K04402+K04802+K06626+K04500+K03868+K03351+K06636+K02216
Thyroid hormone synthesis	24	130	0.78116	0.993	ko04918	MTCONS_00025584;MTCONS_00038201;MTCONS_00001270;MTCONS_00007861;MTCONS_00008748;MTCONS_00035214;MTCONS_00035651;MTCONS_00015941;MTCONS_00052880;MTCONS_00001268;MTCONS_00028025;MTCONS_00025582;MTCONS_00035469;MTCONS_00035652;MTCONS_00024156;MTCONS_00001267;MTCONS_00038202;BMSK0005025.1_dup1;BMSK0012451.1_dup1;BMSK0008393.1_dup1;BMSK0007485.1_dup1;BMSK0014558.1_dup1;BMSK0000007.1_dup1;BMSK0002866.1…	K01539+K04958+K08045+K08042+K05858+K15173+K08048+K09582+K09487+K04450+K04634+K09490+K09048+K06233
Pentose phosphate pathway	15	84	0.789585	0.993	ko00030	MTCONS_00048815;MTCONS_00015880;MTCONS_00016400;MTCONS_00048814;MTCONS_00015882;MTCONS_00020631;BMSK0008931.1_dup1;BMSK0012778.1_dup1;BMSK0000492.1_dup1;BMSK0003678.1_dup1;BMSK0003679.1_dup1;BMSK0006881.1_dup1;BMSK0006885.1_dup1;BMSK0009709.1_dup1;BMSK0012260.1_dup1	K00615+K01053+K01623+K00852+K01619+K00033+K00115+K03841
SNARE interactions in vesicular transport	6	36	0.791635	0.993	ko04130	MTCONS_00027795;MTCONS_00009555;MTCONS_00008941;BMSK0014165.1_dup1;BMSK0011121.1_dup1;BMSK0000188.1_dup1	K08490+K08486+K04560+K08491+K08507+K08488
Axon guidance	52	273	0.792056	0.993	ko04360	MTCONS_00029443;MTCONS_00001255;MTCONS_00016442;MTCONS_00040852;MTCONS_00020961;MTCONS_00002868;MTCONS_00004233;MTCONS_00046688;MTCONS_00034879;MTCONS_00017919;MTCONS_00004232;MTCONS_00005087;MTCONS_00040568;MTCONS_00045874;MTCONS_00037472;MTCONS_00003653;MTCONS_00003923;MTCONS_00004231;MTCONS_00019641;MTCONS_00010409;MTCONS_00045687;MTCONS_00027624;MTCONS_00017714;MTCONS_00042725;MTCONS_00014654…	K17388+K06619+K05106+K06268+K04371+K04237+K04392+K04964+K13578+K06225+K12757+K07525+K06842+K04514+K05719+K05746+K04352+K06820+K06093+K02649+K07523+K16351+K07520+K01116+K06226+K05128+K04409+K06838
Glycosaminoglycan biosynthesis - chondroitin sulfate / dermatan sulfate	4	25	0.796819	0.993	ko00532	MTCONS_00015286;MTCONS_00015287;BMSK0011965.1_dup1;BMSK0008721.1_dup1	K01020+K13499+K00734
Cutin, suberine and wax biosynthesis	7	42	0.802418	0.993	ko00073	MTCONS_00008272;MTCONS_00027795;MTCONS_00008120;BMSK0013843.1_dup1;BMSK0006863.1_dup1;BMSK0013631.1_dup1;BMSK0013638.1_dup1	K13356
Circadian rhythm	7	42	0.802418	0.993	ko04710	MTCONS_00019105;MTCONS_00015484;MTCONS_00002044;BMSK0007570.1_dup1;BMSK0000443.1_dup1;BMSK0000268.1_dup1;BMSK0012517.1_dup1	K02295+K02633+K03868+K09026+K02223+K02296
Serotonergic synapse	20	111	0.80257	0.993	ko04726	MTCONS_00038201;MTCONS_00001247;MTCONS_00001270;MTCONS_00040463;MTCONS_00008748;MTCONS_00023342;MTCONS_00001268;MTCONS_00002868;MTCONS_00034879;MTCONS_00005087;MTCONS_00002147;MTCONS_00001267;MTCONS_00050796;MTCONS_00038202;BMSK0005025.1_dup1;BMSK0011207.1_dup1;BMSK0005367.1_dup1;BMSK0010888.1_dup1;BMSK0000007.1_dup1;BMSK0011205.1_dup1	K04958+K04368+K08045+K05858+K04534+K04371+K04964+K04634+K04539
Collecting duct acid secretion	5	31	0.805006	0.993	ko04966	BMSK0003883.1_dup1;BMSK0000434.1_dup1;BMSK0010763.1_dup1;BMSK0010705.1_dup1;BMSK0009079.1_dup1	K02150+K02154+K02145+K02149
Valine, leucine and isoleucine biosynthesis	1	7	0.805657	0.993	ko00290	MTCONS_00011214	K00826
Glucagon signaling pathway	29	158	0.8087	0.993	ko04922	MTCONS_00045031;MTCONS_00038201;MTCONS_00007861;MTCONS_00025979;MTCONS_00009793;MTCONS_00038026;MTCONS_00000986;MTCONS_00008748;MTCONS_00006749;MTCONS_00020961;MTCONS_00010268;MTCONS_00021441;MTCONS_00039997;MTCONS_00010187;MTCONS_00040709;MTCONS_00024156;MTCONS_00038202;BMSK0011076.1_dup1;BMSK0005025.1_dup1;BMSK0009605.1_dup1;BMSK0000579.1_dup1;BMSK0012534.1_dup1;BMSK0007485.1_dup1;BMSK0010749.1…	K01596+K04958+K08042+K00016+K05858+K07299+K06268+K07190+K16311+K02183+K00161+K04450+K11434+K04634+K00871+K09048+K04456+K00873+K01084
VEGF signaling pathway	14	80	0.808851	0.993	ko04370	MTCONS_00011403;MTCONS_00001247;MTCONS_00040463;MTCONS_00020961;MTCONS_00002868;MTCONS_00046688;MTCONS_00002147;MTCONS_00050796;BMSK0005367.1_dup1;BMSK0000489.1_dup1;BMSK0000186.1_dup1;BMSK0010749.1_dup1;BMSK0010744.1_dup1;BMSK0003313.1_dup1	K17447+K04368+K06268+K04371+K04392+K02649+K01116+K04456
Proteasome	13	75	0.813488	0.995	ko03050	MTCONS_00022938;MTCONS_00051634;MTCONS_00012453;MTCONS_00011672;MTCONS_00046948;BMSK0007681.1_dup1;BMSK0008108.1_dup1;BMSK0004056.1_dup1;BMSK0015852.1_dup1;BMSK0004335.1_dup1;BMSK0014554.1_dup1;BMSK0006756.1_dup1;BMSK0006766.1_dup1	K06691+K06698+K03062+K11599+K02725+K02729+K03065+K02730
TGF-beta signaling pathway	15	86	0.819005	0.998	ko04350	MTCONS_00049259;MTCONS_00002868;MTCONS_00036860;MTCONS_00040568;MTCONS_00017714;MTCONS_00050796;MTCONS_00047811;BMSK0011929.1_dup1;BMSK0005367.1_dup1;BMSK0011889.1_dup1;BMSK0000970.1_dup1;BMSK0010161.1_dup1;BMSK0007570.1_dup1;BMSK0003219.1_dup1;BMSK0004441.1_dup1	K04501+K04371+K04679+K13578+K04514+K19559+K04675+K04500+K04678+K03868+K13596+K04657
Vibrio cholerae infection	21	119	0.836135	1	ko05110	MTCONS_00018434;MTCONS_00052880;MTCONS_00040050;MTCONS_00048460;MTCONS_00003610;BMSK0009901.1_dup1;BMSK0003883.1_dup1;BMSK0000434.1_dup1;BMSK0009900.1_dup1;BMSK0001576.1_dup1;BMSK0003777.1_dup1;BMSK0010763.1_dup1;BMSK0013045.1_dup1;BMSK0000186.1_dup1;BMSK0010705.1_dup1;BMSK0009079.1_dup1;BMSK0009573.1_dup1;BMSK0009572.1_dup1;BMSK0009907.1_dup1;BMSK0005759.1_dup1;BMSK0004879.1_dup1	K05692+K09582+K02144+K05701+K10950+K02150+K02154+K10956+K02145+K01116+K02149
Aldosterone synthesis and secretion	36	197	0.838113	1	ko04925	MTCONS_00051777;MTCONS_00025584;MTCONS_00046276;MTCONS_00038201;MTCONS_00035550;MTCONS_00001270;MTCONS_00007861;MTCONS_00034529;MTCONS_00004220;MTCONS_00034056;MTCONS_00021605;MTCONS_00008748;MTCONS_00035214;MTCONS_00015941;MTCONS_00001268;MTCONS_00038556;MTCONS_00038249;MTCONS_00039997;MTCONS_00025582;MTCONS_00035469;MTCONS_00035552;MTCONS_00024156;MTCONS_00001267;MTCONS_00035553;MTCONS_00038202…	K06070+K01539+K13885+K04958+K18050+K08045+K08042+K13806+K07188+K05858+K08048+K05850+K04919+K02183+K04450+K04634+K09048
Phototransduction	4	27	0.844817	1	ko04744	MTCONS_00042544;MTCONS_00039997;MTCONS_00022031;BMSK0012534.1_dup1	K04952+K02183
Primary bile acid biosynthesis	1	8	0.846216	1	ko00120	MTCONS_00012998	K00489
Phenylalanine, tyrosine and tryptophan biosynthesis	1	8	0.846216	1	ko00400	BMSK0008956.1_dup1	K14454
Butanoate metabolism	6	39	0.852123	1	ko00650	MTCONS_00040550;MTCONS_00004387;MTCONS_00040551;BMSK0001375.1_dup1;BMSK0009490.1_dup1;BMSK0003909.1_dup1	K00022+K13524+K07511+K00248+K01580
Ribosome biogenesis in eukaryotes	27	152	0.852393	1	ko03008	MTCONS_00015845;MTCONS_00029017;MTCONS_00038684;MTCONS_00021455;MTCONS_00021047;MTCONS_00053084;MTCONS_00053083;MTCONS_00023716;MTCONS_00037228;BMSK0004535.1_dup1;BMSK0010074.1_dup1;BMSK0014523.1_dup1;BMSK0005083.1_dup1;BMSK0015127.1_dup1;BMSK0015799.1_dup1;BMSK0011750.1_dup1;BMSK0002571.1_dup1;BMSK0012141.1_dup1;BMSK0004104.1_dup1;BMSK0012513.1_dup1;BMSK0004418.1_dup1;BMSK0006665.1_dup1;BMSK0006…	K07936+K12618+K14552+K03685+K14284+K12619+K06943+K14564+K14574+K14555+K14290+K14569+K14536+K14561+K14557+K14546+K11883+K01164
Ovarian steroidogenesis	20	116	0.860363	1	ko04913	MTCONS_00046276;MTCONS_00045858;MTCONS_00045856;MTCONS_00001270;MTCONS_00045976;MTCONS_00007861;MTCONS_00045854;MTCONS_00052099;MTCONS_00042463;MTCONS_00042465;MTCONS_00015941;MTCONS_00001268;MTCONS_00042446;MTCONS_00045859;MTCONS_00042445;MTCONS_00045974;MTCONS_00001267;BMSK0002362.1_dup1;BMSK0003100.1_dup1;BMSK0000007.1_dup1	K13885+K04527+K08045+K08042+K04526+K05087+K08048
Thiamine metabolism	4	28	0.864992	1	ko00730	MTCONS_00027795;MTCONS_00013766;MTCONS_00053094;BMSK0002883.1_dup1	K04487+K00939+K00949+K14394
Folate biosynthesis	13	79	0.867026	1	ko00790	MTCONS_00000512;MTCONS_00024068;MTCONS_00046377;MTCONS_00033170;MTCONS_00034417;MTCONS_00052056;MTCONS_00018018;MTCONS_00014948;BMSK0011297.1_dup1;BMSK0000817.1_dup1;BMSK0001042.1_dup1;BMSK0001525.1_dup1;BMSK0011275.1_dup1	K00011+K00079+K15631+K01930+K00287+K00072+K00357
Primary immunodeficiency	1	9	0.878312	1	ko05340	BMSK0007470.1_dup1	K01488
Alzheimer's disease	62	336	0.878953	1	ko05010	MTCONS_00038201;MTCONS_00015355;MTCONS_00036193;MTCONS_00019712;MTCONS_00013001;MTCONS_00031207;MTCONS_00008748;MTCONS_00052233;MTCONS_00000308;MTCONS_00020961;MTCONS_00002868;MTCONS_00010740;MTCONS_00052296;MTCONS_00049484;MTCONS_00034883;MTCONS_00039363;MTCONS_00001978;MTCONS_00023612;MTCONS_00004099;MTCONS_00005087;MTCONS_00004556;MTCONS_00010558;MTCONS_00039997;MTCONS_00004341;MTCONS_00027308…	K04958+K00234+K06704+K02084+K05858+K06268+K04371+K04963+K05210+K01408+K08683+K05853+K04550+K05212+K02183+K04397+K05209+K03963+K00411+K08860+K04634+K00417+K02272+K09054+K06172+K04505+K00236+K00134+K04521+K04398
Regulation of lipolysis in adipocytes	23	134	0.87954	1	ko04923	MTCONS_00045858;MTCONS_00045856;MTCONS_00001270;MTCONS_00045976;MTCONS_00007861;MTCONS_00045854;MTCONS_00021605;MTCONS_00052099;MTCONS_00042463;MTCONS_00015941;MTCONS_00001268;MTCONS_00042446;MTCONS_00045859;MTCONS_00042445;MTCONS_00045974;MTCONS_00001267;MTCONS_00021606;BMSK0007856.1_dup1;BMSK0013649.1_dup1;BMSK0000489.1_dup1;BMSK0007680.1_dup1;BMSK0010744.1_dup1;BMSK0000007.1_dup1	K04527+K08045+K08042+K07188+K04526+K08048+K16816+K02649+K19477+K04456
Linoleic acid metabolism	4	29	0.882871	1	ko00591	MTCONS_00016655;MTCONS_00016656;BMSK0001320.1_dup1;BMSK0003225.1_dup1	K01047
Aminoacyl-tRNA biosynthesis	14	86	0.883772	1	ko00970	MTCONS_00036573;MTCONS_00035655;MTCONS_00051932;MTCONS_00036572;MTCONS_00036455;MTCONS_00036248;MTCONS_00051934;MTCONS_00035657;BMSK0002704.1_dup1;BMSK0012981.1_dup1;BMSK0007808.1_dup1;BMSK0000776.1_dup1;BMSK0004658.1_dup1;BMSK0004346.1_dup1	K02433+K01872+K00604+K14163+K01869+K01876+K01874+K01873
Transcriptional misregulation in cancer	52	287	0.891352	1	ko05202	MTCONS_00018651;MTCONS_00027470;MTCONS_00007253;MTCONS_00011396;MTCONS_00016962;MTCONS_00042465;MTCONS_00033531;MTCONS_00045218;MTCONS_00003100;MTCONS_00033540;MTCONS_00017168;MTCONS_00045928;MTCONS_00052189;MTCONS_00011397;MTCONS_00020936;MTCONS_00044068;MTCONS_00024814;MTCONS_00023751;MTCONS_00033541;MTCONS_00024961;MTCONS_00003176;MTCONS_00040349;MTCONS_00007133;MTCONS_00007660;MTCONS_00002044…	K11424+K15187+K08821+K05096+K04451+K05087+K11253+K04650+K13098+K13209+K02580+K11447+K15616+K11644+K15622+K09105+K06067+K02633+K15607+K12823+K00069+K03211+K04402+K09186+K11427+K14970+K15593+K15612+K10053
p53 signaling pathway	17	104	0.898655	1	ko04115	MTCONS_00016962;MTCONS_00008732;MTCONS_00048542;MTCONS_00031207;MTCONS_00019268;MTCONS_00035159;MTCONS_00009792;MTCONS_00026469;BMSK0001064.1_dup1;BMSK0014156.1_dup1;BMSK0015756.1_dup1;BMSK0011324.1_dup1;BMSK0003443.1_dup1;BMSK0002454.1_dup1;BMSK0007351.1_dup1;BMSK0014530.1_dup1;BMSK0004770.1_dup1	K04451+K10147+K02084+K07207+K10134+K01110+K02089+K10143+K04402+K10144+K04506+K06626+K02216+K04398
Dopaminergic synapse	30	175	0.907371	1	ko04728	MTCONS_00038201;MTCONS_00001270;MTCONS_00008748;MTCONS_00040557;MTCONS_00023342;MTCONS_00001268;MTCONS_00049484;MTCONS_00035941;MTCONS_00018090;MTCONS_00039997;MTCONS_00027308;MTCONS_00028715;MTCONS_00006608;MTCONS_00024156;MTCONS_00001267;MTCONS_00038202;BMSK0005025.1_dup1;BMSK0011207.1_dup1;BMSK0004057.1_dup1;BMSK0012534.1_dup1;BMSK0007485.1_dup1;BMSK0008850.1_dup1;BMSK0009642.1_dup1;BMSK001088…	K04958+K08045+K05858+K04440+K04534+K05210+K11584+K06269+K02183+K05209+K04450+K04634+K09048+K11583+K04539+K04456+K02223+K02296
Carbohydrate digestion and absorption	12	80	0.928615	1	ko04973	MTCONS_00025584;MTCONS_00035214;MTCONS_00025439;MTCONS_00037572;MTCONS_00025582;MTCONS_00035469;BMSK0000489.1_dup1;BMSK0009968.1_dup1;BMSK0011847.1_dup1;BMSK0010744.1_dup1;BMSK0015380.1_dup1;BMSK0000842.1_dup1	K01539+K01229+K02649+K04456+K01084
Basal transcription factors	16	103	0.931585	1	ko03022	MTCONS_00002596;MTCONS_00005503;MTCONS_00033095;MTCONS_00015618;MTCONS_00020186;MTCONS_00027133;MTCONS_00050192;MTCONS_00015617;MTCONS_00048211;MTCONS_00002597;BMSK0007125.1_dup1;BMSK0008987.1_dup1;BMSK0010110.1_dup1;BMSK0002216.1_dup1;BMSK0004985.1_dup1;BMSK0000254.1_dup1	K03129+K10843+K03131+K10844+K03138+K03124+K03120+K03125+K03127+K03132
Steroid biosynthesis	4	33	0.935289	1	ko00100	BMSK0004222.1_dup1;BMSK0015576.1_dup1;BMSK0004214.1_dup1;BMSK0010918.1_dup1	K01052+K09828
Arachidonic acid metabolism	11	76	0.94052	1	ko00590	MTCONS_00016655;MTCONS_00046377;MTCONS_00041175;MTCONS_00041172;MTCONS_00016656;BMSK0001514.1_dup1;BMSK0001518.1_dup1;BMSK0001320.1_dup1;BMSK0004557.1_dup1;BMSK0003225.1_dup1;BMSK0004553.1_dup1	K01047+K00079+K04097+K18592
Adrenergic signaling in cardiomyocytes	33	198	0.942413	1	ko04261	MTCONS_00025584;MTCONS_00027047;MTCONS_00024527;MTCONS_00001270;MTCONS_00027042;MTCONS_00007861;MTCONS_00008748;MTCONS_00035214;MTCONS_00015941;MTCONS_00001268;MTCONS_00002868;MTCONS_00038556;MTCONS_00035941;MTCONS_00018090;MTCONS_00039997;MTCONS_00025582;MTCONS_00035469;MTCONS_00004612;MTCONS_00024156;MTCONS_00001267;MTCONS_00050796;MTCONS_00027038;BMSK0005025.1_dup1;BMSK0000950.1_dup1;BMSK00053…	K01539+K10373+K04867+K08045+K08042+K05858+K08048+K04371+K05850+K11584+K06269+K02183+K17751+K04450+K04634+K09048+K11583+K04456
Glycine, serine and threonine metabolism	18	117	0.946946	1	ko00260	MTCONS_00019288;MTCONS_00033001;MTCONS_00010740;MTCONS_00040288;MTCONS_00024675;MTCONS_00040001;MTCONS_00049693;MTCONS_00010591;MTCONS_00005629;MTCONS_00031850;BMSK0014735.1_dup1;BMSK0009762.1_dup1;BMSK0006880.1_dup1;BMSK0006881.1_dup1;BMSK0006885.1_dup1;BMSK0009709.1_dup1;BMSK0007388.1_dup1;BMSK0012694.1_dup1	K01620+K00306+K00049+K00827+K01697+K00108+K00552+K00281
Thyroid hormone signaling pathway	44	258	0.947186	1	ko04919	MTCONS_00025584;MTCONS_00010878;MTCONS_00018434;MTCONS_00001247;MTCONS_00003196;MTCONS_00016962;MTCONS_00003197;MTCONS_00040463;MTCONS_00008748;MTCONS_00035214;MTCONS_00022493;MTCONS_00006749;MTCONS_00045218;MTCONS_00002868;MTCONS_00003199;MTCONS_00019268;MTCONS_00025362;MTCONS_00023751;MTCONS_00025582;MTCONS_00035469;MTCONS_00024976;MTCONS_00003176;MTCONS_00040709;MTCONS_00002147;MTCONS_00035159…	K01539+K20995+K05692+K04368+K04451+K05858+K15164+K07299+K04650+K04371+K07207+K02599+K11644+K15144+K06067+K07203+K02649+K01116+K04456+K17902+K15156
Phosphonate and phosphinate metabolism	1	13	0.952298	1	ko00440	MTCONS_00010814	K00993+K13644
Pancreatic secretion	44	260	0.953451	1	ko04972	MTCONS_00016655;MTCONS_00008456;MTCONS_00025584;MTCONS_00038201;MTCONS_00001270;MTCONS_00007861;MTCONS_00019801;MTCONS_00008748;MTCONS_00035214;MTCONS_00015941;MTCONS_00001268;MTCONS_00038556;MTCONS_00053229;MTCONS_00046688;MTCONS_00034879;MTCONS_00017838;MTCONS_00051783;MTCONS_00004099;MTCONS_00005087;MTCONS_00053230;MTCONS_00010963;MTCONS_00025582;MTCONS_00035469;MTCONS_00019907;MTCONS_00048451…	K01047+K14073+K01539+K04958+K08045+K08042+K01298+K08780+K05858+K08048+K05850+K04936+K04392+K04964+K05030+K05853+K01312+K04634+K08779+K01291+K04131+K01345
Insulin secretion	25	159	0.95917	1	ko04911	MTCONS_00025584;MTCONS_00031074;MTCONS_00001270;MTCONS_00007861;MTCONS_00052099;MTCONS_00008748;MTCONS_00035214;MTCONS_00006749;MTCONS_00015941;MTCONS_00001268;MTCONS_00053229;MTCONS_00053230;MTCONS_00025582;MTCONS_00035469;MTCONS_00040709;MTCONS_00024156;MTCONS_00008941;MTCONS_00001267;BMSK0005165.1_dup1;BMSK0005025.1_dup1;BMSK0005164.1_dup1;BMSK0009149.1_dup1;BMSK0007485.1_dup1;BMSK0000007.1_du…	K01539+K15297+K08045+K08042+K04526+K05858+K07299+K08048+K04936+K04450+K04560+K04634+K16882+K09048+K04131
Gastric acid secretion	18	123	0.969714	1	ko04971	MTCONS_00025584;MTCONS_00038201;MTCONS_00001270;MTCONS_00007861;MTCONS_00008748;MTCONS_00035214;MTCONS_00015941;MTCONS_00001268;MTCONS_00039997;MTCONS_00025582;MTCONS_00035469;MTCONS_00001267;MTCONS_00038202;BMSK0005025.1_dup1;BMSK0012534.1_dup1;BMSK0008191.1_dup1;BMSK0000007.1_dup1;BMSK0013430.1_dup1	K01539+K04958+K08045+K08042+K05858+K08048+K02183+K04634+K00907+K04131
Cardiac muscle contraction	13	94	0.969901	1	ko04260	MTCONS_00025584;MTCONS_00027047;MTCONS_00024527;MTCONS_00027042;MTCONS_00035214;MTCONS_00025582;MTCONS_00035469;MTCONS_00004612;MTCONS_00035668;MTCONS_00027038;BMSK0002869.1_dup1;BMSK0000858.1_dup1;BMSK0000950.1_dup1	K01539+K10373+K04867+K17751+K00411+K00417+K02272
Calcium signaling pathway	40	248	0.975676	1	ko04020	MTCONS_00038201;MTCONS_00007861;MTCONS_00008748;MTCONS_00015941;MTCONS_00020961;MTCONS_00038556;MTCONS_00010740;MTCONS_00034883;MTCONS_00004099;MTCONS_00005087;MTCONS_00010558;MTCONS_00010268;MTCONS_00039997;MTCONS_00001990;MTCONS_00039884;MTCONS_00028715;MTCONS_00011325;MTCONS_00039885;MTCONS_00006608;MTCONS_00050374;MTCONS_00048210;MTCONS_00029962;MTCONS_00044505;MTCONS_00010591;MTCONS_00044504…	K04958+K08042+K05858+K08048+K06268+K05850+K04963+K05853+K05212+K07190+K02183+K04809+K04266+K05209+K04279+K09565+K20858+K05863+K04634+K00871+K00907+K01116+K04131
Inflammatory mediator regulation of TRP channels	24	160	0.976774	1	ko04750	MTCONS_00038201;MTCONS_00035550;MTCONS_00001270;MTCONS_00007861;MTCONS_00034056;MTCONS_00008748;MTCONS_00040557;MTCONS_00015941;MTCONS_00001268;MTCONS_00018090;MTCONS_00039997;MTCONS_00034058;MTCONS_00035552;MTCONS_00001267;MTCONS_00035553;MTCONS_00038202;BMSK0005025.1_dup1;BMSK0012534.1_dup1;BMSK0000489.1_dup1;BMSK0000186.1_dup1;BMSK0009642.1_dup1;BMSK0011830.1_dup1;BMSK0009641.1_dup1;BMSK000000…	K04958+K18050+K08045+K08042+K06068+K05858+K04440+K08048+K06269+K02183+K04634+K02649+K01116+K04984
Complement and coagulation cascades	6	53	0.977066	1	ko04610	MTCONS_00046928;MTCONS_00025010;MTCONS_00002765;MTCONS_00025009;BMSK0004450.1_dup1;BMSK0009346.1_dup1	K03907+K04007+K03900+K01328+K03910
Arginine biosynthesis	4	40	0.978835	1	ko00220	MTCONS_00009819;MTCONS_00045738;BMSK0008956.1_dup1;BMSK0007210.1_dup1	K14677+K01425+K14454
Maturity onset diabetes of the young	4	40	0.978835	1	ko04950	MTCONS_00030607;MTCONS_00052099;BMSK0010050.1_dup1;BMSK0013538.1_dup1	K08026+K04526+K08040
Spliceosome	51	311	0.980792	1	ko03040	MTCONS_00035120;MTCONS_00026905;MTCONS_00049376;MTCONS_00034499;MTCONS_00026532;MTCONS_00049004;MTCONS_00027795;MTCONS_00043788;MTCONS_00007037;MTCONS_00011848;MTCONS_00038828;MTCONS_00022141;MTCONS_00046676;MTCONS_00026534;MTCONS_00039363;MTCONS_00035789;MTCONS_00008895;MTCONS_00007785;MTCONS_00010863;MTCONS_00027029;MTCONS_00008546;MTCONS_00049003;MTCONS_00037998;MTCONS_00032275;MTCONS_00049407…	K12852+K12887+K12840+K12824+K12838+K12893+K11093+K12879+K12741+K11984+K12878+K11086+K12882+K12821+K03283+K06063+K12818+K12813+K12846+K12891+K12823+K12875+K12858+K10599+K12874+K12819+K12848
Endocrine and other factor-regulated calcium reabsorption	10	80	0.981446	1	ko04961	MTCONS_00025584;MTCONS_00011673;MTCONS_00008748;MTCONS_00035214;MTCONS_00049743;MTCONS_00025582;MTCONS_00035469;MTCONS_00011674;BMSK0005025.1_dup1;BMSK0007861.1_dup1	K01539+K11826+K05858+K04634+K04645+K04644
Non-alcoholic fatty liver disease (NAFLD)	37	236	0.98258	1	ko04932	MTCONS_00045858;MTCONS_00045856;MTCONS_00045976;MTCONS_00015355;MTCONS_00045854;MTCONS_00036193;MTCONS_00052099;MTCONS_00042463;MTCONS_00040557;MTCONS_00046688;MTCONS_00052189;MTCONS_00042446;MTCONS_00045859;MTCONS_00009172;MTCONS_00004452;MTCONS_00041481;MTCONS_00028707;MTCONS_00042445;MTCONS_00035668;MTCONS_00045974;BMSK0004001.1_dup1;BMSK0002869.1_dup1;BMSK0000858.1_dup1;BMSK0009892.1_dup1;BMS…	K04527+K00234+K04526+K04440+K04392+K02580+K07297+K09113+K04397+K03963+K00411+K08860+K00417+K02272+K04426+K02649+K09027+K00236+K07197+K04456+K04398
Cell adhesion molecules (CAMs)	16	118	0.984696	1	ko04514	MTCONS_00006322;MTCONS_00052417;MTCONS_00044844;MTCONS_00022930;MTCONS_00044843;MTCONS_00006325;MTCONS_00052418;MTCONS_00042725;BMSK0007964.1_dup1;BMSK0010730.1_dup1;BMSK0003039.1_dup1;BMSK0003021.1_dup1;BMSK0005579.1_dup1;BMSK0005227.1_dup1;BMSK0003260.1_dup1;BMSK0002864.1_dup1	K05695+K07380+K06087+K06467+K05719+K07523+K16351+K07378
Bacterial invasion of epithelial cells	25	174	0.989167	1	ko05100	MTCONS_00011403;MTCONS_00005457;MTCONS_00005456;MTCONS_00018434;MTCONS_00036938;MTCONS_00043788;MTCONS_00036934;MTCONS_00037690;MTCONS_00046688;MTCONS_00038133;MTCONS_00048110;MTCONS_00035789;MTCONS_00043062;MTCONS_00005455;MTCONS_00036939;MTCONS_00031553;MTCONS_00042725;BMSK0009901.1_dup1;BMSK0006151.1_dup1;BMSK0009358.1_dup1;BMSK0009900.1_dup1;BMSK0007861.1_dup1;BMSK0000489.1_dup1;BMSK0009907.1…	K17447+K05691+K05692+K13708+K05700+K04392+K04438+K06106+K05754+K05719+K16942+K04645+K04644+K02649
Bile secretion	20	146	0.990314	1	ko04976	MTCONS_00012998;MTCONS_00025584;MTCONS_00046276;MTCONS_00001270;MTCONS_00007861;MTCONS_00035214;MTCONS_00031866;MTCONS_00006749;MTCONS_00015941;MTCONS_00001268;MTCONS_00031867;MTCONS_00025582;MTCONS_00035469;MTCONS_00040709;MTCONS_00001267;BMSK0003100.1_dup1;BMSK0000410.1_dup1;BMSK0008668.1_dup1;BMSK0000007.1_dup1;BMSK0008663.1_dup1	K00489+K01539+K13885+K08045+K08042+K05673+K07299+K08048+K05658
Type I diabetes mellitus	2	31	0.993538	1	ko04940	MTCONS_00052099;BMSK0003909.1_dup1	K04526+K01580
Vasopressin-regulated water reabsorption	7	70	0.995049	1	ko04962	MTCONS_00010318;MTCONS_00010312;MTCONS_00053324;MTCONS_00010315;MTCONS_00041959;BMSK0007485.1_dup1;BMSK0003926.1_dup1	K10414+K10415+K09048
Herpes simplex infection	44	294	0.99622	1	ko05168	MTCONS_00002596;MTCONS_00005503;MTCONS_00042709;MTCONS_00016962;MTCONS_00049004;MTCONS_00042961;MTCONS_00040557;MTCONS_00011013;MTCONS_00019610;MTCONS_00052189;MTCONS_00015618;MTCONS_00020186;MTCONS_00019612;MTCONS_00018090;MTCONS_00049003;MTCONS_00019611;MTCONS_00013407;MTCONS_00021047;MTCONS_00022276;MTCONS_00002583;MTCONS_00015617;MTCONS_00033583;MTCONS_00019419;MTCONS_00022277;MTCONS_00002044…	K03129+K03006+K04451+K12893+K04467+K04440+K03175+K11838+K02580+K03131+K06269+K14284+K12891+K02633+K04734+K08860+K03120+K04427+K15414+K02223+K02296+K04729+K03127+K04398
Retrograde endocannabinoid signaling	24	180	0.996687	1	ko04723	MTCONS_00038201;MTCONS_00001270;MTCONS_00007861;MTCONS_00004220;MTCONS_00008748;MTCONS_00038637;MTCONS_00040557;MTCONS_00023342;MTCONS_00015941;MTCONS_00001268;MTCONS_00002868;MTCONS_00050841;MTCONS_00001172;MTCONS_00028707;MTCONS_00001267;MTCONS_00050796;MTCONS_00038202;BMSK0005025.1_dup1;BMSK0011207.1_dup1;BMSK0005367.1_dup1;BMSK0000685.1_dup1;BMSK0010888.1_dup1;BMSK0000007.1_dup1;BMSK0011205.1…	K04958+K08045+K08042+K13806+K05858+K05185+K04440+K04534+K08048+K04371+K13700+K15015+K03963+K04634+K04539
Nitrogen metabolism	1	25	0.997131	1	ko00910	BMSK0004802.1_dup1	K01672
Terpenoid backbone biosynthesis	3	45	0.997835	1	ko00900	MTCONS_00017223;MTCONS_00000145;BMSK0004702.1_dup1	K00869+K06013+K00587
Olfactory transduction	6	79	0.999654	1	ko04740	MTCONS_00042544;MTCONS_00039997;MTCONS_00022031;BMSK0000531.1_dup1;BMSK0012534.1_dup1;BMSK0007680.1_dup1	K04952+K02183+K19695+K19477
RNA polymerase	14	141	0.999834	1	ko03020	MTCONS_00042709;MTCONS_00001990;MTCONS_00024675;MTCONS_00004341;MTCONS_00022276;MTCONS_00049693;MTCONS_00047701;BMSK0005687.1_dup1;BMSK0004255.1_dup1;BMSK0006563.1_dup1;BMSK0013300.1_dup1;BMSK0010236.1_dup1;BMSK0010071.1_dup1;BMSK0014334.1_dup1	K03006+K03002+K03021+K14721+K02999+K03024+K03004+K03016
Parkinson's disease	24	219	0.999966	1	ko05012	MTCONS_00001270;MTCONS_00015355;MTCONS_00036193;MTCONS_00031207;MTCONS_00001268;MTCONS_00035759;MTCONS_00039884;MTCONS_00039885;MTCONS_00028707;MTCONS_00044505;MTCONS_00035668;MTCONS_00001267;MTCONS_00044504;MTCONS_00040461;BMSK0015307.1_dup1;BMSK0002869.1_dup1;BMSK0000858.1_dup1;BMSK0009892.1_dup1;BMSK0010452.1_dup1;BMSK0014638.1_dup1;BMSK0008162.1_dup1;BMSK0013406.1_dup1;BMSK0000007.1_dup1;BMSK…	K08045+K00234+K02084+K10578+K04266+K03963+K09565+K00411+K05863+K08669+K00417+K02272+K00236
Huntington's disease	68	498	0.99999	1	ko05016	MTCONS_00002596;MTCONS_00012998;MTCONS_00044898;MTCONS_00038201;MTCONS_00005503;MTCONS_00042709;MTCONS_00011673;MTCONS_00016962;MTCONS_00015355;MTCONS_00037500;MTCONS_00009793;MTCONS_00045724;MTCONS_00036193;MTCONS_00051779;MTCONS_00031207;MTCONS_00008748;MTCONS_00016092;MTCONS_00049484;MTCONS_00051783;MTCONS_00049743;MTCONS_00020186;MTCONS_00005087;MTCONS_00045716;MTCONS_00023751;MTCONS_00049407…	K03129+K10408+K11831+K04958+K03006+K11826+K04451+K00234+K04533+K02084+K05858+K05210+K11644+K10411+K03963+K06067+K09565+K00411+K05863+K04634+K00417+K02272+K03120+K04645+K04644+K09048+K00236+K03016+K04398
Ribosome	14	167	0.999997	1	ko03010	MTCONS_00010207;MTCONS_00031950;MTCONS_00024196;MTCONS_00024195;MTCONS_00020320;MTCONS_00032407;MTCONS_00023334;MTCONS_00016865;BMSK0009564.1_dup1;BMSK0001120.1_dup1;BMSK0010424.1_dup1;BMSK0007500.1_dup1;BMSK0010401.1_dup1;BMSK0015942.1_dup1	K02899+K02868+K02980+K02937+K02943+K02976+K02950+K02949
Oxidative phosphorylation	18	208	1	1	ko00190	MTCONS_00015355;MTCONS_00036193;MTCONS_00040050;MTCONS_00028707;MTCONS_00030999;MTCONS_00035668;BMSK0003883.1_dup1;BMSK0002869.1_dup1;BMSK0000858.1_dup1;BMSK0009892.1_dup1;BMSK0010452.1_dup1;BMSK0000434.1_dup1;BMSK0008162.1_dup1;BMSK0010763.1_dup1;BMSK0010705.1_dup1;BMSK0013406.1_dup1;BMSK0009079.1_dup1;BMSK0001373.1_dup1	K00234+K02144+K03963+K02259+K00411+K02150+K00417+K02272+K02154+K02145+K02149+K00236

## Sheet: Qiufeng-VS-Nd
Data S11 KEGG Pathway Enrichment Analysis of DEGs in Qiufeng vs. Nd
Pathway	DEGs with pathway annotation (7096)	All genes with pathway annotation (18656)	Pvalue	Qvalue	Pathway ID	Genes	KOs
Valine, leucine and isoleucine degradation	59	94	9.93e-07	0.000296823	ko00280	MTCONS_00025396;MTCONS_00047928;MTCONS_00029663;MTCONS_00011215;MTCONS_00011214;MTCONS_00022809;MTCONS_00047681;MTCONS_00004387;MTCONS_00001978;MTCONS_00017788;MTCONS_00023069;MTCONS_00021484;MTCONS_00025124;MTCONS_00039871;MTCONS_00023068;MTCONS_00013560;MTCONS_00040551;MTCONS_00013566;MTCONS_00021901;MTCONS_00031201;MTCONS_00029266;MTCONS_00029265;MTCONS_00000717;MTCONS_00031695;MTCONS_00045466…	K07509+K18660+K00826+K07508+K13524+K08683+K00248+K00128+K00140+K01027+K00020+K00022+K00626+K00249+K00166+K01640+K00827+K01968+K09699+K09478+K00167+K07511+K01641+K05607+K05605+K07515+K00253
Jak-STAT signaling pathway	67	115	8.27e-06	0.00123706	ko04630	MTCONS_00018488;MTCONS_00011891;MTCONS_00010092;MTCONS_00040803;MTCONS_00032104;MTCONS_00009887;MTCONS_00010096;MTCONS_00018373;MTCONS_00009886;MTCONS_00020208;MTCONS_00016601;MTCONS_00023446;MTCONS_00018445;MTCONS_00025484;MTCONS_00038025;MTCONS_00001009;MTCONS_00011306;MTCONS_00039908;MTCONS_00018176;MTCONS_00032729;MTCONS_00042840;MTCONS_00019623;MTCONS_00011176;MTCONS_00006434;MTCONS_00004732…	K04695+K03099+K04498+K04699+K04706+K07293+K04698+K04364+K10151+K04377+K00922+K11224+K16063+K04705+K02649+K04456+K04447+K04694+K07203+K04361
Fanconi anemia pathway	111	217	5.29e-05	0.00527126	ko03460	MTCONS_00049831;MTCONS_00053146;MTCONS_00021995;MTCONS_00024737;MTCONS_00009057;MTCONS_00047179;MTCONS_00012084;MTCONS_00031150;MTCONS_00012896;MTCONS_00009059;MTCONS_00047177;MTCONS_00024291;MTCONS_00053240;MTCONS_00034247;MTCONS_00052564;MTCONS_00023957;MTCONS_00006624;MTCONS_00006045;MTCONS_00011826;MTCONS_00049815;MTCONS_00001114;MTCONS_00006077;MTCONS_00001110;MTCONS_00022205;MTCONS_00018891…	K10848+K02350+K03165+K08991+K03515+K10606+K15363+K10896+K07466+K06640+K10605+K15362+K10895+K10901+K15360+K11511+K10739+K10990+K10870+K10858+K11832+K15361+K11137+K03511+K10849+K03509+K10882
Cell cycle	93	180	0.00012881	0.00962853	ko04110	MTCONS_00031205;MTCONS_00049259;MTCONS_00038337;MTCONS_00040436;MTCONS_00010092;MTCONS_00016962;MTCONS_00047401;MTCONS_00049376;MTCONS_00010096;MTCONS_00047402;MTCONS_00001255;MTCONS_00007660;MTCONS_00024355;MTCONS_00045486;MTCONS_00022958;MTCONS_00020373;MTCONS_00022040;MTCONS_00018103;MTCONS_00022249;MTCONS_00014538;MTCONS_00038338;MTCONS_00001258;MTCONS_00011176;MTCONS_00001256;MTCONS_00043130…	K03363+K04501+K06639+K06669+K04498+K04451+K03353+K02603+K06619+K06067+K02606+K21770+K02212+K03348+K02365+K06679+K06631+K10151+K04728+K04377+K03358+K02540+K06640+K03352+K02537+K03357+K06629+K03364+K06626+K02216+K04681+K02213+K03875+K13728+K03359+K09993+K02178+K04402+K06641+K21771+K02608+K04682+K03349+K02202+K02210+K08866+K02541+K04500+K02087+K06634+K04802+K06630+K06628+K06636+K03868+K03351
Notch signaling pathway	77	148	0.000355439	0.0206842	ko04330	MTCONS_00051913;MTCONS_00003196;MTCONS_00010092;MTCONS_00052709;MTCONS_00010878;MTCONS_00010116;MTCONS_00010096;MTCONS_00009138;MTCONS_00004532;MTCONS_00019184;MTCONS_00000011;MTCONS_00011673;MTCONS_00007660;MTCONS_00025086;MTCONS_00016149;MTCONS_00006356;MTCONS_00003199;MTCONS_00039163;MTCONS_00003197;MTCONS_00045928;MTCONS_00049367;MTCONS_00011674;MTCONS_00051923;MTCONS_00009211;MTCONS_00025362…	K02599+K20995+K04498+K06065+K06051+K06067+K06066+K06057+K06052+K21635+K06064+K06063+K06058+K04497+K02353+K05948+K06061+K06053+K04505+K06172
Endometrial cancer	64	120	0.000453989	0.0206842	ko05213	MTCONS_00005456;MTCONS_00046371;MTCONS_00037801;MTCONS_00011891;MTCONS_00001247;MTCONS_00040803;MTCONS_00016962;MTCONS_00037800;MTCONS_00032104;MTCONS_00009887;MTCONS_00005457;MTCONS_00018373;MTCONS_00009886;MTCONS_00043788;MTCONS_00016601;MTCONS_00037803;MTCONS_00025484;MTCONS_00038025;MTCONS_00037805;MTCONS_00039908;MTCONS_00018176;MTCONS_00042840;MTCONS_00040870;MTCONS_00019623;MTCONS_00037795…	K05691+K02085+K04491+K03099+K04368+K04451+K04364+K04377+K00922+K04365+K01110+K02649+K02157+K04371+K04456+K02105+K06276+K04402+K04361+K03511
Dorso-ventral axis formation	88	174	0.000484245	0.0206842	ko04320	MTCONS_00016068;MTCONS_00051913;MTCONS_00003196;MTCONS_00011891;MTCONS_00001247;MTCONS_00000293;MTCONS_00024268;MTCONS_00040803;MTCONS_00050526;MTCONS_00010878;MTCONS_00048853;MTCONS_00032104;MTCONS_00009887;MTCONS_00004532;MTCONS_00043568;MTCONS_00018373;MTCONS_00009886;MTCONS_00016601;MTCONS_00003199;MTCONS_00025484;MTCONS_00038025;MTCONS_00003197;MTCONS_00040814;MTCONS_00051923;MTCONS_00025362…	K02184+K02599+K20995+K03099+K04368+K02360+K02174+K02156+K03211+K02177+K04364+K02359+K02175+K02602+K04365+K03102+K04371+K02678+K02098+K04361
Glycerophospholipid metabolism	124	258	0.000601293	0.0224733	ko00564	MTCONS_00018718;MTCONS_00010814;MTCONS_00044784;MTCONS_00006461;MTCONS_00029599;MTCONS_00011122;MTCONS_00007145;MTCONS_00035565;MTCONS_00044173;MTCONS_00013899;MTCONS_00039605;MTCONS_00034247;MTCONS_00019227;MTCONS_00029991;MTCONS_00011197;MTCONS_00011429;MTCONS_00022284;MTCONS_00022106;MTCONS_00042252;MTCONS_00019988;MTCONS_00015331;MTCONS_00006894;MTCONS_00024766;MTCONS_00042254;MTCONS_00023526…	K13517+K00993+K13644+K13506+K00894+K01049+K13510+K15728+K16860+K00901+K01080+K00111+K13509+K06129+K08729+K01613+K01047+K13516+K13514+K00629+K13523+K00995+K14676+K01115+K00967+K16343+K00649+K14156+K18693+K14286+K13515+K00999+K00968+K01126+K00006
Lysine degradation	106	217	0.000709756	0.0235797	ko00310	MTCONS_00008316;MTCONS_00033013;MTCONS_00052311;MTCONS_00032362;MTCONS_00029663;MTCONS_00025964;MTCONS_00030782;MTCONS_00018651;MTCONS_00000557;MTCONS_00033001;MTCONS_00025963;MTCONS_00021780;MTCONS_00045450;MTCONS_00018774;MTCONS_00022141;MTCONS_00023014;MTCONS_00009949;MTCONS_00048276;MTCONS_00026741;MTCONS_00029982;MTCONS_00049753;MTCONS_00020783;MTCONS_00023069;MTCONS_00025642;MTCONS_00042603…	K00306+K09188+K20796+K11421+K11424+K11433+K11427+K11423+K09186+K06101+K19199+K00128+K11420+K09187+K15588+K11703+K00022+K11422+K00626+K00164+K13647+K07511+K09189+K11428+K07515
Colorectal cancer	67	129	0.00088053	0.0263279	ko05210	MTCONS_00046371;MTCONS_00037801;MTCONS_00011891;MTCONS_00001247;MTCONS_00049259;MTCONS_00040803;MTCONS_00016962;MTCONS_00037800;MTCONS_00032104;MTCONS_00009887;MTCONS_00012896;MTCONS_00014384;MTCONS_00018373;MTCONS_00009886;MTCONS_00016601;MTCONS_00037803;MTCONS_00025484;MTCONS_00038025;MTCONS_00037805;MTCONS_00039908;MTCONS_00018176;MTCONS_00046688;MTCONS_00023573;MTCONS_00042840;MTCONS_00019623…	K02085+K04491+K03099+K04368+K04501+K04451+K08736+K04392+K04448+K04364+K04377+K00922+K08735+K04365+K04674+K02649+K02157+K07834+K04371+K04456+K02105+K08731+K04402+K07203+K04361+K08737+K08738+K04500+K03511
N-Glycan biosynthesis	44	80	0.00148935	0.0404831	ko00510	MTCONS_00018239;MTCONS_00036172;MTCONS_00023014;MTCONS_00010399;MTCONS_00020793;MTCONS_00036171;MTCONS_00034817;MTCONS_00021199;MTCONS_00039844;MTCONS_00018258;MTCONS_00036170;MTCONS_00036452;MTCONS_00034117;MTCONS_00033139;MTCONS_00012916;MTCONS_00051870;MTCONS_00036453;MTCONS_00019886;MTCONS_00010400;MTCONS_00036173;MTCONS_00018259;BMSK0013705.1_dup1;BMSK0005112.1_dup1;BMSK0012380.1_dup1;BMSK00…	K07967+K07966+K07968+K01231+K03849+K07151+K00717+K05546+K01228+K03844+K07441+K13748+K01230+K03850+K12667+K00726+K01001+K03846+K03848+K00729+K03842+K12670
Natural killer cell mediated cytotoxicity	51	96	0.0018366	0.0426835	ko04650	MTCONS_00011403;MTCONS_00011891;MTCONS_00001247;MTCONS_00040803;MTCONS_00032104;MTCONS_00009887;MTCONS_00014384;MTCONS_00018373;MTCONS_00009886;MTCONS_00016601;MTCONS_00025484;MTCONS_00038025;MTCONS_00001009;MTCONS_00039908;MTCONS_00018176;MTCONS_00015633;MTCONS_00046688;MTCONS_00011402;MTCONS_00042840;MTCONS_00031105;MTCONS_00019623;MTCONS_00004732;MTCONS_00019021;MTCONS_00016571;MTCONS_00046070…	K17447+K03099+K04368+K04392+K07293+K04409+K04364+K00922+K04365+K02649+K04371+K05730+K02677+K01116+K06279
Nucleotide excision repair	112	236	0.0018558	0.0426835	ko03420	MTCONS_00049831;MTCONS_00032362;MTCONS_00022860;MTCONS_00021995;MTCONS_00024737;MTCONS_00007594;MTCONS_00009057;MTCONS_00047179;MTCONS_00000557;MTCONS_00012896;MTCONS_00009059;MTCONS_00047177;MTCONS_00024291;MTCONS_00018774;MTCONS_00012934;MTCONS_00053240;MTCONS_00052564;MTCONS_00023957;MTCONS_00006624;MTCONS_00006045;MTCONS_00011826;MTCONS_00049815;MTCONS_00001114;MTCONS_00001110;MTCONS_00007592…	K10848+K10841+K10843+K10754+K02324+K07466+K10747+K10844+K10756+K03142+K02328+K10739+K02326+K10847+K10755+K10838+K03504+K02202+K02325+K10849+K06634+K04802+K03868+K02327
Glycosaminoglycan biosynthesis - keratan sulfate	12	16	0.00298017	0.063648	ko00533	MTCONS_00018239;MTCONS_00020793;MTCONS_00021199;MTCONS_00039844;MTCONS_00018258;MTCONS_00015286;MTCONS_00018259;MTCONS_00015287;BMSK0010672.1_dup1;BMSK0001233.1_dup1;BMSK0009735.1_dup1;BMSK0008565.1_dup1	K07967+K07966+K07968+K00717+K07969+K01022+K09671+K04746
mRNA surveillance pathway	135	294	0.0032577	0.0649368	ko03015	MTCONS_00031518;MTCONS_00042147;MTCONS_00050013;MTCONS_00015856;MTCONS_00052709;MTCONS_00033927;MTCONS_00014974;MTCONS_00002615;MTCONS_00000011;MTCONS_00020216;MTCONS_00038221;MTCONS_00011673;MTCONS_00033874;MTCONS_00025086;MTCONS_00016149;MTCONS_00006356;MTCONS_00011674;MTCONS_00023335;MTCONS_00009211;MTCONS_00021782;MTCONS_00029976;MTCONS_00031926;MTCONS_00011672;MTCONS_00020217;MTCONS_00032680…	K13171+K14327+K00565+K14401+K14411+K14409+K08873+K13126+K14406+K06100+K14396+K14325+K14407+K14402+K14284+K15542+K11124+K11584+K14323+K06269+K12875+K14405+K04354+K14408+K14399+K12882+K14400+K14403+K04382+K14397+K14398+K14404+K11125+K13114+K14324+K14294+K12881
Base excision repair	34	61	0.00369468	0.0690443	ko03410	MTCONS_00037923;MTCONS_00000308;MTCONS_00008465;MTCONS_00017712;MTCONS_00037920;MTCONS_00037919;MTCONS_00021085;MTCONS_00034772;MTCONS_00025546;MTCONS_00034401;MTCONS_00017898;MTCONS_00036130;MTCONS_00028583;MTCONS_00005343;MTCONS_00006118;MTCONS_00036129;MTCONS_00053278;BMSK0014415.1_dup1;BMSK0014643.1_dup1;BMSK0014218.1_dup1;BMSK0007807.1_dup1;BMSK0010272.1_dup1;BMSK0007251.1_dup1;BMSK0007788.1…	K20813+K10772+K02324+K03660+K10803+K10747+K10798+K10800+K02330+K02328+K02326+K10771+K10773+K10802+K03504+K02325+K10801+K04802+K02327
Glycosphingolipid biosynthesis - lacto and neolacto series	18	28	0.0043463	0.0764438	ko00601	MTCONS_00018239;MTCONS_00024171;MTCONS_00020793;MTCONS_00039844;MTCONS_00018258;MTCONS_00020186;MTCONS_00038010;MTCONS_00018259;MTCONS_00036024;BMSK0010047.1_dup1;BMSK0010672.1_dup1;BMSK0015682.1_dup1;BMSK0001233.1_dup1;BMSK0010046.1_dup1;BMSK0014782.1_dup1;BMSK0001059.1_dup1;BMSK0009735.1_dup1;BMSK0011504.1_dup1	K07967+K07966+K07968+K07819+K07969+K01988+K03766+K03877+K07820
Mismatch repair	26	45	0.00558849	0.092831	ko03430	MTCONS_00007594;MTCONS_00012896;MTCONS_00007592;MTCONS_00010529;MTCONS_00031323;MTCONS_00050045;MTCONS_00015933;MTCONS_00007793;MTCONS_00025546;MTCONS_00034401;MTCONS_00050176;MTCONS_00006118;BMSK0004382.1_dup1;BMSK0014415.1_dup1;BMSK0006648.1_dup1;BMSK0006596.1_dup1;BMSK0008960.1_dup1;BMSK0008846.1_dup1;BMSK0013319.1_dup1;BMSK0007974.1_dup1;BMSK0004518.1_dup1;BMSK0003915.1_dup1;BMSK0011933.1_dup…	K10754+K08736+K03111+K08735+K07466+K10746+K10747+K10756+K02328+K10739+K10858+K10755+K03504+K08737+K04802+K02327
MicroRNAs in cancer	133	294	0.00651485	0.102295	ko05206	MTCONS_00042566;MTCONS_00009635;MTCONS_00046371;MTCONS_00051913;MTCONS_00003196;MTCONS_00011891;MTCONS_00001247;MTCONS_00008614;MTCONS_00010092;MTCONS_00040803;MTCONS_00029298;MTCONS_00010878;MTCONS_00016962;MTCONS_00034056;MTCONS_00047613;MTCONS_00051275;MTCONS_00032104;MTCONS_00009887;MTCONS_00010096;MTCONS_00004532;MTCONS_00027047;MTCONS_00001255;MTCONS_00018373;MTCONS_00009886;MTCONS_00052407…	K04381+K05665+K02085+K02599+K20995+K03099+K04368+K12561+K04498+K16866+K04451+K18050+K07996+K10373+K06619+K05762+K08270+K04514+K09283+K11592+K04438+K17391+K02580+K06493+K06252+K04364+K10151+K04728+K04377+K04671+K07204+K01110+K10605+K17383+K06626+K02677+K16172+K17461+K01425+K16865+K04694+K07203+K17387+K12035+K01116+K04361+K06279+K07209+K00558+K05734+K10149
Glycosylphosphatidylinositol(GPI)-anchor biosynthesis	43	83	0.00724866	0.102295	ko00563	MTCONS_00009059;MTCONS_00047177;MTCONS_00019227;MTCONS_00049701;MTCONS_00049815;MTCONS_00016545;MTCONS_00045541;MTCONS_00023356;MTCONS_00035458;MTCONS_00032428;MTCONS_00020760;MTCONS_00001349;MTCONS_00027437;MTCONS_00025394;MTCONS_00025463;MTCONS_00009564;MTCONS_00026874;MTCONS_00018508;MTCONS_00011969;MTCONS_00022220;MTCONS_00044169;MTCONS_00040966;MTCONS_00028846;MTCONS_00023897;MTCONS_00022337…	K05290+K05289+K07541+K03434+K05293+K05310+K03858+K05291+K05288+K05292+K05283+K08098+K05285+K03857+K05287+K05286
Protein processing in endoplasmic reticulum	135	300	0.00764191	0.102295	ko04141	MTCONS_00022767;MTCONS_00028433;MTCONS_00022447;MTCONS_00014330;MTCONS_00028025;MTCONS_00033405;MTCONS_00046419;MTCONS_00046417;MTCONS_00043911;MTCONS_00040424;MTCONS_00011714;MTCONS_00043400;MTCONS_00032267;MTCONS_00014406;MTCONS_00000597;MTCONS_00011715;MTCONS_00032907;MTCONS_00034817;MTCONS_00023478;MTCONS_00037438;MTCONS_00026717;MTCONS_00014803;MTCONS_00042599;MTCONS_00026232;MTCONS_00049823…	K09556+K14000+K09542+K09487+K09486+K16196+K09584+K14005+K08054+K09517+K09582+K11718+K08653+K13999+K07151+K13525+K14020+K04523+K09523+K16194+K12275+K14008+K10661+K09530+K01456+K09490+K05546+K09485+K07765+K01228+K10082+K09562+K09054+K08852+K04571+K14007+K04374+K14011+K04431+K14026+K03283+K10080+K09027+K14018+K10666+K10956+K10636+K13251+K09561+K08860+K01230+K04426+K08056+K08057+K14009+K09541+K10578+…
Acute myeloid leukemia	53	106	0.00786064	0.102295	ko05221	MTCONS_00037801;MTCONS_00011891;MTCONS_00001247;MTCONS_00040803;MTCONS_00037800;MTCONS_00032104;MTCONS_00009887;MTCONS_00018373;MTCONS_00009886;MTCONS_00016601;MTCONS_00037803;MTCONS_00025484;MTCONS_00038025;MTCONS_00037805;MTCONS_00039908;MTCONS_00018176;MTCONS_00042840;MTCONS_00052189;MTCONS_00019623;MTCONS_00037795;MTCONS_00042961;MTCONS_00033583;MTCONS_00006434;MTCONS_00004732;MTCONS_00016571…	K04491+K03099+K04368+K02580+K04364+K04467+K04377+K00922+K11224+K04365+K02649+K04371+K04456+K07203+K07209+K10053+K02633
Chronic myeloid leukemia	66	136	0.00786885	0.102295	ko05220	MTCONS_00011403;MTCONS_00011891;MTCONS_00001247;MTCONS_00049259;MTCONS_00040803;MTCONS_00016962;MTCONS_00032104;MTCONS_00009887;MTCONS_00001255;MTCONS_00007660;MTCONS_00018373;MTCONS_00009886;MTCONS_00016601;MTCONS_00025484;MTCONS_00038025;MTCONS_00001009;MTCONS_00039908;MTCONS_00018176;MTCONS_00011402;MTCONS_00038133;MTCONS_00042840;MTCONS_00052189;MTCONS_00001258;MTCONS_00019623;MTCONS_00042961…	K17447+K03099+K04368+K04501+K04451+K06619+K06067+K07293+K04438+K02580+K04364+K04467+K04377+K00922+K11224+K04365+K04674+K02649+K04707+K04371+K04456+K04402+K06279+K07209+K04734+K03511
Epstein-Barr virus infection	111	243	0.00857454	0.106824	ko05169	MTCONS_00016068;MTCONS_00052709;MTCONS_00016962;MTCONS_00048033;MTCONS_00009138;MTCONS_00019184;MTCONS_00000011;MTCONS_00011673;MTCONS_00008793;MTCONS_00014384;MTCONS_00007660;MTCONS_00022938;MTCONS_00011013;MTCONS_00025086;MTCONS_00016149;MTCONS_00006356;MTCONS_00039163;MTCONS_00045928;MTCONS_00049367;MTCONS_00011674;MTCONS_00009211;MTCONS_00018196;MTCONS_00027735;MTCONS_00011672;MTCONS_00051252…	K06468+K06065+K04451+K06691+K04392+K06067+K03175+K03062+K06066+K02084+K04448+K02580+K10151+K04467+K04730+K04377+K00922+K06063+K02649+K03039+K04427+K10591+K03028+K04456+K11644+K06626+K04431+K04430+K03875+K11838+K04402+K08056+K08057+K06053+K04403+K04404+K07209+K03032+K03031+K04733+K03065+K04734+K08738+K03029+K04729+K03030+K03511+K03061+K04398
Adherens junction	97	211	0.0108144	0.128454	ko04520	MTCONS_00005456;MTCONS_00028263;MTCONS_00043669;MTCONS_00009139;MTCONS_00038325;MTCONS_00037801;MTCONS_00045858;MTCONS_00000072;MTCONS_00010840;MTCONS_00049259;MTCONS_00010092;MTCONS_00037800;MTCONS_00052072;MTCONS_00010096;MTCONS_00001930;MTCONS_00045857;MTCONS_00028601;MTCONS_00045976;MTCONS_00005457;MTCONS_00014384;MTCONS_00006322;MTCONS_00043788;MTCONS_00037803;MTCONS_00045854;MTCONS_00052461…	K05691+K05747+K05702+K05695+K05690+K04491+K04527+K05696+K05694+K04501+K04498+K06086+K05748+K04392+K04362+K05699+K06084+K05704+K04237+K05700+K05692+K04674+K03115+K04427+K04371+K05701+K03097+K02105+K04393+K16848+K06085+K04361+K04500+K05087
Renal cell carcinoma	78	166	0.0111699	0.128454	ko05211	MTCONS_00028649;MTCONS_00044784;MTCONS_00011891;MTCONS_00001247;MTCONS_00010092;MTCONS_00011122;MTCONS_00040803;MTCONS_00006609;MTCONS_00032104;MTCONS_00009887;MTCONS_00010096;MTCONS_00014384;MTCONS_00018373;MTCONS_00009886;MTCONS_00016601;MTCONS_00014128;MTCONS_00025484;MTCONS_00026292;MTCONS_00038025;MTCONS_00044255;MTCONS_00001009;MTCONS_00039908;MTCONS_00018176;MTCONS_00015633;MTCONS_00046688…	K09097+K03099+K04368+K04498+K09105+K04392+K06277+K03871+K07293+K04409+K04438+K04448+K07299+K03870+K04364+K00922+K04365+K09592+K02649+K04371+K03873+K04456+K04393+K02678+K01679+K09594+K08268+K05736+K05734+K03868
ErbB signaling pathway	63	131	0.0117398	0.130008	ko04012	MTCONS_00011403;MTCONS_00011891;MTCONS_00001247;MTCONS_00040803;MTCONS_00032104;MTCONS_00009887;MTCONS_00001255;MTCONS_00018373;MTCONS_00009886;MTCONS_00016601;MTCONS_00025854;MTCONS_00025484;MTCONS_00038025;MTCONS_00007816;MTCONS_00039908;MTCONS_00018176;MTCONS_00015633;MTCONS_00011402;MTCONS_00038133;MTCONS_00023573;MTCONS_00042840;MTCONS_00031105;MTCONS_00001258;MTCONS_00019623;MTCONS_00001256…	K17447+K03099+K04368+K06619+K05725+K05704+K04409+K04438+K04448+K04364+K04377+K00922+K11224+K04365+K02649+K04707+K04371+K04456+K04431+K02677+K04430+K07203+K01116+K04361+K06279+K19862+K05736+K05734
Arrhythmogenic right ventricular cardiomyopathy (ARVC)	55	113	0.0133605	0.142671	ko05412	MTCONS_00023162;MTCONS_00005456;MTCONS_00049617;MTCONS_00037801;MTCONS_00009065;MTCONS_00037800;MTCONS_00033843;MTCONS_00005457;MTCONS_00024527;MTCONS_00023165;MTCONS_00043788;MTCONS_00023163;MTCONS_00037803;MTCONS_00050143;MTCONS_00049612;MTCONS_00037805;MTCONS_00022586;MTCONS_00042726;MTCONS_00041546;MTCONS_00040870;MTCONS_00023164;MTCONS_00003288;MTCONS_00037795;MTCONS_00049629;MTCONS_00005451…	K06265+K05691+K10366+K04491+K06483+K12566+K04867+K06583+K05719+K06493+K06588+K05692+K06584+K02105+K04962+K04860
Thyroid cancer	28	52	0.0146456	0.151001	ko05216	MTCONS_00031543;MTCONS_00037801;MTCONS_00001247;MTCONS_00016962;MTCONS_00037800;MTCONS_00050639;MTCONS_00037803;MTCONS_00052461;MTCONS_00052460;MTCONS_00037805;MTCONS_00037795;MTCONS_00006027;MTCONS_00006434;MTCONS_00014905;MTCONS_00002868;MTCONS_00003493;MTCONS_00028391;BMSK0015545.1_dup1;BMSK0015550.1_dup1;BMSK0015756.1_dup1;BMSK0013398.1_dup1;BMSK0005367.1_dup1;BMSK0006480.1_dup1;BMSK0015544.1…	K09291+K04491+K04368+K04451+K05126+K04377+K04365+K04371+K02105+K09288+K04402+K03511
Endocytosis	187	435	0.0182423	0.181815	ko04144	MTCONS_00027818;MTCONS_00001320;MTCONS_00036549;MTCONS_00028263;MTCONS_00040634;MTCONS_00037193;MTCONS_00028649;MTCONS_00037729;MTCONS_00006461;MTCONS_00027786;MTCONS_00023984;MTCONS_00047633;MTCONS_00048175;MTCONS_00011673;MTCONS_00022154;MTCONS_00041176;MTCONS_00011013;MTCONS_00018231;MTCONS_00021431;MTCONS_00052268;MTCONS_00007748;MTCONS_00029058;MTCONS_00018229;MTCONS_00011674;MTCONS_00005777…	K12562+K12471+K05747+K18441+K08291+K19475+K12474+K12482+K05093+K11826+K12475+K17917+K03175+K12494+K12486+K19476+K12196+K01528+K05704+K12487+K18468+K12489+K05754+K18462+K12193+K12470+K04237+K17920+K07876+K12472+K12182+K17919+K12186+K11247+K18467+K06093+K12483+K01115+K06069+K12488+K00889+K12185+K05633+K05757+K18440+K18439+K15053+K04705+K05756+K04674+K18443+K07889+K12495+K04707+K10591+K00910+K12492+…
Leukocyte transendothelial migration	75	163	0.0222285	0.211122	ko04670	MTCONS_00005456;MTCONS_00001353;MTCONS_00043669;MTCONS_00029443;MTCONS_00038325;MTCONS_00009065;MTCONS_00029418;MTCONS_00050640;MTCONS_00028601;MTCONS_00005457;MTCONS_00014384;MTCONS_00043788;MTCONS_00025854;MTCONS_00021560;MTCONS_00021559;MTCONS_00001009;MTCONS_00022284;MTCONS_00048848;MTCONS_00042726;MTCONS_00046688;MTCONS_00044844;MTCONS_00016442;MTCONS_00041546;MTCONS_00037690;MTCONS_00040870…	K05691+K17388+K05702+K05690+K06483+K05760+K04392+K05725+K05699+K07293+K04514+K05719+K06087+K05700+K00922+K05692+K06089+K02649+K12757+K05730+K02105+K02677+K04393+K05763+K01116
Fatty acid degradation	41	83	0.022595	0.211122	ko00071	MTCONS_00025396;MTCONS_00043677;MTCONS_00022809;MTCONS_00017788;MTCONS_00042411;MTCONS_00000093;MTCONS_00023069;MTCONS_00002748;MTCONS_00023068;MTCONS_00040551;MTCONS_00023868;MTCONS_00005782;MTCONS_00021901;MTCONS_00031201;MTCONS_00000717;MTCONS_00023869;MTCONS_00003897;MTCONS_00040550;MTCONS_00003896;MTCONS_00021905;MTCONS_00030402;MTCONS_00000718;BMSK0001297.1_dup1;BMSK0001375.1_dup1;BMSK00094…	K07509+K01897+K07508+K00248+K13953+K00128+K00232+K00022+K13239+K13238+K00626+K00249+K09478+K07511+K07515
Homologous recombination	38	77	0.0278908	0.252707	ko03440	MTCONS_00033047;MTCONS_00014738;MTCONS_00012084;MTCONS_00031150;MTCONS_00003559;MTCONS_00029430;MTCONS_00050791;MTCONS_00050047;MTCONS_00018891;MTCONS_00043130;MTCONS_00010529;MTCONS_00050045;MTCONS_00014736;MTCONS_00003227;MTCONS_00033049;MTCONS_00009415;MTCONS_00016630;MTCONS_00018890;MTCONS_00031151;MTCONS_00016628;MTCONS_00006118;MTCONS_00027333;MTCONS_00026598;MTCONS_00027331;BMSK0004263.1_d…	K10683+K10728+K03165+K08991+K10871+K12173+K20773+K10866+K04728+K03111+K07466+K11864+K10605+K15362+K02328+K10901+K10739+K10870+K19528+K03504+K10865+K02327+K10882
DNA replication	37	75	0.029933	0.263234	ko03030	MTCONS_00007594;MTCONS_00047633;MTCONS_00022958;MTCONS_00014579;MTCONS_00014578;MTCONS_00022040;MTCONS_00007592;MTCONS_00008465;MTCONS_00010529;MTCONS_00048515;MTCONS_00050045;MTCONS_00015933;MTCONS_00034772;MTCONS_00025546;MTCONS_00016483;MTCONS_00034401;MTCONS_00050176;MTCONS_00006118;MTCONS_00003361;MTCONS_00053278;BMSK0004382.1_dup1;BMSK0014415.1_dup1;BMSK0014643.1_dup1;BMSK0014218.1_dup1;BMS…	K10754+K10742+K02212+K02320+K02324+K03111+K02540+K07466+K10747+K10756+K02328+K02684+K10739+K02326+K10755+K03504+K02325+K02210+K02541+K04802+K03469+K02327
Nicotinate and nicotinamide metabolism	23	44	0.0381041	0.325518	ko00760	MTCONS_00023929;MTCONS_00016536;MTCONS_00031347;MTCONS_00011472;MTCONS_00039609;MTCONS_00044441;MTCONS_00017657;MTCONS_00017659;MTCONS_00014376;MTCONS_00014377;MTCONS_00007589;BMSK0002800.1_dup1;BMSK0000902.1_dup1;BMSK0013276.1_dup1;BMSK0007722.1_dup1;BMSK0015105.1_dup1;BMSK0001255.1_dup1;BMSK0005368.1_dup1;BMSK0009400.1_dup1;BMSK0011862.1_dup1;BMSK0008750.1_dup1;BMSK0007819.1_dup1;BMSK0009397.1_…	K00858+K19970+K01081+K01950+K10524+K00323+K03783+K00763+K06210+K03462
Viral myocarditis	42	88	0.0398323	0.330829	ko05416	MTCONS_00023162;MTCONS_00049617;MTCONS_00006609;MTCONS_00033843;MTCONS_00014384;MTCONS_00050675;MTCONS_00001255;MTCONS_00050672;MTCONS_00023165;MTCONS_00023163;MTCONS_00044255;MTCONS_00049612;MTCONS_00022586;MTCONS_00046688;MTCONS_00023164;MTCONS_00001258;MTCONS_00001256;MTCONS_00049629;MTCONS_00019021;MTCONS_00004612;MTCONS_00049631;MTCONS_00019475;MTCONS_00000284;MTCONS_00050671;MTCONS_00010853…	K06265+K10366+K03260+K12566+K04392+K17751+K06619+K05692+K08738+K04398
Adipocytokine signaling pathway	40	84	0.0457587	0.36978	ko04920	MTCONS_00043677;MTCONS_00038026;MTCONS_00000879;MTCONS_00001009;MTCONS_00042411;MTCONS_00052189;MTCONS_00040709;MTCONS_00042961;MTCONS_00029205;MTCONS_00033583;MTCONS_00009408;MTCONS_00024347;MTCONS_00021706;MTCONS_00023159;MTCONS_00052178;MTCONS_00040410;MTCONS_00022381;MTCONS_00009172;MTCONS_00025980;MTCONS_00011709;BMSK0001297.1_dup1;BMSK0000516.1_dup1;BMSK0011178.1_dup1;BMSK0012644.1_dup1;BMS…	K01897+K01596+K07200+K07293+K02580+K07299+K04467+K07298+K07199+K01084+K04456+K16172+K04447+K07297+K07203+K07209+K04734
Proteasome	36	75	0.0495729	0.390061	ko03050	MTCONS_00048033;MTCONS_00008793;MTCONS_00022938;MTCONS_00016149;MTCONS_00018196;MTCONS_00011672;MTCONS_00006523;MTCONS_00006683;MTCONS_00039259;MTCONS_00031778;MTCONS_00051261;MTCONS_00015861;MTCONS_00013152;MTCONS_00010484;MTCONS_00023220;MTCONS_00021462;MTCONS_00046948;MTCONS_00051634;BMSK0008108.1_dup1;BMSK0007235.1_dup1;BMSK0002154.1_dup1;BMSK0015777.1_dup1;BMSK0004335.1_dup1;BMSK0010503.1_du…	K06691+K03062+K02730+K02728+K02729+K03039+K03028+K02738+K02725+K11599+K02734+K02739+K06698+K03032+K02737+K03031+K03065+K03029+K03030+K02732+K03061
Thyroid hormone synthesis	59	130	0.0514147	0.394179	ko04918	MTCONS_00042528;MTCONS_00035472;MTCONS_00025584;MTCONS_00025082;MTCONS_00041780;MTCONS_00038201;MTCONS_00028025;MTCONS_00008754;MTCONS_00024155;MTCONS_00035214;MTCONS_00035651;MTCONS_00011714;MTCONS_00032267;MTCONS_00035469;MTCONS_00015939;MTCONS_00030614;MTCONS_00011715;MTCONS_00011152;MTCONS_00001268;MTCONS_00050441;MTCONS_00038205;MTCONS_00014955;MTCONS_00026007;MTCONS_00052955;MTCONS_00008749…	K01540+K01539+K04632+K08043+K04958+K09487+K05858+K04450+K15173+K08054+K09582+K08048+K06233+K08049+K08045+K04249+K09490+K04634+K00432+K04374+K02677+K09048+K10809+K08041+K04345
Chemokine signaling pathway	111	258	0.0558929	0.39909	ko04062	MTCONS_00028263;MTCONS_00001353;MTCONS_00037193;MTCONS_00011403;MTCONS_00029443;MTCONS_00011891;MTCONS_00001247;MTCONS_00040803;MTCONS_00041780;MTCONS_00034056;MTCONS_00029418;MTCONS_00032104;MTCONS_00009887;MTCONS_00050640;MTCONS_00014384;MTCONS_00018373;MTCONS_00009886;MTCONS_00008754;MTCONS_00016601;MTCONS_00025854;MTCONS_00025484;MTCONS_00038025;MTCONS_00022284;MTCONS_00007816;MTCONS_00048848…	K05747+K17388+K08291+K17447+K03099+K04368+K08043+K06068+K05760+K04392+K05858+K05725+K04514+K05704+K08048+K04409+K04438+K04237+K08049+K02580+K04364+K08045+K04467+K00922+K11224+K04365+K04536+K02649+K04371+K00910+K04539+K05730+K04456+K04447+K04393+K06279+K08041+K07209+K12366+K04345+K04734
Leishmaniasis	25	50	0.0563905	0.39909	ko05140	MTCONS_00009065;MTCONS_00011013;MTCONS_00042726;MTCONS_00023573;MTCONS_00052189;MTCONS_00041546;MTCONS_00003288;MTCONS_00037087;MTCONS_00040997;MTCONS_00002868;MTCONS_00052178;MTCONS_00022381;BMSK0006871.1_dup1;BMSK0001395.1_dup1;BMSK0011178.1_dup1;BMSK0005367.1_dup1;BMSK0005073.1_dup1;BMSK0010231.1_dup1;BMSK0001497.1_dup1;BMSK0005132.1_dup1;BMSK0007319.1_dup1;BMSK0005589.1_dup1;BMSK0005849.1_dup…	K06483+K03175+K05719+K04448+K02580+K04730+K04427+K04371+K04447+K04403+K04404+K04733+K04734+K04729
B cell receptor signaling pathway	50	109	0.0569028	0.39909	ko04662	MTCONS_00011891;MTCONS_00001247;MTCONS_00040803;MTCONS_00032104;MTCONS_00009887;MTCONS_00014384;MTCONS_00018373;MTCONS_00009886;MTCONS_00016601;MTCONS_00025484;MTCONS_00038025;MTCONS_00039908;MTCONS_00018176;MTCONS_00046688;MTCONS_00023573;MTCONS_00042840;MTCONS_00052189;MTCONS_00019623;MTCONS_00042961;MTCONS_00033583;MTCONS_00004732;MTCONS_00019021;MTCONS_00016571;MTCONS_00021277;MTCONS_00046070…	K03099+K04368+K04392+K04448+K02580+K04364+K04467+K00922+K12229+K02649+K04371+K05730+K04456+K06508+K07209+K12230+K04734+K06467
Prolactin signaling pathway	62	138	0.0573943	0.39909	ko04917	MTCONS_00018488;MTCONS_00011403;MTCONS_00011891;MTCONS_00001247;MTCONS_00040803;MTCONS_00032104;MTCONS_00009887;MTCONS_00018373;MTCONS_00009886;MTCONS_00020208;MTCONS_00016601;MTCONS_00018445;MTCONS_00025484;MTCONS_00038025;MTCONS_00011306;MTCONS_00007816;MTCONS_00039908;MTCONS_00018176;MTCONS_00011402;MTCONS_00032729;MTCONS_00042840;MTCONS_00052189;MTCONS_00019623;MTCONS_00011176;MTCONS_00004732…	K04695+K17447+K03099+K04368+K04699+K05704+K04698+K02580+K04364+K10151+K00922+K11224+K02649+K04371+K04456+K04447+K04694+K00501+K06279
Glycerolipid metabolism	83	190	0.063018	0.420483	ko00561	MTCONS_00000512;MTCONS_00018718;MTCONS_00033489;MTCONS_00044784;MTCONS_00024653;MTCONS_00033487;MTCONS_00011122;MTCONS_00044173;MTCONS_00034247;MTCONS_00029231;MTCONS_00033170;MTCONS_00019227;MTCONS_00011429;MTCONS_00022284;MTCONS_00022106;MTCONS_00019988;MTCONS_00015331;MTCONS_00023526;MTCONS_00043154;MTCONS_00023069;MTCONS_00023041;MTCONS_00052745;MTCONS_00036728;MTCONS_00053138;MTCONS_00029186…	K00011+K13517+K00864+K13506+K00002+K15728+K14073+K00901+K01080+K13509+K11155+K00128+K00629+K13523+K01189+K16816+K14457+K14458+K18693+K11529+K12298+K09881
Butanoate metabolism	20	39	0.0632834	0.420483	ko00650	MTCONS_00004387;MTCONS_00017788;MTCONS_00039871;MTCONS_00040551;MTCONS_00031201;MTCONS_00029266;MTCONS_00029265;MTCONS_00045466;MTCONS_00040550;BMSK0001375.1_dup1;BMSK0009490.1_dup1;BMSK0010635.1_dup1;BMSK0009372.1_dup1;BMSK0011257.1_dup1;BMSK0011581.1_dup1;BMSK0013177.1_dup1;BMSK0001127.1_dup1;BMSK0002060.1_dup1;BMSK0010280.1_dup1;BMSK0001126.1_dup1	K13524+K00248+K01027+K00022+K00626+K01640+K07511+K00019+K01641+K07515
Non-homologous end-joining	10	17	0.0666799	0.43342	ko03450	MTCONS_00050047;MTCONS_00039810;MTCONS_00044630;MTCONS_00044631;BMSK0005047.1_dup1;BMSK0002889.1_dup1;BMSK0002888.1_dup1;BMSK0007895.1_dup1;BMSK0014920.1_dup1;BMSK0004415.1_dup1	K10866+K10885+K10777+K10980+K10865+K10886
Glycosaminoglycan biosynthesis - heparan sulfate / heparin	19	37	0.0683059	0.434542	ko00534	MTCONS_00036633;MTCONS_00031074;MTCONS_00031071;MTCONS_00018987;MTCONS_00029144;MTCONS_00004915;MTCONS_00031070;MTCONS_00015513;MTCONS_00015726;MTCONS_00042615;MTCONS_00042616;BMSK0001375.1_dup1;BMSK0012570.1_dup1;BMSK0015103.1_dup1;BMSK0004685.1_dup1;BMSK0005357.1_dup1;BMSK0008838.1_dup1;BMSK0008707.1_dup1;BMSK0013095.1_dup1	K00733+K02367+K07809+K02577+K01793+K02370+K02514+K02513+K02366
Lipoic acid metabolism	4	5	0.0727811	0.453365	ko00785	MTCONS_00045888;MTCONS_00014107;BMSK0002868.1_dup1;BMSK0006083.1_dup1	K10105+K03801+K03644
Apoptosis	86	199	0.0757098	0.459863	ko04210	MTCONS_00052404;MTCONS_00025679;MTCONS_00001247;MTCONS_00016962;MTCONS_00039270;MTCONS_00035262;MTCONS_00038201;MTCONS_00030541;MTCONS_00039163;MTCONS_00036205;MTCONS_00009180;MTCONS_00031271;MTCONS_00013163;MTCONS_00031206;MTCONS_00023573;MTCONS_00041481;MTCONS_00030549;MTCONS_00052189;MTCONS_00024995;MTCONS_00025016;MTCONS_00042961;MTCONS_00033583;MTCONS_00009181;MTCONS_00043130;MTCONS_00025001…	K07374+K01363+K04368+K04451+K06114+K01373+K04958+K01365+K02374+K02310+K01374+K02084+K04448+K04397+K01379+K02580+K01173+K04467+K04728+K04727+K00922+K05692+K02649+K08852+K10798+K04371+K04374+K04456+K02308+K06276+K08860+K08731+K04402+K04426+K07209+K02311+K10522+K04734+K08738+K03237+K04398
Glycosphingolipid biosynthesis - ganglio series	7	11	0.0771437	0.459863	ko00604	MTCONS_00005801;MTCONS_00049979;MTCONS_00009816;MTCONS_00004423;BMSK0007284.1_dup1;BMSK0004232.1_dup1;BMSK0011347.1_dup1	K12373+K03372+K12309
Valine, leucine and isoleucine biosynthesis	5	7	0.0784381	0.459863	ko00290	MTCONS_00035861;MTCONS_00011215;MTCONS_00011214;BMSK0007555.1_dup1;BMSK0014693.1_dup1	K01754+K00826
Hepatitis B	87	202	0.0801852	0.460158	ko05161	MTCONS_00011891;MTCONS_00001247;MTCONS_00049259;MTCONS_00010092;MTCONS_00040803;MTCONS_00016962;MTCONS_00032104;MTCONS_00009887;MTCONS_00010096;MTCONS_00018373;MTCONS_00009886;MTCONS_00011013;MTCONS_00016601;MTCONS_00024155;MTCONS_00025484;MTCONS_00038025;MTCONS_00007816;MTCONS_00039908;MTCONS_00018176;MTCONS_00031206;MTCONS_00023573;MTCONS_00042840;MTCONS_00052189;MTCONS_00019623;MTCONS_00042961…	K03099+K04368+K04501+K04498+K04451+K03175+K04450+K05704+K02084+K04448+K02580+K04364+K04467+K04730+K04377+K00922+K11224+K04365+K06255+K04674+K11594+K02649+K04427+K04371+K04374+K04456+K06626+K04431+K02677+K04430+K04447+K09048+K08731+K03662+K04403+K04404+K07209+K04733+K04734+K08738+K04729+K04500+K04802+K04398
Focal adhesion	202	491	0.0828933	0.460158	ko04510	MTCONS_00028418;MTCONS_00011737;MTCONS_00028433;MTCONS_00006551;MTCONS_00041254;MTCONS_00001353;MTCONS_00011403;MTCONS_00029443;MTCONS_00011396;MTCONS_00011891;MTCONS_00001247;MTCONS_00009065;MTCONS_00002602;MTCONS_00030607;MTCONS_00040803;MTCONS_00043098;MTCONS_00022744;MTCONS_00036938;MTCONS_00037697;MTCONS_00026641;MTCONS_00029418;MTCONS_00006381;MTCONS_00047613;MTCONS_00032104;MTCONS_00009887…	K06236+K16858+K17388+K17447+K05096+K03099+K04368+K06483+K06237+K13708+K06271+K05760+K03900+K04392+K05635+K05636+K06277+K05725+K06583+K05699+K04514+K05704+K04659+K05719+K04409+K04438+K04448+K06493+K06588+K05700+K06252+K04364+K10151+K00922+K04365+K05692+K01110+K02649+K12757+K04371+K06269+K06584+K04349+K05730+K04456+K02105+K02677+K06270+K04393+K06276+K06240+K04361+K06279+K06275+K05736+K05734+K04437+…
NF-kappa B signaling pathway	26	54	0.0831054	0.460158	ko04064	MTCONS_00011013;MTCONS_00052189;MTCONS_00042961;MTCONS_00037087;MTCONS_00033583;MTCONS_00043130;MTCONS_00014979;MTCONS_00040997;MTCONS_00044309;MTCONS_00023159;MTCONS_00052178;MTCONS_00014978;MTCONS_00026776;BMSK0006817.1_dup1;BMSK0008410.1_dup1;BMSK0000186.1_dup1;BMSK0005073.1_dup1;BMSK0010231.1_dup1;BMSK0001497.1_dup1;BMSK0010509.1_dup1;BMSK0005132.1_dup1;BMSK0007319.1_dup1;BMSK0005849.1_dup1;B…	K03175+K02580+K04467+K04730+K04728+K03115+K04427+K03097+K20912+K16072+K01116+K04403+K04404+K07209+K04733+K04734+K04729
Glycosaminoglycan degradation	15	29	0.0934186	0.507857	ko00531	MTCONS_00005801;MTCONS_00011713;MTCONS_00052871;MTCONS_00009816;MTCONS_00018249;MTCONS_00004423;MTCONS_00052867;BMSK0007284.1_dup1;BMSK0004529.1_dup1;BMSK0015061.1_dup1;BMSK0007443.1_dup1;BMSK0004232.1_dup1;BMSK0008107.1_dup1;BMSK0011347.1_dup1;BMSK0009382.1_dup1	K12373+K01135+K01565+K12309+K01195+K07964+K01136+K01205+K01137
Viral carcinogenesis	110	261	0.0951279	0.507915	ko05203	MTCONS_00031205;MTCONS_00042711;MTCONS_00005139;MTCONS_00010092;MTCONS_00015100;MTCONS_00016962;MTCONS_00010096;MTCONS_00050640;MTCONS_00014384;MTCONS_00007660;MTCONS_00024155;MTCONS_00016149;MTCONS_00021560;MTCONS_00021559;MTCONS_00031942;MTCONS_00007816;MTCONS_00022727;MTCONS_00011672;MTCONS_00046820;MTCONS_00033533;MTCONS_00046688;MTCONS_00023573;MTCONS_00022249;MTCONS_00052189;MTCONS_00044835…	K03363+K16175+K05768+K04498+K10691+K04451+K05760+K04392+K06067+K04450+K03062+K05699+K04443+K05704+K15305+K11252+K04448+K06679+K02580+K11407+K02146+K04364+K10151+K00922+K09504+K11418+K11224+K09254+K06063+K03124+K11594+K02649+K10587+K04371+K03142+K04374+K02330+K06626+K02216+K04681+K03120+K03875+K04393+K11838+K09048+K11643+K11406+K06053+K03136+K04378+K03137+K04345+K00873+K04734+K02087+K11254+K15306+…
Fc epsilon RI signaling pathway	43	96	0.104286	0.547046	ko04664	MTCONS_00011891;MTCONS_00001247;MTCONS_00040803;MTCONS_00032104;MTCONS_00009887;MTCONS_00014384;MTCONS_00018373;MTCONS_00009886;MTCONS_00016601;MTCONS_00025484;MTCONS_00038025;MTCONS_00039908;MTCONS_00018176;MTCONS_00046688;MTCONS_00042840;MTCONS_00019623;MTCONS_00004732;MTCONS_00019021;MTCONS_00016571;MTCONS_00046070;MTCONS_00041247;MTCONS_00008304;MTCONS_00002868;MTCONS_00013776;MTCONS_00021706…	K03099+K04368+K04392+K04364+K00922+K00461+K02649+K04371+K05730+K04456+K04431+K02677+K04430+K06276+K01116
Basal cell carcinoma	25	53	0.110192	0.563394	ko05217	MTCONS_00046371;MTCONS_00009286;MTCONS_00037801;MTCONS_00016962;MTCONS_00037800;MTCONS_00037803;MTCONS_00007968;MTCONS_00037805;MTCONS_00037795;MTCONS_00034494;MTCONS_00040069;MTCONS_00019093;MTCONS_00003493;MTCONS_00034445;MTCONS_00045874;BMSK0015545.1_dup1;BMSK0015550.1_dup1;BMSK0015756.1_dup1;BMSK0014465.1_dup1;BMSK0015544.1_dup1;BMSK0011209.1_dup1;BMSK0010115.1_dup1;BMSK0009637.1_dup1;BMSK000…	K02085+K04662+K04491+K04451+K02375+K06229+K06226+K02157+K02105+K02353+K06225+K04402+K03511
Phospholipase D signaling pathway	108	258	0.113609	0.563394	ko04072	MTCONS_00040634;MTCONS_00011403;MTCONS_00045858;MTCONS_00025082;MTCONS_00011891;MTCONS_00001247;MTCONS_00040803;MTCONS_00041780;MTCONS_00032104;MTCONS_00009887;MTCONS_00045857;MTCONS_00045976;MTCONS_00018373;MTCONS_00009886;MTCONS_00008754;MTCONS_00016601;MTCONS_00045854;MTCONS_00025484;MTCONS_00038025;MTCONS_00011429;MTCONS_00001009;MTCONS_00030554;MTCONS_00022106;MTCONS_00015331;MTCONS_00015939…	K18441+K17447+K04527+K04632+K03099+K04368+K08043+K05858+K00901+K07293+K01528+K04608+K01080+K13509+K08048+K07206+K07207+K08049+K13523+K04364+K08045+K00922+K01115+K00889+K07208+K02649+K07834+K04371+K04456+K04346+K02677+K07203+K01116+K07830+K04361+K06279+K08041+K04718
Thyroid hormone signaling pathway	108	258	0.113609	0.563394	ko04919	MTCONS_00050473;MTCONS_00042528;MTCONS_00051913;MTCONS_00035472;MTCONS_00009286;MTCONS_00003196;MTCONS_00025584;MTCONS_00001247;MTCONS_00010092;MTCONS_00010878;MTCONS_00016962;MTCONS_00031904;MTCONS_00010096;MTCONS_00004532;MTCONS_00007660;MTCONS_00008754;MTCONS_00045218;MTCONS_00003175;MTCONS_00003199;MTCONS_00035214;MTCONS_00003197;MTCONS_00035469;MTCONS_00007816;MTCONS_00051923;MTCONS_00025362…	K19029+K01540+K02599+K01539+K04662+K20995+K04368+K04498+K04451+K17902+K06067+K05858+K04650+K05704+K07207+K11255+K06493+K07299+K15143+K04377+K15144+K00922+K07208+K05692+K02649+K15159+K04371+K04456+K11644+K02105+K02677+K15164+K15167+K15156+K06276+K07203+K01116+K08268+K15146+K04345+K15162+K11404
p53 signaling pathway	46	104	0.11494	0.563394	ko04115	MTCONS_00022198;MTCONS_00016962;MTCONS_00006396;MTCONS_00048542;MTCONS_00048541;MTCONS_00008732;MTCONS_00045486;MTCONS_00009621;MTCONS_00019267;MTCONS_00047756;MTCONS_00031206;MTCONS_00032735;MTCONS_00011176;MTCONS_00043130;MTCONS_00019268;MTCONS_00019918;MTCONS_00008731;MTCONS_00040371;MTCONS_00040356;MTCONS_00029530;MTCONS_00005264;MTCONS_00026469;MTCONS_00045092;MTCONS_00009935;MTCONS_00019270…	K10133+K04451+K04506+K10147+K21770+K03982+K07207+K02084+K10143+K10151+K04728+K06640+K01110+K10146+K06626+K02216+K04402+K06641+K08738+K10808+K10144+K02087+K04398
MAPK signaling pathway - fly	135	327	0.122649	0.591487	ko04013	MTCONS_00030199;MTCONS_00040143;MTCONS_00009286;MTCONS_00046736;MTCONS_00046281;MTCONS_00011891;MTCONS_00030198;MTCONS_00001247;MTCONS_00028877;MTCONS_00040803;MTCONS_00043995;MTCONS_00006396;MTCONS_00032104;MTCONS_00009887;MTCONS_00050146;MTCONS_00043568;MTCONS_00014384;MTCONS_00024527;MTCONS_00012134;MTCONS_00018373;MTCONS_00009886;MTCONS_00011013;MTCONS_00048394;MTCONS_00016601;MTCONS_00024155…	K05088+K20214+K04662+K09237+K04428+K03099+K04368+K17536+K09260+K04506+K13411+K04392+K04508+K12377+K03175+K20225+K04450+K09031+K07293+K05704+K03211+K12380+K04448+K18529+K20234+K17512+K04364+K20210+K08892+K07364+K04365+K20231+K08601+K04352+K20235+K04427+K04371+K17383+K04497+K04564+K04431+K04430+K08840+K02678+K16690+K20230+K04426+K04361+K06279+K04461+K04404+K04382+K20220+K20223+K06689+K17608+K16678+…
Propanoate metabolism	23	49	0.128096	0.602715	ko00640	MTCONS_00000986;MTCONS_00004387;MTCONS_00021484;MTCONS_00031854;MTCONS_00031201;MTCONS_00000717;MTCONS_00031695;MTCONS_00028447;MTCONS_00000718;MTCONS_00000605;BMSK0000579.1_dup1;BMSK0004815.1_dup1;BMSK0001375.1_dup1;BMSK0006254.1_dup1;BMSK0003452.1_dup1;BMSK0013489.1_dup1;BMSK0013488.1_dup1;BMSK0011581.1_dup1;BMSK0013177.1_dup1;BMSK0005224.1_dup1;BMSK0002060.1_dup1;BMSK0002100.1_dup1;BMSK0010296…	K00016+K13524+K00140+K11262+K00626+K00249+K00166+K09699+K01895+K00167+K07511+K01899+K05605+K07515+K23146
Neurotrophin signaling pathway	85	202	0.132201	0.602715	ko04722	MTCONS_00011403;MTCONS_00011891;MTCONS_00001247;MTCONS_00040803;MTCONS_00016962;MTCONS_00034056;MTCONS_00032104;MTCONS_00009887;MTCONS_00014384;MTCONS_00001255;MTCONS_00018373;MTCONS_00009886;MTCONS_00011013;MTCONS_00016601;MTCONS_00030057;MTCONS_00014128;MTCONS_00025484;MTCONS_00038025;MTCONS_00001009;MTCONS_00031942;MTCONS_00040021;MTCONS_00039908;MTCONS_00018176;MTCONS_00046688;MTCONS_00011402…	K17447+K03099+K04368+K04451+K06068+K04392+K06619+K03175+K04373+K06277+K07293+K04443+K02183+K04438+K12460+K04448+K02580+K04364+K04730+K12462+K00922+K12388+K04365+K02649+K04371+K04374+K04456+K04431+K16172+K04393+K06276+K04426+K01116+K06279+K07209+K07193+K04505+K04733+K04734+K06630
Measles	50	115	0.133912	0.602715	ko05162	MTCONS_00016962;MTCONS_00011013;MTCONS_00046419;MTCONS_00046417;MTCONS_00052189;MTCONS_00025010;MTCONS_00042599;MTCONS_00011176;MTCONS_00042961;MTCONS_00037087;MTCONS_00033583;MTCONS_00026232;MTCONS_00004732;MTCONS_00005075;MTCONS_00013901;MTCONS_00008304;MTCONS_00014979;MTCONS_00040997;MTCONS_00044309;MTCONS_00021706;MTCONS_00045092;MTCONS_00023159;MTCONS_00052178;MTCONS_00053307;MTCONS_00022381…	K04451+K03175+K16196+K02580+K04007+K16194+K10151+K04467+K04730+K00922+K11224+K07899+K02649+K03115+K04427+K03097+K04456+K06626+K03283+K04447+K05763+K08860+K04404+K04733+K04734+K04729+K10144+K03237
Inflammatory bowel disease (IBD)	6	10	0.13523	0.602715	ko05321	MTCONS_00023573;MTCONS_00052189;MTCONS_00052178;BMSK0005073.1_dup1;BMSK0005070.1_dup1;BMSK0000970.1_dup1	K04448+K02580+K04500
Non-small cell lung cancer	41	93	0.136464	0.602715	ko05223	MTCONS_00011891;MTCONS_00001247;MTCONS_00040803;MTCONS_00016962;MTCONS_00032104;MTCONS_00009887;MTCONS_00018373;MTCONS_00009886;MTCONS_00016601;MTCONS_00025484;MTCONS_00038025;MTCONS_00039908;MTCONS_00018176;MTCONS_00042840;MTCONS_00019623;MTCONS_00004732;MTCONS_00016571;MTCONS_00005075;MTCONS_00046070;MTCONS_00014905;MTCONS_00008304;MTCONS_00002868;MTCONS_00021706;MTCONS_00047792;MTCONS_00049775…	K03099+K04368+K04451+K04364+K00922+K11224+K04365+K02649+K04371+K04456+K02677+K06276+K04402+K01116+K04361+K03511
Pathways in cancer	268	668	0.138154	0.602715	ko05200	MTCONS_00011737;MTCONS_00005456;MTCONS_00046371;MTCONS_00001353;MTCONS_00051913;MTCONS_00028649;MTCONS_00029443;MTCONS_00009286;MTCONS_00031543;MTCONS_00044784;MTCONS_00003196;MTCONS_00037801;MTCONS_00025082;MTCONS_00011891;MTCONS_00001247;MTCONS_00049259;MTCONS_00010092;MTCONS_00011122;MTCONS_00030607;MTCONS_00040803;MTCONS_00043098;MTCONS_00041780;MTCONS_00010878;MTCONS_00016962;MTCONS_00037800…	K16858+K05691+K02085+K17388+K02599+K09097+K04662+K09291+K20995+K04491+K04632+K03099+K04368+K04501+K04498+K06237+K08043+K04451+K06051+K00799+K09848+K05093+K04261+K08736+K04392+K09487+K06619+K06067+K05858+K05635+K03175+K05636+K05725+K04362+K05126+K02375+K03871+K04514+K02183+K08048+K05719+K04438+K02084+K04448+K04397+K08049+K02580+K06052+K21635+K07299+K03870+K04364+K10151+K08045+K04467+K04377+K00922+…
Hepatitis C	72	170	0.139088	0.602715	ko05160	MTCONS_00030895;MTCONS_00011891;MTCONS_00001247;MTCONS_00040803;MTCONS_00016962;MTCONS_00032104;MTCONS_00009887;MTCONS_00018373;MTCONS_00009886;MTCONS_00011013;MTCONS_00016601;MTCONS_00023446;MTCONS_00046419;MTCONS_00046417;MTCONS_00025484;MTCONS_00038025;MTCONS_00039908;MTCONS_00018176;MTCONS_00044844;MTCONS_00031206;MTCONS_00042840;MTCONS_00009011;MTCONS_00052189;MTCONS_00042599;MTCONS_00019623…	K13885+K03099+K04368+K04451+K03175+K04706+K16196+K06087+K02084+K02580+K16194+K04364+K04467+K04377+K00922+K04365+K02649+K04371+K04354+K04456+K02105+K08860+K06508+K03250+K04361+K07209+K04382+K06698+K04734+K08738+K06630+K03237+K04398
Hypertrophic cardiomyopathy (HCM)	72	171	0.15343	0.627755	ko05410	MTCONS_00023162;MTCONS_00049617;MTCONS_00009065;MTCONS_00052387;MTCONS_00052384;MTCONS_00047825;MTCONS_00033843;MTCONS_00027047;MTCONS_00024527;MTCONS_00000879;MTCONS_00023165;MTCONS_00039650;MTCONS_00023163;MTCONS_00027209;MTCONS_00050143;MTCONS_00049612;MTCONS_00022586;MTCONS_00039580;MTCONS_00042726;MTCONS_00027042;MTCONS_00041546;MTCONS_00023164;MTCONS_00003288;MTCONS_00047823;MTCONS_00049629…	K06265+K10366+K06483+K01283+K12566+K10373+K04867+K07200+K12567+K06583+K05719+K06493+K06588+K05692+K07199+K06584+K12044+K12045+K04962+K04860
Autoimmune thyroid disease	3	4	0.157296	0.627755	ko05320	MTCONS_00050441;BMSK0004654.1_dup1;BMSK0000900.1_dup1	K04249+K10809
Wnt signaling pathway	102	247	0.159537	0.627755	ko04310	MTCONS_00046371;MTCONS_00001353;MTCONS_00015355;MTCONS_00050423;MTCONS_00029443;MTCONS_00049608;MTCONS_00037801;MTCONS_00020495;MTCONS_00049259;MTCONS_00010092;MTCONS_00016962;MTCONS_00037800;MTCONS_00006396;MTCONS_00029418;MTCONS_00044894;MTCONS_00010096;MTCONS_00004174;MTCONS_00014384;MTCONS_00024527;MTCONS_00008754;MTCONS_00044893;MTCONS_00037803;MTCONS_00007968;MTCONS_00041248;MTCONS_00044028…	K02085+K17388+K04511+K04512+K04507+K04491+K04501+K04498+K04451+K04506+K01691+K04392+K04508+K05858+K02375+K05128+K04448+K10162+K10151+K04377+K19882+K03068+K08957+K02306+K03115+K04427+K02157+K04497+K03097+K02105+K02677+K02353+K03362+K03213+K01645+K04510+K04499+K08110+K04345+K05122+K04505+K03868
Antigen processing and presentation	25	55	0.159596	0.627755	ko04612	MTCONS_00025679;MTCONS_00032714;MTCONS_00030541;MTCONS_00011714;MTCONS_00011715;MTCONS_00014311;MTCONS_00053307;MTCONS_00032713;MTCONS_00044260;MTCONS_00026434;BMSK0011872.1_dup1;BMSK0011477.1_dup1;BMSK0006069.1_dup1;BMSK0012507.1_dup1;BMSK0011938.1_dup1;BMSK0015671.1_dup1;BMSK0002950.1_dup1;BMSK0012509.1_dup1;BMSK0010120.1_dup1;BMSK0015667.1_dup1;BMSK0004335.1_dup1;BMSK0008099.1_dup1;BMSK0012514…	K01363+K08059+K01365+K08054+K08061+K03283+K08056+K08057+K04079+K06698+K08064+K08065
Regulation of autophagy	130	318	0.159704	0.627755	ko04140	MTCONS_00032362;MTCONS_00015355;MTCONS_00025679;MTCONS_00001247;MTCONS_00042042;MTCONS_00025975;MTCONS_00034056;MTCONS_00000557;MTCONS_00038201;MTCONS_00004174;MTCONS_00041349;MTCONS_00030541;MTCONS_00039671;MTCONS_00011013;MTCONS_00018774;MTCONS_00046419;MTCONS_00046417;MTCONS_00034797;MTCONS_00015804;MTCONS_00022681;MTCONS_00011951;MTCONS_00019267;MTCONS_00033477;MTCONS_00045148;MTCONS_00011386…	K00914+K08337+K01363+K04368+K17985+K08333+K06068+K04958+K17889+K01365+K08270+K03175+K16196+K17906+K16185+K07206+K07207+K21249+K21245+K01379+K17907+K21248+K17603+K07298+K00922+K07204+K07208+K17908+K01110+K08269+K02649+K08852+K04427+K04371+K04456+K07920+K16172+K17589+K08331+K06276+K08860+K08491+K18082+K07203+K19730+K07830+K19330+K08268+K04382+K10802+K04345+K08343+K17606+K17890+K07897+K03237+K08266+…
Bacterial invasion of epithelial cells	73	174	0.160775	0.627755	ko05100	MTCONS_00005456;MTCONS_00028263;MTCONS_00011403;MTCONS_00036938;MTCONS_00050640;MTCONS_00001930;MTCONS_00005457;MTCONS_00014384;MTCONS_00036932;MTCONS_00043788;MTCONS_00025854;MTCONS_00030554;MTCONS_00007816;MTCONS_00017556;MTCONS_00036934;MTCONS_00043062;MTCONS_00042726;MTCONS_00046688;MTCONS_00011402;MTCONS_00038133;MTCONS_00041546;MTCONS_00037690;MTCONS_00040870;MTCONS_00003288;MTCONS_00036933…	K05691+K05747+K17447+K13708+K05760+K05748+K04392+K05725+K01528+K05704+K16942+K05754+K05719+K04438+K05700+K00922+K05757+K05692+K05756+K02649+K04707+K02105+K05758+K04393+K13728+K04645+K04644+K06279+K12366+K16939
T cell receptor signaling pathway	55	129	0.161316	0.627755	ko04660	MTCONS_00011891;MTCONS_00001247;MTCONS_00040803;MTCONS_00032104;MTCONS_00009887;MTCONS_00018373;MTCONS_00009886;MTCONS_00016601;MTCONS_00025484;MTCONS_00038025;MTCONS_00039908;MTCONS_00018176;MTCONS_00015633;MTCONS_00023573;MTCONS_00042840;MTCONS_00031105;MTCONS_00052189;MTCONS_00019623;MTCONS_00042961;MTCONS_00033583;MTCONS_00004732;MTCONS_00010497;MTCONS_00016571;MTCONS_00046070;MTCONS_00008304…	K03099+K04368+K04409+K04448+K02580+K04364+K04467+K00922+K07364+K02649+K04427+K04371+K05730+K04456+K04431+K04393+K06276+K01116+K07209+K19862+K04734+K05736+K05734
Estrogen signaling pathway	96	232	0.161663	0.627755	ko04915	MTCONS_00011403;MTCONS_00025082;MTCONS_00025964;MTCONS_00011891;MTCONS_00001247;MTCONS_00040803;MTCONS_00041780;MTCONS_00034056;MTCONS_00032104;MTCONS_00009887;MTCONS_00038201;MTCONS_00028025;MTCONS_00018373;MTCONS_00009886;MTCONS_00025963;MTCONS_00008754;MTCONS_00016601;MTCONS_00024155;MTCONS_00025484;MTCONS_00038025;MTCONS_00023342;MTCONS_00007816;MTCONS_00040021;MTCONS_00015939;MTCONS_00039908…	K17447+K04632+K04615+K03099+K04368+K08043+K06068+K04958+K09487+K05858+K04450+K04534+K05704+K02183+K08048+K04448+K11255+K08049+K01379+K04364+K08045+K00922+K04634+K02649+K04371+K04374+K04456+K03283+K09048+K04361+K06279+K08041+K04079+K04345
Hippo signaling pathway	86	207	0.164946	0.631092	ko04390	MTCONS_00005456;MTCONS_00013681;MTCONS_00046371;MTCONS_00020399;MTCONS_00042711;MTCONS_00009286;MTCONS_00037801;MTCONS_00049259;MTCONS_00037800;MTCONS_00011565;MTCONS_00009138;MTCONS_00005457;MTCONS_00032030;MTCONS_00043788;MTCONS_00011590;MTCONS_00037803;MTCONS_00007968;MTCONS_00044255;MTCONS_00037805;MTCONS_00013673;MTCONS_00046820;MTCONS_00009621;MTCONS_00008400;MTCONS_00034950;MTCONS_00018407…	K05691+K16681+K02085+K06091+K16175+K04662+K04491+K04501+K16819+K09448+K02375+K03982+K16686+K06094+K04237+K16684+K04412+K10151+K06093+K04377+K04671+K06069+K05692+K06685+K04674+K02157+K06269+K04354+K02105+K02353+K08791+K03362+K16685+K08731+K16682+K04382+K04676+K16620+K04500+K06630
Spliceosome	127	311	0.166743	0.631092	ko03040	MTCONS_00026905;MTCONS_00035120;MTCONS_00049376;MTCONS_00034499;MTCONS_00026532;MTCONS_00043788;MTCONS_00022141;MTCONS_00034247;MTCONS_00049004;MTCONS_00019227;MTCONS_00045148;MTCONS_00050019;MTCONS_00046290;MTCONS_00038828;MTCONS_00019419;MTCONS_00008895;MTCONS_00008546;MTCONS_00050448;MTCONS_00027113;MTCONS_00001349;MTCONS_00026534;MTCONS_00015962;MTCONS_00030194;MTCONS_00014629;MTCONS_00003768…	K12887+K12852+K12840+K12824+K12838+K12879+K12893+K12822+K12818+K12891+K11984+K12821+K12897+K12858+K09564+K10599+K12662+K12896+K12823+K06063+K12837+K12844+K12813+K12831+K12820+K12741+K12811+K12888+K12875+K12846+K12860+K11093+K03283+K12862+K12854+K12866+K12870+K12874+K12816+K12882+K12835+K12841+K12880+K12842+K12834+K09567+K12857+K12849+K12830+K12733+K12864+K11088+K12829+K12861+K12815+K12872+K12855+…
Synthesis and degradation of ketone bodies	8	15	0.16937	0.633021	ko00072	MTCONS_00039871;MTCONS_00031201;MTCONS_00029266;MTCONS_00029265;MTCONS_00045466;BMSK0010635.1_dup1;BMSK0011257.1_dup1;BMSK0013177.1_dup1	K01027+K00626+K01640+K00019+K01641
NOD-like receptor signaling pathway	59	140	0.179206	0.661514	ko04621	MTCONS_00025679;MTCONS_00034056;MTCONS_00043382;MTCONS_00038201;MTCONS_00011457;MTCONS_00008754;MTCONS_00011013;MTCONS_00023573;MTCONS_00052189;MTCONS_00003715;MTCONS_00042961;MTCONS_00033583;MTCONS_00045085;MTCONS_00011458;MTCONS_00038205;MTCONS_00020411;MTCONS_00016571;MTCONS_00034058;MTCONS_00008749;MTCONS_00003227;MTCONS_00043381;MTCONS_00027650;MTCONS_00040997;MTCONS_00002868;MTCONS_00039683…	K01363+K06068+K10630+K04958+K17065+K05858+K03175+K04448+K02580+K06030+K04467+K20910+K03671+K12804+K11864+K04427+K04371+K12654+K20915+K20858+K12796+K04403+K04404+K07209+K04079+K03462+K04733+K04734+K04729+K12795+K17890+K04398
Sphingolipid signaling pathway	74	178	0.183991	0.670895	ko04071	MTCONS_00009635;MTCONS_00001353;MTCONS_00015130;MTCONS_00029443;MTCONS_00001247;MTCONS_00042180;MTCONS_00016962;MTCONS_00034056;MTCONS_00029418;MTCONS_00047613;MTCONS_00046896;MTCONS_00014384;MTCONS_00032072;MTCONS_00008754;MTCONS_00019712;MTCONS_00022284;MTCONS_00048848;MTCONS_00046688;MTCONS_00016442;MTCONS_00051681;MTCONS_00030549;MTCONS_00052189;MTCONS_00037148;MTCONS_00016309;MTCONS_00016304…	K05665+K17388+K01634+K04368+K18953+K04451+K18050+K04392+K05858+K04514+K01379+K02580+K04710+K00922+K01115+K04634+K01110+K02649+K11584+K04371+K04354+K04456+K04346+K02677+K06276+K12350+K04426+K04714+K04382+K04718+K00654
Mucin type O-Glycan biosynthesis	13	27	0.187311	0.67477	ko00512	MTCONS_00024128;MTCONS_00052564;MTCONS_00006045;MTCONS_00024129;MTCONS_00040127;MTCONS_00008161;MTCONS_00000645;MTCONS_00009804;MTCONS_00040094;MTCONS_00000646;MTCONS_00049770;MTCONS_00003924;BMSK0001401.1_dup1	K00710+K00727+K00731
Fc gamma R-mediated phagocytosis	73	176	0.192614	0.685613	ko04666	MTCONS_00027818;MTCONS_00001320;MTCONS_00028263;MTCONS_00028649;MTCONS_00001247;MTCONS_00005139;MTCONS_00008614;MTCONS_00034056;MTCONS_00001930;MTCONS_00014384;MTCONS_00035767;MTCONS_00021431;MTCONS_00016189;MTCONS_00022106;MTCONS_00043062;MTCONS_00023526;MTCONS_00015633;MTCONS_00046688;MTCONS_00038133;MTCONS_00050019;MTCONS_00031105;MTCONS_00023041;MTCONS_00052745;MTCONS_00004732;MTCONS_00010051…	K12562+K05747+K04368+K05768+K12561+K06068+K18050+K05748+K04392+K12559+K05743+K01080+K05754+K04409+K04438+K00922+K01115+K12488+K00889+K05757+K05756+K02649+K04371+K05730+K04456+K02677+K05758+K04393+K01116+K04718
Cysteine and methionine metabolism	37	86	0.198795	0.693909	ko00270	MTCONS_00000986;MTCONS_00036017;MTCONS_00036018;MTCONS_00011215;MTCONS_00036015;MTCONS_00011214;MTCONS_00028930;MTCONS_00015603;MTCONS_00039737;MTCONS_00052306;MTCONS_00025825;MTCONS_00053182;MTCONS_00036016;MTCONS_00034938;MTCONS_00034941;MTCONS_00005629;MTCONS_00034940;MTCONS_00015054;MTCONS_00025352;MTCONS_00036019;BMSK0000579.1_dup1;BMSK0007290.1_dup1;BMSK0001439.1_dup1;BMSK0006280.1_dup1;BMS…	K00016+K09880+K00826+K00802+K11204+K01611+K01011+K11205+K01697+K00827+K00816+K21456+K00797+K00026+K00547+K00772+K00558+K01251
Prostate cancer	76	184	0.199586	0.693909	ko05215	MTCONS_00037801;MTCONS_00011891;MTCONS_00001247;MTCONS_00010092;MTCONS_00040803;MTCONS_00016962;MTCONS_00037800;MTCONS_00032104;MTCONS_00009887;MTCONS_00010096;MTCONS_00048175;MTCONS_00028025;MTCONS_00018373;MTCONS_00009886;MTCONS_00016601;MTCONS_00037803;MTCONS_00052461;MTCONS_00052460;MTCONS_00025484;MTCONS_00038025;MTCONS_00037805;MTCONS_00039908;MTCONS_00018176;MTCONS_00042840;MTCONS_00052189…	K04491+K03099+K04368+K04498+K04451+K05093+K09487+K04362+K02580+K04364+K04467+K00922+K04365+K01110+K02649+K04371+K05086+K04374+K04456+K06626+K02105+K06276+K09048+K07203+K04361+K07209+K04079+K15619+K15593+K04734+K05087
African trypanosomiasis	9	18	0.209247	0.718357	ko05143	MTCONS_00008754;MTCONS_00052955;MTCONS_00008749;MTCONS_00049775;MTCONS_00034618;BMSK0005025.1_dup1;BMSK0004251.1_dup1;BMSK0014536.1_dup1;BMSK0005849.1_dup1	K05858+K04634+K02677+K00463+K04729
Sphingolipid metabolism	42	99	0.211633	0.718357	ko00600	MTCONS_00015130;MTCONS_00046896;MTCONS_00032072;MTCONS_00019227;MTCONS_00019712;MTCONS_00022106;MTCONS_00023526;MTCONS_00023041;MTCONS_00051681;MTCONS_00009283;MTCONS_00016309;MTCONS_00038746;MTCONS_00016304;MTCONS_00052802;MTCONS_00004423;MTCONS_00029210;MTCONS_00009284;MTCONS_00030092;MTCONS_00009672;MTCONS_00024675;MTCONS_00052543;MTCONS_00009279;MTCONS_00015412;MTCONS_00016746;MTCONS_00041198…	K01634+K12354+K01080+K17108+K04710+K01189+K12309+K01201+K12350+K04714+K00720+K04718+K00654+K04708+K04628
Mineral absorption	21	47	0.213825	0.718357	ko04978	MTCONS_00042528;MTCONS_00035472;MTCONS_00003027;MTCONS_00025584;MTCONS_00003023;MTCONS_00035214;MTCONS_00035469;MTCONS_00011586;MTCONS_00015316;MTCONS_00042529;MTCONS_00014950;MTCONS_00034527;MTCONS_00025582;BMSK0014489.1_dup1;BMSK0014874.1_dup1;BMSK0006379.1_dup1;BMSK0001661.1_dup1;BMSK0006380.1_dup1;BMSK0014056.1_dup1;BMSK0014055.1_dup1;BMSK0015859.1_dup1	K01540+K01539+K08370+K14688+K14686+K12040+K00522+K21418
Glycosphingolipid biosynthesis - globo series	11	23	0.223837	0.737339	ko00603	MTCONS_00005801;MTCONS_00009816;MTCONS_00038746;MTCONS_00020186;MTCONS_00036024;BMSK0007284.1_dup1;BMSK0004232.1_dup1;BMSK0010047.1_dup1;BMSK0011347.1_dup1;BMSK0010046.1_dup1;BMSK0014782.1_dup1	K12373+K01204+K01189+K01988+K03877
Hippo signaling pathway - fly	86	211	0.226565	0.737339	ko04391	MTCONS_00048005;MTCONS_00048006;MTCONS_00013681;MTCONS_00001353;MTCONS_00020399;MTCONS_00042711;MTCONS_00001247;MTCONS_00043979;MTCONS_00029418;MTCONS_00009138;MTCONS_00032030;MTCONS_00008625;MTCONS_00011590;MTCONS_00044255;MTCONS_00013673;MTCONS_00046820;MTCONS_00008400;MTCONS_00034950;MTCONS_00016442;MTCONS_00018407;MTCONS_00028031;MTCONS_00004234;MTCONS_00008450;MTCONS_00017293;MTCONS_00018406…	K16669+K16681+K16672+K06091+K16175+K16675+K06095+K16680+K09448+K16686+K06094+K04237+K16684+K04412+K06093+K04377+K06069+K05692+K06685+K02306+K09236+K04354+K06626+K08791+K16685+K16677+K16690+K16676+K16682+K16507+K04382+K04676+K05628+K16683+K06630+K16678+K10149+K16673
Primary immunodeficiency	5	9	0.226874	0.737339	ko05340	MTCONS_00004044;MTCONS_00004045;MTCONS_00014311;BMSK0009305.1_dup1;BMSK0007470.1_dup1	K16056+K08061+K01488
Arginine and proline metabolism	24	55	0.23496	0.755408	ko00330	MTCONS_00003449;MTCONS_00004646;MTCONS_00028930;MTCONS_00043206;MTCONS_00023069;MTCONS_00039737;MTCONS_00023068;MTCONS_00005343;MTCONS_00014808;BMSK0015580.1_dup1;BMSK0007290.1_dup1;BMSK0012303.1_dup1;BMSK0005711.1_dup1;BMSK0007008.1_dup1;BMSK0005062.1_dup1;BMSK0008537.1_dup1;BMSK0001159.1_dup1;BMSK0003392.1_dup1;BMSK0012469.1_dup1;BMSK0000199.1_dup1;BMSK0003024.1_dup1;BMSK0013310.1_dup1;BMSK0002…	K01581+K13240+K00802+K00128+K01611+K12259+K00657+K00286+K00797+K00472+K00933+K11142+K00819
Tight junction	137	343	0.248287	0.789764	ko04530	MTCONS_00004611;MTCONS_00052404;MTCONS_00028263;MTCONS_00001353;MTCONS_00043669;MTCONS_00020399;MTCONS_00042711;MTCONS_00029443;MTCONS_00043979;MTCONS_00034056;MTCONS_00029418;MTCONS_00011565;MTCONS_00028601;MTCONS_00014384;MTCONS_00000879;MTCONS_00052407;MTCONS_00032030;MTCONS_00030487;MTCONS_00021560;MTCONS_00021559;MTCONS_00018273;MTCONS_00022284;MTCONS_00029930;MTCONS_00018277;MTCONS_00007816…	K10352+K07374+K05747+K17388+K05702+K06091+K16175+K06095+K18050+K16819+K04392+K07200+K05762+K05699+K04514+K05704+K05631+K05719+K06087+K06094+K04448+K06100+K17260+K21110+K04237+K16684+K21066+K07298+K06093+K06104+K06069+K05692+K06089+K08020+K08018+K07199+K12757+K20638+K10591+K20479+K21108+K05701+K04354+K04431+K04393+K05763+K06105+K04426+K04382+K18584+K04345+K07839+K04802
Cytokine-cytokine receptor interaction	14	31	0.260868	0.821047	ko04060	MTCONS_00009286;MTCONS_00044349;MTCONS_00024392;MTCONS_00044352;MTCONS_00001594;MTCONS_00002908;BMSK0000185.1_dup1;BMSK0002735.1_dup1;BMSK0003219.1_dup1;BMSK0002782.1_dup1;BMSK0002736.1_dup1;BMSK0011581.1_dup1;BMSK0003211.1_dup1;BMSK0011889.1_dup1	K04662+K22628+K04671+K04674+K13596+K16620+K04675
TGF-beta signaling pathway	36	86	0.265657	0.827373	ko04350	MTCONS_00009286;MTCONS_00049259;MTCONS_00010092;MTCONS_00010096;MTCONS_00023155;MTCONS_00022284;MTCONS_00050851;MTCONS_00007725;MTCONS_00006434;MTCONS_00024392;MTCONS_00001594;MTCONS_00024055;MTCONS_00002868;MTCONS_00018864;MTCONS_00023119;MTCONS_00047811;MTCONS_00010093;BMSK0007221.1_dup1;BMSK0015260.1_dup1;BMSK0000185.1_dup1;BMSK0007440.1_dup1;BMSK0011356.1_dup1;BMSK0005367.1_dup1;BMSK0010161.1…	K04662+K04501+K04498+K04661+K04514+K10162+K17696+K04377+K04671+K04674+K04371+K04678+K04681+K19559+K19558+K04679+K19383+K13596+K04682+K04382+K04676+K16620+K04500+K04675+K03868
Chagas disease (American trypanosomiasis)	49	119	0.268412	0.827373	ko05142	MTCONS_00025082;MTCONS_00052387;MTCONS_00052384;MTCONS_00047825;MTCONS_00008754;MTCONS_00011013;MTCONS_00023342;MTCONS_00009621;MTCONS_00023573;MTCONS_00052189;MTCONS_00023343;MTCONS_00042961;MTCONS_00037087;MTCONS_00033583;MTCONS_00047823;MTCONS_00004732;MTCONS_00026007;MTCONS_00052955;MTCONS_00046889;MTCONS_00008749;MTCONS_00001594;MTCONS_00008304;MTCONS_00002868;MTCONS_00036737;MTCONS_00021706…	K04632+K01283+K05858+K03175+K04534+K03982+K04448+K02580+K04467+K04730+K00922+K04634+K04674+K02649+K04371+K04354+K04456+K04430+K08057+K08041+K07209+K04382+K04733+K04734+K04729+K04500+K04398
Monobactam biosynthesis	3	5	0.284069	0.864829	ko00261	MTCONS_00028167;MTCONS_00028166;BMSK0012541.1_dup1	K13811
PI3K-Akt signaling pathway	216	550	0.286348	0.864829	ko04151	MTCONS_00028418;MTCONS_00011737;MTCONS_00028433;MTCONS_00006551;MTCONS_00041254;MTCONS_00011396;MTCONS_00045858;MTCONS_00011891;MTCONS_00001247;MTCONS_00009065;MTCONS_00002602;MTCONS_00030607;MTCONS_00040803;MTCONS_00043098;MTCONS_00022744;MTCONS_00016962;MTCONS_00026641;MTCONS_00006381;MTCONS_00047613;MTCONS_00032104;MTCONS_00009887;MTCONS_00004532;MTCONS_00045857;MTCONS_00048175;MTCONS_00002762…	K06236+K16858+K05096+K04527+K03099+K04368+K06483+K06237+K04451+K03900+K05093+K09420+K04392+K01596+K09487+K08270+K05635+K05636+K04450+K05725+K04362+K06583+K05631+K04659+K07206+K07207+K05719+K02580+K06493+K06588+K06252+K04364+K10151+K04467+K07298+K04377+K00922+K03259+K07204+K07208+K04536+K01110+K02649+K04358+K11584+K04371+K10605+K01084+K06584+K04374+K04354+K04539+K04456+K06626+K02677+K16172+K04447+…
Amoebiasis	250	639	0.295647	0.883984	ko05146	MTCONS_00028418;MTCONS_00023162;MTCONS_00014608;MTCONS_00028433;MTCONS_00006551;MTCONS_00041254;MTCONS_00025082;MTCONS_00027313;MTCONS_00002602;MTCONS_00014202;MTCONS_00030607;MTCONS_00043098;MTCONS_00022744;MTCONS_00026641;MTCONS_00029726;MTCONS_00006381;MTCONS_00002768;MTCONS_00047613;MTCONS_00038594;MTCONS_00013833;MTCONS_00030748;MTCONS_00038186;MTCONS_00015817;MTCONS_00036215;MTCONS_00051612…	K06236+K10955+K04632+K13963+K06237+K19720+K05858+K05635+K05636+K05725+K05699+K02580+K05700+K00922+K04634+K02649+K07889+K02677+K06240+K08041+K04345+K07897
Peroxisome	105	264	0.299773	0.887447	ko04146	MTCONS_00008316;MTCONS_00033013;MTCONS_00049647;MTCONS_00029663;MTCONS_00035120;MTCONS_00043677;MTCONS_00033001;MTCONS_00020208;MTCONS_00031873;MTCONS_00042411;MTCONS_00009949;MTCONS_00029982;MTCONS_00049753;MTCONS_00010591;MTCONS_00002748;MTCONS_00028899;MTCONS_00040888;MTCONS_00008465;MTCONS_00052802;MTCONS_00002896;MTCONS_00028758;MTCONS_00001207;MTCONS_00032244;MTCONS_00035208;MTCONS_00023868…	K00306+K05677+K01897+K03781+K13356+K00232+K12261+K13342+K13341+K12663+K00649+K13239+K00624+K13339+K13345+K00272+K00477+K04564+K13338+K01640+K13348+K13355+K00869+K00106+K11147+K13279+K13347+K01796+K12405+K13343+K00031
Staphylococcus aureus infection	2	3	0.323956	0.949636	ko05150	MTCONS_00048210;BMSK0013956.1_dup1	K04279+K06496
Sulfur relay system	9	20	0.335244	0.961758	ko04122	MTCONS_00032619;MTCONS_00052306;MTCONS_00043209;MTCONS_00053182;MTCONS_00045583;MTCONS_00005461;MTCONS_00009235;BMSK0006987.1_dup1;BMSK0009536.1_dup1	K11996+K01011+K04487+K14169
Dilated cardiomyopathy	74	186	0.33628	0.961758	ko05414	MTCONS_00023162;MTCONS_00049617;MTCONS_00025082;MTCONS_00009065;MTCONS_00041780;MTCONS_00033843;MTCONS_00027047;MTCONS_00024527;MTCONS_00023165;MTCONS_00039650;MTCONS_00023163;MTCONS_00027209;MTCONS_00050143;MTCONS_00049612;MTCONS_00022586;MTCONS_00039580;MTCONS_00015939;MTCONS_00042726;MTCONS_00027042;MTCONS_00011152;MTCONS_00041546;MTCONS_00023164;MTCONS_00003288;MTCONS_00001268;MTCONS_00049629…	K06265+K10366+K04632+K06483+K08043+K12566+K10373+K04867+K12567+K06583+K08048+K05719+K08049+K06493+K06588+K08045+K05692+K06584+K12044+K12045+K04962+K08041+K04860+K04345
Regulation of actin cytoskeleton	147	375	0.337741	0.961758	ko04810	MTCONS_00046371;MTCONS_00028263;MTCONS_00001353;MTCONS_00009139;MTCONS_00029443;MTCONS_00011891;MTCONS_00001247;MTCONS_00005630;MTCONS_00005139;MTCONS_00009065;MTCONS_00000293;MTCONS_00040803;MTCONS_00036938;MTCONS_00029418;MTCONS_00032104;MTCONS_00009887;MTCONS_00050640;MTCONS_00001930;MTCONS_00048175;MTCONS_00005635;MTCONS_00014384;MTCONS_00018373;MTCONS_00009886;MTCONS_00052407;MTCONS_00036932…	K02085+K05747+K17388+K05769+K03099+K04368+K00921+K05768+K06483+K05741+K13708+K05760+K05748+K05093+K04392+K05762+K05725+K04362+K06583+K05699+K05743+K04514+K05704+K05754+K05719+K04409+K04438+K06493+K06588+K05700+K00922+K00889+K05757+K04365+K05692+K05756+K02649+K04358+K12757+K04131+K13710+K05746+K04371+K06269+K05749+K06584+K05086+K05730+K12330+K04346+K00920+K06270+K05758+K04393+K05763+K16848+K07830+…
Aminoacyl-tRNA biosynthesis	35	86	0.342593	0.964744	ko00970	MTCONS_00035655;MTCONS_00051932;MTCONS_00034830;MTCONS_00006459;MTCONS_00026385;MTCONS_00036572;MTCONS_00037253;MTCONS_00036248;MTCONS_00049941;MTCONS_00032711;MTCONS_00044278;MTCONS_00013570;MTCONS_00007918;MTCONS_00011346;MTCONS_00035657;MTCONS_00026849;BMSK0003613.1_dup1;BMSK0002704.1_dup1;BMSK0007651.1_dup1;BMSK0012981.1_dup1;BMSK0008295.1_dup1;BMSK0011651.1_dup1;BMSK0014921.1_dup1;BMSK000997…	K01872+K00604+K01887+K01867+K01870+K02433+K01886+K14163+K01875+K01881+K01869+K01893+K01866+K01889+K01876+K22503+K01873+K01868+K01883+K01880
Toxoplasmosis	49	122	0.345243	0.964744	ko05145	MTCONS_00000139;MTCONS_00011013;MTCONS_00010327;MTCONS_00023342;MTCONS_00042726;MTCONS_00052189;MTCONS_00041546;MTCONS_00003288;MTCONS_00023343;MTCONS_00042961;MTCONS_00037087;MTCONS_00033583;MTCONS_00041247;MTCONS_00040997;MTCONS_00002868;MTCONS_00021706;MTCONS_00023159;MTCONS_00052178;MTCONS_00053307;MTCONS_00022381;MTCONS_00007626;BMSK0011207.1_dup1;BMSK0012156.1_dup1;BMSK0006578.1_dup1;BMSK00…	K05635+K03175+K05636+K04534+K05719+K02580+K04467+K04730+K00461+K04427+K04371+K04456+K03283+K04447+K06276+K04694+K06240+K04403+K04404+K07209+K04733+K04734+K08738+K04729+K04398
ABC transporters	52	130	0.35265	0.969344	ko02010	MTCONS_00008276;MTCONS_00009635;MTCONS_00049647;MTCONS_00035120;MTCONS_00003310;MTCONS_00047613;MTCONS_00028118;MTCONS_00031866;MTCONS_00031867;MTCONS_00018678;MTCONS_00008282;MTCONS_00015490;MTCONS_00003309;MTCONS_00008781;MTCONS_00018680;MTCONS_00037148;MTCONS_00028899;MTCONS_00009638;MTCONS_00018690;MTCONS_00018682;MTCONS_00029021;MTCONS_00022595;MTCONS_00027999;MTCONS_00028982;MTCONS_00014247…	K05679+K05665+K05677+K05033+K05684+K05673+K05643+K05680+K05648+K05683+K05655+K05662+K05657+K05641
Pyrimidine metabolism	36	89	0.356463	0.969344	ko00240	MTCONS_00016536;MTCONS_00041176;MTCONS_00045762;MTCONS_00018385;MTCONS_00031347;MTCONS_00012201;MTCONS_00004420;MTCONS_00038279;MTCONS_00019026;MTCONS_00004423;MTCONS_00044441;MTCONS_00014998;MTCONS_00005568;MTCONS_00011553;MTCONS_00018057;MTCONS_00017657;MTCONS_00049092;MTCONS_00017659;MTCONS_00009469;MTCONS_00040220;MTCONS_00014999;MTCONS_00015500;MTCONS_00007589;MTCONS_00015505;BMSK0007086.1_d…	K19970+K01081+K13421+K00940+K00943+K01493+K11540+K01464+K00207+K00876+K00560+K01511+K01520+K00757+K01489+K16330+K03783+K10807+K10808
Pathogenic Escherichia coli infection	50	125	0.356615	0.969344	ko05130	MTCONS_00052404;MTCONS_00028263;MTCONS_00001353;MTCONS_00029443;MTCONS_00029418;MTCONS_00001255;MTCONS_00006627;MTCONS_00039163;MTCONS_00026460;MTCONS_00022284;MTCONS_00048848;MTCONS_00043062;MTCONS_00042726;MTCONS_00026462;MTCONS_00016442;MTCONS_00029452;MTCONS_00026461;MTCONS_00041546;MTCONS_00001258;MTCONS_00003288;MTCONS_00001256;MTCONS_00037735;MTCONS_00027971;MTCONS_00007944;MTCONS_00019475…	K07374+K05747+K17388+K06619+K07375+K11294+K04514+K05754+K05719+K05757+K05692+K05756+K02105+K02677+K05758+K04393+K19862
Sulfur metabolism	10	23	0.367856	0.974181	ko00920	MTCONS_00028167;MTCONS_00019096;MTCONS_00044802;MTCONS_00044803;MTCONS_00052306;MTCONS_00021661;MTCONS_00053182;MTCONS_00028166;BMSK0012541.1_dup1;BMSK0010278.1_dup1	K13811+K22470+K00387+K01011+K17725
Phosphonate and phosphinate metabolism	6	13	0.368265	0.974181	ko00440	MTCONS_00010814;MTCONS_00024766;MTCONS_00007425;MTCONS_00024767;BMSK0006413.1_dup1;BMSK0008873.1_dup1	K00993+K13644+K00967+K00968
Malaria	8	18	0.369265	0.974181	ko05144	MTCONS_00022068;MTCONS_00045163;MTCONS_00021588;MTCONS_00045162;MTCONS_00004556;BMSK0013505.1_dup1;BMSK0013956.1_dup1;BMSK0005849.1_dup1	K04659+K16336+K04550+K06508+K06496+K04729
Fatty acid elongation	21	51	0.371427	0.974181	ko00062	MTCONS_00025396;MTCONS_00022809;MTCONS_00029200;MTCONS_00029194;MTCONS_00040551;MTCONS_00028940;MTCONS_00021901;MTCONS_00044625;MTCONS_00040550;MTCONS_00021905;BMSK0001375.1_dup1;BMSK0012638.1_dup1;BMSK0008658.1_dup1;BMSK0010858.1_dup1;BMSK0001339.1_dup1;BMSK0011581.1_dup1;BMSK0001127.1_dup1;BMSK0010853.1_dup1;BMSK0002060.1_dup1;BMSK0001126.1_dup1;BMSK0012481.1_dup1	K07509+K07508+K10250+K00022+K10203+K01076+K07511+K10703+K07512+K07515
Cell adhesion molecules (CAMs)	47	118	0.37665	0.97929	ko04514	MTCONS_00009139;MTCONS_00042929;MTCONS_00009065;MTCONS_00046617;MTCONS_00021685;MTCONS_00006322;MTCONS_00032087;MTCONS_00046419;MTCONS_00046417;MTCONS_00052417;MTCONS_00052418;MTCONS_00044887;MTCONS_00051252;MTCONS_00042726;MTCONS_00053154;MTCONS_00044844;MTCONS_00041546;MTCONS_00003288;MTCONS_00045163;MTCONS_00006326;MTCONS_00026232;MTCONS_00044843;MTCONS_00053182;MTCONS_00003905;MTCONS_00021576…	K05695+K06495+K06483+K07378+K16351+K06539+K06780+K06456+K07380+K06756+K05719+K06760+K06087+K16336+K06089+K06584+K06491+K06496+K07523+K06467
Amyotrophic lateral sclerosis (ALS)	48	121	0.38819	0.999424	ko05014	MTCONS_00004611;MTCONS_00037142;MTCONS_00008125;MTCONS_00008614;MTCONS_00016962;MTCONS_00037141;MTCONS_00014384;MTCONS_00020208;MTCONS_00022141;MTCONS_00004646;MTCONS_00006588;MTCONS_00046688;MTCONS_00031206;MTCONS_00049484;MTCONS_00021466;MTCONS_00032453;MTCONS_00019021;MTCONS_00024479;MTCONS_00037143;MTCONS_00001869;MTCONS_00019826;MTCONS_00014046;MTCONS_00005063;MTCONS_00046728;MTCONS_00028715…	K04574+K05613+K04451+K04392+K03781+K13240+K04569+K02084+K05210+K04573+K04572+K02308+K05209+K05212+K04426+K04575+K11519+K08738+K11518
Osteoclast differentiation	41	103	0.391079	0.999424	ko04380	MTCONS_00001247;MTCONS_00014384;MTCONS_00011013;MTCONS_00044113;MTCONS_00028067;MTCONS_00046688;MTCONS_00023573;MTCONS_00052189;MTCONS_00041546;MTCONS_00019623;MTCONS_00042961;MTCONS_00033583;MTCONS_00004732;MTCONS_00019021;MTCONS_00010497;MTCONS_00016571;MTCONS_00001594;MTCONS_00008304;MTCONS_00043398;MTCONS_00040997;MTCONS_00002868;MTCONS_00021706;MTCONS_00038073;MTCONS_00013812;MTCONS_00023159…	K04368+K04392+K03175+K14381+K14380+K04448+K02580+K06493+K04364+K04467+K00922+K07364+K04674+K02649+K08601+K04427+K04371+K04456+K04431+K04694+K04403+K04404+K07209+K04734+K04576
Epithelial cell signaling in Helicobacter pylori infection	56	142	0.395668	1	ko05120	MTCONS_00046896;MTCONS_00014384;MTCONS_00032072;MTCONS_00019712;MTCONS_00001009;MTCONS_00007816;MTCONS_00026917;MTCONS_00052234;MTCONS_00015633;MTCONS_00046688;MTCONS_00023573;MTCONS_00031105;MTCONS_00052189;MTCONS_00007166;MTCONS_00000308;MTCONS_00042961;MTCONS_00052296;MTCONS_00033583;MTCONS_00019021;MTCONS_00014573;MTCONS_00053182;MTCONS_00053091;MTCONS_00052397;MTCONS_00048460;MTCONS_00023159…	K06704+K04392+K07293+K05704+K05728+K04409+K04448+K02580+K02146+K04467+K06089+K02154+K05701+K04430+K04393+K02150+K03662+K01116+K04361+K07209+K04734+K02144
Endocrine and other factor-regulated calcium reabsorption	32	80	0.399137	1	ko04961	MTCONS_00042528;MTCONS_00035472;MTCONS_00025584;MTCONS_00025082;MTCONS_00011673;MTCONS_00008754;MTCONS_00035214;MTCONS_00011674;MTCONS_00030554;MTCONS_00035469;MTCONS_00011152;MTCONS_00026007;MTCONS_00052955;MTCONS_00008749;MTCONS_00042601;MTCONS_00049775;MTCONS_00042529;MTCONS_00014009;MTCONS_00025582;BMSK0005025.1_dup1;BMSK0014874.1_dup1;BMSK0004251.1_dup1;BMSK0007522.1_dup1;BMSK0007861.1_dup1;…	K01540+K01539+K04632+K11826+K05858+K01528+K08049+K04634+K02677+K04645+K04644+K04345+K11827
Vasopressin-regulated water reabsorption	28	70	0.411035	1	ko04962	MTCONS_00025082;MTCONS_00010318;MTCONS_00041780;MTCONS_00010312;MTCONS_00010313;MTCONS_00008942;MTCONS_00029126;MTCONS_00011152;MTCONS_00010315;MTCONS_00019323;MTCONS_00026007;MTCONS_00010320;MTCONS_00042561;MTCONS_00026915;MTCONS_00053325;MTCONS_00041959;MTCONS_00010177;BMSK0007522.1_dup1;BMSK0005226.1_dup1;BMSK0007523.1_dup1;BMSK0013395.1_dup1;BMSK0006838.1_dup1;BMSK0007629.1_dup1;BMSK0005327.1…	K04632+K10414+K08043+K13502+K06027+K08049+K12462+K07889+K10413+K10415+K09048+K04345+K13504+K10426+K10424
Amino sugar and nucleotide sugar metabolism	48	123	0.444132	1	ko00520	MTCONS_00017379;MTCONS_00005801;MTCONS_00018294;MTCONS_00040362;MTCONS_00038594;MTCONS_00016379;MTCONS_00023097;MTCONS_00003264;MTCONS_00000391;MTCONS_00041984;MTCONS_00016533;MTCONS_00022148;MTCONS_00034734;MTCONS_00009088;MTCONS_00009816;MTCONS_00024883;MTCONS_00040907;MTCONS_00012873;MTCONS_00020475;MTCONS_00011497;MTCONS_00011498;MTCONS_00041065;MTCONS_00048735;MTCONS_00048733;MTCONS_00048734…	K01183+K12373+K01784+K00698+K00972+K01639+K15779+K00966+K00326+K02564+K01711+K17497+K00963+K00012+K05304+K01835+K01809+K00621+K01810+K01443
Ubiquitin mediated proteolysis	96	249	0.456649	1	ko04120	MTCONS_00031205;MTCONS_00002214;MTCONS_00047401;MTCONS_00006396;MTCONS_00047402;MTCONS_00011013;MTCONS_00023446;MTCONS_00015142;MTCONS_00026292;MTCONS_00006077;MTCONS_00020373;MTCONS_00014477;MTCONS_00047756;MTCONS_00026297;MTCONS_00032735;MTCONS_00032123;MTCONS_00003567;MTCONS_00008727;MTCONS_00045878;MTCONS_00043008;MTCONS_00023448;MTCONS_00003768;MTCONS_00002213;MTCONS_00048280;MTCONS_00041247…	K03363+K10260+K03353+K04506+K03175+K04706+K10595+K03871+K10606+K03348+K10590+K10143+K03870+K10608+K03358+K10589+K05633+K10599+K10573+K16063+K03352+K04707+K10587+K10591+K10605+K10456+K03357+K04678+K03873+K03364+K20217+K03875+K03362+K03359+K10583+K09561+K04694+K10604+K10684+K10578+K10685+K03349+K10615+K06689+K03178+K04649+K10586+K10144+K10264+K03868+K03351
HTLV-I infection	119	310	0.470536	1	ko05166	MTCONS_00031205;MTCONS_00001247;MTCONS_00049259;MTCONS_00015845;MTCONS_00010092;MTCONS_00041780;MTCONS_00016962;MTCONS_00037697;MTCONS_00047401;MTCONS_00010096;MTCONS_00047402;MTCONS_00021486;MTCONS_00024155;MTCONS_00045486;MTCONS_00011714;MTCONS_00051251;MTCONS_00022727;MTCONS_00015939;MTCONS_00020373;MTCONS_00023268;MTCONS_00023272;MTCONS_00023573;MTCONS_00011715;MTCONS_00018103;MTCONS_00011152…	K03363+K04368+K04501+K07936+K04498+K08043+K04451+K06271+K03353+K15308+K04450+K21770+K08054+K05863+K15305+K08048+K03348+K15309+K04448+K02365+K08049+K06679+K02580+K07299+K10151+K08045+K04467+K04728+K04377+K03358+K08874+K00922+K06640+K00787+K11224+K03352+K01110+K04674+K02649+K02537+K04371+K11304+K04374+K03357+K04456+K02330+K06626+K02216+K03120+K04430+K15304+K02678+K03359+K09048+K06641+K08057+K04378+…
Cytosolic DNA-sensing pathway	27	69	0.470837	1	ko04623	MTCONS_00052189;MTCONS_00042961;MTCONS_00033583;MTCONS_00034608;MTCONS_00052839;MTCONS_00019029;MTCONS_00039683;MTCONS_00029641;MTCONS_00023159;MTCONS_00052178;MTCONS_00039685;MTCONS_00015247;MTCONS_00024675;BMSK0005687.1_dup1;BMSK0012927.1_dup1;BMSK0001114.1_dup1;BMSK0014533.1_dup1;BMSK0005073.1_dup1;BMSK0006563.1_dup1;BMSK0010509.1_dup1;BMSK0011418.1_dup1;BMSK0004094.1_dup1;BMSK0010471.1_dup1;B…	K02580+K04467+K03018+K14721+K12654+K17834+K03021+K03024+K07209+K10790+K03026+K04734
Fructose and mannose metabolism	22	56	0.473695	1	ko00051	MTCONS_00050473;MTCONS_00000512;MTCONS_00024653;MTCONS_00033170;MTCONS_00050475;MTCONS_00034417;MTCONS_00024883;MTCONS_00020475;MTCONS_00041065;MTCONS_00016400;MTCONS_00018018;MTCONS_00031886;BMSK0004674.1_dup1;BMSK0013599.1_dup1;BMSK0010517.1_dup1;BMSK0012260.1_dup1;BMSK0003308.1_dup1;BMSK0009743.1_dup1;BMSK0004673.1_dup1;BMSK0011987.1_dup1;BMSK0000998.1_dup1;BMSK0009262.1_dup1	K19029+K00011+K00966+K01711+K17497+K01623+K00008+K03841+K01809
Other types of O-glycan biosynthesis	25	64	0.479784	1	ko00514	MTCONS_00018239;MTCONS_00015533;MTCONS_00002718;MTCONS_00020793;MTCONS_00043402;MTCONS_00039844;MTCONS_00018258;MTCONS_00000320;MTCONS_00043067;MTCONS_00017898;MTCONS_00042120;MTCONS_00004626;MTCONS_00018259;BMSK0000245.1_dup1;BMSK0005277.1_dup1;BMSK0000519.1_dup1;BMSK0014725.1_dup1;BMSK0008014.1_dup1;BMSK0008862.1_dup1;BMSK0010672.1_dup1;BMSK0001233.1_dup1;BMSK0014422.1_dup1;BMSK0013171.1_dup1;B…	K07967+K07966+K07968+K09667+K13675+K00728+K11703+K18134+K03691+K13667+K05948+K13676
Transcriptional misregulation in cancer	110	287	0.481667	1	ko05202	MTCONS_00011317;MTCONS_00008903;MTCONS_00007253;MTCONS_00044072;MTCONS_00020274;MTCONS_00011396;MTCONS_00027470;MTCONS_00016962;MTCONS_00006609;MTCONS_00018651;MTCONS_00007660;MTCONS_00045450;MTCONS_00011397;MTCONS_00017168;MTCONS_00045218;MTCONS_00025854;MTCONS_00003175;MTCONS_00045928;MTCONS_00044255;MTCONS_00028595;MTCONS_00011450;MTCONS_00048276;MTCONS_00016413;MTCONS_00020273;MTCONS_00033541…	K15612+K09437+K08821+K11447+K06532+K05096+K15187+K04451+K09105+K11424+K06067+K11427+K13209+K04650+K05725+K09283+K03211+K09186+K13098+K11253+K15616+K00717+K02580+K15627+K10151+K15188+K15607+K04728+K04377+K09254+K12823+K11644+K15613+K15622+K00069+K15614+K04402+K14970+K14651+K15623+K15619+K02211+K15593+K04676+K09355+K15626+K03511+K11313+K10053+K05087+K02633
Pancreatic cancer	36	93	0.48582	1	ko05212	MTCONS_00001247;MTCONS_00049259;MTCONS_00016962;MTCONS_00014384;MTCONS_00046688;MTCONS_00052189;MTCONS_00042961;MTCONS_00033583;MTCONS_00004732;MTCONS_00019021;MTCONS_00014905;MTCONS_00001594;MTCONS_00008304;MTCONS_00050565;MTCONS_00002868;MTCONS_00021706;MTCONS_00023159;MTCONS_00052178;MTCONS_00002220;BMSK0000185.1_dup1;BMSK0004712.1_dup1;BMSK0015756.1_dup1;BMSK0001456.1_dup1;BMSK0005367.1_dup1;…	K04368+K04501+K04451+K04392+K02580+K04467+K00922+K04365+K04674+K02649+K07834+K04371+K04456+K04393+K04402+K07203+K04361+K08773+K07209+K04500+K03511
Insulin signaling pathway	141	369	0.49199	1	ko04910	MTCONS_00018488;MTCONS_00009139;MTCONS_00011403;MTCONS_00045858;MTCONS_00000072;MTCONS_00011891;MTCONS_00001247;MTCONS_00040803;MTCONS_00052072;MTCONS_00043080;MTCONS_00032104;MTCONS_00009887;MTCONS_00045857;MTCONS_00045976;MTCONS_00017812;MTCONS_00038026;MTCONS_00006322;MTCONS_00021605;MTCONS_00000879;MTCONS_00018373;MTCONS_00009886;MTCONS_00016601;MTCONS_00014128;MTCONS_00045854;MTCONS_00018445…	K04695+K05695+K17447+K04527+K05696+K03099+K04368+K06086+K00665+K01596+K07188+K07200+K06277+K07195+K02183+K07206+K07207+K04438+K07197+K07192+K11262+K04364+K00922+K06069+K03259+K07204+K07208+K07190+K04365+K04372+K02649+K04707+K07199+K04371+K06269+K01084+K00871+K04456+K16172+K06276+K04694+K07203+K03841+K04739+K06279+K07209+K07193+K04345+K07189
Glycosaminoglycan biosynthesis - chondroitin sulfate / dermatan sulfate	10	25	0.494813	1	ko00532	MTCONS_00036633;MTCONS_00026556;MTCONS_00024730;MTCONS_00024729;MTCONS_00043549;MTCONS_00015286;MTCONS_00015287;BMSK0011965.1_dup1;BMSK0015103.1_dup1;BMSK0008565.1_dup1	K00733+K13499+K00747+K01017+K01020
Proximal tubule bicarbonate reclamation	16	41	0.506992	1	ko04964	MTCONS_00042528;MTCONS_00035472;MTCONS_00025584;MTCONS_00038026;MTCONS_00035214;MTCONS_00035469;MTCONS_00042529;MTCONS_00045738;MTCONS_00025980;MTCONS_00025582;BMSK0014874.1_dup1;BMSK0006379.1_dup1;BMSK0001661.1_dup1;BMSK0006380.1_dup1;BMSK0010080.1_dup1;BMSK0011688.1_dup1	K01540+K01539+K01596+K01425+K12040+K13577
Thiamine metabolism	11	28	0.51698	1	ko00730	MTCONS_00040206;MTCONS_00053095;MTCONS_00018359;MTCONS_00043209;MTCONS_00028440;MTCONS_00013766;BMSK0001441.1_dup1;BMSK0010486.1_dup1;BMSK0002883.1_dup1;BMSK0004631.1_dup1;BMSK0009821.1_dup1	K01077+K00949+K06928+K04487+K00939+K14394
Shigellosis	64	168	0.52299	1	ko05131	MTCONS_00028263;MTCONS_00001353;MTCONS_00029443;MTCONS_00036938;MTCONS_00029418;MTCONS_00001930;MTCONS_00014384;MTCONS_00001255;MTCONS_00036932;MTCONS_00022284;MTCONS_00007816;MTCONS_00048848;MTCONS_00036934;MTCONS_00043062;MTCONS_00042726;MTCONS_00046688;MTCONS_00038133;MTCONS_00016442;MTCONS_00052189;MTCONS_00041546;MTCONS_00037690;MTCONS_00001258;MTCONS_00003288;MTCONS_00036933;MTCONS_00042961…	K05747+K17388+K13708+K05748+K04392+K06619+K04514+K05704+K05754+K05719+K04438+K02580+K05700+K04467+K05757+K05692+K05756+K04371+K03362+K05758+K04393+K13728+K07209+K12366+K04734
Lysosome	103	271	0.527075	1	ko04142	MTCONS_00047676;MTCONS_00050317;MTCONS_00010221;MTCONS_00025679;MTCONS_00005801;MTCONS_00010224;MTCONS_00035262;MTCONS_00047677;MTCONS_00030541;MTCONS_00040303;MTCONS_00021482;MTCONS_00039163;MTCONS_00036205;MTCONS_00031928;MTCONS_00002241;MTCONS_00040304;MTCONS_00011713;MTCONS_00031926;MTCONS_00004736;MTCONS_00047673;MTCONS_00043653;MTCONS_00052871;MTCONS_00013163;MTCONS_00030549;MTCONS_00007166…	K12384+K12404+K19363+K01363+K12373+K01373+K01365+K12385+K01158+K12386+K14410+K01135+K06497+K06129+K01374+K01379+K02146+K12394+K01565+K01204+K01189+K12316+K12311+K12388+K12309+K02154+K12399+K12301+K12397+K01201+K12391+K01195+K01052+K03662+K01136+K12350+K04645+K04644+K01205+K12387+K13443+K01137+K12396+K12382+K10089+K06546+K02144
Inositol phosphate metabolism	84	221	0.528924	1	ko00562	MTCONS_00049697;MTCONS_00020073;MTCONS_00009227;MTCONS_00032362;MTCONS_00018197;MTCONS_00005630;MTCONS_00002073;MTCONS_00036751;MTCONS_00016355;MTCONS_00043715;MTCONS_00011093;MTCONS_00000557;MTCONS_00005635;MTCONS_00008754;MTCONS_00018774;MTCONS_00023684;MTCONS_00018619;MTCONS_00022681;MTCONS_00003074;MTCONS_00048025;MTCONS_00002649;MTCONS_00019840;MTCONS_00025642;MTCONS_00042603;MTCONS_00021484…	K03103+K01107+K00914+K01106+K00921+K21798+K00469+K00923+K05858+K20278+K00911+K00140+K00922+K00889+K22913+K18081+K01110+K01109+K00888+K00920+K00913+K13711+K21797+K18082+K01116+K01858+K20279+K00999+K01099
Proteoglycans in cancer	142	374	0.530723	1	ko05205	MTCONS_00001353;MTCONS_00029443;MTCONS_00011891;MTCONS_00001247;MTCONS_00040803;MTCONS_00029298;MTCONS_00016962;MTCONS_00029418;MTCONS_00032104;MTCONS_00009887;MTCONS_00050640;MTCONS_00038201;MTCONS_00014384;MTCONS_00018373;MTCONS_00030541;MTCONS_00009886;MTCONS_00052407;MTCONS_00016601;MTCONS_00025854;MTCONS_00052461;MTCONS_00052460;MTCONS_00041880;MTCONS_00007968;MTCONS_00025484;MTCONS_00038025…	K17388+K03099+K04368+K16866+K04451+K05760+K04958+K04392+K01365+K05762+K05725+K04362+K10380+K02375+K07293+K04514+K05704+K06497+K05719+K04409+K06493+K06588+K16336+K04364+K04377+K00922+K04365+K05692+K06226+K12823+K06255+K02649+K04707+K04371+K06269+K04456+K12330+K09108+K02105+K02677+K06270+K06225+K04393+K05763+K03685+K06276+K16865+K07964+K16848+K07203+K01116+K07830+K04361+K08268+K04345+K04437+K05087
Tryptophan metabolism	26	68	0.532358	1	ko00380	MTCONS_00003525;MTCONS_00020208;MTCONS_00023069;MTCONS_00023068;MTCONS_00040551;MTCONS_00001869;MTCONS_00031201;MTCONS_00018455;MTCONS_00015054;MTCONS_00040550;MTCONS_00034618;MTCONS_00015279;MTCONS_00015276;BMSK0001375.1_dup1;BMSK0000333.1_dup1;BMSK0005062.1_dup1;BMSK0012808.1_dup1;BMSK0014536.1_dup1;BMSK0000352.1_dup1;BMSK0011581.1_dup1;BMSK0013177.1_dup1;BMSK0001127.1_dup1;BMSK0002060.1_dup1;B…	K00486+K03781+K00128+K00022+K00626+K00164+K00816+K00463+K01432+K07511+K07515
Salmonella infection	57	150	0.534629	1	ko05132	MTCONS_00028263;MTCONS_00001353;MTCONS_00029443;MTCONS_00010318;MTCONS_00029418;MTCONS_00010312;MTCONS_00010313;MTCONS_00001930;MTCONS_00014384;MTCONS_00022284;MTCONS_00048848;MTCONS_00043062;MTCONS_00046688;MTCONS_00016442;MTCONS_00023573;MTCONS_00052189;MTCONS_00010315;MTCONS_00027971;MTCONS_00019021;MTCONS_00007944;MTCONS_00019475;MTCONS_00016718;MTCONS_00010320;MTCONS_00049896;MTCONS_00002868…	K05747+K17388+K10414+K05748+K04392+K04514+K05754+K04448+K02580+K05757+K05692+K05756+K04371+K05701+K10413+K10415+K05758+K04393+K04729+K07897+K04437+K10407
Intestinal immune network for IgA production	3	7	0.536711	1	ko04672	MTCONS_00009139;MTCONS_00009065;BMSK0006871.1_dup1	K13073+K06483
Small cell lung cancer	56	148	0.551007	1	ko05222	MTCONS_00030607;MTCONS_00043098;MTCONS_00016962;MTCONS_00006381;MTCONS_00047613;MTCONS_00003889;MTCONS_00000139;MTCONS_00011013;MTCONS_00010327;MTCONS_00025854;MTCONS_00029311;MTCONS_00033220;MTCONS_00042726;MTCONS_00031206;MTCONS_00052189;MTCONS_00041546;MTCONS_00003288;MTCONS_00042961;MTCONS_00033583;MTCONS_00006434;MTCONS_00004732;MTCONS_00048769;MTCONS_00040371;MTCONS_00008304;MTCONS_00026469…	K06237+K04451+K09848+K05635+K03175+K05636+K05725+K05719+K02084+K02580+K04467+K04377+K00922+K02219+K01110+K02649+K04456+K06626+K03875+K06240+K04402+K07209+K04734+K08738+K03511
TNF signaling pathway	39	103	0.551628	1	ko04668	MTCONS_00015416;MTCONS_00001247;MTCONS_00011457;MTCONS_00024155;MTCONS_00017736;MTCONS_00023573;MTCONS_00041481;MTCONS_00052189;MTCONS_00035538;MTCONS_00017737;MTCONS_00042961;MTCONS_00033583;MTCONS_00011458;MTCONS_00004732;MTCONS_00008304;MTCONS_00040997;MTCONS_00002868;MTCONS_00006119;MTCONS_00021706;MTCONS_00013812;MTCONS_00023159;MTCONS_00052178;MTCONS_00011459;MTCONS_00018699;MTCONS_00010177…	K07763+K04368+K17065+K04450+K15637+K04448+K04397+K02580+K06052+K04467+K00922+K02649+K04427+K04371+K04374+K04456+K04431+K04430+K09048+K04426+K04403+K04404+K07209+K09258+K04734+K04398
Choline metabolism in cancer	94	249	0.56117	1	ko05231	MTCONS_00028263;MTCONS_00011891;MTCONS_00001247;MTCONS_00040803;MTCONS_00016948;MTCONS_00032104;MTCONS_00009887;MTCONS_00001930;MTCONS_00014384;MTCONS_00018373;MTCONS_00009886;MTCONS_00030067;MTCONS_00016601;MTCONS_00025484;MTCONS_00038025;MTCONS_00011429;MTCONS_00022106;MTCONS_00028501;MTCONS_00039908;MTCONS_00018176;MTCONS_00011951;MTCONS_00019267;MTCONS_00023526;MTCONS_00046688;MTCONS_00023573…	K05747+K03099+K04368+K08202+K05748+K04392+K00901+K01080+K06515+K07206+K07207+K04448+K04364+K00922+K01115+K15377+K00889+K07208+K02649+K14156+K04371+K04456+K02677+K08200+K06276+K07203+K01116+K04361+K08268+K00968
Vitamin B6 metabolism	4	10	0.567376	1	ko00750	MTCONS_00050947;MTCONS_00052133;MTCONS_00050948;BMSK0005038.1_dup1	K00275+K00831
Terpenoid backbone biosynthesis	17	45	0.570314	1	ko00900	MTCONS_00020528;MTCONS_00023182;MTCONS_00031201;MTCONS_00052769;MTCONS_00028079;MTCONS_00017222;MTCONS_00050545;MTCONS_00017223;BMSK0000881.1_dup1;BMSK0004702.1_dup1;BMSK0004928.1_dup1;BMSK0014546.1_dup1;BMSK0000763.1_dup1;BMSK0011257.1_dup1;BMSK0005910.1_dup1;BMSK0013177.1_dup1;BMSK0005162.1_dup1	K00804+K00787+K00626+K12504+K12505+K00869+K00587+K00021+K01641+K08658
Central carbon metabolism in cancer	35	93	0.570899	1	ko05230	MTCONS_00001247;MTCONS_00016962;MTCONS_00048175;MTCONS_00052461;MTCONS_00052460;MTCONS_00011522;MTCONS_00036648;MTCONS_00040709;MTCONS_00006434;MTCONS_00004732;MTCONS_00040371;MTCONS_00008304;MTCONS_00026469;MTCONS_00002868;MTCONS_00021706;MTCONS_00045738;MTCONS_00010188;MTCONS_00010187;BMSK0001456.1_dup1;BMSK0002108.1_dup1;BMSK0007755.1_dup1;BMSK0006007.1_dup1;BMSK0005367.1_dup1;BMSK0000175.1_du…	K04368+K04451+K05093+K04362+K05126+K08180+K13780+K07299+K04377+K00922+K01110+K02649+K04371+K04456+K01425+K00161+K07203+K04361+K08268+K00873+K11416
Ascorbate and aldarate metabolism	47	125	0.573784	1	ko00053	MTCONS_00048478;MTCONS_00002936;MTCONS_00015355;MTCONS_00016355;MTCONS_00015878;MTCONS_00004174;MTCONS_00043788;MTCONS_00034247;MTCONS_00041248;MTCONS_00023069;MTCONS_00021515;MTCONS_00030194;MTCONS_00016352;MTCONS_00031025;MTCONS_00023068;MTCONS_00035789;MTCONS_00048480;MTCONS_00039363;MTCONS_00031689;MTCONS_00031694;MTCONS_00015882;MTCONS_00048739;MTCONS_00002942;MTCONS_00039533;MTCONS_00048484…	K00699+K00423+K00469+K01053+K00128+K00012
One carbon pool by folate	8	21	0.579602	1	ko00670	MTCONS_00021440;MTCONS_00051932;MTCONS_00011553;MTCONS_00016429;BMSK0004228.1_dup1;BMSK0005069.1_dup1;BMSK0000817.1_dup1;BMSK0009300.1_dup1	K00297+K00604+K00560+K00289+K11787+K00602+K00287
VEGF signaling pathway	30	80	0.581358	1	ko04370	MTCONS_00011403;MTCONS_00001247;MTCONS_00050640;MTCONS_00014384;MTCONS_00025854;MTCONS_00031942;MTCONS_00007816;MTCONS_00046688;MTCONS_00011402;MTCONS_00003594;MTCONS_00004732;MTCONS_00019021;MTCONS_00008304;MTCONS_00011400;MTCONS_00002868;MTCONS_00021706;MTCONS_00049775;MTCONS_00002220;BMSK0007678.1_dup1;BMSK0004251.1_dup1;BMSK0011615.1_dup1;BMSK0006664.1_dup1;BMSK0013639.1_dup1;BMSK0000186.1_du…	K17447+K04368+K05760+K04392+K05725+K04443+K05704+K00922+K02649+K04371+K04456+K02677+K04393+K01116+K04718
Hedgehog signaling pathway	27	72	0.581596	1	ko04340	MTCONS_00023177;MTCONS_00030614;MTCONS_00011176;MTCONS_00022519;MTCONS_00026797;MTCONS_00034494;MTCONS_00036999;MTCONS_00040069;MTCONS_00036995;MTCONS_00021587;MTCONS_00026796;MTCONS_00007054;MTCONS_00007052;MTCONS_00051200;MTCONS_00007053;MTCONS_00018864;MTCONS_00007055;MTCONS_00045874;MTCONS_00034376;BMSK0007529.1_dup1;BMSK0010161.1_dup1;BMSK0015355.1_dup1;BMSK0014465.1_dup1;BMSK0013395.1_dup1;…	K06232+K06233+K10151+K10523+K08958+K06229+K08957+K06226+K00910+K04678+K06225+K03362+K04345
2-Oxocarboxylic acid metabolism	18	48	0.584609	1	ko01210	MTCONS_00008316;MTCONS_00033013;MTCONS_00011215;MTCONS_00011214;MTCONS_00033001;MTCONS_00052802;MTCONS_00001207;MTCONS_00037371;MTCONS_00009386;MTCONS_00007049;MTCONS_00010740;MTCONS_00016093;MTCONS_00008684;BMSK0007555.1_dup1;BMSK0007288.1_dup1;BMSK0007210.1_dup1;BMSK0008749.1_dup1;BMSK0012521.1_dup1	K00030+K00826+K14677+K00814+K00031
Porphyrin and chlorophyll metabolism	47	126	0.600834	1	ko00860	MTCONS_00048478;MTCONS_00015355;MTCONS_00004174;MTCONS_00043788;MTCONS_00034247;MTCONS_00041248;MTCONS_00031698;MTCONS_00052400;MTCONS_00021515;MTCONS_00030194;MTCONS_00014955;MTCONS_00031025;MTCONS_00031000;MTCONS_00035789;MTCONS_00036248;MTCONS_00048480;MTCONS_00039363;MTCONS_00000014;MTCONS_00048739;MTCONS_00039533;MTCONS_00048484;MTCONS_00039534;MTCONS_00048501;MTCONS_00008813;MTCONS_00031553…	K00699+K00228+K00231+K01698+K02259+K14163+K01764+K01195+K05901+K01719+K01599+K21418+K01749
Ras signaling pathway	151	403	0.612265	1	ko04014	MTCONS_00011737;MTCONS_00034128;MTCONS_00043669;MTCONS_00011403;MTCONS_00011396;MTCONS_00045858;MTCONS_00011891;MTCONS_00001247;MTCONS_00040803;MTCONS_00021354;MTCONS_00032104;MTCONS_00009887;MTCONS_00045857;MTCONS_00048175;MTCONS_00021353;MTCONS_00028601;MTCONS_00045976;MTCONS_00014384;MTCONS_00001255;MTCONS_00018373;MTCONS_00009886;MTCONS_00011397;MTCONS_00016601;MTCONS_00011736;MTCONS_00045854…	K16858+K19613+K05702+K17447+K05096+K04527+K03099+K04368+K17638+K05093+K04392+K06619+K04362+K17630+K07293+K02183+K12380+K08052+K04409+K01047+K17633+K18529+K02580+K04364+K04467+K05210+K10632+K00922+K01115+K16343+K04536+K09254+K02649+K04358+K07889+K04352+K07834+K04371+K04539+K04349+K04456+K02677+K17635+K04393+K02678+K05209+K12326+K01116+K07830+K04361+K06279+K08773+K07209+K17637+K04345+K05736+K05734+…
Glioma	52	140	0.617704	1	ko05214	MTCONS_00011403;MTCONS_00011891;MTCONS_00001247;MTCONS_00040803;MTCONS_00016962;MTCONS_00032104;MTCONS_00009887;MTCONS_00018373;MTCONS_00009886;MTCONS_00016601;MTCONS_00025484;MTCONS_00038025;MTCONS_00040021;MTCONS_00039908;MTCONS_00018176;MTCONS_00011402;MTCONS_00042840;MTCONS_00019623;MTCONS_00004732;MTCONS_00016571;MTCONS_00046070;MTCONS_00014905;MTCONS_00040371;MTCONS_00008304;MTCONS_00011400…	K17447+K03099+K04368+K04451+K02183+K04364+K00922+K04365+K01110+K02649+K04371+K04456+K02677+K04402+K07203+K01116+K04361+K06279+K03511+K05087
Tuberculosis	68	183	0.624276	1	ko05152	MTCONS_00032362;MTCONS_00010092;MTCONS_00010096;MTCONS_00000557;MTCONS_00011013;MTCONS_00018774;MTCONS_00003011;MTCONS_00007816;MTCONS_00022681;MTCONS_00040021;MTCONS_00005768;MTCONS_00025057;MTCONS_00031206;MTCONS_00025642;MTCONS_00042603;MTCONS_00030549;MTCONS_00052189;MTCONS_00007166;MTCONS_00037087;MTCONS_00026232;MTCONS_00012773;MTCONS_00042561;MTCONS_00024055;MTCONS_00044053;MTCONS_00053091…	K00914+K04498+K03175+K06560+K05704+K02183+K10049+K02084+K01379+K02580+K02146+K04730+K07889+K02154+K04371+K04456+K08061+K04043+K04447+K12478+K03662+K08064+K04718+K04733+K08738+K04729+K08065+K07897+K02144+K04398
Drug metabolism - other enzymes	98	263	0.625402	1	ko00983	MTCONS_00048478;MTCONS_00015355;MTCONS_00023076;MTCONS_00029599;MTCONS_00046617;MTCONS_00035568;MTCONS_00035565;MTCONS_00043080;MTCONS_00046887;MTCONS_00004174;MTCONS_00041176;MTCONS_00043788;MTCONS_00025041;MTCONS_00039605;MTCONS_00034247;MTCONS_00041248;MTCONS_00011197;MTCONS_00045762;MTCONS_00026997;MTCONS_00021515;MTCONS_00038279;MTCONS_00019026;MTCONS_00030194;MTCONS_00031870;MTCONS_00003980…	K00699+K01044+K03927+K01951+K00799+K13421+K00940+K01464+K00207+K00876+K01520+K00106+K00757+K01489+K01195+K01519+K10807+K10808
Bladder cancer	11	30	0.628696	1	ko05219	MTCONS_00001247;MTCONS_00016962;MTCONS_00007816;MTCONS_00006434;MTCONS_00014905;MTCONS_00002868;BMSK0006664.1_dup1;BMSK0005367.1_dup1;BMSK0000175.1_dup1;BMSK0006701.1_dup1;BMSK0009637.1_dup1	K04368+K04451+K05704+K04377+K04365+K04371+K04361
ECM-receptor interaction	108	290	0.632179	1	ko04512	MTCONS_00028418;MTCONS_00023162;MTCONS_00028433;MTCONS_00006551;MTCONS_00041254;MTCONS_00009065;MTCONS_00002602;MTCONS_00030607;MTCONS_00043098;MTCONS_00022744;MTCONS_00026641;MTCONS_00006381;MTCONS_00047613;MTCONS_00004532;MTCONS_00002762;MTCONS_00015817;MTCONS_00002767;MTCONS_00046452;MTCONS_00020208;MTCONS_00023165;MTCONS_00000139;MTCONS_00031716;MTCONS_00010327;MTCONS_00023163;MTCONS_00046270…	K06236+K06265+K06483+K06237+K03900+K05635+K05636+K06258+K06254+K06583+K04659+K05719+K06493+K06588+K06252+K06261+K06255+K06584+K06260+K06240
Folate biosynthesis	29	79	0.637283	1	ko00790	MTCONS_00040206;MTCONS_00000512;MTCONS_00024653;MTCONS_00046376;MTCONS_00033170;MTCONS_00022578;MTCONS_00034417;MTCONS_00033386;MTCONS_00032690;MTCONS_00052055;MTCONS_00044235;MTCONS_00016484;MTCONS_00035144;MTCONS_00052056;MTCONS_00018018;BMSK0001441.1_dup1;BMSK0011297.1_dup1;BMSK0000264.1_dup1;BMSK0000469.1_dup1;BMSK0010486.1_dup1;BMSK0014125.1_dup1;BMSK0000817.1_dup1;BMSK0006405.1_dup1;BMSK000…	K01077+K00011+K00079+K15631+K01495+K00310+K15376+K00501+K00500+K00287
Ubiquinone and other terpenoid-quinone biosynthesis	20	55	0.649871	1	ko00130	MTCONS_00007019;MTCONS_00016686;MTCONS_00034900;MTCONS_00035614;MTCONS_00003908;MTCONS_00046201;MTCONS_00008703;MTCONS_00035027;MTCONS_00020942;MTCONS_00035898;MTCONS_00031401;MTCONS_00046775;MTCONS_00034896;BMSK0001096.1_dup1;BMSK0001679.1_dup1;BMSK0009860.1_dup1;BMSK0009838.1_dup1;BMSK0014713.1_dup1;BMSK0003371.1_dup1;BMSK0010736.1_dup1	K06125+K01904+K06126+K06134+K00591
beta-Alanine metabolism	20	55	0.649871	1	ko00410	MTCONS_00004387;MTCONS_00028930;MTCONS_00023069;MTCONS_00021484;MTCONS_00038279;MTCONS_00019026;MTCONS_00023068;MTCONS_00000717;MTCONS_00005343;MTCONS_00000718;BMSK0007290.1_dup1;BMSK0001375.1_dup1;BMSK0012303.1_dup1;BMSK0005062.1_dup1;BMSK0011581.1_dup1;BMSK0005224.1_dup1;BMSK0002060.1_dup1;BMSK0012469.1_dup1;BMSK0010296.1_dup1;BMSK0006974.1_dup1	K13524+K00802+K00128+K00140+K01464+K00207+K00249+K12259+K00797+K07511+K05605+K07515+K23146
GABAergic synapse	50	136	0.651372	1	ko04727	MTCONS_00014608;MTCONS_00025964;MTCONS_00017716;MTCONS_00041780;MTCONS_00025963;MTCONS_00004387;MTCONS_00023342;MTCONS_00007816;MTCONS_00000463;MTCONS_00038637;MTCONS_00015939;MTCONS_00029126;MTCONS_00025642;MTCONS_00042603;MTCONS_00011152;MTCONS_00023343;MTCONS_00001268;MTCONS_00039793;MTCONS_00006782;MTCONS_00002318;MTCONS_00038500;MTCONS_00043515;MTCONS_00044235;MTCONS_00002317;MTCONS_00022877…	K05185+K04615+K08043+K13524+K04534+K05704+K01915+K08048+K06027+K08049+K08045+K05175+K04536+K15376+K04539+K02677+K15015+K01425+K05045+K08041+K04345
Pyruvate metabolism	34	93	0.653102	1	ko00620	MTCONS_00000986;MTCONS_00046906;MTCONS_00046907;MTCONS_00046920;MTCONS_00038026;MTCONS_00047495;MTCONS_00020513;MTCONS_00046937;MTCONS_00023069;MTCONS_00031854;MTCONS_00023068;MTCONS_00031201;MTCONS_00020540;MTCONS_00020511;MTCONS_00025980;MTCONS_00010188;MTCONS_00021827;MTCONS_00010187;MTCONS_00033980;MTCONS_00000605;BMSK0000579.1_dup1;BMSK0001397.1_dup1;BMSK0001439.1_dup1;BMSK0001398.1_dup1;BMS…	K00016+K00029+K01596+K01958+K00128+K11262+K00626+K00161+K01679+K01759+K01895+K00627+K00026+K00049+K00873+K01638
SNARE interactions in vesicular transport	13	36	0.654508	1	ko04130	MTCONS_00008942;MTCONS_00000302;MTCONS_00004143;MTCONS_00025526;MTCONS_00008941;BMSK0014165.1_dup1;BMSK0011121.1_dup1;BMSK0001147.1_dup1;BMSK0005417.1_dup1;BMSK0010632.1_dup1;BMSK0001702.1_dup1;BMSK0007629.1_dup1;BMSK0000188.1_dup1	K13502+K08486+K08488+K04560+K08489+K08491+K08507+K08493+K08516+K08513+K13504
Axon guidance	101	273	0.660978	1	ko04360	MTCONS_00001353;MTCONS_00015130;MTCONS_00029443;MTCONS_00051062;MTCONS_00047745;MTCONS_00021685;MTCONS_00029418;MTCONS_00006609;MTCONS_00010409;MTCONS_00046896;MTCONS_00014384;MTCONS_00001255;MTCONS_00045688;MTCONS_00025854;MTCONS_00016189;MTCONS_00001009;MTCONS_00021022;MTCONS_00044028;MTCONS_00022284;MTCONS_00021075;MTCONS_00007816;MTCONS_00048848;MTCONS_00021077;MTCONS_00034879;MTCONS_00042726…	K17388+K04964+K06839+K06753+K06754+K16351+K06820+K06842+K04392+K06619+K05725+K05743+K07293+K05128+K04514+K07526+K05704+K05719+K04409+K04237+K06093+K04671+K00922+K06841+K06226+K02649+K12757+K04352+K05746+K04371+K04967+K02677+K06225+K04393+K07525+K05463+K07523+K01116+K06838+K06521+K06529+K02090+K07520+K05110+K19862+K05736+K05734
Riboflavin metabolism	5	14	0.667697	1	ko00740	MTCONS_00002241;MTCONS_00014549;BMSK0012948.1_dup1;BMSK0014539.1_dup1;BMSK0002883.1_dup1	K14410+K00953+K05901+K14394
Pantothenate and CoA biosynthesis	15	42	0.676732	1	ko00770	MTCONS_00017452;MTCONS_00043979;MTCONS_00011215;MTCONS_00011214;MTCONS_00046403;MTCONS_00017450;MTCONS_00038279;MTCONS_00019026;MTCONS_00050266;MTCONS_00000859;MTCONS_00046401;BMSK0012270.1_dup1;BMSK0007555.1_dup1;BMSK0009297.1_dup1;BMSK0014375.1_dup1	K08069+K01922+K00826+K01464+K00207+K02318+K00859+K09680
Morphine addiction	52	143	0.689574	1	ko05032	MTCONS_00014608;MTCONS_00037193;MTCONS_00025082;MTCONS_00025964;MTCONS_00017716;MTCONS_00041780;MTCONS_00025963;MTCONS_00023342;MTCONS_00028488;MTCONS_00038637;MTCONS_00015939;MTCONS_00025642;MTCONS_00042603;MTCONS_00011152;MTCONS_00023343;MTCONS_00001268;MTCONS_00039793;MTCONS_00006782;MTCONS_00002318;MTCONS_00026007;MTCONS_00038500;MTCONS_00043515;MTCONS_00051200;MTCONS_00002317;MTCONS_00022877…	K05185+K08291+K04632+K04615+K08043+K04534+K13293+K08048+K08049+K08045+K05175+K04536+K00910+K04539+K02677+K15015+K13298+K18436+K18438+K08041+K04345
Insulin resistance	75	205	0.690809	1	ko04931	MTCONS_00009139;MTCONS_00045858;MTCONS_00000072;MTCONS_00034056;MTCONS_00031904;MTCONS_00034217;MTCONS_00045857;MTCONS_00045976;MTCONS_00038026;MTCONS_00006322;MTCONS_00000879;MTCONS_00030057;MTCONS_00045854;MTCONS_00015533;MTCONS_00001009;MTCONS_00029982;MTCONS_00011296;MTCONS_00052189;MTCONS_00030056;MTCONS_00040709;MTCONS_00006326;MTCONS_00004732;MTCONS_00034058;MTCONS_00037543;MTCONS_00040371…	K05695+K04527+K05696+K06068+K18050+K17902+K15719+K01596+K07200+K04373+K09667+K07293+K07197+K02580+K07299+K00922+K01110+K02649+K07199+K08745+K06269+K01084+K04456+K16172+K06276+K09048+K07203+K07209+K04734+K07189
Pentose and glucuronate interconversions	53	146	0.696323	1	ko00040	MTCONS_00048478;MTCONS_00000512;MTCONS_00015355;MTCONS_00024653;MTCONS_00045949;MTCONS_00004174;MTCONS_00043788;MTCONS_00034247;MTCONS_00041248;MTCONS_00033170;MTCONS_00021515;MTCONS_00034417;MTCONS_00030194;MTCONS_00031025;MTCONS_00035789;MTCONS_00047387;MTCONS_00048480;MTCONS_00045948;MTCONS_00039363;MTCONS_00048735;MTCONS_00048739;MTCONS_00039533;MTCONS_00048484;MTCONS_00039534;MTCONS_00048501…	K00699+K00011+K00002+K00078+K00854+K00963+K03331+K00008+K01195+K00012+K13247
RNA degradation	61	168	0.704793	1	ko03018	MTCONS_00004104;MTCONS_00003054;MTCONS_00015759;MTCONS_00038221;MTCONS_00026142;MTCONS_00041387;MTCONS_00035681;MTCONS_00039238;MTCONS_00050019;MTCONS_00045795;MTCONS_00012585;MTCONS_00004103;MTCONS_00026501;MTCONS_00011273;MTCONS_00048210;MTCONS_00039264;MTCONS_00041385;MTCONS_00036919;MTCONS_00035679;MTCONS_00045365;MTCONS_00044400;MTCONS_00049735;MTCONS_00040957;MTCONS_00041383;MTCONS_00031303…	K01148+K12600+K12591+K13126+K03654+K12616+K00962+K12589+K10643+K03514+K12581+K11600+K12611+K14442+K04043+K12572+K12618+K12599+K14443+K12571+K12617+K12622+K12606+K12623+K12584+K12587+K12627
RNA transport	165	447	0.706004	1	ko03013	MTCONS_00005365;MTCONS_00019860;MTCONS_00008665;MTCONS_00031518;MTCONS_00042147;MTCONS_00031543;MTCONS_00050013;MTCONS_00046063;MTCONS_00015845;MTCONS_00006582;MTCONS_00006609;MTCONS_00020216;MTCONS_00038221;MTCONS_00050639;MTCONS_00049524;MTCONS_00015131;MTCONS_00022141;MTCONS_00035511;MTCONS_00044255;MTCONS_00046057;MTCONS_00021782;MTCONS_00031926;MTCONS_00039756;MTCONS_00045285;MTCONS_00020217…	K14297+K14317+K14313+K13171+K14327+K09291+K14289+K07936+K14319+K03260+K13126+K03240+K12879+K14300+K14320+K14311+K14298+K01164+K13136+K14306+K14325+K03231+K14308+K14303+K03259+K14284+K13133+K14312+K14323+K00784+K14307+K02516+K14318+K15516+K12875+K13129+K05749+K14310+K14296+K03243+K14293+K13134+K14299+K12882+K03250+K14283+K14292+K13132+K12880+K03113+K14314+K14309+K03680+K14291+K12878+K14321+K12172+…
Ribosome biogenesis in eukaryotes	55	152	0.709285	1	ko03008	MTCONS_00049608;MTCONS_00015845;MTCONS_00027891;MTCONS_00038684;MTCONS_00021045;MTCONS_00026838;MTCONS_00037201;MTCONS_00041338;MTCONS_00049031;MTCONS_00049088;MTCONS_00013295;MTCONS_00014979;MTCONS_00012280;MTCONS_00048295;MTCONS_00044309;MTCONS_00005533;MTCONS_00031694;MTCONS_00019579;MTCONS_00014978;MTCONS_00021455;MTCONS_00021047;MTCONS_00029017;BMSK0004535.1_dup1;BMSK0010074.1_dup1;BMSK00044…	K14552+K07936+K01164+K14284+K14536+K14561+K14565+K14570+K14521+K03115+K14573+K03097+K14545+K14555+K14556+K03685+K12618+K14574+K14564+K14572+K14539+K14557+K03264+K14546+K14544+K11108+K11131+K11128+K14530+K14550+K14563+K14569+K18532+K11883
Cholinergic synapse	66	182	0.714778	1	ko04725	MTCONS_00001247;MTCONS_00029599;MTCONS_00041780;MTCONS_00035565;MTCONS_00038201;MTCONS_00008754;MTCONS_00013899;MTCONS_00039605;MTCONS_00023342;MTCONS_00011197;MTCONS_00006894;MTCONS_00015939;MTCONS_00011152;MTCONS_00023343;MTCONS_00001268;MTCONS_00004732;MTCONS_00038205;MTCONS_00038500;MTCONS_00052955;MTCONS_00008749;MTCONS_00008304;MTCONS_00029881;MTCONS_00002868;MTCONS_00006119;MTCONS_00022877…	K04368+K01049+K08043+K04958+K05858+K04534+K08048+K08049+K08045+K00922+K04536+K04634+K02649+K04131+K04371+K04374+K04539+K04456+K02677+K04447+K09048+K08041+K04345
Signaling pathways regulating pluripotency of stem cells	56	155	0.715511	1	ko04550	MTCONS_00046371;MTCONS_00009286;MTCONS_00001247;MTCONS_00049392;MTCONS_00049259;MTCONS_00030782;MTCONS_00030607;MTCONS_00018651;MTCONS_00048175;MTCONS_00052461;MTCONS_00022141;MTCONS_00052460;MTCONS_00007968;MTCONS_00049394;MTCONS_00004504;MTCONS_00000085;MTCONS_00000086;MTCONS_00022375;MTCONS_00019623;MTCONS_00006434;MTCONS_00024392;MTCONS_00004732;MTCONS_00016571;MTCONS_00008304;MTCONS_00002993…	K02085+K04662+K04368+K11488+K04501+K11421+K08026+K11138+K05093+K04362+K02375+K11478+K04364+K04377+K04671+K00922+K02649+K02157+K04371+K04456+K18499+K15613+K02105+K02353+K04447+K09378+K13596+K04676+K04500+K04675+K14439+K05087
Glucagon signaling pathway	57	158	0.721575	1	ko04922	MTCONS_00000986;MTCONS_00025082;MTCONS_00010092;MTCONS_00010096;MTCONS_00038201;MTCONS_00038026;MTCONS_00000879;MTCONS_00008754;MTCONS_00024155;MTCONS_00040021;MTCONS_00040709;MTCONS_00031854;MTCONS_00038205;MTCONS_00021441;MTCONS_00026007;MTCONS_00010268;MTCONS_00052955;MTCONS_00008749;MTCONS_00024055;MTCONS_00009408;MTCONS_00024347;MTCONS_00006119;MTCONS_00016922;MTCONS_00021706;MTCONS_00029804…	K00016+K04632+K04498+K04958+K01596+K07200+K05858+K04450+K02183+K07299+K11262+K16311+K07190+K04634+K07199+K01084+K04374+K00871+K04456+K00161+K09048+K11434+K04345+K00873+K15423
Insect hormone biosynthesis	20	57	0.721785	1	ko00981	MTCONS_00013271;MTCONS_00038939;MTCONS_00020996;MTCONS_00038764;MTCONS_00023069;MTCONS_00039142;MTCONS_00023068;MTCONS_00031514;MTCONS_00050196;MTCONS_00031574;MTCONS_00031577;BMSK0015772.1_dup1;BMSK0015943.1_dup1;BMSK0007001.1_dup1;BMSK0005638.1_dup1;BMSK0008154.1_dup1;BMSK0005062.1_dup1;BMSK0013377.1_dup1;BMSK0003260.1_dup1;BMSK0006974.1_dup1	K10719+K14939+K00128+K10722+K21013+K10718+K14985+K01063
GnRH signaling pathway	72	199	0.729604	1	ko04912	MTCONS_00015416;MTCONS_00026877;MTCONS_00025082;MTCONS_00046281;MTCONS_00011891;MTCONS_00001247;MTCONS_00040803;MTCONS_00041780;MTCONS_00034056;MTCONS_00032104;MTCONS_00009887;MTCONS_00038201;MTCONS_00018373;MTCONS_00009886;MTCONS_00008754;MTCONS_00016601;MTCONS_00025484;MTCONS_00038025;MTCONS_00007816;MTCONS_00040021;MTCONS_00015939;MTCONS_00039908;MTCONS_00018176;MTCONS_00023573;MTCONS_00042840…	K07763+K04280+K04632+K04428+K03099+K04368+K08043+K06068+K04958+K05858+K05704+K02183+K08048+K04448+K08049+K04364+K08045+K01115+K04634+K04371+K04374+K04431+K02677+K04430+K04393+K04361+K08041+K04345
Gap junction	63	176	0.75485	1	ko04540	MTCONS_00052404;MTCONS_00025082;MTCONS_00011891;MTCONS_00001247;MTCONS_00040803;MTCONS_00041780;MTCONS_00032104;MTCONS_00009887;MTCONS_00038201;MTCONS_00018373;MTCONS_00009886;MTCONS_00008754;MTCONS_00006627;MTCONS_00016601;MTCONS_00025484;MTCONS_00026460;MTCONS_00038025;MTCONS_00007816;MTCONS_00015939;MTCONS_00039908;MTCONS_00018176;MTCONS_00026462;MTCONS_00042840;MTCONS_00026461;MTCONS_00011152…	K07374+K04632+K03099+K04368+K08043+K04958+K05858+K07375+K05704+K08048+K08049+K04364+K08045+K04634+K04371+K05701+K02677+K04361+K08041+K04345+K02087
FoxO signaling pathway	91	253	0.771842	1	ko04068	MTCONS_00045858;MTCONS_00011891;MTCONS_00001247;MTCONS_00049259;MTCONS_00010092;MTCONS_00040803;MTCONS_00032104;MTCONS_00009887;MTCONS_00010096;MTCONS_00045857;MTCONS_00045976;MTCONS_00038026;MTCONS_00000879;MTCONS_00018373;MTCONS_00009886;MTCONS_00020208;MTCONS_00016601;MTCONS_00045854;MTCONS_00025484;MTCONS_00038025;MTCONS_00045486;MTCONS_00038703;MTCONS_00039908;MTCONS_00018176;MTCONS_00042840…	K04527+K03099+K04368+K04501+K04498+K01596+K07200+K03781+K21770+K15010+K06631+K04364+K10151+K04467+K07298+K04728+K00922+K04365+K01110+K04674+K02649+K07199+K10146+K04371+K01084+K04456+K04564+K16172+K03875+K11838+K06276+K13304+K11434+K04402+K21771+K04361+K07209+K04500+K05087+K09385
MAPK signaling pathway	142	391	0.775907	1	ko04010	MTCONS_00042566;MTCONS_00011737;MTCONS_00011396;MTCONS_00045858;MTCONS_00046281;MTCONS_00011891;MTCONS_00001247;MTCONS_00040803;MTCONS_00016962;MTCONS_00032104;MTCONS_00009887;MTCONS_00045857;MTCONS_00048175;MTCONS_00045976;MTCONS_00014384;MTCONS_00024527;MTCONS_00018373;MTCONS_00009886;MTCONS_00011013;MTCONS_00011397;MTCONS_00016601;MTCONS_00030057;MTCONS_00024155;MTCONS_00011736;MTCONS_00045854…	K04381+K16858+K05096+K04527+K04428+K03099+K04368+K04451+K05093+K04392+K04867+K03175+K04373+K04450+K04362+K04459+K04443+K04380+K08052+K04409+K04438+K04448+K04412+K02580+K04364+K04467+K04730+K04377+K04365+K04372+K04429+K08018+K04674+K04358+K04352+K04427+K04371+K04374+K04349+K04456+K02308+K04346+K04431+K02677+K03283+K04430+K04393+K04402+K04426+K12326+K04435+K07830+K04361+K04378+K04860+K04403+K04461+…
Ether lipid metabolism	24	70	0.778306	1	ko00565	MTCONS_00010814;MTCONS_00007145;MTCONS_00029991;MTCONS_00022106;MTCONS_00024766;MTCONS_00023526;MTCONS_00050546;MTCONS_00023041;MTCONS_00010051;MTCONS_00005742;MTCONS_00024767;MTCONS_00029990;MTCONS_00016656;MTCONS_00010049;BMSK0009441.1_dup1;BMSK0011306.1_dup1;BMSK0015440.1_dup1;BMSK0006336.1_dup1;BMSK0005884.1_dup1;BMSK0011000.1_dup1;BMSK0011006.1_dup1;BMSK0011307.1_dup1;BMSK0003225.1_dup1;BMSK…	K00993+K13644+K13510+K16860+K01080+K01047+K01115+K16343+K16794+K04628
Circadian rhythm	14	42	0.78291	1	ko04710	MTCONS_00000879;MTCONS_00001196;MTCONS_00015484;MTCONS_00001195;MTCONS_00009408;MTCONS_00019105;MTCONS_00034376;BMSK0000516.1_dup1;BMSK0008674.1_dup1;BMSK0000513.1_dup1;BMSK0007049.1_dup1;BMSK0000268.1_dup1;BMSK0007570.1_dup1;BMSK0000443.1_dup1	K07200+K02296+K02295+K07199+K03362+K09026+K02223+K03868+K02633
Platelet activation	138	381	0.78502	1	ko04611	MTCONS_00028418;MTCONS_00012172;MTCONS_00028433;MTCONS_00006551;MTCONS_00041254;MTCONS_00001353;MTCONS_00029443;MTCONS_00025082;MTCONS_00002602;MTCONS_00022744;MTCONS_00041780;MTCONS_00037697;MTCONS_00026641;MTCONS_00029418;MTCONS_00047613;MTCONS_00004532;MTCONS_00038201;MTCONS_00002762;MTCONS_00048804;MTCONS_00000530;MTCONS_00015817;MTCONS_00002767;MTCONS_00046452;MTCONS_00008754;MTCONS_00020208…	K06236+K16059+K17388+K04632+K08043+K06271+K19720+K03900+K04958+K04263+K17704+K05858+K04514+K05704+K08048+K05719+K08049+K06493+K08045+K00922+K06069+K06261+K04634+K05692+K02649+K12757+K04371+K06269+K16056+K04456+K12330+K06270+K06260+K08041+K00509+K04345
Other glycan degradation	21	62	0.7892	1	ko00511	MTCONS_00004573;MTCONS_00005801;MTCONS_00002297;MTCONS_00009283;MTCONS_00009816;MTCONS_00006593;MTCONS_00004423;MTCONS_00009284;MTCONS_00009279;MTCONS_00016746;BMSK0000554.1_dup1;BMSK0005929.1_dup1;BMSK0007284.1_dup1;BMSK0007794.1_dup1;BMSK0009750.1_dup1;BMSK0011266.1_dup1;BMSK0005930.1_dup1;BMSK0004232.1_dup1;BMSK0011347.1_dup1;BMSK0007012.1_dup1;BMSK0007013.1_dup1	K01206+K12373+K01191+K17108+K12311+K12309+K01201+K01227+K20730
Histidine metabolism	5	16	0.790419	1	ko00340	MTCONS_00023873;MTCONS_00023069;MTCONS_00023068;BMSK0005062.1_dup1;BMSK0006974.1_dup1	K19787+K00128
Influenza A	82	230	0.792693	1	ko05164	MTCONS_00005365;MTCONS_00001247;MTCONS_00026812;MTCONS_00010092;MTCONS_00010096;MTCONS_00025563;MTCONS_00030566;MTCONS_00024155;MTCONS_00046419;MTCONS_00046417;MTCONS_00042204;MTCONS_00049659;MTCONS_00026815;MTCONS_00026509;MTCONS_00026810;MTCONS_00023573;MTCONS_00052189;MTCONS_00023116;MTCONS_00014803;MTCONS_00042599;MTCONS_00030567;MTCONS_00026232;MTCONS_00004732;MTCONS_00021045;MTCONS_00023182…	K14297+K04368+K01349+K04498+K01312+K15043+K04450+K16196+K15044+K14298+K04448+K02580+K14396+K09523+K16194+K00922+K14284+K00787+K15046+K05692+K02649+K04371+K15047+K04456+K04431+K02677+K03283+K04430+K04447+K08860+K15042+K07209+K04733+K04734+K08738+K04729+K14404+K03237
Toll-like receptor signaling pathway	32	93	0.795755	1	ko04620	MTCONS_00001247;MTCONS_00014384;MTCONS_00011013;MTCONS_00046688;MTCONS_00023573;MTCONS_00052189;MTCONS_00042961;MTCONS_00037087;MTCONS_00033583;MTCONS_00004732;MTCONS_00019021;MTCONS_00008304;MTCONS_00040997;MTCONS_00002868;MTCONS_00021706;MTCONS_00013812;MTCONS_00023159;MTCONS_00052178;MTCONS_00018699;BMSK0005367.1_dup1;BMSK0005073.1_dup1;BMSK0006994.1_dup1;BMSK0010231.1_dup1;BMSK0001497.1_dup1;…	K04368+K04392+K03175+K04448+K02580+K04467+K04730+K00922+K02649+K04427+K04371+K04456+K04431+K04430+K04403+K04404+K07209+K04733+K04734+K04729+K04398
Phagosome	95	266	0.801717	1	ko04145	MTCONS_00052404;MTCONS_00032362;MTCONS_00030895;MTCONS_00005630;MTCONS_00010318;MTCONS_00000557;MTCONS_00010312;MTCONS_00010313;MTCONS_00005635;MTCONS_00014384;MTCONS_00030541;MTCONS_00006627;MTCONS_00018774;MTCONS_00026460;MTCONS_00004646;MTCONS_00003011;MTCONS_00011714;MTCONS_00022681;MTCONS_00022068;MTCONS_00005768;MTCONS_00042726;MTCONS_00026462;MTCONS_00046688;MTCONS_00011715;MTCONS_00025642…	K07374+K00914+K13885+K00921+K10414+K04392+K01365+K07375+K13240+K06560+K08054+K04659+K05719+K06493+K06588+K02146+K12182+K08488+K05692+K07889+K02154+K10413+K10415+K12478+K10956+K02150+K03662+K08057+K07897+K10089+K02144+K07342+K09481
Alanine, aspartate and glutamate metabolism	18	54	0.802281	1	ko00250	MTCONS_00004387;MTCONS_00000463;MTCONS_00004420;MTCONS_00030131;MTCONS_00042862;MTCONS_00035738;MTCONS_00004423;MTCONS_00047985;MTCONS_00005629;MTCONS_00047982;MTCONS_00045738;MTCONS_00007049;MTCONS_00028946;BMSK0006280.1_dup1;BMSK0013252.1_dup1;BMSK0012325.1_dup1;BMSK0005586.1_dup1;BMSK0006277.1_dup1	K13524+K01915+K11540+K01953+K01940+K01939+K00272+K00827+K01425+K00814+K00264+K13566+K01755
Prion diseases	19	57	0.806782	1	ko05020	MTCONS_00051913;MTCONS_00001247;MTCONS_00004532;MTCONS_00000139;MTCONS_00051923;MTCONS_00025362;MTCONS_00039238;MTCONS_00003201;MTCONS_00014955;MTCONS_00002868;MTCONS_00021576;MTCONS_00051918;BMSK0013956.1_dup1;BMSK0008393.1_dup1;BMSK0005641.1_dup1;BMSK0005367.1_dup1;BMSK0013395.1_dup1;BMSK0005327.1_dup1;BMSK0005551.1_dup1	K02599+K04368+K05635+K09490+K04371+K06491+K04345
Legionellosis	28	83	0.821422	1	ko05134	MTCONS_00036456;MTCONS_00031206;MTCONS_00041481;MTCONS_00023478;MTCONS_00052189;MTCONS_00042961;MTCONS_00041979;MTCONS_00020526;MTCONS_00015396;MTCONS_00023159;MTCONS_00052178;MTCONS_00053307;MTCONS_00009085;BMSK0006890.1_dup1;BMSK0011280.1_dup1;BMSK0006069.1_dup1;BMSK0012507.1_dup1;BMSK0015671.1_dup1;BMSK0005073.1_dup1;BMSK0014747.1_dup1;BMSK0010471.1_dup1;BMSK0007319.1_dup1;BMSK0001343.1_dup1;B…	K07874+K02084+K04397+K13525+K02580+K03231+K03233+K03283+K04734+K08738+K04729+K04398
Phosphatidylinositol signaling system	101	284	0.822732	1	ko04070	MTCONS_00009227;MTCONS_00032362;MTCONS_00018197;MTCONS_00005630;MTCONS_00002073;MTCONS_00036751;MTCONS_00043715;MTCONS_00011093;MTCONS_00000557;MTCONS_00038201;MTCONS_00005635;MTCONS_00008754;MTCONS_00018774;MTCONS_00023684;MTCONS_00011429;MTCONS_00018619;MTCONS_00022681;MTCONS_00003074;MTCONS_00040021;MTCONS_00048025;MTCONS_00002649;MTCONS_00019840;MTCONS_00039238;MTCONS_00025642;MTCONS_00042603…	K01107+K00914+K01106+K00921+K21798+K00923+K04958+K05858+K00901+K20278+K00911+K02183+K07756+K13084+K00922+K00889+K13024+K18081+K01110+K02649+K01109+K00888+K00920+K02677+K00913+K13711+K21797+K18082+K01116+K20279+K00999+K01099
mTOR signaling pathway	112	314	0.82366	1	ko04150	MTCONS_00045858;MTCONS_00011891;MTCONS_00001247;MTCONS_00046063;MTCONS_00040803;MTCONS_00032104;MTCONS_00009887;MTCONS_00045857;MTCONS_00045976;MTCONS_00018373;MTCONS_00009886;MTCONS_00039671;MTCONS_00015131;MTCONS_00016601;MTCONS_00030057;MTCONS_00045854;MTCONS_00007968;MTCONS_00025484;MTCONS_00038025;MTCONS_00015804;MTCONS_00046057;MTCONS_00039908;MTCONS_00018176;MTCONS_00011951;MTCONS_00019267…	K04527+K03099+K04368+K20404+K08270+K04373+K02375+K16185+K07206+K07207+K13780+K20405+K04364+K04467+K07298+K00922+K03068+K20407+K03259+K20400+K07204+K07208+K04365+K10421+K01110+K08269+K02649+K08271+K04371+K20403+K20408+K04456+K02677+K16172+K02353+K03875+K06519+K06276+K02150+K14299+K09594+K08267+K07203+K07209+K16344+K11137+K08266+K05087+K02144
Oocyte meiosis	76	216	0.825851	1	ko04114	MTCONS_00031205;MTCONS_00001247;MTCONS_00040436;MTCONS_00041780;MTCONS_00047401;MTCONS_00038201;MTCONS_00047402;MTCONS_00030057;MTCONS_00045486;MTCONS_00040021;MTCONS_00015939;MTCONS_00020373;MTCONS_00018103;MTCONS_00011152;MTCONS_00022249;MTCONS_00014538;MTCONS_00030056;MTCONS_00001268;MTCONS_00008727;MTCONS_00038205;MTCONS_00019541;MTCONS_00041769;MTCONS_00035941;MTCONS_00028837;MTCONS_00031160…	K03363+K04368+K06669+K08043+K03353+K04958+K04373+K21770+K02183+K08048+K03348+K02365+K08049+K06679+K06631+K08045+K03358+K02602+K03352+K11584+K02537+K04371+K06269+K08836+K03357+K06626+K03362+K13728+K03359+K02178+K11481+K08041+K04382+K04345+K03349+K02087+K06630+K05087+K06636+K03868+K03351
Alcoholism	77	219	0.829306	1	ko05034	MTCONS_00011403;MTCONS_00025082;MTCONS_00011891;MTCONS_00001247;MTCONS_00040803;MTCONS_00032104;MTCONS_00009887;MTCONS_00007660;MTCONS_00018373;MTCONS_00009886;MTCONS_00016601;MTCONS_00024155;MTCONS_00025484;MTCONS_00038025;MTCONS_00023342;MTCONS_00040021;MTCONS_00033541;MTCONS_00039908;MTCONS_00018176;MTCONS_00033533;MTCONS_00011402;MTCONS_00042840;MTCONS_00044835;MTCONS_00023343;MTCONS_00019623…	K17447+K04632+K03099+K04368+K06067+K04450+K04534+K02183+K11253+K11252+K11407+K04364+K08045+K05210+K11418+K04365+K04536+K04371+K06269+K04374+K04539+K11251+K04266+K05209+K09048+K11406+K05212+K00501+K06279+K11303+K11254+K11404
Rheumatoid arthritis	19	58	0.832435	1	ko05323	MTCONS_00011396;MTCONS_00030541;MTCONS_00011397;MTCONS_00045928;MTCONS_00020936;MTCONS_00023573;MTCONS_00007166;MTCONS_00053091;MTCONS_00052397;MTCONS_00026434;BMSK0003883.1_dup1;BMSK0011872.1_dup1;BMSK0011938.1_dup1;BMSK0015300.1_dup1;BMSK0005087.1_dup1;BMSK0013972.1_dup1;BMSK0013501.1_dup1;BMSK0007677.1_dup1;BMSK0000192.1_dup1	K05096+K01365+K04448+K02146+K02154+K02150+K03662+K02144
Glycolysis / Gluconeogenesis	31	92	0.833167	1	ko00010	MTCONS_00049697;MTCONS_00020073;MTCONS_00000986;MTCONS_00024653;MTCONS_00038026;MTCONS_00000093;MTCONS_00046024;MTCONS_00023069;MTCONS_00009088;MTCONS_00023068;MTCONS_00024347;MTCONS_00016400;MTCONS_00025980;MTCONS_00010188;MTCONS_00010187;MTCONS_00000605;BMSK0000579.1_dup1;BMSK0001397.1_dup1;BMSK0001398.1_dup1;BMSK0012260.1_dup1;BMSK0005062.1_dup1;BMSK0001162.1_dup1;BMSK0010237.1_dup1;BMSK001178…	K03103+K00016+K00002+K01596+K13953+K01792+K00128+K15779+K01084+K01623+K00161+K01895+K00627+K03841+K01835+K01810+K00873+K10705+K00134
Protein export	15	47	0.845297	1	ko03060	MTCONS_00049823;MTCONS_00014955;MTCONS_00029654;MTCONS_00052682;MTCONS_00042249;BMSK0008393.1_dup1;BMSK0013045.1_dup1;BMSK0012801.1_dup1;BMSK0004879.1_dup1;BMSK0009573.1_dup1;BMSK0009572.1_dup1;BMSK0010502.1_dup1;BMSK0006869.1_dup1;BMSK0007391.1_dup1;BMSK0001925.1_dup1	K12275+K09490+K03108+K10956+K12947+K09540+K13431+K07342+K09481
D-Glutamine and D-glutamate metabolism	1	4	0.852609	1	ko00471	MTCONS_00045738	K01425
Biotin metabolism	1	4	0.852609	1	ko00780	MTCONS_00017450	K01435
Biosynthesis of amino acids	47	138	0.854308	1	ko01230	MTCONS_00008316;MTCONS_00035861;MTCONS_00048815;MTCONS_00033013;MTCONS_00011215;MTCONS_00011214;MTCONS_00033001;MTCONS_00020513;MTCONS_00000463;MTCONS_00030131;MTCONS_00052802;MTCONS_00042862;MTCONS_00001207;MTCONS_00034938;MTCONS_00020540;MTCONS_00034941;MTCONS_00037371;MTCONS_00034940;MTCONS_00009386;MTCONS_00020511;MTCONS_00016400;MTCONS_00052133;MTCONS_00007049;MTCONS_00010740;MTCONS_00028946…	K00030+K01754+K00615+K00826+K01958+K01915+K01953+K01940+K01697+K14677+K01623+K00831+K00814+K00264+K01079+K00286+K00500+K00873+K00948+K01620+K01755+K00031+K00134
Pertussis	21	65	0.860606	1	ko05133	MTCONS_00011013;MTCONS_00040021;MTCONS_00042726;MTCONS_00023573;MTCONS_00041481;MTCONS_00052189;MTCONS_00041546;MTCONS_00003288;MTCONS_00037087;MTCONS_00002868;MTCONS_00029804;MTCONS_00052178;BMSK0001395.1_dup1;BMSK0012534.1_dup1;BMSK0005367.1_dup1;BMSK0005073.1_dup1;BMSK0005132.1_dup1;BMSK0005589.1_dup1;BMSK0005849.1_dup1;BMSK0007445.1_dup1;BMSK0005070.1_dup1	K03175+K02183+K05719+K04448+K04397+K02580+K04730+K04371+K04733+K04729
Melanogenesis	51	150	0.86617	1	ko04916	MTCONS_00037801;MTCONS_00025082;MTCONS_00001247;MTCONS_00010092;MTCONS_00041780;MTCONS_00037800;MTCONS_00010096;MTCONS_00008754;MTCONS_00037803;MTCONS_00007968;MTCONS_00023342;MTCONS_00037805;MTCONS_00040021;MTCONS_00015939;MTCONS_00011152;MTCONS_00023343;MTCONS_00001268;MTCONS_00037795;MTCONS_00016700;MTCONS_00026007;MTCONS_00052955;MTCONS_00008749;MTCONS_00024055;MTCONS_00002868;MTCONS_00029804…	K04491+K04632+K04368+K04498+K08043+K05858+K02375+K04534+K02183+K08048+K08049+K08045+K00505+K04634+K04371+K02105+K02677+K02353+K09048+K08041+K04345
PPAR signaling pathway	42	125	0.868554	1	ko03320	MTCONS_00033489;MTCONS_00042147;MTCONS_00033487;MTCONS_00052072;MTCONS_00043677;MTCONS_00038026;MTCONS_00009414;MTCONS_00042411;MTCONS_00009413;MTCONS_00046432;MTCONS_00047395;MTCONS_00026926;MTCONS_00017734;MTCONS_00002748;MTCONS_00026927;MTCONS_00027722;MTCONS_00041685;MTCONS_00000717;MTCONS_00003206;MTCONS_00003897;MTCONS_00033471;MTCONS_00003896;MTCONS_00025980;MTCONS_00052067;MTCONS_00033490…	K00864+K10226+K06086+K01897+K01596+K00507+K17284+K08770+K08756+K08752+K00232+K08745+K00249+K06276+K20254+K08750
Primary bile acid biosynthesis	2	8	0.871598	1	ko00120	BMSK0002146.1_dup1;BMSK0011093.1_dup1	K01796+K12405
Phenylalanine, tyrosine and tryptophan biosynthesis	2	8	0.871598	1	ko00400	BMSK0000469.1_dup1;BMSK0014125.1_dup1	K00500
Taste transduction	18	57	0.87419	1	ko04742	MTCONS_00025964;MTCONS_00025963;MTCONS_00015939;MTCONS_00025642;MTCONS_00042603;MTCONS_00039793;MTCONS_00006782;MTCONS_00002318;MTCONS_00043515;MTCONS_00029881;MTCONS_00002317;MTCONS_00044130;BMSK0012216.1_dup1;BMSK0000563.1_dup1;BMSK0013395.1_dup1;BMSK0013430.1_dup1;BMSK0005327.1_dup1;BMSK0008008.1_dup1	K04615+K08048+K05175+K04131+K04834+K04345
Glycine, serine and threonine metabolism	39	117	0.874798	1	ko00260	MTCONS_00008316;MTCONS_00035861;MTCONS_00033013;MTCONS_00029663;MTCONS_00033001;MTCONS_00009949;MTCONS_00029982;MTCONS_00049753;MTCONS_00010591;MTCONS_00008465;MTCONS_00052802;MTCONS_00001207;MTCONS_00034938;MTCONS_00034941;MTCONS_00005629;MTCONS_00034940;MTCONS_00010962;MTCONS_00017435;MTCONS_00052133;MTCONS_00024675;MTCONS_00010740;MTCONS_00041593;MTCONS_00053278;MTCONS_00051404;BMSK0006280.1_d…	K00306+K01754+K01697+K00827+K00108+K00831+K15789+K01079+K00049+K11529+K01620
Starch and sucrose metabolism	21	66	0.879777	1	ko00500	MTCONS_00009088;MTCONS_00029736;MTCONS_00029737;MTCONS_00007895;MTCONS_00029735;MTCONS_00024347;MTCONS_00038444;MTCONS_00048735;MTCONS_00044023;MTCONS_00044024;MTCONS_00048733;MTCONS_00008722;MTCONS_00048734;BMSK0012380.1_dup1;BMSK0001162.1_dup1;BMSK0006700.1_dup1;BMSK0011786.1_dup1;BMSK0000842.1_dup1;BMSK0009797.1_dup1;BMSK0009536.1_dup1;BMSK0007237.1_dup1	K15779+K01196+K12316+K01084+K01194+K00963+K00750+K16055+K01187+K01835+K01810
RIG-I-like receptor signaling pathway	21	66	0.879777	1	ko04622	MTCONS_00011013;MTCONS_00052189;MTCONS_00042961;MTCONS_00033583;MTCONS_00015550;MTCONS_00043398;MTCONS_00040997;MTCONS_00039683;MTCONS_00023159;MTCONS_00052178;MTCONS_00039685;MTCONS_00000460;BMSK0001114.1_dup1;BMSK0007775.1_dup1;BMSK0005073.1_dup1;BMSK0010509.1_dup1;BMSK0007319.1_dup1;BMSK0007445.1_dup1;BMSK0005070.1_dup1;BMSK0008728.1_dup1;BMSK0004770.1_dup1	K03175+K02580+K04467+K11594+K08601+K04427+K12654+K09578+K12656+K07209+K04734+K04398
Arginine biosynthesis	12	40	0.888545	1	ko00220	MTCONS_00004646;MTCONS_00000463;MTCONS_00042862;MTCONS_00009386;MTCONS_00045738;MTCONS_00007049;MTCONS_00008684;BMSK0005711.1_dup1;BMSK0007288.1_dup1;BMSK0007210.1_dup1;BMSK0005586.1_dup1;BMSK0012521.1_dup1	K13240+K01915+K01940+K14677+K01425+K00814+K01755
Galactose metabolism	35	107	0.893033	1	ko00052	MTCONS_00000512;MTCONS_00024653;MTCONS_00018239;MTCONS_00023097;MTCONS_00033170;MTCONS_00022148;MTCONS_00020793;MTCONS_00039844;MTCONS_00009088;MTCONS_00034417;MTCONS_00018258;MTCONS_00038746;MTCONS_00007895;MTCONS_00004423;MTCONS_00024347;MTCONS_00025439;MTCONS_00018259;MTCONS_00037572;MTCONS_00048735;MTCONS_00048733;MTCONS_00018018;MTCONS_00048734;BMSK0006934.1_dup1;BMSK0012380.1_dup1;BMSK00106…	K00011+K07967+K07966+K01784+K15779+K01189+K12316+K12309+K01084+K01229+K00963+K01187+K01835
Vibrio cholerae infection	39	119	0.900899	1	ko05110	MTCONS_00025082;MTCONS_00041780;MTCONS_00027506;MTCONS_00032267;MTCONS_00011152;MTCONS_00007166;MTCONS_00026007;MTCONS_00019475;MTCONS_00053091;MTCONS_00052397;MTCONS_00048460;MTCONS_00049775;MTCONS_00052682;BMSK0009901.1_dup1;BMSK0003883.1_dup1;BMSK0015300.1_dup1;BMSK0004251.1_dup1;BMSK0007522.1_dup1;BMSK0009900.1_dup1;BMSK0000186.1_dup1;BMSK0013045.1_dup1;BMSK0005087.1_dup1;BMSK0001576.1_dup1;B…	K04632+K08043+K10951+K09582+K08049+K02146+K05692+K02154+K05701+K02677+K10956+K02150+K03662+K01116+K10949+K04345+K10950+K02144+K07342+K09481
Retinol metabolism	49	148	0.908345	1	ko00830	MTCONS_00048478;MTCONS_00015355;MTCONS_00004174;MTCONS_00043788;MTCONS_00015779;MTCONS_00044858;MTCONS_00034247;MTCONS_00041248;MTCONS_00000093;MTCONS_00043154;MTCONS_00021515;MTCONS_00030194;MTCONS_00031025;MTCONS_00035789;MTCONS_00048480;MTCONS_00039363;MTCONS_00000552;MTCONS_00015083;MTCONS_00048739;MTCONS_00039533;MTCONS_00048484;MTCONS_00039534;MTCONS_00048501;MTCONS_00008813;MTCONS_00052682…	K00699+K11153+K15734+K13953+K11155+K11147
Basal transcription factors	33	103	0.914196	1	ko03022	MTCONS_00022860;MTCONS_00002596;MTCONS_00012934;MTCONS_00015618;MTCONS_00043105;MTCONS_00033095;MTCONS_00020186;MTCONS_00003524;MTCONS_00020712;MTCONS_00049031;MTCONS_00048211;MTCONS_00027133;MTCONS_00051004;MTCONS_00051870;MTCONS_00043487;MTCONS_00019844;MTCONS_00015617;MTCONS_00050192;MTCONS_00033058;BMSK0004367.1_dup1;BMSK0000931.1_dup1;BMSK0012768.1_dup1;BMSK0008803.1_dup1;BMSK0001128.1_dup1;…	K10843+K03129+K03131+K03130+K03128+K14649+K03126+K03124+K10844+K03142+K03120+K03125+K03138+K03136+K14651+K03133+K14650+K03137+K02202+K06634
Salivary secretion	59	177	0.916029	1	ko04970	MTCONS_00042528;MTCONS_00035472;MTCONS_00025584;MTCONS_00025082;MTCONS_00041780;MTCONS_00038201;MTCONS_00027506;MTCONS_00046896;MTCONS_00008754;MTCONS_00038556;MTCONS_00004646;MTCONS_00035214;MTCONS_00045928;MTCONS_00035469;MTCONS_00038557;MTCONS_00008772;MTCONS_00040021;MTCONS_00015939;MTCONS_00053230;MTCONS_00008771;MTCONS_00034883;MTCONS_00011152;MTCONS_00053138;MTCONS_00010591;MTCONS_00001268…	K01540+K01539+K04632+K08043+K04958+K10951+K04963+K05858+K05850+K13240+K13912+K02183+K08048+K04936+K08049+K08045+K04634+K04131+K02677+K08041+K04345+K13504+K13909
Glutathione metabolism	42	129	0.916902	1	ko00480	MTCONS_00042435;MTCONS_00046887;MTCONS_00003449;MTCONS_00051702;MTCONS_00051701;MTCONS_00025041;MTCONS_00048931;MTCONS_00028930;MTCONS_00043206;MTCONS_00015603;MTCONS_00026997;MTCONS_00003980;MTCONS_00032690;MTCONS_00025825;MTCONS_00041172;MTCONS_00031514;MTCONS_00025352;MTCONS_00041175;MTCONS_00024802;MTCONS_00024804;MTCONS_00025190;MTCONS_00012185;BMSK0001514.1_dup1;BMSK0007290.1_dup1;BMSK00087…	K00681+K00799+K01581+K11140+K07232+K00802+K11204+K00310+K11205+K04097+K05361+K00432+K21456+K01469+K00797+K10807+K10808+K11142+K18592+K00031+K01255
Selenocompound metabolism	6	23	0.922106	1	ko00450	MTCONS_00028167;MTCONS_00003710;MTCONS_00028166;MTCONS_00015054;BMSK0005820.1_dup1;BMSK0012541.1_dup1	K13811+K22182+K00816
Nicotine addiction	17	57	0.923558	1	ko05033	MTCONS_00014608;MTCONS_00017716;MTCONS_00038637;MTCONS_00049484;MTCONS_00002318;MTCONS_00002317;MTCONS_00001172;MTCONS_00028715;BMSK0012220.1_dup1;BMSK0008912.1_dup1;BMSK0007339.1_dup1;BMSK0004057.1_dup1;BMSK0000563.1_dup1;BMSK0004061.1_dup1;BMSK0001826.1_dup1;BMSK0000685.1_dup1;BMSK0006474.1_dup1	K05185+K05210+K05175+K15015+K05209+K05212
Glyoxylate and dicarboxylate metabolism	17	57	0.923558	1	ko00630	MTCONS_00020208;MTCONS_00000463;MTCONS_00001869;MTCONS_00031201;MTCONS_00015279;MTCONS_00015276;MTCONS_00000605;BMSK0001439.1_dup1;BMSK0000333.1_dup1;BMSK0000352.1_dup1;BMSK0001510.1_dup1;BMSK0015235.1_dup1;BMSK0013177.1_dup1;BMSK0006458.1_dup1;BMSK0008566.1_dup1;BMSK0001495.1_dup1;BMSK0008015.1_dup1	K03781+K01915+K00626+K01432+K01895+K00026+K00049+K11529+K19269+K01637+K01638
Synaptic vesicle cycle	55	167	0.926766	1	ko04721	MTCONS_00014299;MTCONS_00001320;MTCONS_00049647;MTCONS_00008125;MTCONS_00044784;MTCONS_00035120;MTCONS_00011122;MTCONS_00008942;MTCONS_00011673;MTCONS_00021431;MTCONS_00011674;MTCONS_00030554;MTCONS_00008268;MTCONS_00024430;MTCONS_00029126;MTCONS_00050019;MTCONS_00052745;MTCONS_00007166;MTCONS_00028899;MTCONS_00013969;MTCONS_00035119;MTCONS_00042601;MTCONS_00053091;MTCONS_00004143;MTCONS_00052397…	K15293+K05038+K05613+K08486+K11826+K01528+K06027+K02146+K15292+K02154+K04560+K15015+K15290+K05045+K02150+K04645+K04644+K11827+K13504+K02144
Steroid biosynthesis	9	33	0.930038	1	ko00100	BMSK0004836.1_dup1;BMSK0013003.1_dup1;BMSK0004214.1_dup1;BMSK0015576.1_dup1;BMSK0004222.1_dup1;BMSK0007193.1_dup1;BMSK0010972.1_dup1;BMSK0007920.1_dup1;BMSK0007089.1_dup1	K00227+K01052+K09828+K05917+K12298
Long-term potentiation	38	120	0.939219	1	ko04720	MTCONS_00001247;MTCONS_00010092;MTCONS_00010096;MTCONS_00038201;MTCONS_00008754;MTCONS_00030057;MTCONS_00040021;MTCONS_00015939;MTCONS_00030056;MTCONS_00049484;MTCONS_00038205;MTCONS_00014905;MTCONS_00052955;MTCONS_00008749;MTCONS_00024055;MTCONS_00002868;MTCONS_00018090;MTCONS_00006119;MTCONS_00029804;MTCONS_00038204;MTCONS_00049775;MTCONS_00038202;MTCONS_00028715;MTCONS_00010093;BMSK0005025.1_d…	K04368+K04498+K04958+K05858+K04373+K02183+K08048+K05210+K04365+K04634+K04371+K06269+K04374+K02677+K05209+K05212+K08041+K04345
Gastric acid secretion	39	123	0.940128	1	ko04971	MTCONS_00042528;MTCONS_00035472;MTCONS_00025584;MTCONS_00025082;MTCONS_00041780;MTCONS_00038201;MTCONS_00008754;MTCONS_00035214;MTCONS_00035469;MTCONS_00040021;MTCONS_00015939;MTCONS_00011152;MTCONS_00001268;MTCONS_00038205;MTCONS_00026007;MTCONS_00052955;MTCONS_00008749;MTCONS_00029881;MTCONS_00029804;MTCONS_00038204;MTCONS_00049775;MTCONS_00038202;MTCONS_00042529;MTCONS_00001267;MTCONS_00025582…	K01540+K01539+K04632+K08043+K04958+K05858+K02183+K08048+K08049+K08045+K04634+K04131+K02677+K04920+K08041+K04345
Glutamatergic synapse	54	166	0.940419	1	ko04724	MTCONS_00008125;MTCONS_00015130;MTCONS_00025082;MTCONS_00041780;MTCONS_00038201;MTCONS_00046896;MTCONS_00008754;MTCONS_00023342;MTCONS_00024518;MTCONS_00030554;MTCONS_00038703;MTCONS_00019988;MTCONS_00000463;MTCONS_00015939;MTCONS_00034879;MTCONS_00011152;MTCONS_00023343;MTCONS_00001268;MTCONS_00049484;MTCONS_00010051;MTCONS_00038205;MTCONS_00026007;MTCONS_00038500;MTCONS_00052955;MTCONS_00008749…	K05613+K04964+K04632+K08043+K04958+K05858+K04534+K15008+K04608+K15010+K05202+K01915+K08048+K08049+K08045+K05210+K01115+K04536+K04634+K04371+K00910+K04539+K02677+K01425+K05209+K05212+K08041+K04345
Purine metabolism	89	265	0.942383	1	ko00230	MTCONS_00041780;MTCONS_00043080;MTCONS_00016536;MTCONS_00047036;MTCONS_00003342;MTCONS_00016619;MTCONS_00006623;MTCONS_00045762;MTCONS_00028167;MTCONS_00028488;MTCONS_00015939;MTCONS_00026272;MTCONS_00031347;MTCONS_00032319;MTCONS_00044224;MTCONS_00037334;MTCONS_00011152;MTCONS_00009088;MTCONS_00032301;MTCONS_00001268;MTCONS_00022602;MTCONS_00035482;MTCONS_00035738;MTCONS_00018359;MTCONS_00044441…	K08043+K01951+K19970+K01081+K01769+K19572+K01587+K00940+K13811+K13293+K08048+K00364+K13485+K00942+K08049+K15779+K08045+K01939+K06928+K00939+K01490+K01511+K00106+K11265+K03783+K11787+K13298+K00602+K18436+K01487+K18438+K01835+K08041+K00759+K01519+K00873+K10807+K10808+K00948+K18532+K01488
Progesterone-mediated oocyte maturation	56	172	0.94249	1	ko04914	MTCONS_00001247;MTCONS_00041780;MTCONS_00047401;MTCONS_00047402;MTCONS_00030057;MTCONS_00045486;MTCONS_00015939;MTCONS_00020373;MTCONS_00011152;MTCONS_00022249;MTCONS_00014538;MTCONS_00030056;MTCONS_00001268;MTCONS_00008727;MTCONS_00004732;MTCONS_00019541;MTCONS_00014905;MTCONS_00041769;MTCONS_00008304;MTCONS_00028837;MTCONS_00002868;MTCONS_00002196;MTCONS_00021706;MTCONS_00022337;MTCONS_00019593…	K04368+K08043+K03353+K04373+K21770+K08048+K03348+K08049+K06679+K06631+K08045+K03358+K00922+K02602+K04365+K03352+K02649+K02537+K04371+K03357+K04456+K03364+K13728+K03359+K02178+K11481+K21771+K08041+K04079+K04345+K03349+K02087+K05087+K03351
Phototransduction - fly	42	132	0.942824	1	ko04745	MTCONS_00028649;MTCONS_00038201;MTCONS_00008754;MTCONS_00012934;MTCONS_00040021;MTCONS_00011826;MTCONS_00001110;MTCONS_00028899;MTCONS_00027437;MTCONS_00038205;MTCONS_00052955;MTCONS_00019475;MTCONS_00008749;MTCONS_00028847;MTCONS_00035119;MTCONS_00051200;MTCONS_00029804;MTCONS_00038204;MTCONS_00015396;MTCONS_00049775;MTCONS_00038202;MTCONS_00008188;MTCONS_00049901;MTCONS_00009442;MTCONS_00034936…	K08834+K04958+K05858+K13807+K02183+K04634+K05692+K00910+K04967+K02677
cAMP signaling pathway	138	402	0.94595	1	ko04024	MTCONS_00042528;MTCONS_00001353;MTCONS_00043669;MTCONS_00035472;MTCONS_00029443;MTCONS_00025584;MTCONS_00025082;MTCONS_00025964;MTCONS_00001247;MTCONS_00010092;MTCONS_00041780;MTCONS_00029418;MTCONS_00010096;MTCONS_00028601;MTCONS_00014384;MTCONS_00021605;MTCONS_00022229;MTCONS_00031866;MTCONS_00025963;MTCONS_00038556;MTCONS_00035214;MTCONS_00031867;MTCONS_00022284;MTCONS_00035469;MTCONS_00038557…	K01540+K17388+K05702+K01539+K04632+K04615+K04368+K04498+K08043+K04392+K07188+K04955+K05673+K05850+K04514+K13293+K02183+K08048+K04409+K04448+K08049+K02580+K00232+K08045+K04249+K05210+K00922+K01115+K04365+K02649+K04371+K06269+K16056+K05730+K04456+K06270+K06225+K04266+K11265+K05209+K09048+K04952+K05212+K18438+K12044+K04962+K07830+K08041+K04345+K04734
Metabolic pathways	940	2569	0.950507	1	ko01100	MTCONS_00049697;MTCONS_00048478;MTCONS_00040206;MTCONS_00020073;MTCONS_00008316;MTCONS_00000512;MTCONS_00018718;MTCONS_00035861;MTCONS_00000986;MTCONS_00002936;MTCONS_00017379;MTCONS_00048815;MTCONS_00025396;MTCONS_00003525;MTCONS_00009227;MTCONS_00036633;MTCONS_00010814;MTCONS_00033013;MTCONS_00036017;MTCONS_00053095;MTCONS_00007019;MTCONS_00033489;MTCONS_00032362;MTCONS_00018197;MTCONS_00051913…	K03103+K00699+K01077+K00306+K00030+K00011+K13517+K01754+K00016+K00423+K01183+K00615+K07509+K00486+K01107+K00733+K00993+K13644+K09880+K00949+K06125+K00864+K00914+K01106+K02258+K00234+K00029+K01634+K13506+K00002+K00894+K00921+K01044+K12373+K02367+K21798+K01922+K00826+K00804+K00681+K13510+K00858+K00923+K00665+K01951+K00297+K01904+K00079+K19970+K01081+K01053+K01581+K01897+K11140+K15728+K07967+K07966+…
Oxytocin signaling pathway	73	222	0.952692	1	ko04921	MTCONS_00001353;MTCONS_00029443;MTCONS_00025082;MTCONS_00001247;MTCONS_00041780;MTCONS_00029418;MTCONS_00038201;MTCONS_00046896;MTCONS_00024527;MTCONS_00000879;MTCONS_00008754;MTCONS_00023342;MTCONS_00022284;MTCONS_00007816;MTCONS_00040021;MTCONS_00048848;MTCONS_00015939;MTCONS_00016442;MTCONS_00023573;MTCONS_00034883;MTCONS_00011152;MTCONS_00053138;MTCONS_00010591;MTCONS_00023343;MTCONS_00001268…	K17388+K04632+K04368+K08043+K04958+K04963+K04867+K07200+K05858+K04534+K04514+K05704+K02183+K08048+K04448+K08049+K08045+K04634+K05692+K07199+K04371+K06269+K02677+K06270+K04962+K04361+K08041+K04860+K04345
Fatty acid metabolism	70	214	0.955116	1	ko01212	MTCONS_00025396;MTCONS_00042147;MTCONS_00043080;MTCONS_00009887;MTCONS_00043677;MTCONS_00017812;MTCONS_00009886;MTCONS_00022809;MTCONS_00008001;MTCONS_00052510;MTCONS_00029200;MTCONS_00017788;MTCONS_00009414;MTCONS_00042411;MTCONS_00020508;MTCONS_00018176;MTCONS_00009413;MTCONS_00002748;MTCONS_00031854;MTCONS_00029194;MTCONS_00040551;MTCONS_00028940;MTCONS_00021901;MTCONS_00018174;MTCONS_00031201…	K07509+K10226+K00665+K01897+K07508+K10250+K00248+K00507+K00232+K11262+K00022+K10203+K00626+K00249+K09478+K07511+K10703+K07512+K12405+K07515+K10224
Rap1 signaling pathway	118	349	0.955991	1	ko04015	MTCONS_00011737;MTCONS_00043669;MTCONS_00034529;MTCONS_00011396;MTCONS_00038325;MTCONS_00045858;MTCONS_00025082;MTCONS_00001247;MTCONS_00051777;MTCONS_00041780;MTCONS_00037697;MTCONS_00045857;MTCONS_00048175;MTCONS_00028601;MTCONS_00045976;MTCONS_00000530;MTCONS_00014384;MTCONS_00008754;MTCONS_00011397;MTCONS_00011736;MTCONS_00014128;MTCONS_00045854;MTCONS_00052461;MTCONS_00052460;MTCONS_00023342…	K16858+K05702+K06070+K05096+K05690+K04527+K04632+K04368+K08043+K06271+K05093+K17704+K04392+K05858+K06277+K04362+K04534+K05704+K05631+K02183+K08048+K05719+K04438+K17702+K17701+K04237+K08049+K06493+K08045+K17700+K05210+K06093+K00922+K06069+K04365+K04634+K05692+K08020+K08018+K02649+K04358+K07834+K04371+K04456+K02105+K02677+K04393+K04266+K05209+K01116+K04361+K08041+K05087
HIF-1 signaling pathway	59	183	0.956612	1	ko04066	MTCONS_00028649;MTCONS_00044784;MTCONS_00011396;MTCONS_00045858;MTCONS_00001247;MTCONS_00010092;MTCONS_00011122;MTCONS_00010096;MTCONS_00045857;MTCONS_00045976;MTCONS_00011397;MTCONS_00045854;MTCONS_00026292;MTCONS_00045928;MTCONS_00009621;MTCONS_00020936;MTCONS_00026297;MTCONS_00052189;MTCONS_00040709;MTCONS_00032123;MTCONS_00004732;MTCONS_00046460;MTCONS_00028742;MTCONS_00032121;MTCONS_00036241…	K09097+K05096+K04527+K04368+K04498+K03871+K03982+K02580+K07299+K03870+K00922+K03259+K04372+K09592+K02649+K04371+K03873+K04456+K02677+K00161+K07203+K01116+K04361+K08268+K05087+K00134+K03868
Caffeine metabolism	9	35	0.956647	1	ko00232	MTCONS_00047730;MTCONS_00046773;MTCONS_00045923;BMSK0004789.1_dup1;BMSK0007028.1_dup1;BMSK0010491.1_dup1;BMSK0002887.1_dup1;BMSK0013168.1_dup1;BMSK0000677.1_dup1	K00106
alpha-Linolenic acid metabolism	13	48	0.959519	1	ko00592	MTCONS_00042147;MTCONS_00050546;MTCONS_00002748;MTCONS_00005742;MTCONS_00003897;MTCONS_00016656;MTCONS_00003896;BMSK0009441.1_dup1;BMSK0002492.1_dup1;BMSK0002493.1_dup1;BMSK0002490.1_dup1;BMSK0006336.1_dup1;BMSK0003225.1_dup1	K10226+K01047+K00232+K16343
Renin secretion	38	123	0.959756	1	ko04924	MTCONS_00025082;MTCONS_00025679;MTCONS_00052387;MTCONS_00052384;MTCONS_00047825;MTCONS_00038201;MTCONS_00048804;MTCONS_00008754;MTCONS_00040021;MTCONS_00053230;MTCONS_00027891;MTCONS_00001268;MTCONS_00047823;MTCONS_00038205;MTCONS_00026007;MTCONS_00052955;MTCONS_00046889;MTCONS_00008749;MTCONS_00004044;MTCONS_00004045;MTCONS_00029804;MTCONS_00038204;MTCONS_00048802;MTCONS_00038202;MTCONS_00001267…	K04632+K01363+K01283+K04958+K04261+K05858+K02183+K04936+K05030+K08045+K04634+K16056+K04345
Adrenergic signaling in cardiomyocytes	64	198	0.960098	1	ko04261	MTCONS_00042528;MTCONS_00035472;MTCONS_00025584;MTCONS_00025082;MTCONS_00041780;MTCONS_00027047;MTCONS_00050675;MTCONS_00024527;MTCONS_00050672;MTCONS_00008754;MTCONS_00024155;MTCONS_00038556;MTCONS_00035214;MTCONS_00035469;MTCONS_00038557;MTCONS_00040021;MTCONS_00015939;MTCONS_00027042;MTCONS_00011152;MTCONS_00001268;MTCONS_00010677;MTCONS_00004612;MTCONS_00026007;MTCONS_00052955;MTCONS_00008749…	K01540+K01539+K04632+K08043+K10373+K17751+K04867+K05858+K04450+K05850+K02183+K08048+K08049+K08045+K04634+K11584+K04371+K06269+K04374+K04354+K04456+K02677+K09048+K12044+K12045+K04962+K08041+K04860+K04382+K04345
Metabolism of xenobiotics by cytochrome P450	48	153	0.964515	1	ko00980	MTCONS_00048478;MTCONS_00015355;MTCONS_00045949;MTCONS_00046376;MTCONS_00046887;MTCONS_00004174;MTCONS_00043788;MTCONS_00025041;MTCONS_00034247;MTCONS_00041248;MTCONS_00000093;MTCONS_00026997;MTCONS_00021515;MTCONS_00030194;MTCONS_00003980;MTCONS_00031025;MTCONS_00035789;MTCONS_00041172;MTCONS_00048480;MTCONS_00045948;MTCONS_00039363;MTCONS_00041175;MTCONS_00048739;MTCONS_00039533;MTCONS_00048484…	K00699+K00078+K00079+K00799+K13953+K04097
Hematopoietic cell lineage	15	55	0.965495	1	ko04640	MTCONS_00016068;MTCONS_00009065;MTCONS_00051702;MTCONS_00051701;MTCONS_00028936;MTCONS_00041546;MTCONS_00020980;MTCONS_00012185;BMSK0006871.1_dup1;BMSK0009032.1_dup1;BMSK0000320.1_dup1;BMSK0004785.1_dup1;BMSK0004792.1_dup1;BMSK0004780.1_dup1;BMSK0005579.1_dup1	K06468+K06483+K11140+K06493+K06261+K06260+K06467
Fatty acid biosynthesis	28	95	0.968144	1	ko00061	MTCONS_00043080;MTCONS_00009887;MTCONS_00043677;MTCONS_00017812;MTCONS_00009886;MTCONS_00008001;MTCONS_00052510;MTCONS_00042411;MTCONS_00020508;MTCONS_00018176;MTCONS_00031854;MTCONS_00018174;MTCONS_00019178;MTCONS_00031186;MTCONS_00025190;MTCONS_00025875;MTCONS_00014635;BMSK0007270.1_dup1;BMSK0001297.1_dup1;BMSK0011461.1_dup1;BMSK0006765.1_dup1;BMSK0006764.1_dup1;BMSK0014387.1_dup1;BMSK0009557.1…	K00665+K01897+K11262
Cocaine addiction	24	83	0.968246	1	ko05030	MTCONS_00025082;MTCONS_00024155;MTCONS_00023573;MTCONS_00052189;MTCONS_00001268;MTCONS_00049484;MTCONS_00026007;MTCONS_00006119;MTCONS_00052178;MTCONS_00001267;MTCONS_00028715;MTCONS_00010177;BMSK0012220.1_dup1;BMSK0000264.1_dup1;BMSK0004057.1_dup1;BMSK0005073.1_dup1;BMSK0011214.1_dup1;BMSK0004061.1_dup1;BMSK0013395.1_dup1;BMSK0005070.1_dup1;BMSK0005327.1_dup1;BMSK0001053.1_dup1;BMSK0000007.1_dup…	K04632+K04450+K04448+K02580+K08045+K05210+K04374+K05209+K09048+K05212+K00501+K02090+K04345
Steroid hormone biosynthesis	36	119	0.969375	1	ko00140	MTCONS_00048478;MTCONS_00015355;MTCONS_00004174;MTCONS_00043788;MTCONS_00034247;MTCONS_00041248;MTCONS_00021515;MTCONS_00020133;MTCONS_00030194;MTCONS_00010026;MTCONS_00031025;MTCONS_00035789;MTCONS_00048480;MTCONS_00039363;MTCONS_00052038;MTCONS_00048739;MTCONS_00039533;MTCONS_00048484;MTCONS_00039534;MTCONS_00048501;MTCONS_00008813;MTCONS_00031553;MTCONS_00039022;BMSK0013911.1_dup1;BMSK0003965.…	K00699+K01016+K12345+K13370
Phenylalanine metabolism	11	43	0.970208	1	ko00360	MTCONS_00016686;MTCONS_00034900;MTCONS_00020942;MTCONS_00035898;MTCONS_00046775;MTCONS_00034896;BMSK0000469.1_dup1;BMSK0014125.1_dup1;BMSK0014713.1_dup1;BMSK0003371.1_dup1;BMSK0010736.1_dup1	K01904+K00500
Fat digestion and absorption	52	166	0.97049	1	ko04975	MTCONS_00030895;MTCONS_00039279;MTCONS_00039270;MTCONS_00028118;MTCONS_00029231;MTCONS_00022106;MTCONS_00015331;MTCONS_00038152;MTCONS_00023526;MTCONS_00043154;MTCONS_00050546;MTCONS_00023041;MTCONS_00009011;MTCONS_00038150;MTCONS_00029021;MTCONS_00045497;MTCONS_00000552;MTCONS_00016656;MTCONS_00014096;MTCONS_00030893;MTCONS_00053054;MTCONS_00039654;MTCONS_00051662;MTCONS_00025517;MTCONS_00046051…	K13885+K14462+K05684+K14073+K01080+K13509+K11155+K01047+K05683+K14461+K14463+K14457+K12298+K05641+K08750
Bile secretion	45	146	0.971876	1	ko04976	MTCONS_00042528;MTCONS_00030895;MTCONS_00035472;MTCONS_00025584;MTCONS_00025082;MTCONS_00041780;MTCONS_00028118;MTCONS_00031866;MTCONS_00035214;MTCONS_00031867;MTCONS_00035469;MTCONS_00015939;MTCONS_00015490;MTCONS_00011152;MTCONS_00009011;MTCONS_00040709;MTCONS_00001268;MTCONS_00026007;MTCONS_00029021;MTCONS_00014247;MTCONS_00042529;MTCONS_00001267;MTCONS_00030893;MTCONS_00014241;MTCONS_00025582…	K01540+K13885+K01539+K04632+K08043+K05684+K05673+K08048+K08049+K07299+K08045+K05683+K12040+K08041+K00021+K04345
Complement and coagulation cascades	14	53	0.972982	1	ko04610	MTCONS_00004532;MTCONS_00002762;MTCONS_00022817;MTCONS_00002767;MTCONS_00022816;MTCONS_00002765;MTCONS_00002766;MTCONS_00009621;MTCONS_00025010;BMSK0015030.1_dup1;BMSK0005641.1_dup1;BMSK0000892.1_dup1;BMSK0009346.1_dup1;BMSK0012819.1_dup1	K03900+K03910+K03982+K04007+K01324
Taurine and hypotaurine metabolism	3	16	0.973581	1	ko00430	MTCONS_00042435;BMSK0015206.1_dup1;BMSK0004553.1_dup1	K00681+K10712+K18592
Insulin secretion	49	159	0.976554	1	ko04911	MTCONS_00042528;MTCONS_00035472;MTCONS_00025584;MTCONS_00025082;MTCONS_00031074;MTCONS_00041780;MTCONS_00008754;MTCONS_00024155;MTCONS_00035214;MTCONS_00035469;MTCONS_00015939;MTCONS_00053230;MTCONS_00011152;MTCONS_00040709;MTCONS_00001268;MTCONS_00026007;MTCONS_00052955;MTCONS_00008749;MTCONS_00029881;MTCONS_00004143;MTCONS_00006119;MTCONS_00049775;MTCONS_00042529;MTCONS_00001267;MTCONS_00025582…	K01540+K01539+K04632+K15297+K08043+K05858+K04450+K08048+K04936+K08049+K07299+K08045+K04634+K04131+K04560+K04374+K02677+K09048+K16882+K04962+K08041+K04345+K13504
Aldosterone synthesis and secretion	62	197	0.97734	1	ko04925	MTCONS_00042528;MTCONS_00030895;MTCONS_00035472;MTCONS_00025584;MTCONS_00034529;MTCONS_00025082;MTCONS_00051777;MTCONS_00041780;MTCONS_00034056;MTCONS_00038201;MTCONS_00021605;MTCONS_00008754;MTCONS_00024155;MTCONS_00038556;MTCONS_00035214;MTCONS_00035469;MTCONS_00038557;MTCONS_00040021;MTCONS_00015939;MTCONS_00011152;MTCONS_00009011;MTCONS_00001268;MTCONS_00038205;MTCONS_00026007;MTCONS_00052955…	K01540+K13885+K01539+K06070+K04632+K08043+K18050+K04958+K07188+K05858+K04450+K05850+K02183+K08048+K08049+K08045+K04634+K04919+K16056+K04374+K02677+K09048+K08041+K04345
[truncated: 49 more rows]
