# Supplementary material for: Comparative mRNA and LncRNA Analysis of the Molecular Mechanisms Associated With Low Silk Production in Bombyx mori
Source: Front Genet. 2021 Jan 21;11:592128. doi: 10.3389/fgene.2020.592128 (PMC7859555; doi:10.3389/fgene.2020.592128)
Supplement: Supplementary Table 14 — KEGG Pathway Enrichment Analysis of DELs in Qiufeng vs. Baiyu, Qiufeng vs. Nd-sD and Qiufeng vs. Nd. [file Table_14.XLS]

## Sheet: Qiufeng-VS-Baiyu
Data S12 KEGG Pathway Enrichment Analysis of DELs in Qiufeng vs.Baiyu
Pathway	DEGs with pathway annotation (475)	All genes with pathway annotation (18656)	Pvalue	Qvalue	Pathway ID	Genes	KOs
FoxO signaling pathway	17	253	0.000278849	0.0457676	ko04068	MTCONS_00003969;MTCONS_00005054;MTCONS_00005265;BMSK0007530.1_dup1;MTCONS_00011891;MTCONS_00018373;MTCONS_00038025;MTCONS_00013246;MTCONS_00013244;MTCONS_00042449;MTCONS_00009886;MTCONS_00038026;MTCONS_00038703;MTCONS_00040463;BMSK0001547.1_dup1;MTCONS_00042463;BMSK0004265.1_dup1	K07191+K15464+K10146+K10151+K03099+K01596+K05087+K15010+K04368+K01110+K04527+K04371
Insulin signaling pathway	21	369	0.000540858	0.0457676	ko04910	MTCONS_00003969;MTCONS_00011891;MTCONS_00018373;MTCONS_00038025;MTCONS_00013246;MTCONS_00013244;MTCONS_00043080;MTCONS_00014133;BMSK0009941.1_dup1;MTCONS_00018245;MTCONS_00021606;MTCONS_00009886;MTCONS_00038026;MTCONS_00040463;MTCONS_00041082;BMSK0001454.1_dup1;MTCONS_00042463;MTCONS_00033285;BMSK0004265.1_dup1;MTCONS_00052067;MTCONS_00052510	K07191+K03099+K01596+K00665+K06277+K04695+K07204+K07188+K04368+K07203+K04527+K04371+K06086
MicroRNAs in cancer	18	294	0.000571066	0.0457676	ko05206	BMSK0007530.1_dup1;MTCONS_00010878;MTCONS_00011891;MTCONS_00018373;MTCONS_00038025;MTCONS_00013246;MTCONS_00018245;MTCONS_00024692;MTCONS_00009886;MTCONS_00030219;BMSK0015025.1_dup1;MTCONS_00034883;MTCONS_00040463;MTCONS_00041082;BMSK0001547.1_dup1;BMSK0001444.1_dup1;BMSK0001454.1_dup1;MTCONS_00051923	K10151+K20995+K03099+K07204+K11592+K04368+K07203+K01110+K17461+K02599
Jak-STAT signaling pathway	10	115	0.000715119	0.0457676	ko04630	BMSK0007530.1_dup1;MTCONS_00011891;MTCONS_00018373;MTCONS_00038025;MTCONS_00013246;BMSK0009941.1_dup1;MTCONS_00009886;MTCONS_00041082;BMSK0001454.1_dup1;MTCONS_00001246	K10151+K03099+K04695+K07203+K04699
Glioma	11	140	0.000923203	0.047268	ko05214	MTCONS_00011891;MTCONS_00018373;MTCONS_00038025;MTCONS_00013246;MTCONS_00042449;MTCONS_00009886;MTCONS_00040463;MTCONS_00041082;BMSK0001547.1_dup1;BMSK0001454.1_dup1;BMSK0004265.1_dup1	K03099+K05087+K04368+K07203+K01110+K04371
mTOR signaling pathway	18	314	0.00121534	0.0518547	ko04150	MTCONS_00011891;MTCONS_00018373;MTCONS_00038025;MTCONS_00013246;BMSK0009079.1_dup1;MTCONS_00042449;MTCONS_00018245;MTCONS_00009886;BMSK0015069.1_dup1;MTCONS_00040463;MTCONS_00041082;BMSK0001547.1_dup1;BMSK0001454.1_dup1;BMSK0002108.1_dup1;MTCONS_00042463;BMSK0004265.1_dup1;BMSK0004510.1_dup1;BMSK0005000.1_dup1	K03099+K02149+K05087+K07204+K11137+K04368+K07203+K01110+K13780+K04527+K04371+K08269+K10421
Acute myeloid leukemia	9	106	0.00154385	0.0551347	ko05221	MTCONS_00011891;MTCONS_00018373;MTCONS_00038025;MTCONS_00013246;MTCONS_00009886;MTCONS_00040463;MTCONS_00041082;BMSK0001454.1_dup1;BMSK0004265.1_dup1	K03099+K04368+K07203+K04371
Colorectal cancer	10	129	0.00172296	0.0551347	ko05210	MTCONS_00011891;MTCONS_00018373;MTCONS_00038025;MTCONS_00013246;MTCONS_00012896;MTCONS_00009886;MTCONS_00040463;MTCONS_00041082;BMSK0001454.1_dup1;BMSK0004265.1_dup1	K03099+K08736+K04368+K07203+K04371
PI3K-Akt signaling pathway	26	550	0.00195166	0.055514	ko04151	BMSK0005280.1_dup1;MTCONS_00002762;BMSK0007530.1_dup1;MTCONS_00011891;MTCONS_00018373;MTCONS_00038025;MTCONS_00013246;MTCONS_00013244;MTCONS_00042449;MTCONS_00020742;MTCONS_00018245;MTCONS_00009886;MTCONS_00026346;BMSK0012819.1_dup1;BMSK0014384.1_dup1;BMSK0015506.1_dup1;MTCONS_00038026;MTCONS_00040464;MTCONS_00040463;MTCONS_00041082;BMSK0001547.1_dup1;BMSK0001454.1_dup1;MTCONS_00042463;MTCONS_000…	K06584+K03900+K10151+K03099+K01596+K05087+K16340+K07204+K06236+K04368+K07203+K01110+K04527+K04371
Central carbon metabolism in cancer	8	93	0.00256054	0.055764	ko05230	MTCONS_00003969;MTCONS_00040463;MTCONS_00041082;BMSK0001547.1_dup1;BMSK0001454.1_dup1;BMSK0002108.1_dup1;BMSK0003530.1_dup1;BMSK0004265.1_dup1	K07299+K04368+K07203+K01110+K13780+K04371
Phospholipase D signaling pathway	15	258	0.00263927	0.055764	ko04072	MTCONS_00008748;MTCONS_00010049;MTCONS_00011891;MTCONS_00018373;MTCONS_00038025;MTCONS_00013246;MTCONS_00013244;MTCONS_00022106;MTCONS_00023047;MTCONS_00009886;MTCONS_00040463;MTCONS_00041082;BMSK0001454.1_dup1;MTCONS_00042463;BMSK0004265.1_dup1	K05858+K01115+K03099+K00901+K01080+K04368+K07203+K04527+K04371
Prostate cancer	12	184	0.00272335	0.055764	ko05215	MTCONS_00011891;MTCONS_00018373;MTCONS_00038025;MTCONS_00013246;MTCONS_00042449;MTCONS_00009886;MTCONS_00040463;MTCONS_00041082;BMSK0001547.1_dup1;BMSK0001454.1_dup1;MTCONS_00042463;BMSK0004265.1_dup1	K03099+K05087+K04368+K07203+K01110+K05086+K04371
Prolactin signaling pathway	10	138	0.00283177	0.055764	ko04917	BMSK0007530.1_dup1;MTCONS_00011891;MTCONS_00018373;MTCONS_00038025;MTCONS_00013246;BMSK0009941.1_dup1;MTCONS_00009886;MTCONS_00040463;MTCONS_00001246;BMSK0004265.1_dup1	K10151+K03099+K04695+K04368+K04699+K04371
Natural killer cell mediated cytotoxicity	8	96	0.00312148	0.0570785	ko04650	MTCONS_00011891;MTCONS_00018373;MTCONS_00038025;MTCONS_00013246;MTCONS_00020961;MTCONS_00009886;MTCONS_00040463;BMSK0004265.1_dup1	K03099+K06268+K04368+K04371
Renal cell carcinoma	11	166	0.00356841	0.0576509	ko05211	MTCONS_00003969;MTCONS_00011891;MTCONS_00018373;MTCONS_00038025;MTCONS_00013246;MTCONS_00014133;MTCONS_00009886;MTCONS_00040463;BMSK0003184.1_dup1;BMSK0003530.1_dup1;BMSK0004265.1_dup1	K07299+K03099+K06277+K04368+K03873+K04371
Endometrial cancer	9	120	0.00360318	0.0576509	ko05213	MTCONS_00005456;MTCONS_00011891;MTCONS_00018373;MTCONS_00038025;MTCONS_00013246;MTCONS_00009886;MTCONS_00040463;BMSK0001547.1_dup1;BMSK0004265.1_dup1	K05691+K03099+K04368+K01110+K04371
Focal adhesion	23	491	0.00388187	0.0584565	ko04510	BMSK0005280.1_dup1;MTCONS_00002762;MTCONS_00006658;BMSK0007530.1_dup1;MTCONS_00011891;MTCONS_00018373;MTCONS_00038025;MTCONS_00013246;MTCONS_00014133;MTCONS_00016442;MTCONS_00001353;MTCONS_00042449;MTCONS_00009886;MTCONS_00026346;BMSK0012819.1_dup1;BMSK0014384.1_dup1;BMSK0015506.1_dup1;MTCONS_00040464;MTCONS_00040463;BMSK0001547.1_dup1;MTCONS_00001246;MTCONS_00047945;BMSK0004265.1_dup1	K06584+K03900+K05692+K10151+K03099+K06277+K17388+K05087+K06236+K04368+K01110+K04371
Choline metabolism in cancer	14	249	0.00484854	0.068957	ko05231	MTCONS_00010049;MTCONS_00011891;MTCONS_00018373;MTCONS_00038025;MTCONS_00013246;MTCONS_00013244;MTCONS_00022106;MTCONS_00023047;MTCONS_00009886;MTCONS_00040463;MTCONS_00041082;BMSK0001454.1_dup1;BMSK0004265.1_dup1;MTCONS_00049896	K01115+K03099+K00901+K01080+K04368+K07203+K04371+K05748
ErbB signaling pathway	9	131	0.0063879	0.0828709	ko04012	MTCONS_00011891;MTCONS_00018373;MTCONS_00038025;MTCONS_00013246;MTCONS_00009886;MTCONS_00040463;MTCONS_00041082;BMSK0001454.1_dup1;BMSK0004265.1_dup1	K03099+K04368+K07203+K04371
B cell receptor signaling pathway	8	109	0.00672908	0.0828709	ko04662	MTCONS_00011891;MTCONS_00018373;MTCONS_00038025;MTCONS_00013246;MTCONS_00020961;MTCONS_00009886;MTCONS_00040463;BMSK0004265.1_dup1	K03099+K06268+K04368+K04371
Neuroactive ligand-receptor interaction	15	286	0.006798	0.0828709	ko04080	MTCONS_00000308;MTCONS_00004233;MTCONS_00004234;BMSK0006474.1_dup1;MTCONS_00045380;MTCONS_00012896;MTCONS_00050374;MTCONS_00019988;MTCONS_00025963;MTCONS_00022224;BMSK0013430.1_dup1;MTCONS_00034883;MTCONS_00039885;MTCONS_00004803;BMSK0004057.1_dup1	K04306+K04237+K05210+K08375+K04809+K05202+K04615+K04131+K04266
Taurine and hypotaurine metabolism	3	16	0.00717446	0.0834846	ko00430	MTCONS_00042434;BMSK0004557.1_dup1;BMSK0004553.1_dup1	K00681+K18592
Adherens junction	12	211	0.00802934	0.08937	ko04520	MTCONS_00004233;MTCONS_00004234;MTCONS_00005456;MTCONS_00006658;MTCONS_00014666;MTCONS_00014667;MTCONS_00014668;MTCONS_00042449;MTCONS_00042463;BMSK0004265.1_dup1;MTCONS_00049896;MTCONS_00052067	K04237+K05691+K05692+K06082+K05087+K04527+K04371+K05748+K06086
Rap1 signaling pathway	17	349	0.00840867	0.0896925	ko04015	MTCONS_00004233;MTCONS_00004234;BMSK0006474.1_dup1;MTCONS_00006658;MTCONS_00008748;MTCONS_00014666;MTCONS_00014667;MTCONS_00014668;MTCONS_00014133;MTCONS_00042449;MTCONS_00034529;MTCONS_00034530;MTCONS_00040463;MTCONS_00039885;MTCONS_00042463;BMSK0004057.1_dup1;BMSK0004265.1_dup1	K04237+K05210+K05692+K05858+K06082+K06277+K05087+K06070+K04368+K04266+K04527+K04371
Non-small cell lung cancer	7	93	0.00959766	0.0975777	ko05223	MTCONS_00011891;MTCONS_00018373;MTCONS_00038025;MTCONS_00013246;MTCONS_00009886;MTCONS_00040463;BMSK0004265.1_dup1	K03099+K04368+K04371
Fanconi anemia pathway	12	217	0.00991023	0.0975777	ko03460	MTCONS_00012321;MTCONS_00012896;MTCONS_00018508;MTCONS_00018588;MTCONS_00024692;BMSK0013151.1_dup1;BMSK0015069.1_dup1;MTCONS_00038672;MTCONS_00043942;MTCONS_00004803;MTCONS_00053145;MTCONS_00053146	K10848+K15363+K08991+K11137+K02350
Fc epsilon RI signaling pathway	7	96	0.0113223	0.107352	ko04664	MTCONS_00011891;MTCONS_00018373;MTCONS_00038025;MTCONS_00013246;MTCONS_00009886;MTCONS_00040463;BMSK0004265.1_dup1	K03099+K04368+K04371
Dorso-ventral axis formation	10	174	0.0138526	0.122589	ko04320	MTCONS_00010878;MTCONS_00011891;MTCONS_00018373;MTCONS_00038025;MTCONS_00013246;MTCONS_00024268;MTCONS_00009886;MTCONS_00040463;BMSK0004265.1_dup1;MTCONS_00051923	K20995+K03099+K02360+K04368+K04371+K02599
Glycosaminoglycan biosynthesis - heparan sulfate / heparin	4	37	0.0141105	0.122589	ko00534	BMSK0008707.1_dup1;MTCONS_00031070;BMSK0015103.1_dup1;MTCONS_00042615	K02370+K02367+K00733+K02513
Gap junction	10	176	0.0149031	0.122589	ko04540	MTCONS_00008748;BMSK0007680.1_dup1;MTCONS_00011891;MTCONS_00018373;MTCONS_00038025;MTCONS_00013246;MTCONS_00009886;MTCONS_00038201;MTCONS_00040463;BMSK0004265.1_dup1	K05858+K19477+K03099+K04958+K04368+K04371
Chemokine signaling pathway	13	258	0.0153236	0.122589	ko04062	MTCONS_00004233;MTCONS_00004234;MTCONS_00008748;MTCONS_00011891;MTCONS_00018373;MTCONS_00038025;MTCONS_00013246;MTCONS_00016442;MTCONS_00001353;MTCONS_00009886;MTCONS_00037195;MTCONS_00040463;BMSK0004265.1_dup1	K04237+K05858+K03099+K17388+K08291+K04368+K04371
Thyroid hormone signaling pathway	13	258	0.0153236	0.122589	ko04919	MTCONS_00003969;MTCONS_00006658;MTCONS_00008748;MTCONS_00010878;MTCONS_00015713;MTCONS_00025583;MTCONS_00025584;MTCONS_00040463;MTCONS_00041082;BMSK0001454.1_dup1;BMSK0003530.1_dup1;BMSK0004265.1_dup1;MTCONS_00051923	K07299+K05692+K05858+K20995+K15162+K01539+K04368+K07203+K04371+K02599
Endocytosis	19	435	0.0163145	0.126561	ko04144	MTCONS_00031958;MTCONS_00004233;MTCONS_00004234;MTCONS_00011674;MTCONS_00005947;MTCONS_00010049;MTCONS_00042449;MTCONS_00022154;MTCONS_00022161;MTCONS_00023984;MTCONS_00026954;MTCONS_00034936;MTCONS_00036549;MTCONS_00036550;MTCONS_00037195;BMSK0015508.1_dup1;BMSK0015506.1_dup1;MTCONS_00037729;BMSK0002410.1_dup1	K17920+K04237+K11826+K18464+K01115+K05087+K12475+K12474+K11247+K12562+K12471+K08291+K18466+K19475+K12189
T cell receptor signaling pathway	8	129	0.0174781	0.1316	ko04660	MTCONS_00011891;MTCONS_00018373;MTCONS_00038025;MTCONS_00013246;MTCONS_00020961;MTCONS_00009886;MTCONS_00040463;BMSK0004265.1_dup1	K03099+K06268+K04368+K04371
Base excision repair	5	61	0.0193914	0.140005	ko03410	MTCONS_00000308;MTCONS_00005343;BMSK0011933.1_dup1;MTCONS_00037923;MTCONS_00037921	K10772+K02330+K10747+K20813
Proximal tubule bicarbonate reclamation	4	41	0.0199903	0.140005	ko04964	MTCONS_00013244;MTCONS_00025583;MTCONS_00025584;MTCONS_00038026	K01596+K01539
Adipocytokine signaling pathway	6	84	0.0202351	0.140005	ko04920	MTCONS_00003969;MTCONS_00013244;MTCONS_00038026;MTCONS_00041082;BMSK0001454.1_dup1;BMSK0003530.1_dup1	K07191+K07299+K01596+K07203
AMPK signaling pathway	14	300	0.0220846	0.148781	ko04152	MTCONS_00003969;MTCONS_00013244;MTCONS_00043080;MTCONS_00042449;MTCONS_00018245;MTCONS_00021606;MTCONS_00009886;MTCONS_00038026;MTCONS_00040463;MTCONS_00041082;BMSK0001454.1_dup1;MTCONS_00042463;MTCONS_00033285;MTCONS_00052510	K07191+K01596+K00665+K05087+K07204+K07188+K07203+K04527
Glutamatergic synapse	9	166	0.0265276	0.17413	ko04724	BMSK0006474.1_dup1;MTCONS_00008748;MTCONS_00010049;MTCONS_00019988;MTCONS_00020961;MTCONS_00038201;MTCONS_00038703;BMSK0004057.1_dup1;BMSK0004265.1_dup1	K05210+K05858+K01115+K05202+K06268+K04958+K15010+K04371
Long-term depression	6	92	0.0300336	0.192097	ko04730	MTCONS_00008748;BMSK0007680.1_dup1;MTCONS_00042449;MTCONS_00038201;MTCONS_00040463;BMSK0004265.1_dup1	K05858+K19477+K05087+K04958+K04368+K04371
Proteoglycans in cancer	16	374	0.0307655	0.192097	ko05205	MTCONS_00006658;MTCONS_00011891;MTCONS_00018373;MTCONS_00038025;MTCONS_00013246;MTCONS_00016442;MTCONS_00001353;MTCONS_00042449;MTCONS_00009886;MTCONS_00038201;MTCONS_00040463;BMSK0001359.1_dup1;MTCONS_00041082;BMSK0001454.1_dup1;MTCONS_00041881;BMSK0004265.1_dup1	K05692+K03099+K17388+K05087+K04958+K04368+K06226+K07203+K10380+K04371
GnRH signaling pathway	10	199	0.0316156	0.192704	ko04912	MTCONS_00008748;MTCONS_00010049;MTCONS_00011891;MTCONS_00018373;MTCONS_00038025;MTCONS_00013246;MTCONS_00009886;MTCONS_00038201;MTCONS_00040463;BMSK0004265.1_dup1	K05858+K01115+K03099+K04958+K04368+K04371
Long-term potentiation	7	120	0.0338776	0.20169	ko04720	BMSK0006474.1_dup1;MTCONS_00008748;MTCONS_00020961;MTCONS_00038201;MTCONS_00040463;BMSK0004057.1_dup1;BMSK0004265.1_dup1	K05210+K05858+K06268+K04958+K04368+K04371
Pathways in cancer	25	668	0.0360228	0.209587	ko05200	MTCONS_00003969;MTCONS_00005456;MTCONS_00008748;BMSK0007530.1_dup1;MTCONS_00010878;MTCONS_00011891;MTCONS_00018373;MTCONS_00038025;MTCONS_00013246;MTCONS_00012896;MTCONS_00016442;MTCONS_00001353;MTCONS_00042449;MTCONS_00009886;MTCONS_00040463;BMSK0001359.1_dup1;MTCONS_00041082;BMSK0001547.1_dup1;BMSK0001454.1_dup1;MTCONS_00041481;BMSK0003184.1_dup1;BMSK0003530.1_dup1;BMSK0004265.1_dup1;MTCONS_000…	K07299+K05691+K05858+K10151+K20995+K03099+K08736+K17388+K05087+K04368+K06226+K07203+K01110+K04397+K03873+K04371+K02599+K04398
Drug metabolism - other enzymes	12	263	0.0376156	0.211719	ko00983	MTCONS_00015355;MTCONS_00007738;BMSK0006606.1_dup1;MTCONS_00007736;MTCONS_00008813;BMSK0007931.1_dup1;MTCONS_00043080;MTCONS_00046617;BMSK0003260.1_dup1;BMSK0003833.1_dup1;BMSK0004529.1_dup1;BMSK0004789.1_dup1	K00699+K01044+K03927+K01951+K01520+K01195+K00106
Amoebiasis	24	639	0.0380432	0.211719	ko05146	BMSK0005478.1_dup1;MTCONS_00004233;MTCONS_00004234;MTCONS_00008748;BMSK0010841.1_dup1;BMSK0011536.1_dup1;MTCONS_00026346;BMSK0012819.1_dup1;MTCONS_00028532;MTCONS_00028533;MTCONS_00028534;MTCONS_00028541;MTCONS_00028549;BMSK0012982.1_dup1;MTCONS_00030748;BMSK0014384.1_dup1;MTCONS_00038695;BMSK0015069.1_dup1;BMSK0015506.1_dup1;MTCONS_00040464;BMSK0003052.1_dup1;MTCONS_00001246;BMSK0003464.1_dup1;M…	K10955+K05858+K06236+K13963
HIF-1 signaling pathway	9	183	0.0450282	0.24526	ko04066	MTCONS_00003969;MTCONS_00042449;MTCONS_00040463;MTCONS_00041082;BMSK0001454.1_dup1;MTCONS_00042463;BMSK0003184.1_dup1;BMSK0003530.1_dup1;BMSK0004265.1_dup1	K07299+K05087+K04368+K07203+K04527+K03873+K04371
Type II diabetes mellitus	6	103	0.0479257	0.255604	ko04930	MTCONS_00003969;BMSK0009941.1_dup1;MTCONS_00041082;BMSK0001454.1_dup1;MTCONS_00042463;BMSK0004265.1_dup1	K07191+K04695+K07203+K04527+K04371
Alcoholism	10	219	0.05434	0.280783	ko05034	BMSK0006474.1_dup1;MTCONS_00011891;MTCONS_00018373;MTCONS_00038025;MTCONS_00013246;MTCONS_00009886;MTCONS_00040463;MTCONS_00039885;BMSK0004057.1_dup1;BMSK0004265.1_dup1	K05210+K03099+K04368+K04266+K04371
HTLV-I infection	13	310	0.0548405	0.280783	ko05166	MTCONS_00003969;MTCONS_00005343;BMSK0007530.1_dup1;BMSK0009434.1_dup1;BMSK0010451.1_dup1;MTCONS_00020961;MTCONS_00023268;MTCONS_00023272;MTCONS_00040463;BMSK0001547.1_dup1;MTCONS_00043479;BMSK0003530.1_dup1;BMSK0004265.1_dup1	K07299+K02330+K10151+K15306+K03348+K06268+K15309+K04368+K01110+K03355+K04371
Regulation of actin cytoskeleton	15	375	0.0576724	0.289493	ko04810	BMSK0005280.1_dup1;MTCONS_00006658;MTCONS_00011891;MTCONS_00018373;MTCONS_00038025;MTCONS_00013246;MTCONS_00012998;MTCONS_00016442;MTCONS_00001353;MTCONS_00009886;BMSK0013430.1_dup1;MTCONS_00040463;MTCONS_00042463;BMSK0004265.1_dup1;MTCONS_00049896	K06584+K05692+K03099+K05769+K17388+K04131+K04368+K05086+K04371+K05748
Chronic myeloid leukemia	7	136	0.0593091	0.291983	ko05220	MTCONS_00011891;MTCONS_00018373;MTCONS_00038025;MTCONS_00013246;MTCONS_00009886;MTCONS_00040463;BMSK0004265.1_dup1	K03099+K04368+K04371
Platelet activation	15	381	0.0642546	0.305099	ko04611	MTCONS_00002762;MTCONS_00006658;MTCONS_00008748;BMSK0007680.1_dup1;MTCONS_00016442;MTCONS_00001353;MTCONS_00026346;BMSK0012819.1_dup1;BMSK0014384.1_dup1;BMSK0015506.1_dup1;MTCONS_00038201;MTCONS_00040464;MTCONS_00001246;MTCONS_00047945;BMSK0004265.1_dup1	K03900+K05692+K05858+K19477+K17388+K06236+K04958+K04371
Regulation of autophagy	13	318	0.0643568	0.305099	ko04140	MTCONS_00015355;MTCONS_00005054;BMSK0007931.1_dup1;MTCONS_00042449;MTCONS_00018245;MTCONS_00034797;MTCONS_00038201;MTCONS_00040463;MTCONS_00041082;BMSK0001547.1_dup1;BMSK0001454.1_dup1;BMSK0004265.1_dup1;BMSK0004510.1_dup1	K08337+K15464+K05087+K07204+K17906+K04958+K04368+K07203+K01110+K04371+K08269
RNA degradation	8	168	0.0659824	0.307118	ko03018	BMSK0005493.1_dup1;MTCONS_00036919;MTCONS_00032508;BMSK0013989.1_dup1;MTCONS_00035682;BMSK0015166.1_dup1;BMSK0001149.1_dup1;MTCONS_00041390	K12600+K03654+K00962+K07573+K04077+K12616
Arrhythmogenic right ventricular cardiomyopathy (ARVC)	6	113	0.0689086	0.312846	ko05412	BMSK0005280.1_dup1;MTCONS_00005456;MTCONS_00006658;BMSK0011301.1_dup1;BMSK0011083.1_dup1;MTCONS_00049617	K06584+K05691+K05692+K10366+K06265
Hepatitis C	8	170	0.0696572	0.312846	ko05160	MTCONS_00011891;MTCONS_00018373;MTCONS_00038025;MTCONS_00013246;MTCONS_00009886;MTCONS_00040463;BMSK0004265.1_dup1;BMSK0004770.1_dup1	K03099+K04368+K04371+K04398
Estrogen signaling pathway	10	232	0.0737912	0.32086	ko04915	MTCONS_00008748;MTCONS_00011891;MTCONS_00018373;MTCONS_00038025;MTCONS_00013246;MTCONS_00025963;MTCONS_00009886;MTCONS_00038201;MTCONS_00040463;BMSK0004265.1_dup1	K05858+K03099+K04615+K04958+K04368+K04371
Viral myocarditis	5	88	0.0739481	0.32086	ko05416	MTCONS_00006658;BMSK0011301.1_dup1;BMSK0011083.1_dup1;MTCONS_00049617;BMSK0004770.1_dup1	K05692+K10366+K06265+K04398
African trypanosomiasis	2	18	0.0756839	0.322918	ko05143	MTCONS_00008748;BMSK0014536.1_dup1	K05858+K00463
Protein processing in endoplasmic reticulum	12	300	0.0832073	0.344727	ko04141	MTCONS_00004942;BMSK0009435.1_dup1;MTCONS_00010872;BMSK0013847.1_dup1;BMSK0014401.1_dup1;BMSK0015594.1_dup1;BMSK0015595.1_dup1;BMSK0015711.1_dup1;BMSK0015709.1_dup1;BMSK0015592.1_dup1;BMSK0001459.1_dup1;BMSK0002483.1_dup1	K10666+K09586+K14000+K09582+K04571+K09542+K10597+K09584
Salivary secretion	8	177	0.0834887	0.344727	ko04970	MTCONS_00008748;MTCONS_00008771;BMSK0007680.1_dup1;MTCONS_00025583;MTCONS_00025584;BMSK0013430.1_dup1;MTCONS_00034883;MTCONS_00038201	K05858+K13912+K19477+K01539+K04131+K04963+K04958
Alzheimer's disease	13	336	0.0895985	0.364083	ko05010	MTCONS_00000308;MTCONS_00015355;BMSK0006474.1_dup1;MTCONS_00008748;MTCONS_00020961;MTCONS_00034883;MTCONS_00038201;BMSK0001373.1_dup1;BMSK0001445.1_dup1;MTCONS_00041481;BMSK0004057.1_dup1;BMSK0004265.1_dup1;BMSK0004770.1_dup1	K06704+K00234+K05210+K05858+K06268+K04963+K04958+K03934+K04397+K04371+K04398
Systemic lupus erythematosus	4	67	0.0911919	0.364768	ko05322	BMSK0006474.1_dup1;BMSK0009073.1_dup1;BMSK0014362.1_dup1;BMSK0004057.1_dup1	K05210+K11088+K11087
Ras signaling pathway	15	403	0.0926345	0.364837	ko04014	BMSK0006474.1_dup1;MTCONS_00010049;MTCONS_00011891;MTCONS_00018373;MTCONS_00038025;MTCONS_00013246;MTCONS_00042449;BMSK0010643.1_dup1;MTCONS_00020742;MTCONS_00009886;MTCONS_00040463;MTCONS_00042463;BMSK0004057.1_dup1;BMSK0004052.1_dup1;BMSK0004265.1_dup1	K05210+K01115+K03099+K05087+K19613+K04368+K04527+K04352+K04371
Fatty acid biosynthesis	5	95	0.0951201	0.368951	ko00061	MTCONS_00043080;MTCONS_00009886;MTCONS_00040463;MTCONS_00033285;MTCONS_00052510	K00665
Nicotinate and nicotinamide metabolism	3	44	0.101134	0.386421	ko00760	BMSK0008750.1_dup1;BMSK0015105.1_dup1;MTCONS_00039608	K00323+K06210+K10524
Mismatch repair	3	45	0.106416	0.400625	ko03430	MTCONS_00012896;BMSK0008846.1_dup1;BMSK0011933.1_dup1	K08736+K10755+K10747
Glucagon signaling pathway	7	158	0.109475	0.406169	ko04922	MTCONS_00003969;MTCONS_00008748;MTCONS_00013244;MTCONS_00020961;MTCONS_00038201;MTCONS_00038026;BMSK0003530.1_dup1	K07299+K05858+K01596+K06268+K04958
cGMP-PKG signaling pathway	11	284	0.111266	0.406915	ko04022	MTCONS_00008748;BMSK0007680.1_dup1;MTCONS_00016442;MTCONS_00001353;MTCONS_00020961;MTCONS_00025583;MTCONS_00025584;MTCONS_00038201;MTCONS_00040463;MTCONS_00042463;BMSK0004265.1_dup1	K05858+K19477+K17388+K06268+K01539+K04958+K04368+K04527+K04371
Oxytocin signaling pathway	9	222	0.114979	0.409995	ko04921	MTCONS_00006658;MTCONS_00008748;MTCONS_00016442;MTCONS_00001353;MTCONS_00020961;MTCONS_00034883;MTCONS_00038201;MTCONS_00040463;BMSK0004265.1_dup1	K05692+K05858+K17388+K06268+K04963+K04958+K04368+K04371
Sulfur metabolism	2	23	0.115311	0.409995	ko00920	MTCONS_00028166;MTCONS_00044802	K13811+K00387
Monobactam biosynthesis	1	5	0.120997	0.419244	ko00261	MTCONS_00028166	K13811
Phototransduction - fly	6	132	0.121188	0.419244	ko04745	MTCONS_00004220;MTCONS_00006658;MTCONS_00008748;MTCONS_00034936;MTCONS_00038201;MTCONS_00038672	K13806+K05692+K05858+K08834+K04958+K13807
Glycerophospholipid metabolism	10	258	0.124334	0.424394	ko00564	MTCONS_00010049;MTCONS_00013244;MTCONS_00019988;MTCONS_00022106;MTCONS_00023047;MTCONS_00043050;MTCONS_00044177;MTCONS_00044173;MTCONS_00044174;BMSK0003260.1_dup1	K01115+K00901+K13506+K01080+K08729+K15728+K01049
Aldosterone synthesis and secretion	8	197	0.131205	0.441953	ko04925	MTCONS_00004220;MTCONS_00008748;MTCONS_00021606;MTCONS_00025583;MTCONS_00025584;MTCONS_00034529;MTCONS_00034530;MTCONS_00038201	K13806+K05858+K07188+K01539+K06070+K04958
Neurotrophin signaling pathway	8	202	0.144952	0.466968	ko04722	MTCONS_00011891;MTCONS_00018373;MTCONS_00038025;MTCONS_00013246;MTCONS_00014133;MTCONS_00009886;MTCONS_00040463;BMSK0004265.1_dup1	K03099+K06277+K04368+K04371
Hepatitis B	8	202	0.144952	0.466968	ko05161	MTCONS_00011891;MTCONS_00018373;MTCONS_00038025;MTCONS_00013246;MTCONS_00009886;MTCONS_00040463;BMSK0004265.1_dup1;BMSK0004770.1_dup1	K03099+K04368+K04371+K04398
Melanoma	4	80	0.146894	0.466968	ko05218	MTCONS_00042449;MTCONS_00040463;BMSK0001547.1_dup1;BMSK0004265.1_dup1	K05087+K04368+K01110+K04371
Endocrine and other factor-regulated calcium reabsorption	4	80	0.146894	0.466968	ko04961	MTCONS_00011674;MTCONS_00008748;MTCONS_00025583;MTCONS_00025584	K11826+K05858+K01539
NOD-like receptor signaling pathway	6	140	0.147752	0.466968	ko04621	MTCONS_00008748;MTCONS_00013244;MTCONS_00038201;BMSK0001909.1_dup1;BMSK0004265.1_dup1;BMSK0004770.1_dup1	K05858+K12800+K04958+K17820+K04371+K04398
Nucleotide excision repair	9	236	0.149664	0.467245	ko03420	MTCONS_00012321;MTCONS_00012896;BMSK0008846.1_dup1;MTCONS_00018508;MTCONS_00018588;BMSK0011933.1_dup1;MTCONS_00038672;MTCONS_00043942;MTCONS_00004803	K10848+K10755+K10747
Insulin resistance	8	205	0.153529	0.473534	ko04931	MTCONS_00003969;MTCONS_00013244;MTCONS_00038026;MTCONS_00041082;BMSK0001547.1_dup1;BMSK0001454.1_dup1;MTCONS_00042463;BMSK0003530.1_dup1	K07191+K07299+K01596+K07203+K01110+K04527
Legionellosis	4	83	0.161283	0.491193	ko05134	MTCONS_00005054;BMSK0001149.1_dup1;MTCONS_00041481;BMSK0004770.1_dup1	K15464+K04077+K04397+K04398
Fc gamma R-mediated phagocytosis	7	176	0.163091	0.491193	ko04666	MTCONS_00010049;MTCONS_00022106;MTCONS_00023047;MTCONS_00034936;MTCONS_00040463;BMSK0004265.1_dup1;MTCONS_00049896	K01115+K01080+K12562+K04368+K04371+K05748
Glycosaminoglycan degradation	2	29	0.167941	0.493603	ko00531	BMSK0007868.1_dup1;BMSK0004529.1_dup1	K01135+K01195
Metabolic pathways	73	2569	0.169028	0.493603	ko01100	BMSK0000469.1_dup1;MTCONS_00015355;BMSK0006131.1_dup1;MTCONS_00007019;MTCONS_00007020;MTCONS_00007738;BMSK0006606.1_dup1;MTCONS_00007736;MTCONS_00009278;MTCONS_00008748;MTCONS_00008813;MTCONS_00009088;MTCONS_00011093;BMSK0007489.1_dup1;MTCONS_00010049;BMSK0007868.1_dup1;BMSK0007931.1_dup1;MTCONS_00012321;MTCONS_00013244;MTCONS_00012998;MTCONS_00013819;MTCONS_00043080;BMSK0008750.1_dup1;BMSK000870…	K00500+K00699+K00234+K00736+K06125+K01044+K17108+K05858+K15779+K00923+K01115+K01135+K01587+K01596+K00901+K00489+K00764+K00665+K01951+K00323+K02370+K02149+K00505+K05290+K13506+K00248+K00804+K01080+K01784+K21456+K13811+K00281+K08729+K14464+K02367+K00463+K01106+K00733+K06210+K10524+K01110+K03934+K00079+K00681+K10572+K15728+K00387+K01520+K01487+K01195+K02318+K18592+K12354+K02258+K00106+K00949
Sphingolipid signaling pathway	7	178	0.169676	0.493603	ko04071	MTCONS_00008748;MTCONS_00010049;MTCONS_00016442;MTCONS_00001353;MTCONS_00040463;BMSK0001547.1_dup1;BMSK0004265.1_dup1	K05858+K01115+K17388+K04368+K01110+K04371
Nicotine addiction	3	57	0.177032	0.498149	ko05033	BMSK0006474.1_dup1;MTCONS_00050374;BMSK0004057.1_dup1	K05210+K04809
Prion diseases	3	57	0.177032	0.498149	ko05020	MTCONS_00040463;BMSK0004265.1_dup1;MTCONS_00051923	K04368+K04371+K02599
Bladder cancer	2	30	0.177076	0.498149	ko05219	MTCONS_00040463;BMSK0004265.1_dup1	K04368+K04371
Cholinergic synapse	7	182	0.183186	0.502924	ko04725	MTCONS_00008748;MTCONS_00050374;BMSK0013430.1_dup1;MTCONS_00038201;MTCONS_00040463;BMSK0003260.1_dup1;BMSK0004265.1_dup1	K05858+K04809+K04131+K04958+K04368+K01049+K04371
Primary bile acid biosynthesis	1	8	0.186464	0.502924	ko00120	MTCONS_00012998	K00489
Phenylalanine, tyrosine and tryptophan biosynthesis	1	8	0.186464	0.502924	ko00400	BMSK0000469.1_dup1	K00500
Circadian entrainment	7	183	0.186632	0.502924	ko04713	BMSK0006474.1_dup1;MTCONS_00008748;BMSK0007680.1_dup1;MTCONS_00034883;MTCONS_00038201;BMSK0004057.1_dup1;BMSK0004265.1_dup1	K05210+K05858+K19477+K04963+K04958+K04371
Gastric acid secretion	5	123	0.204827	0.535812	ko04971	MTCONS_00008748;MTCONS_00025583;MTCONS_00025584;BMSK0013430.1_dup1;MTCONS_00038201	K05858+K01539+K04131+K04958
Renin secretion	5	123	0.204827	0.535812	ko04924	MTCONS_00019907;MTCONS_00008748;BMSK0007680.1_dup1;MTCONS_00020961;MTCONS_00038201	K05030+K05858+K19477+K06268+K04958
ECM-receptor interaction	10	290	0.206643	0.535812	ko04512	BMSK0005280.1_dup1;MTCONS_00002762;BMSK0011083.1_dup1;MTCONS_00026346;BMSK0012819.1_dup1;BMSK0014384.1_dup1;BMSK0015506.1_dup1;MTCONS_00040464;MTCONS_00001246;MTCONS_00047945	K06584+K03900+K06265+K06236
Aldosterone-regulated sodium reabsorption	4	92	0.207208	0.535812	ko04960	MTCONS_00025583;MTCONS_00025584;MTCONS_00042463;BMSK0004265.1_dup1	K01539+K04527+K04371
Glycerolipid metabolism	7	190	0.211473	0.536848	ko00561	MTCONS_00013244;MTCONS_00019988;MTCONS_00022106;MTCONS_00023047;MTCONS_00044177;MTCONS_00044173;MTCONS_00044174	K00901+K13506+K01080+K15728
Pancreatic cancer	4	93	0.212531	0.536848	ko05212	MTCONS_00040463;MTCONS_00041082;BMSK0001454.1_dup1;BMSK0004265.1_dup1	K04368+K07203+K04371
PPAR signaling pathway	5	125	0.2139	0.536848	ko03320	MTCONS_00006658;MTCONS_00013244;MTCONS_00012998;MTCONS_00038026;MTCONS_00052067	K10226+K01596+K00489+K06086
mRNA surveillance pathway	10	294	0.21828	0.541126	ko03015	BMSK0000339.1_dup1;MTCONS_00003142;MTCONS_00011674;MTCONS_00012343;BMSK0009107.1_dup1;MTCONS_00023116;BMSK0015506.1_dup1;MTCONS_00040464;BMSK0001359.1_dup1;BMSK0004053.1_dup1	K13171+K11124+K14401+K12812+K14396+K15542
Insulin secretion	6	159	0.219832	0.541126	ko04911	MTCONS_00003969;MTCONS_00008748;MTCONS_00025583;MTCONS_00025584;BMSK0013430.1_dup1;BMSK0003530.1_dup1	K07299+K05858+K01539+K04131
cAMP signaling pathway	13	402	0.227028	0.553516	ko04024	BMSK0006474.1_dup1;MTCONS_00010049;MTCONS_00016442;MTCONS_00001353;MTCONS_00021606;MTCONS_00025583;MTCONS_00025584;MTCONS_00025963;MTCONS_00012742;MTCONS_00040463;MTCONS_00039885;BMSK0004057.1_dup1;BMSK0004265.1_dup1	K05210+K01115+K17388+K07188+K01539+K04615+K04953+K04368+K04266+K04371
Pertussis	3	65	0.229577	0.554451	ko05133	MTCONS_00013244;MTCONS_00041481;BMSK0004265.1_dup1	K12800+K04397+K04371
Thyroid hormone synthesis	5	130	0.237111	0.567294	ko04918	MTCONS_00008748;MTCONS_00025583;MTCONS_00025584;BMSK0013847.1_dup1;MTCONS_00038201	K05858+K01539+K09582+K04958
Apoptosis	7	199	0.245065	0.57589	ko04210	MTCONS_00006658;MTCONS_00012858;MTCONS_00038201;MTCONS_00040463;MTCONS_00041481;BMSK0004265.1_dup1;BMSK0004770.1_dup1	K05692+K04727+K04958+K04368+K04397+K04371+K04398
Sphingolipid metabolism	4	99	0.245203	0.57589	ko00600	MTCONS_00009278;MTCONS_00022106;MTCONS_00023047;MTCONS_00052543	K17108+K01080+K12354
Axon guidance	9	273	0.261713	0.608265	ko04360	MTCONS_00004233;MTCONS_00004234;MTCONS_00016442;MTCONS_00001353;MTCONS_00020961;BMSK0001359.1_dup1;MTCONS_00045687;BMSK0004052.1_dup1;BMSK0004265.1_dup1	K04237+K17388+K06268+K06226+K06842+K04352+K04371
Ether lipid metabolism	3	70	0.26374	0.608265	ko00565	MTCONS_00010049;MTCONS_00022106;MTCONS_00023047	K01115+K01080
TNF signaling pathway	4	103	0.267567	0.611583	ko04668	MTCONS_00040463;MTCONS_00041481;BMSK0004265.1_dup1;BMSK0004770.1_dup1	K04368+K04397+K04371+K04398
p53 signaling pathway	4	104	0.273217	0.618969	ko04115	MTCONS_00005265;BMSK0007530.1_dup1;BMSK0001547.1_dup1;BMSK0004770.1_dup1	K10146+K10151+K01110+K04398
Hedgehog signaling pathway	3	72	0.277583	0.623344	ko04340	BMSK0007530.1_dup1;MTCONS_00023177;BMSK0001359.1_dup1	K10151+K06232+K06226
Huntington's disease	15	498	0.289057	0.640149	ko05016	MTCONS_00015355;MTCONS_00011674;BMSK0006474.1_dup1;BMSK0006834.1_dup1;MTCONS_00008748;MTCONS_00010648;MTCONS_00012998;MTCONS_00002596;BMSK0011026.1_dup1;MTCONS_00024430;MTCONS_00038201;BMSK0001373.1_dup1;BMSK0001445.1_dup1;BMSK0004057.1_dup1;BMSK0004770.1_dup1	K00234+K11826+K05210+K10408+K05858+K03129+K04958+K03934+K04398
Cutin, suberine and wax biosynthesis	2	42	0.290067	0.640149	ko00073	MTCONS_00032508;BMSK0013989.1_dup1	K13356
Wnt signaling pathway	8	247	0.294607	0.644611	ko04310	MTCONS_00015355;MTCONS_00008748;BMSK0007530.1_dup1;BMSK0007931.1_dup1;MTCONS_00016442;MTCONS_00001353;MTCONS_00020961;MTCONS_00044893	K04511+K05858+K10151+K17388+K06268+K01691
Fatty acid metabolism	7	214	0.304258	0.657105	ko01212	MTCONS_00006658;MTCONS_00043080;BMSK0010280.1_dup1;MTCONS_00009886;MTCONS_00040463;MTCONS_00033285;MTCONS_00052510	K10226+K00665+K00248
Arachidonic acid metabolism	3	76	0.305451	0.657105	ko00590	BMSK0002084.1_dup1;BMSK0004557.1_dup1;BMSK0004553.1_dup1	K00079+K18592
Oocyte meiosis	7	216	0.312377	0.658632	ko04114	MTCONS_00042449;BMSK0010451.1_dup1;MTCONS_00020961;MTCONS_00038201;MTCONS_00040463;MTCONS_00043479;BMSK0004265.1_dup1	K05087+K03348+K06268+K04958+K04368+K03355+K04371
Serotonergic synapse	4	111	0.313239	0.658632	ko04726	MTCONS_00008748;MTCONS_00038201;MTCONS_00040463;BMSK0004265.1_dup1	K05858+K04958+K04368+K04371
Bile secretion	5	146	0.315164	0.658632	ko04976	MTCONS_00003969;MTCONS_00012998;MTCONS_00025583;MTCONS_00025584;BMSK0003530.1_dup1	K07299+K00489+K01539
Lysine degradation	7	217	0.316452	0.658632	ko00310	MTCONS_00012356;MTCONS_00021780;MTCONS_00032495;MTCONS_00025963;MTCONS_00016441;MTCONS_00037517;MTCONS_00048275	K11433+K20796+K11422+K15588+K09186
MAPK signaling pathway - fly	10	327	0.322586	0.665983	ko04013	MTCONS_00011891;MTCONS_00018373;MTCONS_00038025;MTCONS_00013246;MTCONS_00042449;MTCONS_00009886;MTCONS_00040463;BMSK0002865.1_dup1;BMSK0004052.1_dup1;BMSK0004265.1_dup1	K03099+K05088+K04368+K17512+K04352+K04371
Notch signaling pathway	5	148	0.325188	0.665986	ko04330	MTCONS_00011674;BMSK0007031.1_dup1;MTCONS_00010878;MTCONS_00012343;MTCONS_00051923	K06065+K06057+K20995+K02599
VEGF signaling pathway	3	80	0.333425	0.674305	ko04370	MTCONS_00020961;MTCONS_00040463;BMSK0004265.1_dup1	K06268+K04368+K04371
Salmonella infection	5	150	0.335246	0.674305	ko05132	MTCONS_00006658;MTCONS_00016442;MTCONS_00001353;BMSK0004265.1_dup1;MTCONS_00049896	K05692+K17388+K04371+K05748
Mineral absorption	2	47	0.337152	0.674305	ko04978	MTCONS_00025583;MTCONS_00025584	K01539
Glycosylphosphatidylinositol(GPI)-anchor biosynthesis	3	83	0.354384	0.703273	ko00563	MTCONS_00018508;MTCONS_00030158;MTCONS_00016441	K05290
Steroid hormone biosynthesis	4	119	0.359534	0.708005	ko00140	MTCONS_00015355;MTCONS_00008813;BMSK0007931.1_dup1;MTCONS_00012998	K00699+K00489
Influenza A	7	230	0.370103	0.723255	ko05164	MTCONS_00006658;MTCONS_00013244;BMSK0009107.1_dup1;MTCONS_00023116;MTCONS_00040463;BMSK0004265.1_dup1;MTCONS_00052799	K05692+K12800+K12812+K14396+K04368+K04371+K15043+K15042
Vascular smooth muscle contraction	7	232	0.378429	0.733922	ko04270	MTCONS_00008748;MTCONS_00016442;MTCONS_00001353;MTCONS_00038201;MTCONS_00040463;MTCONS_00039885;BMSK0004265.1_dup1	K05858+K17388+K04958+K04368+K04266+K04371
Thyroid cancer	2	52	0.383259	0.737023	ko05216	MTCONS_00040463;BMSK0004265.1_dup1	K04368+K04371
Chemical carcinogenesis	5	160	0.385786	0.737023	ko05204	MTCONS_00015355;MTCONS_00008813;BMSK0007931.1_dup1;MTCONS_00050374;BMSK0002084.1_dup1	K00699+K04809+K00079
Complement and coagulation cascades	2	53	0.392321	0.743958	ko04610	MTCONS_00002762;BMSK0012819.1_dup1	K03900
Porphyrin and chlorophyll metabolism	4	126	0.400008	0.74525	ko00860	MTCONS_00015355;MTCONS_00008813;BMSK0007931.1_dup1;BMSK0004529.1_dup1	K00699+K01195
Alanine, aspartate and glutamate metabolism	2	54	0.401323	0.74525	ko00250	MTCONS_00013819;MTCONS_00047984	K00764+K00272
Ubiquinone and other terpenoid-quinone biosynthesis	2	55	0.410261	0.74525	ko00130	MTCONS_00007019;MTCONS_00007020	K06125
MAPK signaling pathway	11	391	0.411182	0.74525	ko04010	MTCONS_00011891;MTCONS_00018373;MTCONS_00038025;MTCONS_00013246;MTCONS_00042449;MTCONS_00020961;MTCONS_00009886;MTCONS_00040463;MTCONS_00042463;BMSK0004052.1_dup1;BMSK0004265.1_dup1	K03099+K05087+K06268+K04368+K04527+K04352+K04371
Citrate cycle (TCA cycle)	4	128	0.411503	0.74525	ko00020	MTCONS_00015355;MTCONS_00013244;MTCONS_00038026;BMSK0001373.1_dup1	K00234+K01596
Glycolysis / Gluconeogenesis	3	92	0.416543	0.74525	ko00010	MTCONS_00009088;MTCONS_00013244;MTCONS_00038026	K15779+K01596
Glutathione metabolism	4	129	0.417234	0.74525	ko00480	MTCONS_00025353;MTCONS_00042434;BMSK0004557.1_dup1;BMSK0004553.1_dup1	K21456+K00681+K18592
Synaptic vesicle cycle	5	167	0.42109	0.74525	ko04721	MTCONS_00011674;MTCONS_00010648;BMSK0009079.1_dup1;MTCONS_00024430;MTCONS_00052543	K11826+K05038+K02149
Toll-like receptor signaling pathway	3	93	0.423343	0.74525	ko04620	MTCONS_00040463;BMSK0004265.1_dup1;BMSK0004770.1_dup1	K04368+K04371+K04398
Shigellosis	5	168	0.426109	0.74525	ko05131	MTCONS_00006658;MTCONS_00016442;MTCONS_00001353;BMSK0004265.1_dup1;MTCONS_00049896	K05692+K17388+K04371+K05748
Insect hormone biosynthesis	2	57	0.427937	0.74525	ko00981	BMSK0010775.1_dup1;BMSK0003260.1_dup1	K14939+K01063
Taste transduction	2	57	0.427937	0.74525	ko04742	MTCONS_00025963;BMSK0013430.1_dup1	K04615+K04131
Hippo signaling pathway	6	207	0.43222	0.747623	ko04390	BMSK0000373.1_dup1;MTCONS_00004233;MTCONS_00004234;MTCONS_00005456;MTCONS_00006658;BMSK0007530.1_dup1	K06091+K04237+K05691+K05692+K10151
Phosphatidylinositol signaling system	8	284	0.436323	0.748456	ko04070	MTCONS_00008748;MTCONS_00011093;BMSK0007489.1_dup1;MTCONS_00013244;MTCONS_00036528;MTCONS_00038201;BMSK0001547.1_dup1;BMSK0002410.1_dup1	K05858+K00923+K00901+K01106+K04958+K01110+K10572
Hypertrophic cardiomyopathy (HCM)	5	171	0.441114	0.748456	ko05410	BMSK0005280.1_dup1;MTCONS_00006658;BMSK0011301.1_dup1;BMSK0011083.1_dup1;MTCONS_00049617	K06584+K05692+K10366+K06265
Calcium signaling pathway	7	248	0.445003	0.748456	ko04020	MTCONS_00008748;MTCONS_00050374;MTCONS_00020961;BMSK0013430.1_dup1;MTCONS_00034883;MTCONS_00038201;MTCONS_00039885	K05858+K04809+K06268+K04131+K04963+K04958+K04266
Progesterone-mediated oocyte maturation	5	172	0.446095	0.748456	ko04914	MTCONS_00042449;BMSK0010451.1_dup1;MTCONS_00040463;MTCONS_00043479;BMSK0004265.1_dup1	K05087+K03348+K04368+K03355+K04371
Selenocompound metabolism	1	23	0.447632	0.748456	ko00450	MTCONS_00028166	K13811
Hippo signaling pathway - fly	6	211	0.450243	0.748456	ko04391	BMSK0000373.1_dup1;MTCONS_00004233;MTCONS_00004234;MTCONS_00006658;MTCONS_00016442;MTCONS_00001353	K06091+K04237+K05692+K16672
Glycosaminoglycan biosynthesis - chondroitin sulfate / dermatan sulfate	1	25	0.475436	0.785237	ko00532	BMSK0015103.1_dup1	K00733
Retrograde endocannabinoid signaling	5	180	0.485497	0.796712	ko04723	MTCONS_00004220;MTCONS_00008748;MTCONS_00038201;BMSK0001445.1_dup1;BMSK0004265.1_dup1	K13806+K05858+K04958+K03934+K04371
Osteoclast differentiation	3	103	0.489622	0.798364	ko04380	MTCONS_00020961;MTCONS_00040463;BMSK0004265.1_dup1	K06268+K04368+K04371
Inositol phosphate metabolism	6	221	0.494675	0.8015	ko00562	MTCONS_00008748;MTCONS_00011093;BMSK0007489.1_dup1;MTCONS_00036528;BMSK0001547.1_dup1;BMSK0002410.1_dup1	K05858+K00923+K01106+K01110+K10572
Tight junction	9	343	0.510879	0.808121	ko04530	BMSK0000373.1_dup1;MTCONS_00004233;MTCONS_00004234;MTCONS_00006658;MTCONS_00016442;MTCONS_00001353;BMSK0009763.1_dup1;BMSK0009766.1_dup1;MTCONS_00021541	K06091+K04237+K05692+K17388+K10352+K06105
Pentose and glucuronate interconversions	4	146	0.51195	0.808121	ko00040	MTCONS_00015355;MTCONS_00008813;BMSK0007931.1_dup1;BMSK0004529.1_dup1	K00699+K01195
Purine metabolism	7	265	0.514266	0.808121	ko00230	MTCONS_00009088;MTCONS_00012321;MTCONS_00013819;MTCONS_00043080;MTCONS_00028166;MTCONS_00048382;BMSK0004789.1_dup1	K15779+K01587+K00764+K01951+K13811+K01487+K00106
Dilated cardiomyopathy	5	186	0.514392	0.808121	ko05414	BMSK0005280.1_dup1;MTCONS_00006658;BMSK0011301.1_dup1;BMSK0011083.1_dup1;MTCONS_00049617	K06584+K05692+K10366+K06265
Thiamine metabolism	1	28	0.514546	0.808121	ko00730	MTCONS_00053095	K00949
Retinol metabolism	4	148	0.522652	0.815846	ko00830	MTCONS_00015355;MTCONS_00008813;BMSK0007931.1_dup1;MTCONS_00044858	K00699+K15734
Cytosolic DNA-sensing pathway	2	69	0.527565	0.818526	ko04623	BMSK0008186.1_dup1;MTCONS_00015248	K03023+K17834
Melanogenesis	4	150	0.53324	0.822346	ko04916	MTCONS_00008748;BMSK0009475.1_dup1;MTCONS_00040463;BMSK0004265.1_dup1	K05858+K00505+K04368+K04371
Spliceosome	8	311	0.538332	0.825227	ko03040	BMSK0005458.1_dup1;MTCONS_00010648;BMSK0009073.1_dup1;BMSK0009107.1_dup1;MTCONS_00026905;BMSK0014362.1_dup1;MTCONS_00049896;MTCONS_00052543	K09567+K12852+K11088+K12812+K12887+K11087+K12831
Metabolism of xenobiotics by cytochrome P450	4	153	0.548901	0.829357	ko00980	MTCONS_00015355;MTCONS_00008813;BMSK0007931.1_dup1;BMSK0002084.1_dup1	K00699+K00079
Collecting duct acid secretion	1	31	0.550745	0.829357	ko04966	BMSK0009079.1_dup1	K02149
Type I diabetes mellitus	1	31	0.550745	0.829357	ko04940	BMSK0001149.1_dup1	K04077
Non-alcoholic fatty liver disease (NAFLD)	6	236	0.558839	0.836624	ko04932	MTCONS_00015355;BMSK0001373.1_dup1;BMSK0001445.1_dup1;MTCONS_00041481;MTCONS_00042463;BMSK0004770.1_dup1	K00234+K03934+K04397+K04527+K04398
Amphetamine addiction	3	116	0.569772	0.842732	ko05031	BMSK0006474.1_dup1;MTCONS_00020961;BMSK0004057.1_dup1	K05210+K06268
DNA replication	2	75	0.572795	0.842732	ko03030	BMSK0008846.1_dup1;BMSK0011933.1_dup1	K10755+K10747
Proteasome	2	75	0.572795	0.842732	ko03050	BMSK0010504.1_dup1;BMSK0010630.1_dup1	K03032+K02734
Cell adhesion molecules (CAMs)	3	118	0.581398	0.844717	ko04514	BMSK0005280.1_dup1;MTCONS_00046617;BMSK0003260.1_dup1	K06584+K07378
Chagas disease (American trypanosomiasis)	3	119	0.587135	0.844717	ko05142	MTCONS_00008748;BMSK0004265.1_dup1;BMSK0004770.1_dup1	K05858+K04371+K04398
Vibrio cholerae infection	3	119	0.587135	0.844717	ko05110	MTCONS_00006658;BMSK0009079.1_dup1;BMSK0013847.1_dup1	K05692+K02149+K09582
Caffeine metabolism	1	35	0.594855	0.844717	ko00232	BMSK0004789.1_dup1	K00106
Amyotrophic lateral sclerosis (ALS)	3	121	0.598459	0.844717	ko05014	BMSK0006474.1_dup1;MTCONS_00020961;BMSK0004057.1_dup1	K05210+K06268
Leukocyte transendothelial migration	4	163	0.599025	0.844717	ko04670	MTCONS_00005456;MTCONS_00006658;MTCONS_00016442;MTCONS_00001353	K05691+K05692+K17388
Folate biosynthesis	2	79	0.601156	0.844717	ko00790	BMSK0000469.1_dup1;BMSK0002084.1_dup1	K00500+K00079
Olfactory transduction	2	79	0.601156	0.844717	ko04740	MTCONS_00006658;BMSK0007680.1_dup1	K13752+K19477
Carbohydrate digestion and absorption	2	80	0.608021	0.844717	ko04973	MTCONS_00025583;MTCONS_00025584	K01539
Amino sugar and nucleotide sugar metabolism	3	123	0.609578	0.844717	ko00520	MTCONS_00009088;MTCONS_00023098;BMSK0014833.1_dup1	K15779+K01784+K00621
Ubiquitin mediated proteolysis	6	249	0.611199	0.844717	ko04120	MTCONS_00007117;BMSK0010451.1_dup1;MTCONS_00030109;BMSK0001459.1_dup1;MTCONS_00043479;BMSK0003184.1_dup1	K10688+K03348+K10612+K10597+K03355+K03873
Oxidative phosphorylation	5	208	0.61374	0.844717	ko00190	MTCONS_00015355;BMSK0009079.1_dup1;BMSK0001373.1_dup1;BMSK0001445.1_dup1;MTCONS_00051923	K00234+K02149+K03934+K02258
Pathogenic Escherichia coli infection	3	125	0.62049	0.844922	ko05130	MTCONS_00006658;MTCONS_00016442;MTCONS_00001353	K05692+K17388
Ascorbate and aldarate metabolism	3	125	0.62049	0.844922	ko00053	MTCONS_00015355;MTCONS_00008813;BMSK0007931.1_dup1	K00699
Cocaine addiction	2	83	0.628075	0.846189	ko05030	BMSK0006474.1_dup1;BMSK0004057.1_dup1	K05210
Pentose phosphate pathway	2	84	0.634581	0.846189	ko00030	MTCONS_00009088;MTCONS_00020631	K15779+K00852
Circadian rhythm - fly	1	39	0.634642	0.846189	ko04711	MTCONS_00001230	K09057
Butanoate metabolism	1	39	0.634642	0.846189	ko00650	BMSK0010280.1_dup1	K00248
Pancreatic secretion	6	260	0.652693	0.860136	ko04972	MTCONS_00019907;MTCONS_00008748;MTCONS_00025583;MTCONS_00025584;BMSK0013430.1_dup1;MTCONS_00038201	K05030+K05858+K01539+K04131+K04958
Dopaminergic synapse	4	175	0.654553	0.860136	ko04728	BMSK0006474.1_dup1;MTCONS_00008748;MTCONS_00038201;BMSK0004057.1_dup1	K05210+K05858+K04958
Viral carcinogenesis	6	261	0.656328	0.860136	ko05203	BMSK0000480.1_dup1;MTCONS_00005343;BMSK0007530.1_dup1;BMSK0009434.1_dup1;BMSK0004265.1_dup1;BMSK0004770.1_dup1	K15979+K02330+K10151+K15306+K04371+K04398
Pantothenate and CoA biosynthesis	1	42	0.661901	0.860136	ko00770	BMSK0004549.1_dup1	K02318
Circadian rhythm	1	42	0.661901	0.860136	ko04710	MTCONS_00015484	K02295
Regulation of lipolysis in adipocytes	3	134	0.666989	0.86237	ko04923	BMSK0007680.1_dup1;MTCONS_00021606;MTCONS_00042463	K19477+K07188+K04527
Phenylalanine metabolism	1	43	0.670529	0.86259	ko00360	BMSK0000469.1_dup1	K00500
Cell cycle	4	180	0.676111	0.865422	ko04110	MTCONS_00038338;BMSK0007530.1_dup1;BMSK0010451.1_dup1;MTCONS_00043479	K06639+K10151+K03348+K03355
Terpenoid backbone biosynthesis	1	45	0.687131	0.869085	ko00900	MTCONS_00020528	K00804
Tuberculosis	4	183	0.68859	0.869085	ko05152	MTCONS_00020961;BMSK0001149.1_dup1;BMSK0004265.1_dup1;BMSK0004770.1_dup1	K06268+K04077+K04371+K04398
Pyruvate metabolism	2	93	0.689157	0.869085	ko00620	MTCONS_00013244;MTCONS_00038026	K01596
Cardiac muscle contraction	2	94	0.694789	0.871537	ko04260	MTCONS_00025583;MTCONS_00025584	K01539
Protein export	1	47	0.702898	0.871537	ko03060	BMSK0010502.1_dup1	K13431
Drug metabolism - cytochrome P450	3	142	0.70472	0.871537	ko00982	MTCONS_00015355;MTCONS_00008813;BMSK0007931.1_dup1	K00699
Epithelial cell signaling in Helicobacter pylori infection	3	142	0.70472	0.871537	ko05120	MTCONS_00000308;BMSK0009079.1_dup1;MTCONS_00026917	K06704+K02149+K05728
alpha-Linolenic acid metabolism	1	48	0.710482	0.874439	ko00592	MTCONS_00006658	K10226
Leishmaniasis	1	50	0.725074	0.888129	ko05140	BMSK0004265.1_dup1	K04371
Basal transcription factors	2	103	0.74175	0.893135	ko03022	MTCONS_00002596;BMSK0008987.1_dup1	K03129+K03138
Epstein-Barr virus infection	5	243	0.744526	0.893135	ko05169	MTCONS_00011674;BMSK0007530.1_dup1;MTCONS_00012343;BMSK0010504.1_dup1;BMSK0004770.1_dup1	K06065+K10151+K03032+K04398
Basal cell carcinoma	1	53	0.745599	0.893135	ko05217	BMSK0001359.1_dup1	K06226
Adrenergic signaling in cardiomyocytes	4	198	0.745846	0.893135	ko04261	MTCONS_00008748;MTCONS_00025583;MTCONS_00025584;BMSK0004265.1_dup1	K05858+K01539+K04371
Protein digestion and absorption	8	378	0.750095	0.893135	ko04974	MTCONS_00025583;MTCONS_00025584;MTCONS_00026346;BMSK0014384.1_dup1;BMSK0015506.1_dup1;MTCONS_00040464;MTCONS_00001246;MTCONS_00047945	K01539+K06236
Arginine and proline metabolism	1	55	0.758424	0.893135	ko00330	MTCONS_00005343	K12259
beta-Alanine metabolism	1	55	0.758424	0.893135	ko00410	MTCONS_00005343	K12259
Signaling pathways regulating pluripotency of stem cells	3	155	0.758928	0.893135	ko04550	MTCONS_00042449;MTCONS_00040463;BMSK0004265.1_dup1	K05087+K04368+K04371
Galactose metabolism	2	107	0.76056	0.893135	ko00052	MTCONS_00009088;MTCONS_00023098	K15779+K01784
Glyoxylate and dicarboxylate metabolism	1	57	0.770605	0.899433	ko00630	BMSK0012694.1_dup1	K00281
Rheumatoid arthritis	1	58	0.776464	0.899433	ko05323	BMSK0009079.1_dup1	K02149
Tyrosine metabolism	1	58	0.776464	0.899433	ko00350	BMSK0009475.1_dup1	K00505
Fat digestion and absorption	3	166	0.798266	0.912496	ko04975	MTCONS_00022106;MTCONS_00023047;BMSK0004052.1_dup1	K01080+K14463
Other glycan degradation	1	62	0.798442	0.912496	ko00511	MTCONS_00009278	K17108
Ovarian steroidogenesis	2	116	0.798588	0.912496	ko04913	MTCONS_00042449;MTCONS_00042463	K05087+K04527
Peroxisome	5	264	0.805634	0.912496	ko04146	MTCONS_00032508;BMSK0013989.1_dup1;BMSK0015766.1_dup1;MTCONS_00047984;BMSK0004789.1_dup1	K13356+K00477+K00272+K00106
RNA transport	9	447	0.806818	0.912496	ko03013	BMSK0000339.1_dup1;MTCONS_00049524;BMSK0007496.1_dup1;BMSK0009107.1_dup1;MTCONS_00019859;BMSK0015506.1_dup1;MTCONS_00040464;BMSK0003276.1_dup1;MTCONS_00049523	K13171+K03240+K03243+K12812+K14317+K03239
Parkinson's disease	4	219	0.812036	0.912496	ko05012	MTCONS_00015355;MTCONS_00039885;BMSK0001373.1_dup1;BMSK0001445.1_dup1	K00234+K04266+K03934
Starch and sucrose metabolism	1	66	0.818264	0.912496	ko00500	MTCONS_00009088	K15779
RIG-I-like receptor signaling pathway	1	66	0.818264	0.912496	ko04622	BMSK0004770.1_dup1	K04398
Toxoplasmosis	2	122	0.820877	0.912496	ko05145	BMSK0004265.1_dup1;BMSK0004770.1_dup1	K04371+K04398
Bacterial invasion of epithelial cells	3	174	0.823385	0.912496	ko05100	MTCONS_00005456;MTCONS_00006658;MTCONS_00049896	K05691+K05692+K05748
Tryptophan metabolism	1	68	0.827433	0.913029	ko00380	BMSK0014536.1_dup1	K00463
Biosynthesis of unsaturated fatty acids	1	75	0.856037	0.93937	ko01040	MTCONS_00006658	K10226
Transcriptional misregulation in cancer	5	287	0.858643	0.93937	ko05202	BMSK0007530.1_dup1;MTCONS_00042449;BMSK0012075.1_dup1;MTCONS_00028965;MTCONS_00048275	K10151+K05087+K15187+K09186
Homologous recombination	1	77	0.863304	0.94045	ko03440	BMSK0013151.1_dup1	K08991
N-Glycan biosynthesis	1	80	0.873523	0.94755	ko00510	BMSK0006131.1_dup1	K00736
Morphine addiction	2	143	0.882459	0.94976	ko05032	MTCONS_00025963;MTCONS_00037195	K04615+K08291
Fatty acid degradation	1	83	0.88298	0.94976	ko00071	BMSK0010280.1_dup1	K00248
Cysteine and methionine metabolism	1	86	0.891731	0.950589	ko00270	MTCONS_00025353	K21456
TGF-beta signaling pathway	1	86	0.891731	0.950589	ko04350	BMSK0004265.1_dup1	K04371
Pyrimidine metabolism	1	89	0.899829	0.950589	ko00240	BMSK0003833.1_dup1	K01520
Carbon metabolism	4	260	0.900732	0.950589	ko01200	MTCONS_00015355;BMSK0010280.1_dup1;BMSK0012694.1_dup1;BMSK0001373.1_dup1	K00234+K00248+K00281
Ribosome biogenesis in eukaryotes	2	152	0.902317	0.950589	ko03008	BMSK0006267.1_dup1;BMSK0014324.1_dup1	K14552+K11131
Valine, leucine and isoleucine degradation	1	94	0.912004	0.956857	ko00280	BMSK0010280.1_dup1	K00248
Inflammatory mediator regulation of TRP channels	2	160	0.917297	0.958481	ko04750	MTCONS_00008748;MTCONS_00038201	K05858+K04958
Ribosome	2	167	0.928608	0.966357	ko03010	MTCONS_00023334;MTCONS_00012742	K02937+K02891+K02893
Measles	1	115	0.94896	0.982237	ko05162	BMSK0007530.1_dup1	K10151
Glycine, serine and threonine metabolism	1	117	0.951542	0.982237	ko00260	BMSK0012694.1_dup1	K00281
ABC transporters	1	130	0.965424	0.985568	ko02010	MTCONS_00022645	K05643
Lysosome	3	271	0.970363	0.985568	ko04142	BMSK0007868.1_dup1;MTCONS_00050616;BMSK0004529.1_dup1	K01135+K12301+K01195
GABAergic synapse	1	136	0.970414	0.985568	ko04727	MTCONS_00025963	K04615
Biosynthesis of amino acids	1	138	0.971912	0.985568	ko01230	BMSK0000469.1_dup1	K00500
RNA polymerase	1	141	0.974019	0.985568	ko03020	BMSK0008186.1_dup1	K03023
Small cell lung cancer	1	148	0.978341	0.986045	ko05222	BMSK0001547.1_dup1	K01110
Phagosome	2	266	0.991967	0.99578	ko04145	MTCONS_00006658;BMSK0009079.1_dup1	K05692+K02149
Herpes simplex infection	2	294	0.99578	0.99578	ko05168	MTCONS_00002596;BMSK0004770.1_dup1	K03129+K04398

## Sheet: Qiufeng-VS-Nd-sD 
Table S14 KEGG Pathway Enrichment Analysis of DELs in Qiufeng vs. Nd-sD
Pathway	DEGs with pathway annotation (1285)	All genes with pathway annotation (18656)	Pvalue	Qvalue	Pathway ID	Genes	KOs
Alcoholism	40	219	1.22087e-08	3.39401e-06	ko05034	MTCONS_00002147;MTCONS_00002583;MTCONS_00001270;MTCONS_00001268;MTCONS_00027308;BMSK0005367.1_dup1;MTCONS_00002868;BMSK0006474.1_dup1;MTCONS_00033533;MTCONS_00009212;MTCONS_00043221;MTCONS_00043224;MTCONS_00011403;MTCONS_00011891;MTCONS_00018373;MTCONS_00038025;MTCONS_00013246;BMSK0009641.1_dup1;MTCONS_00018090;MTCONS_00018176;MTCONS_00016258;MTCONS_00033534;MTCONS_00025484;BMSK0010888.1_dup1;MTC…	K04368+K03099+K08045+K05210+K04371+K11252+K17447+K06269+K04539+K05209+K02183+K11253+K11251+K11254+K04266
Colorectal cancer	28	129	4.33153e-08	6.02083e-06	ko05210	MTCONS_00002147;MTCONS_00002583;BMSK0005367.1_dup1;MTCONS_00002868;MTCONS_00009212;MTCONS_00043221;MTCONS_00043224;MTCONS_00011891;MTCONS_00018373;MTCONS_00038025;MTCONS_00013246;MTCONS_00016962;MTCONS_00018176;MTCONS_00016258;MTCONS_00025484;MTCONS_00050565;MTCONS_00009886;MTCONS_00031323;BMSK0013747.1_dup1;BMSK0015756.1_dup1;MTCONS_00040463;MTCONS_00040557;BMSK0001454.1_dup1;BMSK0003154.1_dup1;…	K04368+K03099+K04371+K04451+K07834+K08735+K04402+K04440+K07203+K02085+K08737
Acute myeloid leukemia	24	106	1.70438e-07	1.57939e-05	ko05221	MTCONS_00002147;MTCONS_00002583;MTCONS_00002044;BMSK0000443.1_dup1;BMSK0005367.1_dup1;MTCONS_00002868;MTCONS_00009212;MTCONS_00043221;MTCONS_00043224;MTCONS_00011891;MTCONS_00018373;MTCONS_00038025;MTCONS_00013246;MTCONS_00013407;MTCONS_00018176;MTCONS_00016258;MTCONS_00025484;MTCONS_00009886;BMSK0013747.1_dup1;MTCONS_00040463;BMSK0001454.1_dup1;MTCONS_00047792;MTCONS_00052189;BMSK0005073.1_dup1	K04368+K03099+K02633+K04371+K04467+K07203+K02580
Chronic myeloid leukemia	27	136	5.08425e-07	3.53355e-05	ko05220	MTCONS_00002147;MTCONS_00002583;BMSK0005367.1_dup1;MTCONS_00038133;MTCONS_00002868;MTCONS_00009212;MTCONS_00043221;MTCONS_00043224;BMSK0007319.1_dup1;MTCONS_00008881;MTCONS_00011403;MTCONS_00011891;MTCONS_00018373;MTCONS_00038025;MTCONS_00013246;MTCONS_00013407;MTCONS_00016962;MTCONS_00018176;MTCONS_00016258;MTCONS_00025484;MTCONS_00009886;BMSK0013747.1_dup1;BMSK0015756.1_dup1;MTCONS_00040463;MTC…	K04368+K03099+K04371+K04438+K04734+K17447+K04467+K04451+K04402+K02580
Non-small cell lung cancer	21	93	1.03973e-06	3.56322e-05	ko05223	MTCONS_00002147;MTCONS_00002583;BMSK0005367.1_dup1;MTCONS_00002868;MTCONS_00009212;MTCONS_00043221;MTCONS_00043224;MTCONS_00011891;MTCONS_00018373;MTCONS_00038025;MTCONS_00013246;MTCONS_00016962;MTCONS_00018176;MTCONS_00016258;MTCONS_00025484;MTCONS_00009886;BMSK0013747.1_dup1;BMSK0014205.1_dup1;BMSK0015756.1_dup1;MTCONS_00040463;MTCONS_00047792	K04368+K03099+K04371+K04451+K05119+K04402
Prostate cancer	32	184	1.06601e-06	3.56322e-05	ko05215	MTCONS_00002147;MTCONS_00002583;BMSK0005367.1_dup1;MTCONS_00002868;MTCONS_00009212;MTCONS_00043221;MTCONS_00043224;BMSK0007319.1_dup1;MTCONS_00008881;MTCONS_00011891;MTCONS_00018373;MTCONS_00038025;MTCONS_00013246;MTCONS_00013407;MTCONS_00016962;MTCONS_00018176;MTCONS_00016258;MTCONS_00025484;MTCONS_00009886;BMSK0013747.1_dup1;MTCONS_00040463;BMSK0001454.1_dup1;MTCONS_00042445;MTCONS_00042463;MTC…	K04368+K03099+K04371+K04734+K04467+K04451+K07203+K05086+K05087+K06626+K02580+K04362
Regulation of actin cytoskeleton	52	375	1.06905e-06	3.56322e-05	ko04810	MTCONS_00002147;MTCONS_00002583;BMSK0005341.1_dup1;MTCONS_00002821;BMSK0005367.1_dup1;MTCONS_00038133;MTCONS_00002868;MTCONS_00023612;MTCONS_00005637;MTCONS_00005639;MTCONS_00005636;MTCONS_00009212;MTCONS_00043221;MTCONS_00043224;MTCONS_00011891;MTCONS_00018373;MTCONS_00038025;MTCONS_00031850;MTCONS_00017714;MTCONS_00013246;MTCONS_00012998;MTCONS_00016442;BMSK0009641.1_dup1;MTCONS_00018090;MTCONS…	K04368+K03099+K04346+K04371+K04438+K05763+K00921+K04514+K05769+K17388+K06269+K05692+K05741+K04131+K05754+K05086+K02085+K04358+K05762+K04362
Neurotrophin signaling pathway	34	202	1.08248e-06	3.56322e-05	ko04722	MTCONS_00002147;MTCONS_00002583;MTCONS_00030056;BMSK0005367.1_dup1;MTCONS_00038133;MTCONS_00002868;MTCONS_00004252;BMSK0005490.1_dup1;BMSK0006958.1_dup1;MTCONS_00009212;MTCONS_00043221;MTCONS_00043224;BMSK0007319.1_dup1;MTCONS_00008881;MTCONS_00011403;MTCONS_00011891;MTCONS_00018373;MTCONS_00038025;MTCONS_00013246;MTCONS_00016962;MTCONS_00018176;MTCONS_00016258;MTCONS_00025484;BMSK0010639.1_dup1;…	K04368+K03099+K04373+K04371+K04438+K12460+K04426+K04734+K17447+K04451+K04416+K02183+K06068+K04505+K04440+K02580
B cell receptor signaling pathway	23	109	1.15356e-06	3.56322e-05	ko04662	MTCONS_00002147;MTCONS_00002583;BMSK0005367.1_dup1;MTCONS_00002868;MTCONS_00009212;MTCONS_00043221;MTCONS_00043224;BMSK0007319.1_dup1;MTCONS_00008881;MTCONS_00011891;MTCONS_00018373;MTCONS_00038025;MTCONS_00013246;MTCONS_00013407;MTCONS_00018176;MTCONS_00016258;MTCONS_00025484;MTCONS_00009886;BMSK0013747.1_dup1;MTCONS_00040463;MTCONS_00047792;MTCONS_00052189;BMSK0005073.1_dup1	K04368+K03099+K04371+K04734+K04467+K02580
Endometrial cancer	24	120	1.87623e-06	4.91207e-05	ko05213	MTCONS_00002147;MTCONS_00002583;BMSK0005367.1_dup1;MTCONS_00002868;BMSK0006151.1_dup1;MTCONS_00005457;MTCONS_00009212;MTCONS_00043221;MTCONS_00043224;MTCONS_00011891;MTCONS_00018373;MTCONS_00038025;MTCONS_00013246;MTCONS_00016962;MTCONS_00018176;MTCONS_00016258;MTCONS_00025484;MTCONS_00009886;MTCONS_00031553;BMSK0013747.1_dup1;BMSK0015756.1_dup1;MTCONS_00040463;BMSK0003154.1_dup1;MTCONS_00047792	K04368+K03099+K04371+K05691+K04451+K04402+K02085
Ras signaling pathway	54	403	1.94362e-06	4.91207e-05	ko04014	MTCONS_00002147;MTCONS_00002583;MTCONS_00027308;BMSK0005367.1_dup1;MTCONS_00002868;BMSK0006474.1_dup1;BMSK0003225.1_dup1;MTCONS_00009212;MTCONS_00043221;MTCONS_00043224;MTCONS_00010128;MTCONS_00011396;MTCONS_00011403;MTCONS_00011397;MTCONS_00030776;MTCONS_00011891;MTCONS_00018373;MTCONS_00038025;MTCONS_00013246;MTCONS_00013407;MTCONS_00016655;MTCONS_00018176;MTCONS_00016258;MTCONS_00016656;MTCONS…	K04368+K03099+K05210+K04371+K01047+K04352+K05096+K17447+K08052+K04467+K17638+K07834+K04539+K04527+K05209+K02183+K17630+K04440+K05087+K17635+K04358+K02580+K04362
Pathways in cancer	78	668	2.99141e-06	6.9301e-05	ko05200	MTCONS_00002147;MTCONS_00002583;MTCONS_00001270;MTCONS_00001268;BMSK0005341.1_dup1;MTCONS_00002821;BMSK0005367.1_dup1;MTCONS_00038133;MTCONS_00002868;BMSK0005820.1_dup1;BMSK0006151.1_dup1;MTCONS_00005457;MTCONS_00006749;MTCONS_00009212;MTCONS_00043221;MTCONS_00043224;MTCONS_00008748;BMSK0007319.1_dup1;MTCONS_00008881;MTCONS_00010878;MTCONS_00010327;MTCONS_00011891;MTCONS_00018373;MTCONS_00038025;…	K04368+K03099+K08045+K04346+K04371+K04438+K22182+K05691+K07299+K05858+K04734+K20995+K05636+K04514+K04467+K17388+K04451+K07834+K04539+K00799+K10456+K02183+K06237+K09091+K08735+K03870+K05119+K06229+K06052+K21635+K09592+K04402+K06226+K04440+K07203+K04397+K05087+K06626+K02085+K08737+K04358+K02219+K02580+K04362+K05126+K04634
FoxO signaling pathway	38	253	4.54318e-06	9.71541e-05	ko04068	MTCONS_00002147;MTCONS_00002583;BMSK0005367.1_dup1;MTCONS_00002868;MTCONS_00006454;MTCONS_00009212;MTCONS_00043221;MTCONS_00043224;MTCONS_00011891;MTCONS_00018373;MTCONS_00038025;MTCONS_00013246;MTCONS_00013407;MTCONS_00014106;BMSK0008863.1_dup1;MTCONS_00014539;MTCONS_00018176;MTCONS_00016258;MTCONS_00009793;MTCONS_00025484;MTCONS_00019610;MTCONS_00019611;MTCONS_00019612;MTCONS_00045858;MTCONS_00…	K04368+K03099+K11838+K04371+K10305+K04467+K11431+K06631+K01596+K04527+K15010+K04402+K04440+K05087
T cell receptor signaling pathway	24	129	7.03188e-06	0.000139633	ko04660	MTCONS_00002147;MTCONS_00002583;BMSK0005367.1_dup1;MTCONS_00002868;MTCONS_00009212;MTCONS_00043221;MTCONS_00043224;BMSK0007319.1_dup1;MTCONS_00008881;MTCONS_00010497;MTCONS_00011891;MTCONS_00018373;MTCONS_00038025;MTCONS_00013246;MTCONS_00013407;MTCONS_00018176;MTCONS_00016258;MTCONS_00025484;MTCONS_00009886;BMSK0013747.1_dup1;MTCONS_00040463;MTCONS_00047792;MTCONS_00052189;BMSK0005073.1_dup1	K04368+K03099+K04371+K04734+K07364+K04467+K02580
Estrogen signaling pathway	35	232	9.6699e-06	0.000179215	ko04915	MTCONS_00002147;MTCONS_00002583;MTCONS_00001270;MTCONS_00001268;BMSK0005367.1_dup1;MTCONS_00002868;MTCONS_00009212;MTCONS_00043221;MTCONS_00043224;MTCONS_00008748;MTCONS_00011140;MTCONS_00011403;MTCONS_00011891;MTCONS_00018373;MTCONS_00038025;BMSK0008008.1_dup1;MTCONS_00013246;BMSK0008225.1_dup1;MTCONS_00018176;MTCONS_00016258;MTCONS_00025484;MTCONS_00023206;MTCONS_00044130;MTCONS_00025963;BMSK00…	K04368+K03099+K08045+K04371+K05858+K04615+K17447+K02183+K06068+K04958+K03283+K04634
Insulin signaling pathway	48	369	1.5825e-05	0.000274959	ko04910	MTCONS_00052072;MTCONS_00002147;MTCONS_00002583;BMSK0005367.1_dup1;MTCONS_00038133;MTCONS_00002868;BMSK0006827.1_dup1;MTCONS_00025144;MTCONS_00033105;MTCONS_00008001;MTCONS_00009212;MTCONS_00043221;MTCONS_00043224;MTCONS_00010268;MTCONS_00011403;MTCONS_00011891;MTCONS_00018373;MTCONS_00038025;MTCONS_00017714;MTCONS_00013246;MTCONS_00043080;BMSK0009641.1_dup1;MTCONS_00018090;MTCONS_00018174;MTCONS…	K06086+K04368+K03099+K04371+K04438+K00665+K07190+K17447+K07195+K06269+K01596+K07207+K04695+K07188+K04527+K02183+K06069+K04440+K07203
Phospholipase D signaling pathway	37	258	1.74935e-05	0.000286071	ko04072	MTCONS_00002147;MTCONS_00002583;MTCONS_00001270;MTCONS_00001268;BMSK0005341.1_dup1;MTCONS_00002821;BMSK0005367.1_dup1;MTCONS_00002868;MTCONS_00009212;MTCONS_00043221;MTCONS_00043224;MTCONS_00008748;MTCONS_00011403;MTCONS_00011891;MTCONS_00018373;MTCONS_00038025;MTCONS_00013246;MTCONS_00014096;MTCONS_00018176;MTCONS_00016258;MTCONS_00025484;MTCONS_00019268;MTCONS_00050565;MTCONS_00023047;MTCONS_00…	K04368+K03099+K08045+K04346+K04371+K05858+K17447+K13509+K07207+K07834+K01080+K04527+K07203
Prolactin signaling pathway	24	138	2.28687e-05	0.000350373	ko04917	MTCONS_00002147;MTCONS_00002583;BMSK0005367.1_dup1;MTCONS_00002868;MTCONS_00009212;MTCONS_00043221;MTCONS_00043224;MTCONS_00011403;MTCONS_00011891;MTCONS_00018373;MTCONS_00038025;MTCONS_00013246;MTCONS_00018176;MTCONS_00016258;MTCONS_00025484;MTCONS_00018488;MTCONS_00023667;MTCONS_00009886;BMSK0013747.1_dup1;MTCONS_00040463;MTCONS_00040557;MTCONS_00047792;MTCONS_00052189;BMSK0005073.1_dup1	K04368+K03099+K04371+K17447+K04695+K04699+K04440+K02580
Fc epsilon RI signaling pathway	19	96	2.52067e-05	0.000350373	ko04664	MTCONS_00002147;MTCONS_00002583;BMSK0005367.1_dup1;MTCONS_00002868;MTCONS_00009212;MTCONS_00043221;MTCONS_00043224;MTCONS_00011891;MTCONS_00018373;MTCONS_00038025;MTCONS_00013246;MTCONS_00018176;MTCONS_00016258;MTCONS_00025484;MTCONS_00009886;BMSK0013747.1_dup1;MTCONS_00040463;MTCONS_00040557;MTCONS_00047792	K04368+K03099+K04371+K04440
Natural killer cell mediated cytotoxicity	19	96	2.52067e-05	0.000350373	ko04650	MTCONS_00002147;MTCONS_00002583;BMSK0005367.1_dup1;MTCONS_00002868;MTCONS_00009212;MTCONS_00043221;MTCONS_00043224;MTCONS_00011403;MTCONS_00011891;MTCONS_00018373;MTCONS_00038025;MTCONS_00013246;MTCONS_00018176;MTCONS_00016258;MTCONS_00025484;MTCONS_00009886;BMSK0013747.1_dup1;MTCONS_00040463;MTCONS_00047792	K04368+K03099+K04371+K17447
Gap junction	28	176	2.74766e-05	0.000353111	ko04540	MTCONS_00002147;MTCONS_00002583;MTCONS_00001270;MTCONS_00001268;BMSK0005367.1_dup1;MTCONS_00002868;MTCONS_00009212;MTCONS_00043221;MTCONS_00043224;MTCONS_00008748;BMSK0007680.1_dup1;MTCONS_00011891;MTCONS_00018373;MTCONS_00038025;MTCONS_00013246;MTCONS_00018176;MTCONS_00016258;MTCONS_00025484;BMSK0011895.1_dup1;MTCONS_00026460;BMSK0011897.1_dup1;MTCONS_00009886;BMSK0013747.1_dup1;MTCONS_00038201;…	K04368+K03099+K08045+K04371+K05858+K19477+K07375+K04958+K05701+K04634
MicroRNAs in cancer	40	294	2.83566e-05	0.000353111	ko05206	MTCONS_00002147;MTCONS_00002583;BMSK0000410.1_dup1;MTCONS_00038133;MTCONS_00009212;MTCONS_00043221;MTCONS_00043224;MTCONS_00010878;MTCONS_00011891;MTCONS_00018373;MTCONS_00038025;MTCONS_00017714;MTCONS_00013246;MTCONS_00013471;MTCONS_00034363;MTCONS_00016962;MTCONS_00018176;MTCONS_00016258;MTCONS_00029298;MTCONS_00025484;MTCONS_00024692;MTCONS_00009886;MTCONS_00027042;MTCONS_00027047;MTCONS_00027…	K04368+K03099+K05658+K04438+K20995+K04514+K11592+K04451+K16866+K10373+K05665+K07203+K06626+K02085+K02580+K05762
Glioma	24	140	2.92142e-05	0.000353111	ko05214	MTCONS_00002147;MTCONS_00002583;BMSK0005367.1_dup1;MTCONS_00002868;MTCONS_00009212;MTCONS_00043221;MTCONS_00043224;MTCONS_00011403;MTCONS_00011891;MTCONS_00018373;MTCONS_00038025;MTCONS_00013246;MTCONS_00016962;MTCONS_00018176;MTCONS_00016258;MTCONS_00025484;MTCONS_00009886;BMSK0012534.1_dup1;BMSK0013747.1_dup1;BMSK0015756.1_dup1;MTCONS_00040463;BMSK0001454.1_dup1;MTCONS_00042465;MTCONS_00047792	K04368+K03099+K04371+K17447+K04451+K02183+K04402+K07203+K05087
Chemokine signaling pathway	36	258	4.09331e-05	0.000474141	ko04062	MTCONS_00002147;MTCONS_00002583;MTCONS_00001270;MTCONS_00001268;BMSK0005367.1_dup1;MTCONS_00038133;MTCONS_00002868;MTCONS_00009212;MTCONS_00043221;MTCONS_00043224;MTCONS_00008748;BMSK0007319.1_dup1;MTCONS_00008881;MTCONS_00011403;MTCONS_00011891;MTCONS_00018373;MTCONS_00038025;MTCONS_00017714;MTCONS_00013246;MTCONS_00013407;MTCONS_00016442;MTCONS_00018176;MTCONS_00016258;MTCONS_00017919;MTCONS_00…	K04368+K03099+K08045+K04371+K04438+K05858+K04734+K17447+K04514+K04467+K17388+K04539+K06068+K08291+K02580
Epstein-Barr virus infection	34	243	6.26023e-05	0.000696138	ko05169	MTCONS_00002583;MTCONS_00009794;MTCONS_00043823;MTCONS_00009211;BMSK0007319.1_dup1;MTCONS_00008881;MTCONS_00013407;MTCONS_00012999;MTCONS_00014731;MTCONS_00016962;MTCONS_00033111;MTCONS_00018182;MTCONS_00019610;MTCONS_00019611;MTCONS_00019612;MTCONS_00011674;BMSK0010850.1_dup1;BMSK0000764.1_dup1;MTCONS_00026245;MTCONS_00027735;MTCONS_00028715;MTCONS_00022938;MTCONS_00042473;BMSK0015756.1_dup1;MTC…	K11838+K06065+K04734+K04467+K04451+K10591+K11644+K06691+K04402+K04440+K06626+K02580
ErbB signaling pathway	22	131	8.49641e-05	0.000908462	ko04012	MTCONS_00002147;MTCONS_00002583;BMSK0005367.1_dup1;MTCONS_00038133;MTCONS_00002868;MTCONS_00009212;MTCONS_00043221;MTCONS_00043224;MTCONS_00011403;MTCONS_00011891;MTCONS_00018373;MTCONS_00038025;MTCONS_00013246;MTCONS_00018176;MTCONS_00016258;MTCONS_00025484;MTCONS_00009886;BMSK0013747.1_dup1;MTCONS_00040463;MTCONS_00040557;BMSK0001454.1_dup1;MTCONS_00047792	K04368+K03099+K04371+K04438+K17447+K04440+K07203
Hepatitis C	26	170	0.000102893	0.00105942	ko05160	MTCONS_00002147;MTCONS_00002583;BMSK0005367.1_dup1;MTCONS_00002868;MTCONS_00009212;MTCONS_00043221;MTCONS_00043224;BMSK0007319.1_dup1;MTCONS_00008881;MTCONS_00011891;MTCONS_00018373;MTCONS_00038025;MTCONS_00013246;MTCONS_00013407;MTCONS_00016962;MTCONS_00018176;MTCONS_00016258;MTCONS_00025484;MTCONS_00009886;BMSK0013747.1_dup1;MTCONS_00040463;BMSK0003100.1_dup1;MTCONS_00047792;BMSK0004001.1_dup1;…	K04368+K03099+K04371+K04734+K04467+K04451+K13885+K08860+K02580
MAPK signaling pathway	47	391	0.000137458	0.00136476	ko04010	MTCONS_00002147;MTCONS_00002583;BMSK0005341.1_dup1;MTCONS_00030056;MTCONS_00002821;BMSK0005367.1_dup1;MTCONS_00038133;MTCONS_00002868;BMSK0006958.1_dup1;MTCONS_00009212;MTCONS_00043221;MTCONS_00043224;MTCONS_00010128;MTCONS_00011396;MTCONS_00011397;MTCONS_00030776;MTCONS_00011891;MTCONS_00018373;MTCONS_00038025;MTCONS_00013246;MTCONS_00013407;MTCONS_00016962;MTCONS_00018176;MTCONS_00016258;MTCONS…	K04368+K03099+K04346+K04373+K04371+K04438+K04426+K04352+K05096+K08052+K04467+K04451+K04416+K04527+K04867+K04402+K04440+K05087+K04358+K02580+K03283+K04362
mTOR signaling pathway	39	314	0.000253943	0.00243435	ko04150	MTCONS_00002147;BMSK0000671.1_dup1;MTCONS_00002583;MTCONS_00030056;BMSK0005367.1_dup1;MTCONS_00002868;MTCONS_00009212;MTCONS_00043221;MTCONS_00043224;MTCONS_00011891;MTCONS_00018373;MTCONS_00038025;MTCONS_00013246;MTCONS_00013407;MTCONS_00015096;BMSK0009079.1_dup1;MTCONS_00018176;MTCONS_00016258;MTCONS_00025484;MTCONS_00019268;MTCONS_00019691;BMSK0010705.1_dup1;MTCONS_00045858;MTCONS_00009886;BMS…	K04368+K13780+K03099+K04373+K04371+K04467+K20410+K02149+K07207+K20398+K04527+K20401+K07203+K05087+K20403+K02150+K08269+K10421
Rap1 signaling pathway	42	349	0.000297157	0.00275366	ko04015	MTCONS_00002147;MTCONS_00001270;MTCONS_00001268;MTCONS_00027308;BMSK0005367.1_dup1;MTCONS_00038133;MTCONS_00002868;BMSK0006474.1_dup1;MTCONS_00009434;MTCONS_00008748;MTCONS_00011396;MTCONS_00011397;MTCONS_00014667;MTCONS_00014668;BMSK0009900.1_dup1;BMSK0009901.1_dup1;BMSK0009907.1_dup1;MTCONS_00050565;MTCONS_00045858;BMSK0011479.1_dup1;MTCONS_00028715;BMSK0012534.1_dup1;MTCONS_00034529;MTCONS_000…	K04368+K08045+K05210+K04371+K04438+K17702+K17701+K05858+K05096+K06082+K05692+K07834+K04527+K06093+K05209+K02183+K06070+K05631+K06069+K04266+K05087+K04358+K04362+K04634
Jak-STAT signaling pathway	19	115	0.00031276	0.00280475	ko04630	MTCONS_00002583;MTCONS_00009212;MTCONS_00043221;MTCONS_00043224;MTCONS_00011891;MTCONS_00018373;MTCONS_00038025;MTCONS_00013246;MTCONS_00018176;MTCONS_00016258;MTCONS_00025484;MTCONS_00018488;MTCONS_00023667;MTCONS_00009886;BMSK0013747.1_dup1;BMSK0001454.1_dup1;MTCONS_00047792;BMSK0003805.1_dup1;MTCONS_00049046	K03099+K04695+K04699+K07203+K00157
Dorso-ventral axis formation	25	174	0.000372216	0.00323363	ko04320	MTCONS_00002147;MTCONS_00002583;BMSK0005367.1_dup1;MTCONS_00002868;MTCONS_00009212;MTCONS_00043221;MTCONS_00043224;BMSK0006913.1_dup1;MTCONS_00010878;MTCONS_00011891;MTCONS_00018373;MTCONS_00038025;MTCONS_00013246;MTCONS_00013471;MTCONS_00018176;MTCONS_00016258;MTCONS_00025484;MTCONS_00024264;MTCONS_00024266;MTCONS_00024268;MTCONS_00009886;BMSK0013747.1_dup1;MTCONS_00040463;MTCONS_00047792;BMSK00…	K04368+K03099+K04371+K02177+K20995+K02156+K02360
Renal cell carcinoma	24	166	0.00044011	0.00370759	ko05211	MTCONS_00002147;MTCONS_00002583;BMSK0005367.1_dup1;MTCONS_00038133;MTCONS_00002868;MTCONS_00006749;MTCONS_00009212;MTCONS_00043221;MTCONS_00043224;MTCONS_00011891;MTCONS_00018373;MTCONS_00038025;MTCONS_00013246;MTCONS_00007133;MTCONS_00018176;MTCONS_00016258;MTCONS_00025484;MTCONS_00009886;BMSK0013747.1_dup1;MTCONS_00032123;BMSK0013757.1_dup1;MTCONS_00036241;MTCONS_00040463;MTCONS_00047792	K04368+K03099+K04371+K04438+K07299+K09105+K03870+K09592
Notch signaling pathway	22	148	0.000508932	0.00416126	ko04330	MTCONS_00009794;MTCONS_00043823;BMSK0006821.1_dup1;MTCONS_00009211;MTCONS_00008362;MTCONS_00010878;MTCONS_00012999;MTCONS_00014731;MTCONS_00033111;MTCONS_00018182;MTCONS_00011674;MTCONS_00026245;MTCONS_00027735;MTCONS_00028715;MTCONS_00042473;MTCONS_00035538;BMSK0014697.1_dup1;MTCONS_00040850;MTCONS_00041257;MTCONS_00000011;MTCONS_00045928;MTCONS_00049367	K06065+K06172+K06057+K20995+K06052+K21635+K04505
GnRH signaling pathway	27	199	0.000559492	0.00438927	ko04912	MTCONS_00002147;MTCONS_00002583;MTCONS_00001270;MTCONS_00001268;BMSK0005367.1_dup1;MTCONS_00002868;MTCONS_00009212;MTCONS_00043221;MTCONS_00043224;MTCONS_00008748;MTCONS_00011891;MTCONS_00018373;MTCONS_00038025;MTCONS_00013246;MTCONS_00018176;MTCONS_00016258;MTCONS_00025484;BMSK0010639.1_dup1;MTCONS_00009886;BMSK0012534.1_dup1;BMSK0013747.1_dup1;MTCONS_00034058;MTCONS_00038201;MTCONS_00040463;MTC…	K04368+K03099+K08045+K04371+K05858+K04416+K02183+K06068+K04958+K04440+K04634
Systemic lupus erythematosus	13	67	0.000568395	0.00438927	ko05322	MTCONS_00027308;BMSK0006474.1_dup1;MTCONS_00033533;MTCONS_00033534;MTCONS_00028715;MTCONS_00033541;BMSK0013933.1_dup1;MTCONS_00033537;MTCONS_00033540;BMSK0013902.1_dup1;BMSK0013919.1_dup1;BMSK0004057.1_dup1;MTCONS_00049484	K05210+K11252+K05209+K11253+K11251+K11254
Regulation of autophagy	38	318	0.000645526	0.00485017	ko04140	MTCONS_00002147;BMSK0000545.1_dup1;BMSK0000705.1_dup1;BMSK0005367.1_dup1;MTCONS_00002868;MTCONS_00017621;MTCONS_00011140;MTCONS_00011385;BMSK0008008.1_dup1;BMSK0009892.1_dup1;BMSK0008162.1_dup1;BMSK0008225.1_dup1;MTCONS_00013396;MTCONS_00018773;MTCONS_00039363;MTCONS_00017622;MTCONS_00019268;BMSK0010452.1_dup1;MTCONS_00004174;MTCONS_00023206;MTCONS_00044130;BMSK0011750.1_dup1;MTCONS_00025642;BMSK…	K04368+K08331+K00914+K04371+K21248+K21245+K08337+K08333+K07207+K06068+K17906+K17603+K18082+K04958+K04440+K07203+K05087+K17985+K08860+K08269
Nicotinate and nicotinamide metabolism	10	44	0.000664891	0.0048642	ko00760	BMSK0006504.1_dup1;MTCONS_00007589;MTCONS_00017659;BMSK0009397.1_dup1;MTCONS_00023929;MTCONS_00023930;MTCONS_00039608;MTCONS_00040744;BMSK0003805.1_dup1;MTCONS_00049046	K03783+K19970+K01081+K00858+K10524+K00157
Hepatitis B	27	202	0.000707071	0.00504015	ko05161	MTCONS_00002147;MTCONS_00002583;BMSK0005367.1_dup1;MTCONS_00002868;MTCONS_00009212;MTCONS_00043221;MTCONS_00043224;BMSK0007319.1_dup1;MTCONS_00008881;MTCONS_00011891;MTCONS_00018373;MTCONS_00038025;MTCONS_00013246;MTCONS_00013407;MTCONS_00016962;MTCONS_00018176;MTCONS_00016258;MTCONS_00025484;BMSK0010639.1_dup1;MTCONS_00009886;BMSK0013747.1_dup1;MTCONS_00040463;MTCONS_00040557;BMSK0002454.1_dup1;…	K04368+K03099+K04371+K04734+K04467+K04451+K04416+K04440+K06626+K02580
PI3K-Akt signaling pathway	58	550	0.000791033	0.00549768	ko04151	MTCONS_00002147;MTCONS_00002583;BMSK0005367.1_dup1;MTCONS_00003703;BMSK0005281.1_dup1;MTCONS_00002868;MTCONS_00004998;MTCONS_00024686;MTCONS_00009212;MTCONS_00043221;MTCONS_00043224;MTCONS_00011396;MTCONS_00010327;MTCONS_00011397;MTCONS_00011891;MTCONS_00018373;MTCONS_00038025;MTCONS_00013246;MTCONS_00013407;MTCONS_00011984;MTCONS_00016962;MTCONS_00018176;MTCONS_00016258;MTCONS_00009793;MTCONS_00…	K04368+K03099+K04371+K06236+K05096+K05636+K04467+K04451+K01596+K07207+K04539+K04527+K06237+K05631+K11584+K07203+K05087+K06626+K04358+K02580+K04362
Proteoglycans in cancer	42	374	0.00121726	0.00825364	ko05205	MTCONS_00002147;MTCONS_00002583;BMSK0005367.1_dup1;MTCONS_00002868;MTCONS_00023612;MTCONS_00006148;MTCONS_00009212;MTCONS_00043221;MTCONS_00043224;MTCONS_00011891;MTCONS_00018373;MTCONS_00038025;MTCONS_00031850;MTCONS_00017714;MTCONS_00013246;MTCONS_00016442;MTCONS_00016962;BMSK0009641.1_dup1;MTCONS_00018090;MTCONS_00018176;MTCONS_00016258;MTCONS_00029298;MTCONS_00017919;MTCONS_00025484;BMSK00099…	K04368+K03099+K04371+K05763+K12823+K04514+K17388+K04451+K06269+K16866+K05692+K04958+K06226+K07203+K10380+K05087+K05762+K04362
Nucleotide excision repair	29	236	0.00175186	0.0111013	ko03420	BMSK0000705.1_dup1;MTCONS_00003830;BMSK0005644.1_dup1;MTCONS_00037574;MTCONS_00006624;MTCONS_00007594;MTCONS_00009890;MTCONS_00020693;MTCONS_00053240;MTCONS_00011826;MTCONS_00012321;MTCONS_00013396;MTCONS_00018773;MTCONS_00025394;MTCONS_00015902;MTCONS_00021995;MTCONS_00033095;BMSK0011260.1_dup1;MTCONS_00024737;BMSK0011933.1_dup1;BMSK0012512.1_dup1;MTCONS_00032428;MTCONS_00038672;MTCONS_00032201;…	K10841+K10848+K02327+K10754+K10843+K10847+K10747+K03506+K02324+K10756
Metabolic pathways	213	2569	0.00175255	0.0111013	ko01100	MTCONS_00016441;MTCONS_00030158;BMSK0000705.1_dup1;BMSK0000025.1_dup1;MTCONS_00000093;MTCONS_00000646;MTCONS_00036800;MTCONS_00003896;BMSK0005575.1_dup1;BMSK0005689.1_dup1;MTCONS_00036170;BMSK0006083.1_dup1;BMSK0006131.1_dup1;MTCONS_00005637;MTCONS_00005639;BMSK0006458.1_dup1;BMSK0006504.1_dup1;MTCONS_00007589;MTCONS_00007736;MTCONS_00007738;BMSK0003225.1_dup1;BMSK0006827.1_dup1;MTCONS_00025144;M…	K05290+K00914+K01698+K13953+K00710+K13506+K00232+K11540+K01431+K01231+K03644+K00736+K00921+K19269+K03783+K01044+K01047+K00665+K00306+K06125+K00079+K01106+K14073+K01487+K16055+K05858+K00699+K01634+K00128+K17108+K12354+K00797+K00826+K02564+K05291+K01637+K01638+K15728+K01587+K00234+K00020+K00489+K11140+K14464+K05286+K10705+K13485+K01951+K10703+K14410+K13509+K08660+K02149+K19970+K01904+K00011+K00869+…
Epithelial cell signaling in Helicobacter pylori infection	20	142	0.00175705	0.0111013	ko05120	MTCONS_00000308;MTCONS_00004341;MTCONS_00023612;BMSK0007319.1_dup1;MTCONS_00008881;MTCONS_00019712;MTCONS_00031850;MTCONS_00013407;MTCONS_00013001;BMSK0009079.1_dup1;BMSK0010705.1_dup1;BMSK0012197.1_dup1;MTCONS_00026917;MTCONS_00026918;BMSK0001576.1_dup1;MTCONS_00040557;BMSK0003883.1_dup1;MTCONS_00052189;BMSK0005073.1_dup1;MTCONS_00052233	K06704+K04734+K04467+K02149+K05728+K05701+K04440+K02150+K02580
Lysine degradation	27	217	0.0020692	0.0127831	ko00310	MTCONS_00016441;MTCONS_00013218;BMSK0000705.1_dup1;MTCONS_00049693;BMSK0006974.1_dup1;MTCONS_00031850;BMSK0008008.1_dup1;MTCONS_00012356;BMSK0008225.1_dup1;MTCONS_00013396;MTCONS_00018773;MTCONS_00012729;MTCONS_00014106;BMSK0009149.1_dup1;MTCONS_00021780;MTCONS_00020288;MTCONS_00023206;MTCONS_00032495;MTCONS_00044130;MTCONS_00023014;MTCONS_00025963;BMSK0011750.1_dup1;MTCONS_00025642;MTCONS_000267…	K11422+K11433+K20796+K00306+K00128+K09188+K11431+K09186+K11423+K06101+K00164+K11427
Focal adhesion	50	491	0.00358656	0.0216753	ko04510	MTCONS_00002147;MTCONS_00002583;BMSK0005367.1_dup1;MTCONS_00038133;MTCONS_00003703;BMSK0005281.1_dup1;MTCONS_00002868;MTCONS_00004998;MTCONS_00024686;MTCONS_00009212;MTCONS_00043221;MTCONS_00043224;MTCONS_00011396;MTCONS_00010327;MTCONS_00011403;MTCONS_00011397;MTCONS_00011891;MTCONS_00018373;MTCONS_00038025;MTCONS_00017714;MTCONS_00013246;MTCONS_00011984;MTCONS_00016442;BMSK0009641.1_dup1;MTCONS…	K04368+K03099+K04371+K04438+K06236+K05096+K05636+K17447+K04514+K17388+K06269+K05692+K06237+K04440+K05087
Phototransduction - fly	18	132	0.00413588	0.0240015	ko04745	MTCONS_00004220;MTCONS_00008748;MTCONS_00009442;MTCONS_00011826;MTCONS_00013471;MTCONS_00015902;BMSK0009900.1_dup1;BMSK0009901.1_dup1;BMSK0009907.1_dup1;MTCONS_00020501;MTCONS_00034203;MTCONS_00022087;MTCONS_00034936;BMSK0012534.1_dup1;MTCONS_00038672;MTCONS_00038201;MTCONS_00039374;BMSK0005025.1_dup1	K13806+K05858+K08834+K13807+K05692+K02183+K04958+K04634
Fanconi anemia pathway	26	217	0.00414415	0.0240015	ko03460	MTCONS_00018891;MTCONS_00032407;MTCONS_00003830;MTCONS_00037574;MTCONS_00006624;MTCONS_00009890;MTCONS_00020693;MTCONS_00053240;MTCONS_00011826;MTCONS_00012084;MTCONS_00012321;MTCONS_00025394;MTCONS_00015902;MTCONS_00021995;MTCONS_00024692;MTCONS_00024737;MTCONS_00027331;BMSK0013151.1_dup1;MTCONS_00031150;MTCONS_00032428;MTCONS_00038672;MTCONS_00032201;MTCONS_00023676;MTCONS_00039553;MTCONS_00043…	K03165+K10882+K10848+K15363+K10901+K08991
Neuroactive ligand-receptor interaction	32	286	0.00462399	0.026234	ko04080	MTCONS_00027308;MTCONS_00000308;BMSK0006474.1_dup1;MTCONS_00019712;MTCONS_00009890;MTCONS_00011140;MTCONS_00053240;MTCONS_00031850;BMSK0008008.1_dup1;BMSK0008225.1_dup1;MTCONS_00050374;MTCONS_00017838;MTCONS_00021995;MTCONS_00023206;MTCONS_00044130;MTCONS_00022327;MTCONS_00010963;MTCONS_00025963;BMSK0011750.1_dup1;MTCONS_00025642;MTCONS_00028715;MTCONS_00022224;BMSK0013430.1_dup1;MTCONS_00034883;…	K05210+K04306+K08375+K04615+K04809+K04810+K04578+K01312+K05209+K04131+K05185+K04266
MAPK signaling pathway - fly	35	327	0.00636179	0.0353716	ko04013	MTCONS_00002147;MTCONS_00002583;BMSK0000377.1_dup1;BMSK0005367.1_dup1;MTCONS_00002868;BMSK0006958.1_dup1;MTCONS_00009212;MTCONS_00043221;MTCONS_00043224;MTCONS_00010128;MTCONS_00010497;MTCONS_00011891;MTCONS_00018373;MTCONS_00038025;BMSK0007964.1_dup1;MTCONS_00012133;MTCONS_00012134;MTCONS_00013246;MTCONS_00014204;MTCONS_00018176;MTCONS_00016258;MTCONS_00025484;MTCONS_00021140;MTCONS_00020501;MTC…	K04368+K03099+K20231+K04371+K04426+K04352+K07364+K20230+K12377+K08840+K04417+K08892+K04508+K14290+K04440+K13578+K05088+K16678+K20225
HIF-1 signaling pathway	22	183	0.00762056	0.0414957	ko04066	MTCONS_00002147;BMSK0005367.1_dup1;MTCONS_00002868;MTCONS_00006749;MTCONS_00011396;MTCONS_00011397;MTCONS_00045858;BMSK0000933.1_dup1;MTCONS_00032123;BMSK0013757.1_dup1;MTCONS_00036241;MTCONS_00040463;BMSK0001454.1_dup1;MTCONS_00042445;MTCONS_00042463;MTCONS_00042465;MTCONS_00042446;MTCONS_00045928;MTCONS_00045854;MTCONS_00045859;MTCONS_00052189;BMSK0005073.1_dup1	K04368+K04371+K07299+K05096+K04527+K00134+K03870+K09592+K07203+K05087+K02580
Pyrimidine metabolism	13	89	0.00776179	0.0414957	ko00240	BMSK0005575.1_dup1;BMSK0005689.1_dup1;BMSK0006504.1_dup1;MTCONS_00007589;MTCONS_00017659;BMSK0009397.1_dup1;MTCONS_00018057;MTCONS_00018385;BMSK0010202.1_dup1;MTCONS_00009469;MTCONS_00038279;MTCONS_00038282;MTCONS_00040220	K11540+K01431+K03783+K19970+K01081+K01511+K00943+K12304+K00757+K01464+K01489
Long-term potentiation	16	120	0.0082003	0.0430129	ko04720	MTCONS_00002147;MTCONS_00027308;MTCONS_00030056;BMSK0005367.1_dup1;MTCONS_00002868;BMSK0006474.1_dup1;MTCONS_00008748;BMSK0009641.1_dup1;MTCONS_00018090;MTCONS_00028715;BMSK0012534.1_dup1;MTCONS_00038201;MTCONS_00040463;BMSK0004057.1_dup1;MTCONS_00049484;BMSK0005025.1_dup1	K04368+K05210+K04373+K04371+K05858+K06269+K05209+K02183+K04958+K04634
Phagosome	29	266	0.00959663	0.0494049	ko04145	BMSK0000188.1_dup1;BMSK0000705.1_dup1;MTCONS_00003917;MTCONS_00012770;MTCONS_00005637;MTCONS_00005639;MTCONS_00007130;MTCONS_00005636;MTCONS_00011140;BMSK0008008.1_dup1;BMSK0008225.1_dup1;MTCONS_00013396;MTCONS_00018773;BMSK0009079.1_dup1;BMSK0010141.1_dup1;BMSK0009900.1_dup1;BMSK0009901.1_dup1;BMSK0009907.1_dup1;BMSK0010705.1_dup1;MTCONS_00023206;MTCONS_00044130;BMSK0011750.1_dup1;BMSK0011895.1_…	K08488+K00914+K12478+K00921+K06560+K02149+K12182+K05692+K07375+K10956+K13885+K02150
Vascular smooth muscle contraction	26	232	0.00977702	0.0494184	ko04270	MTCONS_00002147;MTCONS_00001270;MTCONS_00001268;BMSK0005341.1_dup1;MTCONS_00002821;BMSK0005367.1_dup1;MTCONS_00002868;BMSK0003225.1_dup1;MTCONS_00008748;MTCONS_00017714;MTCONS_00016442;MTCONS_00016655;BMSK0009641.1_dup1;MTCONS_00018090;MTCONS_00016656;MTCONS_00017919;MTCONS_00029443;BMSK0012534.1_dup1;MTCONS_00034058;MTCONS_00038201;MTCONS_00040463;MTCONS_00039884;MTCONS_00039885;MTCONS_00019641;…	K04368+K08045+K04346+K04371+K01047+K05858+K04514+K17388+K06269+K02183+K06068+K04958+K04266+K04634+K04936
Inositol phosphate metabolism	25	221	0.00995784	0.0494336	ko00562	BMSK0000705.1_dup1;MTCONS_00005637;MTCONS_00005639;MTCONS_00005636;BMSK0006712.1_dup1;MTCONS_00008748;MTCONS_00018185;MTCONS_00011140;MTCONS_00011771;BMSK0008008.1_dup1;BMSK0008225.1_dup1;MTCONS_00013396;MTCONS_00018773;MTCONS_00021483;MTCONS_00021862;MTCONS_00023206;MTCONS_00044130;BMSK0011350.1_dup1;MTCONS_00023583;MTCONS_00023684;BMSK0011750.1_dup1;MTCONS_00025642;MTCONS_00036528;MTCONS_000367…	K00914+K00921+K01106+K05858+K00140+K01858+K21798+K18082
Apoptosis	23	199	0.01024	0.0499423	ko04210	MTCONS_00002147;BMSK0005367.1_dup1;MTCONS_00002868;BMSK0006958.1_dup1;BMSK0007319.1_dup1;MTCONS_00008881;MTCONS_00013407;MTCONS_00014106;MTCONS_00016962;BMSK0009900.1_dup1;BMSK0009901.1_dup1;BMSK0009907.1_dup1;BMSK0011645.1_dup1;MTCONS_00025917;MTCONS_00036206;MTCONS_00038201;BMSK0015756.1_dup1;MTCONS_00040463;MTCONS_00040557;MTCONS_00041481;BMSK0004001.1_dup1;MTCONS_00052189;BMSK0005073.1_dup1	K04368+K04371+K04426+K04734+K04467+K10798+K04451+K05692+K01173+K01373+K04958+K04402+K04440+K04397+K08860+K02580
TNF signaling pathway	14	103	0.0109583	0.0515676	ko04668	MTCONS_00002147;BMSK0005367.1_dup1;MTCONS_00002868;BMSK0006958.1_dup1;BMSK0007319.1_dup1;MTCONS_00008881;MTCONS_00011457;MTCONS_00013407;MTCONS_00035538;MTCONS_00040463;MTCONS_00040557;MTCONS_00041481;MTCONS_00052189;BMSK0005073.1_dup1	K04368+K04371+K04426+K04734+K17065+K04467+K06052+K04440+K04397+K02580
Sphingolipid signaling pathway	21	178	0.0110226	0.0515676	ko04071	MTCONS_00002147;BMSK0005341.1_dup1;MTCONS_00002821;BMSK0005367.1_dup1;MTCONS_00002868;BMSK0006958.1_dup1;MTCONS_00008748;MTCONS_00019712;MTCONS_00017714;MTCONS_00016442;MTCONS_00016962;MTCONS_00017919;MTCONS_00029443;MTCONS_00035941;BMSK0015161.1_dup1;MTCONS_00040463;MTCONS_00040557;MTCONS_00019641;MTCONS_00052189;BMSK0005073.1_dup1;BMSK0005025.1_dup1	K04368+K04346+K04371+K04426+K05858+K01634+K04514+K17388+K04451+K11584+K05665+K04440+K02580+K04634
Pancreatic cancer	13	93	0.0111297	0.0515676	ko05212	MTCONS_00002147;BMSK0005367.1_dup1;MTCONS_00002868;MTCONS_00013407;MTCONS_00016962;MTCONS_00050565;BMSK0015756.1_dup1;MTCONS_00040463;MTCONS_00040557;BMSK0001454.1_dup1;BMSK0004712.1_dup1;MTCONS_00052189;BMSK0005073.1_dup1	K04368+K04371+K04467+K04451+K07834+K04402+K04440+K07203+K02580
Glycerolipid metabolism	22	190	0.0116092	0.0529075	ko00561	MTCONS_00036800;MTCONS_00008456;BMSK0006974.1_dup1;MTCONS_00011677;MTCONS_00017714;MTCONS_00013471;MTCONS_00014096;MTCONS_00018018;MTCONS_00018718;MTCONS_00034203;MTCONS_00022087;MTCONS_00023047;MTCONS_00023533;BMSK0011603.1_dup1;MTCONS_00033470;MTCONS_00033471;MTCONS_00033170;MTCONS_00034417;MTCONS_00039374;MTCONS_00044177;MTCONS_00044173;MTCONS_00044174	K13506+K14073+K00128+K15728+K13509+K00011+K13517+K01080+K00864
cAMP signaling pathway	40	402	0.0122866	0.0550916	ko04024	MTCONS_00002147;BMSK0003188.1_dup1;MTCONS_00001270;MTCONS_00001268;MTCONS_00027308;MTCONS_00003896;BMSK0005367.1_dup1;MTCONS_00002868;BMSK0006474.1_dup1;BMSK0007319.1_dup1;MTCONS_00008881;MTCONS_00009890;MTCONS_00011140;BMSK0008008.1_dup1;MTCONS_00017714;BMSK0008225.1_dup1;MTCONS_00016442;BMSK0009641.1_dup1;MTCONS_00018090;MTCONS_00017919;MTCONS_00021606;MTCONS_00023206;MTCONS_00044130;MTCONS_000…	K04368+K04955+K08045+K05210+K00232+K04371+K04734+K11265+K04615+K04514+K17388+K06269+K07188+K01539+K05209+K02183+K04266+K04440+K02580
Choline metabolism in cancer	27	249	0.0129634	0.0564083	ko05231	MTCONS_00002147;MTCONS_00002583;BMSK0005367.1_dup1;MTCONS_00002868;MTCONS_00009212;MTCONS_00043221;MTCONS_00043224;MTCONS_00029782;MTCONS_00011891;MTCONS_00018373;MTCONS_00038025;MTCONS_00013246;BMSK0008541.1_dup1;MTCONS_00018176;MTCONS_00016258;MTCONS_00025484;MTCONS_00019268;MTCONS_00023047;MTCONS_00023533;MTCONS_00009886;BMSK0012296.1_dup1;MTCONS_00030967;BMSK0013747.1_dup1;MTCONS_00040463;MTC…	K04368+K03099+K04371+K08202+K15377+K07207+K01080+K08200+K04440+K07203
cGMP-PKG signaling pathway	30	284	0.0129861	0.0564083	ko04022	MTCONS_00002147;MTCONS_00001270;MTCONS_00001268;BMSK0005341.1_dup1;MTCONS_00002821;BMSK0005367.1_dup1;MTCONS_00002868;MTCONS_00008748;BMSK0007680.1_dup1;MTCONS_00017714;MTCONS_00016442;BMSK0009641.1_dup1;MTCONS_00018090;MTCONS_00017919;MTCONS_00029443;MTCONS_00045858;MTCONS_00025584;MTCONS_00025582;BMSK0012534.1_dup1;MTCONS_00038201;MTCONS_00040463;MTCONS_00042445;MTCONS_00042463;MTCONS_00042446;…	K04368+K08045+K04346+K04371+K05858+K19477+K04514+K17388+K06269+K04527+K01539+K02183+K04958+K09565+K04634+K04936
Drug metabolism - other enzymes	28	263	0.0145224	0.0621113	ko00983	BMSK0005689.1_dup1;MTCONS_00007736;MTCONS_00007738;BMSK0006606.1_dup1;MTCONS_00008813;BMSK0009892.1_dup1;BMSK0008162.1_dup1;MTCONS_00039363;MTCONS_00043080;MTCONS_00004174;MTCONS_00025041;MTCONS_00026997;MTCONS_00031553;BMSK0012433.1_dup1;MTCONS_00009469;BMSK0013590.1_dup1;MTCONS_00030697;BMSK0013582.1_dup1;MTCONS_00036104;MTCONS_00038279;MTCONS_00038282;MTCONS_00039021;MTCONS_00040220;MTCONS_000…	K01431+K01044+K03927+K00699+K01951+K00799+K00757+K00106+K01464+K01489
Taste transduction	9	57	0.0152695	0.0643172	ko04742	MTCONS_00011140;BMSK0008008.1_dup1;BMSK0008225.1_dup1;MTCONS_00023206;MTCONS_00044130;MTCONS_00025963;BMSK0011750.1_dup1;MTCONS_00025642;BMSK0013430.1_dup1	K04615+K04131
NOD-like receptor signaling pathway	17	140	0.015999	0.0663839	ko04621	BMSK0005367.1_dup1;MTCONS_00002868;MTCONS_00008748;BMSK0007319.1_dup1;MTCONS_00008881;MTCONS_00011457;MTCONS_00013407;BMSK0012285.1_dup1;MTCONS_00034058;MTCONS_00038201;MTCONS_00040557;MTCONS_00041393;MTCONS_00043381;MTCONS_00043382;BMSK0001909.1_dup1;MTCONS_00052189;BMSK0005073.1_dup1	K04371+K05858+K04734+K17065+K04467+K20915+K06068+K04958+K04440+K12804+K10630+K17820+K02580
Drug metabolism - cytochrome P450	17	142	0.0181859	0.0743481	ko00982	MTCONS_00000093;MTCONS_00008813;BMSK0009892.1_dup1;BMSK0008162.1_dup1;MTCONS_00039363;MTCONS_00004174;MTCONS_00025041;MTCONS_00026997;MTCONS_00031553;MTCONS_00036073;MTCONS_00039021;MTCONS_00041175;MTCONS_00041172;BMSK0003600.1_dup1;BMSK0003964.1_dup1;BMSK0003805.1_dup1;MTCONS_00049046	K13953+K00699+K00799+K00485+K04097+K00157
mRNA surveillance pathway	30	294	0.0201112	0.0810278	ko03015	MTCONS_00009794;MTCONS_00003142;MTCONS_00043823;MTCONS_00009211;MTCONS_00012999;MTCONS_00014731;BMSK0009641.1_dup1;MTCONS_00018090;MTCONS_00033111;MTCONS_00018182;BMSK0009091.1_dup1;MTCONS_00020215;MTCONS_00020217;MTCONS_00020216;MTCONS_00021782;MTCONS_00021783;MTCONS_00011674;MTCONS_00023117;MTCONS_00026245;MTCONS_00028715;MTCONS_00033874;MTCONS_00033501;MTCONS_00035941;BMSK0001359.1_dup1;MTCONS…	K14401+K11124+K06269+K13171+K14396+K14406+K11584+K15542+K14407+K14409
Glycosaminoglycan biosynthesis - keratan sulfate	4	16	0.0209	0.0830027	ko00533	MTCONS_00015286;MTCONS_00015287;MTCONS_00018259;MTCONS_00039844	K01022+K09671+K04746+K07966+K07968+K07967
Base excision repair	9	61	0.0230656	0.090313	ko03410	MTCONS_00000308;MTCONS_00023612;BMSK0005644.1_dup1;MTCONS_00014106;BMSK0011933.1_dup1;BMSK0012512.1_dup1;MTCONS_00034772;MTCONS_00036130;MTCONS_00037920	K10772+K02327+K10798+K10747+K03506+K02324+K10800+K20813
Long-term depression	12	92	0.0237909	0.0918594	ko04730	MTCONS_00002147;BMSK0005341.1_dup1;MTCONS_00002821;BMSK0005367.1_dup1;MTCONS_00002868;MTCONS_00008748;BMSK0007680.1_dup1;MTCONS_00022327;MTCONS_00038201;MTCONS_00040463;MTCONS_00042465;BMSK0005025.1_dup1	K04368+K04346+K04371+K05858+K19477+K04578+K04958+K05087+K04634
Thyroid cancer	8	52	0.0248964	0.0948108	ko05216	MTCONS_00002147;BMSK0005367.1_dup1;MTCONS_00002868;MTCONS_00016962;BMSK0015756.1_dup1;MTCONS_00040463;MTCONS_00052460;MTCONS_00052461	K04368+K04371+K04451+K04402+K05126
Alzheimer's disease	33	336	0.0252774	0.0949612	ko05010	MTCONS_00027308;MTCONS_00000308;BMSK0005367.1_dup1;MTCONS_00004341;MTCONS_00004556;MTCONS_00002868;MTCONS_00023612;BMSK0006474.1_dup1;BMSK0006821.1_dup1;MTCONS_00008748;MTCONS_00019712;MTCONS_00031850;BMSK0009892.1_dup1;BMSK0008162.1_dup1;MTCONS_00039363;MTCONS_00013001;BMSK0010452.1_dup1;BMSK0000933.1_dup1;MTCONS_00028715;BMSK0012534.1_dup1;MTCONS_00035668;BMSK0014697.1_dup1;MTCONS_00034883;MTCO…	K05210+K06704+K04371+K04550+K06172+K05858+K00234+K01408+K00134+K05209+K02183+K00411+K04505+K04963+K04958+K04397+K00417+K08860+K04634
Vitamin B6 metabolism	3	10	0.0271276	0.100553	ko00750	BMSK0009430.1_dup1;BMSK0003805.1_dup1;MTCONS_00049046	K00275+K00157
Oxytocin signaling pathway	23	222	0.0328365	0.119004	ko04921	MTCONS_00002147;MTCONS_00001270;MTCONS_00001268;BMSK0005367.1_dup1;MTCONS_00002868;MTCONS_00008748;MTCONS_00017714;MTCONS_00016442;BMSK0009641.1_dup1;MTCONS_00018090;MTCONS_00017919;BMSK0009900.1_dup1;BMSK0009901.1_dup1;BMSK0009907.1_dup1;MTCONS_00029443;MTCONS_00023569;MTCONS_00024527;BMSK0012534.1_dup1;MTCONS_00034883;MTCONS_00038201;MTCONS_00040463;MTCONS_00019641;BMSK0005025.1_dup1	K04368+K08045+K04371+K05858+K04514+K17388+K06269+K05692+K03234+K04867+K02183+K04963+K04958+K04634
Mismatch repair	7	45	0.0329616	0.119004	ko03430	BMSK0005644.1_dup1;MTCONS_00007594;BMSK0011933.1_dup1;MTCONS_00031323;BMSK0003915.1_dup1;MTCONS_00048387;BMSK0004502.1_dup1	K02327+K10754+K10747+K08735+K08737+K10756
Shigellosis	18	168	0.0412534	0.147032	ko05131	BMSK0005367.1_dup1;MTCONS_00038133;MTCONS_00002868;BMSK0007319.1_dup1;MTCONS_00008881;MTCONS_00017714;MTCONS_00013407;MTCONS_00016442;MTCONS_00017919;BMSK0009900.1_dup1;BMSK0009901.1_dup1;BMSK0009907.1_dup1;MTCONS_00029443;MTCONS_00040557;MTCONS_00043062;MTCONS_00019641;MTCONS_00052189;BMSK0005073.1_dup1	K04371+K04438+K04734+K04514+K04467+K17388+K05692+K04440+K05754+K02580
Cytosolic DNA-sensing pathway	9	69	0.0464447	0.162999	ko04623	MTCONS_00004341;BMSK0006563.1_dup1;MTCONS_00049693;BMSK0007319.1_dup1;MTCONS_00008881;MTCONS_00013407;MTCONS_00047701;MTCONS_00052189;BMSK0005073.1_dup1	K03021+K03024+K04734+K04467+K14721+K02580
Melanoma	10	80	0.0475284	0.162999	ko05218	MTCONS_00002147;BMSK0005367.1_dup1;MTCONS_00002868;MTCONS_00016962;BMSK0015756.1_dup1;MTCONS_00040463;MTCONS_00042465;MTCONS_00049413;MTCONS_00052460;MTCONS_00052461	K04368+K04371+K04451+K04402+K05087+K04358+K04362
Circadian entrainment	19	183	0.0480789	0.162999	ko04713	MTCONS_00001270;MTCONS_00001268;MTCONS_00027308;MTCONS_00002044;BMSK0000443.1_dup1;BMSK0005367.1_dup1;MTCONS_00002868;BMSK0006474.1_dup1;MTCONS_00008748;MTCONS_00009890;BMSK0007680.1_dup1;BMSK0010888.1_dup1;MTCONS_00028715;BMSK0012534.1_dup1;MTCONS_00034883;MTCONS_00038201;BMSK0004057.1_dup1;MTCONS_00049484;BMSK0005025.1_dup1	K08045+K05210+K02633+K04371+K05858+K11265+K19477+K04539+K05209+K02183+K04963+K04958+K04634
Tuberculosis	19	183	0.0480789	0.162999	ko05152	BMSK0000705.1_dup1;MTCONS_00003917;BMSK0005367.1_dup1;MTCONS_00012770;MTCONS_00002868;MTCONS_00007130;MTCONS_00011140;BMSK0008008.1_dup1;BMSK0008225.1_dup1;MTCONS_00013396;MTCONS_00018773;MTCONS_00023206;MTCONS_00044130;BMSK0011750.1_dup1;MTCONS_00025642;BMSK0012534.1_dup1;MTCONS_00040557;MTCONS_00052189;BMSK0005073.1_dup1	K00914+K12478+K04371+K06560+K02183+K04440+K02580
Circadian rhythm - fly	6	39	0.0489216	0.163858	ko04711	MTCONS_00002044;BMSK0000443.1_dup1;MTCONS_00001211;BMSK0011757.1_dup1;MTCONS_00041831;MTCONS_00041832	K02633+K09057+K12074
Type II diabetes mellitus	12	103	0.0506971	0.167783	ko04930	BMSK0005367.1_dup1;MTCONS_00002868;MTCONS_00018488;MTCONS_00045858;MTCONS_00034058;MTCONS_00040557;BMSK0001454.1_dup1;MTCONS_00042445;MTCONS_00042463;MTCONS_00042446;MTCONS_00045854;MTCONS_00045859	K04371+K04695+K04527+K06068+K04440+K07203
Bladder cancer	5	30	0.0520437	0.170214	ko05219	MTCONS_00002147;BMSK0005367.1_dup1;MTCONS_00002868;MTCONS_00016962;MTCONS_00040463	K04368+K04371+K04451
Adherens junction	21	211	0.0570961	0.184566	ko04520	MTCONS_00052072;BMSK0005367.1_dup1;MTCONS_00002868;BMSK0006151.1_dup1;MTCONS_00005457;MTCONS_00014667;MTCONS_00014668;BMSK0009900.1_dup1;BMSK0009901.1_dup1;BMSK0009907.1_dup1;MTCONS_00045858;MTCONS_00031553;BMSK0001576.1_dup1;MTCONS_00042445;MTCONS_00042463;MTCONS_00042465;MTCONS_00042446;MTCONS_00045854;MTCONS_00045859;MTCONS_00052460;MTCONS_00052461	K06086+K04371+K05691+K06082+K05692+K04527+K05701+K05087+K04362
Legionellosis	10	83	0.0585221	0.184877	ko05134	BMSK0007319.1_dup1;MTCONS_00008881;MTCONS_00013407;MTCONS_00020525;MTCONS_00041481;MTCONS_00045658;BMSK0002754.1_dup1;MTCONS_00052189;BMSK0005073.1_dup1;MTCONS_00053305	K04734+K03231+K03233+K04397+K09414+K02580+K03283
Glycosylphosphatidylinositol(GPI)-anchor biosynthesis	10	83	0.0585221	0.184877	ko00563	MTCONS_00016441;MTCONS_00030158;MTCONS_00011969;BMSK0007979.1_dup1;MTCONS_00025394;BMSK0008255.1_dup1;MTCONS_00018823;MTCONS_00032428;MTCONS_00043940;BMSK0002678.1_dup1	K05290+K05291+K05286+K05294+K05293
Fatty acid biosynthesis	11	95	0.0618159	0.193088	ko00061	BMSK0006827.1_dup1;MTCONS_00025144;MTCONS_00033105;MTCONS_00008001;MTCONS_00043080;MTCONS_00018174;MTCONS_00018176;MTCONS_00016258;MTCONS_00009886;MTCONS_00036104;MTCONS_00040463	K00665
Adipocytokine signaling pathway	10	84	0.0625262	0.193136	ko04920	MTCONS_00006749;BMSK0007319.1_dup1;MTCONS_00008881;MTCONS_00013407;MTCONS_00009793;MTCONS_00038026;MTCONS_00040557;BMSK0001454.1_dup1;MTCONS_00052189;BMSK0005073.1_dup1	K07299+K04734+K04467+K01596+K04440+K07203+K02580
Pantothenate and CoA biosynthesis	6	42	0.0662296	0.202328	ko00770	BMSK0005689.1_dup1;MTCONS_00011214;BMSK0009297.1_dup1;MTCONS_00046403;MTCONS_00038279;MTCONS_00038282	K01431+K00826+K08069+K01922+K01464
RNA degradation	17	168	0.0714748	0.215978	ko03018	MTCONS_00004103;MTCONS_00003054;MTCONS_00026142;MTCONS_00031303;MTCONS_00031304;MTCONS_00031305;MTCONS_00031306;MTCONS_00031307;MTCONS_00036640;MTCONS_00036919;MTCONS_00029017;MTCONS_00033664;MTCONS_00035682;MTCONS_00041198;BMSK0001678.1_dup1;MTCONS_00041390;MTCONS_00041483	K01148+K12600+K03654+K12618+K00962+K12616+K12585
Insulin resistance	20	205	0.0730381	0.218329	ko04931	MTCONS_00030056;MTCONS_00006749;BMSK0007319.1_dup1;MTCONS_00008881;MTCONS_00013302;BMSK0009641.1_dup1;MTCONS_00018090;MTCONS_00009793;MTCONS_00045858;MTCONS_00034058;MTCONS_00038026;MTCONS_00040557;BMSK0001454.1_dup1;MTCONS_00042445;MTCONS_00042463;MTCONS_00042446;MTCONS_00045854;MTCONS_00045859;MTCONS_00052189;BMSK0005073.1_dup1	K04373+K07299+K04734+K15719+K06269+K01596+K04527+K06068+K04440+K07203+K02580
Endocytosis	38	435	0.0778613	0.228694	ko04144	MTCONS_00003917;MTCONS_00012770;MTCONS_00004846;BMSK0006445.1_dup1;MTCONS_00005947;MTCONS_00049693;MTCONS_00001320;BMSK0008535.1_dup1;MTCONS_00014548;MTCONS_00014549;BMSK0010141.1_dup1;BMSK0010161.1_dup1;MTCONS_00020501;MTCONS_00011674;BMSK0010850.1_dup1;MTCONS_00022154;BMSK0011039.1_dup1;MTCONS_00031960;BMSK0011234.1_dup1;BMSK0000933.1_dup1;BMSK0000936.1_dup1;BMSK0011479.1_dup1;BMSK0011753.1_dup…	K12478+K12487+K18464+K07876+K12562+K12494+K12483+K12182+K04678+K11826+K10591+K12475+K17920+K17917+K19475+K12474+K06093+K18468+K11247+K12484+K04679+K08291+K12495+K06069+K18443+K05754+K05087+K03283
Pentose and glucuronate interconversions	15	146	0.0781509	0.228694	ko00040	MTCONS_00008813;BMSK0009892.1_dup1;BMSK0008162.1_dup1;MTCONS_00039363;MTCONS_00018018;MTCONS_00004174;MTCONS_00031553;BMSK0012645.1_dup1;MTCONS_00033170;MTCONS_00034417;MTCONS_00039021;MTCONS_00047387;BMSK0003964.1_dup1;MTCONS_00048733;MTCONS_00048735	K00699+K00011+K13247+K00854+K00963
Homologous recombination	9	77	0.0818554	0.2335	ko03440	MTCONS_00018891;MTCONS_00032407;BMSK0005644.1_dup1;BMSK0007895.1_dup1;MTCONS_00012084;MTCONS_00027331;BMSK0013151.1_dup1;MTCONS_00031150;BMSK0003402.1_dup1	K03165+K10882+K02327+K10865+K10901+K08991
beta-Alanine metabolism	7	55	0.0821246	0.2335	ko00410	BMSK0005689.1_dup1;BMSK0006974.1_dup1;BMSK0007290.1_dup1;BMSK0008650.1_dup1;MTCONS_00021483;MTCONS_00038279;MTCONS_00038282	K01431+K00128+K00797+K08660+K00140+K01464
Glycerophospholipid metabolism	24	258	0.0823129	0.2335	ko00564	MTCONS_00036800;BMSK0003225.1_dup1;BMSK0006084.1_dup1;MTCONS_00011677;MTCONS_00017714;MTCONS_00013471;BMSK0008474.1_dup1;MTCONS_00014096;MTCONS_00016655;MTCONS_00016656;MTCONS_00018718;MTCONS_00034203;MTCONS_00022087;MTCONS_00023047;MTCONS_00023533;BMSK0011603.1_dup1;BMSK0012433.1_dup1;MTCONS_00039374;MTCONS_00043050;MTCONS_00044177;MTCONS_00044173;MTCONS_00044174;MTCONS_00051877;BMSK0004901.1_du…	K13506+K01047+K01049+K15728+K13509+K13517+K01080+K08729+K14286
Wnt signaling pathway	23	247	0.0867225	0.243524	ko04310	MTCONS_00008748;BMSK0009892.1_dup1;BMSK0008162.1_dup1;MTCONS_00016442;MTCONS_00016962;MTCONS_00017919;BMSK0010452.1_dup1;MTCONS_00004174;MTCONS_00029443;MTCONS_00024527;BMSK0001265.1_dup1;BMSK0013063.1_dup1;BMSK0013459.1_dup1;MTCONS_00031646;BMSK0014385.1_dup1;BMSK0014697.1_dup1;BMSK0015799.1_dup1;MTCONS_00038684;MTCONS_00040557;MTCONS_00044893;MTCONS_00044895;BMSK0003154.1_dup1;MTCONS_00019641	K05858+K04511+K17388+K04451+K04508+K04510+K16273+K04505+K04507+K04440+K01691+K02085
Pathogenic Escherichia coli infection	13	125	0.0893465	0.248383	ko05130	MTCONS_00017714;MTCONS_00016442;MTCONS_00017919;BMSK0009900.1_dup1;BMSK0009901.1_dup1;BMSK0009907.1_dup1;MTCONS_00029443;BMSK0011895.1_dup1;MTCONS_00026460;BMSK0011897.1_dup1;MTCONS_00039347;MTCONS_00043062;MTCONS_00019641	K04514+K17388+K05692+K07375+K11294+K05754
Histidine metabolism	3	16	0.0932357	0.251959	ko00340	BMSK0006974.1_dup1;BMSK0008650.1_dup1;BMSK0000868.1_dup1	K00128+K08660+K19787
Salmonella infection	15	150	0.093293	0.251959	ko05132	BMSK0005367.1_dup1;MTCONS_00002868;MTCONS_00017714;MTCONS_00016442;MTCONS_00017919;BMSK0009900.1_dup1;BMSK0009901.1_dup1;BMSK0009907.1_dup1;MTCONS_00029443;BMSK0001576.1_dup1;MTCONS_00040557;MTCONS_00043062;MTCONS_00019641;MTCONS_00052189;BMSK0005073.1_dup1	K04371+K04514+K17388+K05692+K05701+K04440+K05754+K02580
AMPK signaling pathway	27	300	0.0933518	0.251959	ko04152	BMSK0006827.1_dup1;MTCONS_00025144;MTCONS_00033105;MTCONS_00008001;MTCONS_00043080;MTCONS_00018174;MTCONS_00018176;MTCONS_00016258;MTCONS_00009793;MTCONS_00019268;MTCONS_00021606;MTCONS_00023569;MTCONS_00045858;MTCONS_00009886;MTCONS_00036104;MTCONS_00035941;MTCONS_00036193;MTCONS_00038026;MTCONS_00040463;BMSK0001454.1_dup1;MTCONS_00042445;MTCONS_00042463;MTCONS_00042465;MTCONS_00042446;MTCONS_00…	K00665+K01596+K07207+K07188+K03234+K04527+K11584+K07881+K07203+K05087+K00507
Nicotine addiction	7	57	0.0953002	0.254745	ko05033	MTCONS_00027308;BMSK0006474.1_dup1;MTCONS_00050374;MTCONS_00028715;MTCONS_00038637;BMSK0004057.1_dup1;MTCONS_00049484	K05210+K04809+K05209+K05185
Osteoclast differentiation	11	103	0.0970826	0.255746	ko04380	MTCONS_00002147;BMSK0005367.1_dup1;MTCONS_00002868;BMSK0007319.1_dup1;MTCONS_00008881;MTCONS_00010497;MTCONS_00013407;MTCONS_00040463;MTCONS_00040557;MTCONS_00052189;BMSK0005073.1_dup1	K04368+K04371+K04734+K07364+K04467+K04440+K02580
Measles	12	115	0.0979204	0.255746	ko05162	MTCONS_00023612;BMSK0007319.1_dup1;MTCONS_00008881;MTCONS_00031850;MTCONS_00013407;MTCONS_00016962;BMSK0011324.1_dup1;BMSK0002454.1_dup1;BMSK0004001.1_dup1;MTCONS_00052189;BMSK0005073.1_dup1;MTCONS_00053305	K05763+K04734+K04467+K04451+K10144+K06626+K08860+K02580+K03283
N-Glycan biosynthesis	9	80	0.0984345	0.255746	ko00510	MTCONS_00036170;BMSK0006131.1_dup1;MTCONS_00018259;MTCONS_00023014;BMSK0011789.1_dup1;MTCONS_00027026;BMSK0014234.1_dup1;MTCONS_00036452;MTCONS_00039844	K01231+K00736+K07966+K07968+K07967+K00721+K00902+K05546
Aldosterone-regulated sodium reabsorption	10	92	0.100844	0.259579	ko04960	BMSK0005367.1_dup1;MTCONS_00002868;MTCONS_00045858;MTCONS_00025584;MTCONS_00025582;MTCONS_00042445;MTCONS_00042463;MTCONS_00042446;MTCONS_00045854;MTCONS_00045859	K04371+K04527+K01539
Metabolism of xenobiotics by cytochrome P450	15	153	0.105777	0.266536	ko00980	MTCONS_00000093;MTCONS_00046377;MTCONS_00008813;BMSK0009892.1_dup1;BMSK0008162.1_dup1;MTCONS_00039363;MTCONS_00004174;MTCONS_00025041;MTCONS_00026997;MTCONS_00031553;MTCONS_00039021;MTCONS_00041175;MTCONS_00041172;BMSK0003600.1_dup1;BMSK0003964.1_dup1	K13953+K00079+K00699+K00799+K04097
Toll-like receptor signaling pathway	10	93	0.106423	0.266536	ko04620	MTCONS_00002147;BMSK0005367.1_dup1;MTCONS_00002868;BMSK0007319.1_dup1;MTCONS_00008881;MTCONS_00013407;MTCONS_00040463;MTCONS_00040557;MTCONS_00052189;BMSK0005073.1_dup1	K04368+K04371+K04734+K04467+K04440+K02580
Central carbon metabolism in cancer	10	93	0.106423	0.266536	ko05230	MTCONS_00002147;BMSK0000671.1_dup1;BMSK0005367.1_dup1;MTCONS_00002868;MTCONS_00006749;MTCONS_00016962;MTCONS_00040463;BMSK0001454.1_dup1;MTCONS_00052460;MTCONS_00052461	K04368+K13780+K04371+K07299+K04451+K07203+K04362+K05126
Non-homologous end-joining	3	17	0.10767	0.267253	ko03450	BMSK0007895.1_dup1;MTCONS_00044630;MTCONS_00044631	K10865+K10777
Oocyte meiosis	20	216	0.108837	0.267757	ko04114	MTCONS_00002147;MTCONS_00001270;MTCONS_00001268;MTCONS_00030056;BMSK0005367.1_dup1;MTCONS_00002868;BMSK0007619.1_dup1;BMSK0008863.1_dup1;MTCONS_00014539;BMSK0009641.1_dup1;MTCONS_00018090;BMSK0010452.1_dup1;BMSK0012534.1_dup1;MTCONS_00035941;MTCONS_00038201;MTCONS_00040463;MTCONS_00043479;BMSK0002209.1_dup1;MTCONS_00042465;BMSK0002454.1_dup1	K04368+K08045+K04373+K04371+K03351+K06631+K06269+K03348+K02183+K11584+K04958+K03355+K05087+K06626
Influenza A	21	230	0.113798	0.277507	ko05164	MTCONS_00002147;BMSK0005367.1_dup1;MTCONS_00002868;BMSK0007319.1_dup1;MTCONS_00008881;MTCONS_00011140;BMSK0009900.1_dup1;BMSK0009901.1_dup1;BMSK0009907.1_dup1;MTCONS_00023117;MTCONS_00010963;BMSK0011750.1_dup1;MTCONS_00026812;MTCONS_00040463;MTCONS_00040557;MTCONS_00045015;BMSK0004001.1_dup1;MTCONS_00048451;MTCONS_00052189;BMSK0005073.1_dup1;MTCONS_00053305	K04368+K04371+K04734+K14297+K05692+K14396+K01312+K14290+K01349+K04440+K09507+K08860+K02580+K03283
Cocaine addiction	9	83	0.116804	0.282362	ko05030	MTCONS_00001270;MTCONS_00001268;MTCONS_00027308;BMSK0006474.1_dup1;MTCONS_00028715;BMSK0004057.1_dup1;MTCONS_00049484;MTCONS_00052189;BMSK0005073.1_dup1	K08045+K05210+K05209+K02580
African trypanosomiasis	3	18	0.122904	0.292858	ko05143	MTCONS_00008748;BMSK0014536.1_dup1;BMSK0005025.1_dup1	K05858+K00463+K04634
Glycosphingolipid biosynthesis - lacto and neolacto series	4	28	0.123253	0.292858	ko00601	MTCONS_00018259;MTCONS_00020186;MTCONS_00039108;MTCONS_00039844	K07966+K07968+K07967+K01988+K07819+K07820
Leishmaniasis	6	50	0.127493	0.300364	ko05140	BMSK0005367.1_dup1;MTCONS_00002868;BMSK0007319.1_dup1;MTCONS_00008881;MTCONS_00052189;BMSK0005073.1_dup1	K04371+K04734+K02580
Toxoplasmosis	12	122	0.134717	0.314718	ko05145	BMSK0005367.1_dup1;MTCONS_00002868;BMSK0007319.1_dup1;MTCONS_00008881;MTCONS_00010327;MTCONS_00013407;BMSK0013939.1_dup1;MTCONS_00040557;MTCONS_00044505;MTCONS_00052189;BMSK0005073.1_dup1;MTCONS_00053305	K04371+K04734+K05636+K04467+K04440+K09565+K02580+K03283
Chemical carcinogenesis	15	160	0.138647	0.320332	ko05204	MTCONS_00046377;MTCONS_00008813;BMSK0009892.1_dup1;BMSK0008162.1_dup1;MTCONS_00039363;MTCONS_00050374;MTCONS_00004174;MTCONS_00025041;MTCONS_00026997;MTCONS_00031553;MTCONS_00039021;MTCONS_00041175;MTCONS_00041172;BMSK0003600.1_dup1;BMSK0003964.1_dup1	K00079+K00699+K04809+K00799+K04097
Small cell lung cancer	14	148	0.141409	0.320332	ko05222	BMSK0007319.1_dup1;MTCONS_00008881;MTCONS_00010327;MTCONS_00013407;MTCONS_00016962;MTCONS_00029311;MTCONS_00029312;BMSK0013939.1_dup1;MTCONS_00033220;BMSK0015756.1_dup1;BMSK0002454.1_dup1;BMSK0004128.1_dup1;MTCONS_00052189;BMSK0005073.1_dup1	K04734+K05636+K04467+K04451+K06237+K04402+K06626+K02219+K02580
Retinol metabolism	14	148	0.141409	0.320332	ko00830	MTCONS_00000093;MTCONS_00008813;BMSK0009892.1_dup1;BMSK0008162.1_dup1;MTCONS_00039363;MTCONS_00004174;MTCONS_00031553;BMSK0013045.1_dup1;MTCONS_00039021;BMSK0001392.1_dup1;MTCONS_00044858;BMSK0003964.1_dup1;BMSK0003805.1_dup1;MTCONS_00049046	K13953+K00699+K11147+K15734+K00157
Serotonergic synapse	11	111	0.14225	0.320332	ko04726	MTCONS_00002147;MTCONS_00001270;MTCONS_00001268;BMSK0005367.1_dup1;MTCONS_00002868;MTCONS_00008748;BMSK0010888.1_dup1;MTCONS_00034879;MTCONS_00038201;MTCONS_00040463;BMSK0005025.1_dup1	K04368+K08045+K04371+K05858+K04539+K04964+K04958+K04634
Sphingolipid metabolism	10	99	0.143482	0.320332	ko00600	MTCONS_00019712;BMSK0007012.1_dup1;BMSK0007013.1_dup1;MTCONS_00009283;MTCONS_00009672;MTCONS_00022087;MTCONS_00023047;MTCONS_00023533;MTCONS_00029210;MTCONS_00041198	K01634+K17108+K12354+K01080
GABAergic synapse	13	136	0.144034	0.320332	ko04727	MTCONS_00001270;MTCONS_00001268;MTCONS_00011140;BMSK0008008.1_dup1;BMSK0008225.1_dup1;MTCONS_00007133;MTCONS_00023206;MTCONS_00044130;BMSK0010888.1_dup1;MTCONS_00025963;BMSK0011750.1_dup1;MTCONS_00025642;MTCONS_00038637	K08045+K04615+K05045+K04539+K05185
Inflammatory bowel disease (IBD)	2	10	0.147754	0.325997	ko05321	MTCONS_00052189;BMSK0005073.1_dup1	K02580
Dopaminergic synapse	16	175	0.150661	0.329793	ko04728	MTCONS_00001270;MTCONS_00001268;MTCONS_00027308;BMSK0006474.1_dup1;MTCONS_00008748;BMSK0009641.1_dup1;MTCONS_00018090;BMSK0010888.1_dup1;MTCONS_00028715;BMSK0012534.1_dup1;MTCONS_00035941;MTCONS_00038201;MTCONS_00040557;BMSK0004057.1_dup1;MTCONS_00049484;BMSK0005025.1_dup1	K08045+K05210+K05858+K06269+K04539+K05209+K02183+K11584+K04958+K04440+K04634
Fatty acid metabolism	19	214	0.153512	0.33341	ko01212	MTCONS_00003896;BMSK0006827.1_dup1;MTCONS_00025144;MTCONS_00033105;MTCONS_00008001;MTCONS_00043080;BMSK0008658.1_dup1;MTCONS_00018174;MTCONS_00018176;MTCONS_00016258;MTCONS_00009886;MTCONS_00025396;MTCONS_00028940;MTCONS_00036104;MTCONS_00040463;BMSK0002755.1_dup1;MTCONS_00044383;BMSK0004003.1_dup1;BMSK0005040.1_dup1	K00232+K00665+K10703+K07509+K10203+K10258+K00507+K10224
Pertussis	7	65	0.15862	0.341833	ko05133	BMSK0005367.1_dup1;MTCONS_00002868;BMSK0012534.1_dup1;MTCONS_00040557;MTCONS_00041481;MTCONS_00052189;BMSK0005073.1_dup1	K04371+K02183+K04440+K04397+K02580
NF-kappa B signaling pathway	6	54	0.165683	0.354307	ko04064	MTCONS_00012770;BMSK0007319.1_dup1;MTCONS_00008881;MTCONS_00013407;MTCONS_00052189;BMSK0005073.1_dup1	K20912+K04734+K04467+K02580
RIG-I-like receptor signaling pathway	7	66	0.167636	0.355746	ko04622	BMSK0007319.1_dup1;MTCONS_00008881;MTCONS_00013407;BMSK0010639.1_dup1;MTCONS_00040557;MTCONS_00052189;BMSK0005073.1_dup1	K04734+K04467+K04416+K04440+K02580
Glutamatergic synapse	15	166	0.170854	0.359829	ko04724	MTCONS_00001270;MTCONS_00001268;MTCONS_00027308;BMSK0005367.1_dup1;MTCONS_00002868;BMSK0006474.1_dup1;MTCONS_00008748;BMSK0010888.1_dup1;MTCONS_00028715;MTCONS_00034879;MTCONS_00038201;MTCONS_00038703;BMSK0004057.1_dup1;MTCONS_00049484;BMSK0005025.1_dup1	K08045+K05210+K04371+K05858+K04539+K05209+K04964+K04958+K15010+K04634
Phosphatidylinositol signaling system	24	284	0.174756	0.365279	ko04070	BMSK0000705.1_dup1;MTCONS_00005637;MTCONS_00005639;MTCONS_00005636;BMSK0006712.1_dup1;MTCONS_00008748;MTCONS_00018185;MTCONS_00011140;MTCONS_00011771;BMSK0008008.1_dup1;BMSK0008225.1_dup1;MTCONS_00013396;MTCONS_00018773;MTCONS_00021862;MTCONS_00023206;MTCONS_00044130;MTCONS_00023684;BMSK0011750.1_dup1;MTCONS_00025642;BMSK0012534.1_dup1;MTCONS_00036528;MTCONS_00036752;MTCONS_00036860;MTCONS_000382…	K00914+K00921+K01106+K05858+K02183+K21798+K18082+K04958
Morphine addiction	13	143	0.186448	0.386811	ko05032	MTCONS_00001270;MTCONS_00001268;MTCONS_00011140;BMSK0008008.1_dup1;BMSK0008225.1_dup1;MTCONS_00023206;MTCONS_00044130;BMSK0010888.1_dup1;MTCONS_00025963;BMSK0011750.1_dup1;MTCONS_00025642;MTCONS_00037193;MTCONS_00038637	K08045+K04615+K04539+K08291+K05185
Platelet activation	31	381	0.190077	0.388575	ko04611	MTCONS_00001270;MTCONS_00001268;BMSK0005367.1_dup1;MTCONS_00003703;BMSK0005281.1_dup1;MTCONS_00002868;MTCONS_00004998;MTCONS_00024686;MTCONS_00008748;BMSK0007680.1_dup1;MTCONS_00017714;MTCONS_00011984;MTCONS_00014211;MTCONS_00016442;BMSK0009641.1_dup1;MTCONS_00018090;MTCONS_00017919;BMSK0009900.1_dup1;BMSK0009901.1_dup1;BMSK0009907.1_dup1;MTCONS_00029443;MTCONS_00022744;MTCONS_00023667;MTCONS_000…	K08045+K04371+K06236+K05858+K19477+K04514+K19720+K17388+K06269+K05692+K04958+K06069+K04634
Amoebiasis	50	639	0.190094	0.388575	ko05146	MTCONS_00003703;BMSK0005281.1_dup1;MTCONS_00002768;BMSK0005878.1_dup1;MTCONS_00004998;BMSK0016069.1_dup1;MTCONS_00024686;MTCONS_00008748;MTCONS_00010327;BMSK0007702.1_dup1;MTCONS_00011984;MTCONS_00014211;BMSK0009127.1_dup1;MTCONS_00030914;MTCONS_00021879;BMSK0010841.1_dup1;MTCONS_00022744;MTCONS_00023667;BMSK0011536.1_dup1;MTCONS_00025769;MTCONS_00028532;MTCONS_00028533;MTCONS_00028534;MTCONS_000…	K06236+K10955+K05858+K05636+K19720+K13963+K06237+K02580+K04634
Hippo signaling pathway - fly	18	211	0.204689	0.412944	ko04391	MTCONS_00043823;MTCONS_00008625;BMSK0007428.1_dup1;MTCONS_00016442;MTCONS_00018182;BMSK0009900.1_dup1;BMSK0009901.1_dup1;BMSK0009907.1_dup1;BMSK0011479.1_dup1;MTCONS_00038272;MTCONS_00040666;MTCONS_00040557;MTCONS_00046014;MTCONS_00044730;BMSK0002454.1_dup1;BMSK0003120.1_dup1;MTCONS_00046819;BMSK0004257.1_dup1	K16681+K16680+K16672+K05692+K06093+K16669+K06069+K04440+K16678+K16673+K06626+K06685+K16175+K06095
Peroxisome	22	264	0.204987	0.412944	ko04146	MTCONS_00036800;MTCONS_00003896;MTCONS_00049693;BMSK0006385.1_dup1;BMSK0006863.1_dup1;MTCONS_00009442;MTCONS_00031850;MTCONS_00017223;BMSK0009795.1_dup1;MTCONS_00031303;MTCONS_00031304;MTCONS_00031305;MTCONS_00031306;MTCONS_00031307;MTCONS_00036640;BMSK0013045.1_dup1;MTCONS_00036104;MTCONS_00039374;MTCONS_00049764;MTCONS_00045923;BMSK0004789.1_dup1;BMSK0000677.1_dup1	K05677+K00232+K00306+K13348+K13356+K00869+K13279+K13355+K11147+K00106+K13343
Progesterone-mediated oocyte maturation	15	172	0.206507	0.413014	ko04914	MTCONS_00002147;MTCONS_00001270;MTCONS_00001268;MTCONS_00030056;BMSK0005367.1_dup1;MTCONS_00002868;BMSK0007619.1_dup1;BMSK0008863.1_dup1;MTCONS_00014539;BMSK0010452.1_dup1;MTCONS_00040463;MTCONS_00040557;MTCONS_00043479;BMSK0002209.1_dup1;MTCONS_00042465	K04368+K08045+K04373+K04371+K03351+K06631+K03348+K04440+K03355+K05087
Rheumatoid arthritis	6	58	0.208052	0.413133	ko05323	MTCONS_00011396;MTCONS_00011397;BMSK0009079.1_dup1;BMSK0010705.1_dup1;MTCONS_00045928;BMSK0003883.1_dup1	K05096+K02149+K02150
Caffeine metabolism	4	35	0.218803	0.431399	ko00232	MTCONS_00036104;MTCONS_00045923;BMSK0004789.1_dup1;BMSK0000677.1_dup1	K00106
Renin secretion	11	123	0.226843	0.444101	ko04924	MTCONS_00001270;MTCONS_00001268;MTCONS_00019907;MTCONS_00008748;BMSK0007680.1_dup1;MTCONS_00017838;BMSK0012534.1_dup1;MTCONS_00038201;MTCONS_00051783;BMSK0005025.1_dup1;BMSK0005164.1_dup1	K08045+K05030+K05858+K19477+K02183+K04958+K04634+K04936
HTLV-I infection	25	310	0.233439	0.453818	ko05166	MTCONS_00002147;MTCONS_00001270;MTCONS_00001268;BMSK0005367.1_dup1;MTCONS_00002868;MTCONS_00006749;BMSK0007125.1_dup1;BMSK0007319.1_dup1;MTCONS_00008881;BMSK0007619.1_dup1;MTCONS_00013407;MTCONS_00023268;MTCONS_00016962;BMSK0010452.1_dup1;MTCONS_00022727;BMSK0010639.1_dup1;BMSK0011750.1_dup1;MTCONS_00040463;MTCONS_00040557;MTCONS_00041627;MTCONS_00043479;BMSK0002209.1_dup1;BMSK0002454.1_dup1;MTCO…	K04368+K08045+K04371+K07299+K03120+K04734+K03351+K04467+K15309+K04451+K03348+K15305+K04416+K14290+K04440+K08874+K03355+K06626+K02580
PPAR signaling pathway	11	125	0.242596	0.468344	ko03320	MTCONS_00052072;MTCONS_00003896;MTCONS_00012998;BMSK0009402.1_dup1;MTCONS_00009793;BMSK0012222.1_dup1;MTCONS_00027722;MTCONS_00033470;MTCONS_00033471;MTCONS_00038026;BMSK0004003.1_dup1	K06086+K00232+K00489+K08752+K08750+K01596+K08770+K00864+K00507
Riboflavin metabolism	2	14	0.250457	0.474737	ko00740	MTCONS_00014548;MTCONS_00014549	K14410
Porphyrin and chlorophyll metabolism	11	126	0.250619	0.474737	ko00860	BMSK0000025.1_dup1;MTCONS_00008813;BMSK0009892.1_dup1;BMSK0008162.1_dup1;MTCONS_00039363;MTCONS_00004174;MTCONS_00031553;MTCONS_00036248;MTCONS_00036455;MTCONS_00039021;BMSK0003964.1_dup1	K01698+K00699+K14163
Arrhythmogenic right ventricular cardiomyopathy (ARVC)	10	113	0.25103	0.474737	ko05412	BMSK0006151.1_dup1;MTCONS_00005457;BMSK0009900.1_dup1;BMSK0009901.1_dup1;BMSK0009907.1_dup1;BMSK0011301.1_dup1;BMSK0011083.1_dup1;MTCONS_00024527;MTCONS_00031553;MTCONS_00049617	K05691+K05692+K10366+K06265+K04867
Transcriptional misregulation in cancer	23	287	0.254303	0.475851	ko05202	MTCONS_00002044;BMSK0000443.1_dup1;MTCONS_00006148;MTCONS_00011396;MTCONS_00011397;MTCONS_00007133;MTCONS_00016962;MTCONS_00017168;BMSK0009149.1_dup1;BMSK0009271.1_dup1;BMSK0000764.1_dup1;BMSK0012075.1_dup1;MTCONS_00033541;BMSK0013933.1_dup1;MTCONS_00033540;BMSK0015756.1_dup1;MTCONS_00042465;MTCONS_00044068;MTCONS_00045928;BMSK0002983.1_dup1;BMSK0002641.1_dup1;MTCONS_00052189;BMSK0005073.1_dup1	K02633+K12823+K05096+K09105+K04451+K13209+K09186+K13098+K11644+K15187+K11253+K04402+K05087+K11447+K00069+K11427+K02580
Biosynthesis of unsaturated fatty acids	7	75	0.25754	0.475851	ko01040	MTCONS_00003896;BMSK0008658.1_dup1;MTCONS_00028940;BMSK0002755.1_dup1;MTCONS_00044383;BMSK0004003.1_dup1;BMSK0005040.1_dup1	K00232+K10703+K10203+K10258+K00507+K10224
DNA replication	7	75	0.25754	0.475851	ko03030	BMSK0005644.1_dup1;MTCONS_00007594;MTCONS_00022958;BMSK0011933.1_dup1;BMSK0012512.1_dup1;MTCONS_00034772;BMSK0004502.1_dup1	K02327+K10754+K02212+K10747+K03506+K02324+K10756
Viral myocarditis	8	88	0.259364	0.475851	ko05416	MTCONS_00010853;MTCONS_00007133;BMSK0009900.1_dup1;BMSK0009901.1_dup1;BMSK0009907.1_dup1;BMSK0011301.1_dup1;BMSK0011083.1_dup1;MTCONS_00049617	K03260+K05692+K10366+K06265
Hippo signaling pathway	17	207	0.260177	0.475851	ko04390	BMSK0006151.1_dup1;MTCONS_00005457;MTCONS_00043823;MTCONS_00011565;BMSK0009641.1_dup1;MTCONS_00018090;MTCONS_00018182;BMSK0009900.1_dup1;BMSK0009901.1_dup1;BMSK0009907.1_dup1;BMSK0011479.1_dup1;MTCONS_00031553;MTCONS_00040666;MTCONS_00040568;BMSK0003120.1_dup1;BMSK0003154.1_dup1;MTCONS_00046819	K05691+K16681+K16819+K06269+K05692+K06093+K06069+K13578+K06685+K02085+K16175
Ubiquitin mediated proteolysis	20	249	0.269374	0.487195	ko04120	MTCONS_00002213;BMSK0000620.1_dup1;MTCONS_00002214;MTCONS_00007117;BMSK0007619.1_dup1;BMSK0010161.1_dup1;BMSK0010452.1_dup1;BMSK0010850.1_dup1;BMSK0011324.1_dup1;BMSK0010639.1_dup1;MTCONS_00029570;MTCONS_00029572;MTCONS_00030109;MTCONS_00032123;BMSK0013757.1_dup1;MTCONS_00042090;MTCONS_00043479;BMSK0002209.1_dup1;MTCONS_00051966;MTCONS_00051968	K10260+K10688+K03351+K04678+K03348+K10591+K10144+K04416+K10588+K10456+K10612+K03870+K10582+K03355+K10686
Cholinergic synapse	15	182	0.272487	0.487195	ko04725	MTCONS_00002147;MTCONS_00001270;MTCONS_00001268;BMSK0005367.1_dup1;MTCONS_00002868;BMSK0006084.1_dup1;MTCONS_00008748;BMSK0008474.1_dup1;MTCONS_00050374;BMSK0010888.1_dup1;BMSK0012433.1_dup1;BMSK0013430.1_dup1;MTCONS_00038201;MTCONS_00040463;BMSK0005025.1_dup1	K04368+K08045+K04371+K01049+K05858+K04809+K04539+K04131+K04958+K04634
Non-alcoholic fatty liver disease (NAFLD)	19	236	0.272713	0.487195	ko04932	BMSK0006958.1_dup1;BMSK0009892.1_dup1;BMSK0008162.1_dup1;BMSK0010452.1_dup1;MTCONS_00045858;MTCONS_00035668;MTCONS_00036193;MTCONS_00040557;BMSK0001373.1_dup1;MTCONS_00041481;MTCONS_00042445;MTCONS_00042463;MTCONS_00042446;BMSK0002869.1_dup1;MTCONS_00045854;MTCONS_00045859;BMSK0004001.1_dup1;MTCONS_00052189;BMSK0005073.1_dup1	K04426+K00234+K04527+K00411+K04440+K04397+K00417+K08860+K02580
Fatty acid elongation	5	51	0.27339	0.487195	ko00062	BMSK0008658.1_dup1;MTCONS_00025396;MTCONS_00028940;BMSK0002755.1_dup1;MTCONS_00044383	K10703+K07509+K10203+K10258
Amphetamine addiction	10	116	0.277098	0.487552	ko05031	MTCONS_00001270;MTCONS_00001268;MTCONS_00027308;BMSK0006474.1_dup1;BMSK0009641.1_dup1;MTCONS_00018090;MTCONS_00028715;BMSK0012534.1_dup1;BMSK0004057.1_dup1;MTCONS_00049484	K08045+K05210+K06269+K05209+K02183
Ovarian steroidogenesis	10	116	0.277098	0.487552	ko04913	MTCONS_00001270;MTCONS_00001268;MTCONS_00045858;MTCONS_00042445;MTCONS_00042463;MTCONS_00042465;MTCONS_00042446;MTCONS_00045854;MTCONS_00045859;BMSK0003100.1_dup1	K08045+K04527+K05087+K13885
Mucin type O-Glycan biosynthesis	3	27	0.283881	0.496346	ko00512	MTCONS_00000646;MTCONS_00009804;MTCONS_00049770	K00710+K00731
Adrenergic signaling in cardiomyocytes	16	198	0.28981	0.503544	ko04261	MTCONS_00001270;MTCONS_00001268;BMSK0005367.1_dup1;MTCONS_00002868;MTCONS_00008748;BMSK0009641.1_dup1;MTCONS_00018090;MTCONS_00024527;MTCONS_00025584;MTCONS_00025582;MTCONS_00027042;MTCONS_00027047;MTCONS_00027038;BMSK0012534.1_dup1;MTCONS_00035941;BMSK0005025.1_dup1	K08045+K04371+K05858+K06269+K04867+K01539+K10373+K02183+K11584+K04634
Lipoic acid metabolism	1	5	0.300135	0.512061	ko00785	BMSK0006083.1_dup1	K03644
Basal cell carcinoma	5	53	0.300609	0.512061	ko05217	MTCONS_00016962;MTCONS_00034494;BMSK0015756.1_dup1;BMSK0001359.1_dup1;BMSK0003154.1_dup1	K04451+K06229+K04402+K06226+K02085
Dilated cardiomyopathy	15	186	0.300735	0.512061	ko05414	MTCONS_00000334;MTCONS_00001270;MTCONS_00001268;BMSK0009900.1_dup1;BMSK0009901.1_dup1;BMSK0009907.1_dup1;BMSK0011301.1_dup1;BMSK0011083.1_dup1;MTCONS_00024527;MTCONS_00027042;MTCONS_00027047;MTCONS_00027038;MTCONS_00039579;MTCONS_00039580;MTCONS_00049617	K12567+K08045+K05692+K10366+K06265+K04867+K10373
Chagas disease (American trypanosomiasis)	10	119	0.303921	0.512061	ko05142	BMSK0005367.1_dup1;MTCONS_00002868;MTCONS_00008748;BMSK0007319.1_dup1;MTCONS_00008881;MTCONS_00013407;MTCONS_00040557;MTCONS_00052189;BMSK0005073.1_dup1;BMSK0005025.1_dup1	K04371+K05858+K04734+K04467+K04440+K02580+K04634
Vibrio cholerae infection	10	119	0.303921	0.512061	ko05110	MTCONS_00003610;BMSK0009079.1_dup1;BMSK0009900.1_dup1;BMSK0009901.1_dup1;BMSK0009907.1_dup1;BMSK0010705.1_dup1;BMSK0013045.1_dup1;BMSK0001576.1_dup1;BMSK0003883.1_dup1;MTCONS_00052880	K10950+K02149+K05692+K10956+K05701+K02150+K09582
Proximal tubule bicarbonate reclamation	4	41	0.311824	0.522212	ko04964	MTCONS_00009793;MTCONS_00025584;MTCONS_00025582;MTCONS_00038026	K01596+K01539
Galactose metabolism	9	107	0.316811	0.527134	ko00052	MTCONS_00018018;MTCONS_00018259;MTCONS_00023098;MTCONS_00033170;MTCONS_00034417;MTCONS_00037572;MTCONS_00039844;MTCONS_00048733;MTCONS_00048735	K00011+K07966+K07967+K01784+K01229+K00963
Valine, leucine and isoleucine degradation	8	94	0.320452	0.527134	ko00280	BMSK0006974.1_dup1;MTCONS_00011214;MTCONS_00013566;MTCONS_00013560;MTCONS_00021483;MTCONS_00025396;BMSK0003805.1_dup1;MTCONS_00049046	K00128+K00826+K00020+K00140+K07509+K00157
Cardiac muscle contraction	8	94	0.320452	0.527134	ko04260	MTCONS_00024527;MTCONS_00025584;MTCONS_00025582;MTCONS_00027042;MTCONS_00027047;MTCONS_00027038;MTCONS_00035668;BMSK0002869.1_dup1	K04867+K01539+K10373+K00411+K00417
Linoleic acid metabolism	3	29	0.322486	0.52736	ko00591	BMSK0003225.1_dup1;MTCONS_00016655;MTCONS_00016656	K01047
Protein processing in endoplasmic reticulum	23	300	0.327014	0.529776	ko04141	MTCONS_00003610;BMSK0006958.1_dup1;BMSK0009435.1_dup1;BMSK0013045.1_dup1;BMSK0014234.1_dup1;MTCONS_00038146;MTCONS_00037841;BMSK0015594.1_dup1;BMSK0015595.1_dup1;BMSK0015711.1_dup1;BMSK0015709.1_dup1;BMSK0015592.1_dup1;MTCONS_00040424;MTCONS_00040557;MTCONS_00045015;BMSK0003155.1_dup1;BMSK0004001.1_dup1;BMSK0004275.1_dup1;MTCONS_00049823;BMSK0004453.1_dup1;BMSK0004942.1_dup1;MTCONS_00053305;MTCON…	K10950+K04426+K09586+K10956+K05546+K14007+K09542+K14005+K04440+K09507+K08288+K08860+K12275+K13989+K09502+K03283+K09582
Circadian rhythm	4	42	0.327775	0.529776	ko04710	MTCONS_00002044;BMSK0000443.1_dup1;MTCONS_00015484;BMSK0012517.1_dup1	K02633+K02295
Vitamin digestion and absorption	8	95	0.330907	0.530985	ko04977	MTCONS_00008456;BMSK0008008.1_dup1;BMSK0008225.1_dup1;MTCONS_00022493;BMSK0011750.1_dup1;BMSK0015161.1_dup1;MTCONS_00038150;BMSK0003100.1_dup1	K14073+K14610+K14386+K05665+K14462+K13885
Leukocyte transendothelial migration	13	163	0.332802	0.530985	ko04670	MTCONS_00023612;BMSK0006151.1_dup1;MTCONS_00005457;MTCONS_00031850;MTCONS_00017714;MTCONS_00016442;MTCONS_00017919;BMSK0009900.1_dup1;BMSK0009901.1_dup1;BMSK0009907.1_dup1;MTCONS_00029443;MTCONS_00031553;MTCONS_00019641	K05763+K05691+K04514+K17388+K05692
Tight junction	26	343	0.334253	0.530985	ko04530	MTCONS_00023612;BMSK0006958.1_dup1;MTCONS_00011565;MTCONS_00031850;MTCONS_00017714;MTCONS_00016442;MTCONS_00017919;MTCONS_00018273;MTCONS_00018274;MTCONS_00018277;BMSK0009900.1_dup1;BMSK0009901.1_dup1;BMSK0009907.1_dup1;MTCONS_00021541;BMSK0010850.1_dup1;MTCONS_00029443;BMSK0010639.1_dup1;BMSK0011479.1_dup1;MTCONS_00036073;MTCONS_00040666;BMSK0001576.1_dup1;MTCONS_00040557;MTCONS_00046819;BMSK000…	K05763+K04426+K16819+K04514+K17388+K10352+K05692+K06105+K10591+K04416+K06093+K05631+K06069+K05701+K04440+K16175+K06095+K05762
Pancreatic secretion	20	260	0.336708	0.531846	ko04972	MTCONS_00001270;MTCONS_00001268;MTCONS_00019907;BMSK0003225.1_dup1;MTCONS_00008456;MTCONS_00008748;MTCONS_00016655;MTCONS_00016656;MTCONS_00017838;MTCONS_00010963;MTCONS_00025584;MTCONS_00025582;BMSK0013430.1_dup1;MTCONS_00034879;MTCONS_00038201;BMSK0001423.1_dup1;MTCONS_00051783;MTCONS_00048451;BMSK0005025.1_dup1;BMSK0005164.1_dup1	K08045+K05030+K01047+K14073+K05858+K01312+K01539+K04131+K04964+K04958+K01298+K08779+K01291+K04634+K04936
Viral carcinogenesis	20	261	0.343041	0.538787	ko05203	MTCONS_00002583;BMSK0005367.1_dup1;MTCONS_00002868;MTCONS_00033533;BMSK0007125.1_dup1;BMSK0007319.1_dup1;MTCONS_00008881;BMSK0008163.1_dup1;MTCONS_00016962;MTCONS_00033534;MTCONS_00019610;MTCONS_00019611;MTCONS_00019612;MTCONS_00022727;BMSK0013902.1_dup1;BMSK0013919.1_dup1;BMSK0002454.1_dup1;MTCONS_00046819;MTCONS_00052189;BMSK0005073.1_dup1	K11838+K04371+K11252+K03120+K04734+K09504+K04451+K15305+K11254+K06626+K16175+K02580
Glyoxylate and dicarboxylate metabolism	5	57	0.356072	0.556113	ko00630	BMSK0006458.1_dup1;MTCONS_00012076;BMSK0008015.1_dup1;BMSK0012694.1_dup1;MTCONS_00040288	K19269+K01637+K01638+K00281+K00049
Collecting duct acid secretion	3	31	0.361106	0.560824	ko04966	BMSK0009079.1_dup1;BMSK0010705.1_dup1;BMSK0003883.1_dup1	K02149+K02150
Purine metabolism	20	265	0.368628	0.568343	ko00230	MTCONS_00001270;MTCONS_00001268;MTCONS_00004475;BMSK0006504.1_dup1;MTCONS_00007589;MTCONS_00009664;MTCONS_00009890;MTCONS_00012321;MTCONS_00032302;MTCONS_00043080;MTCONS_00017659;BMSK0009397.1_dup1;MTCONS_00018057;BMSK0010202.1_dup1;MTCONS_00036104;MTCONS_00039553;BMSK0016051.1_dup1;MTCONS_00045923;BMSK0004789.1_dup1;BMSK0000677.1_dup1	K08045+K01769+K03783+K01487+K11265+K01587+K13485+K01951+K19970+K01081+K01511+K12304+K00106+K01477+K07127
Tyrosine metabolism	5	58	0.370036	0.568343	ko00350	MTCONS_00000093;MTCONS_00040759;BMSK0001253.1_dup1;BMSK0003805.1_dup1;MTCONS_00049046	K13953+K00451+K00157
Protein digestion and absorption	28	378	0.372218	0.568552	ko04974	BMSK0000451.1_dup1;MTCONS_00001141;BMSK0000671.1_dup1;MTCONS_00003703;BMSK0005281.1_dup1;MTCONS_00004998;MTCONS_00024686;MTCONS_00011077;MTCONS_00011969;BMSK0007979.1_dup1;MTCONS_00011984;MTCONS_00014211;MTCONS_00022744;MTCONS_00010963;MTCONS_00023667;MTCONS_00025584;MTCONS_00025582;MTCONS_00025769;MTCONS_00029311;MTCONS_00029312;MTCONS_00033286;MTCONS_00033220;MTCONS_00037832;MTCONS_00037831;MTC…	K14206+K13781+K06236+K01278+K16628+K19720+K19721+K01312+K01539+K06237+K01298+K08779+K01291
Citrate cycle (TCA cycle)	10	128	0.387373	0.588468	ko00020	BMSK0009892.1_dup1;BMSK0008162.1_dup1;MTCONS_00009793;BMSK0010452.1_dup1;MTCONS_00037371;MTCONS_00028526;BMSK0013964.1_dup1;MTCONS_00036193;MTCONS_00038026;BMSK0001373.1_dup1	K00234+K01596+K00030+K00164+K01648
Valine, leucine and isoleucine biosynthesis	1	7	0.393253	0.594154	ko00290	MTCONS_00011214	K00826
Glutathione metabolism	10	129	0.396797	0.594207	ko00480	BMSK0007290.1_dup1;MTCONS_00012189;BMSK0011605.1_dup1;BMSK0011775.1_dup1;MTCONS_00025041;MTCONS_00026997;MTCONS_00041175;MTCONS_00041172;BMSK0003600.1_dup1;MTCONS_00048931	K00797+K11140+K11205+K21456+K00799+K04097+K07232
Hypertrophic cardiomyopathy (HCM)	13	171	0.397563	0.594207	ko05410	MTCONS_00000334;BMSK0009900.1_dup1;BMSK0009901.1_dup1;BMSK0009907.1_dup1;BMSK0011301.1_dup1;BMSK0011083.1_dup1;MTCONS_00024527;MTCONS_00027042;MTCONS_00027047;MTCONS_00027038;MTCONS_00039579;MTCONS_00039580;MTCONS_00049617	K12567+K05692+K10366+K06265+K04867+K10373
Sulfur relay system	2	20	0.405102	0.602238	ko04122	BMSK0006156.1_dup1;MTCONS_00032618	K11996
Protein export	4	47	0.407647	0.602798	ko03060	BMSK0013045.1_dup1;MTCONS_00042249;BMSK0004275.1_dup1;MTCONS_00049823	K10956+K12947+K12275
alpha-Linolenic acid metabolism	4	48	0.423464	0.617739	ko00592	MTCONS_00003896;BMSK0003225.1_dup1;MTCONS_00016655;MTCONS_00016656	K00232+K01047
Other glycan degradation	5	62	0.425742	0.617739	ko00511	MTCONS_00004573;BMSK0007012.1_dup1;BMSK0007013.1_dup1;MTCONS_00009283;BMSK0005930.1_dup1	K01206+K17108+K12311
p53 signaling pathway	8	104	0.426476	0.617739	ko04115	MTCONS_00008732;MTCONS_00009792;MTCONS_00016962;MTCONS_00019268;BMSK0011324.1_dup1;BMSK0015756.1_dup1;BMSK0002454.1_dup1;MTCONS_00048542	K10147+K10134+K04451+K07207+K10144+K04402+K06626
Arachidonic acid metabolism	6	76	0.42664	0.617739	ko00590	BMSK0003225.1_dup1;MTCONS_00046377;MTCONS_00016655;MTCONS_00016656;MTCONS_00041175;MTCONS_00041172	K01047+K00079+K04097
One carbon pool by folate	2	21	0.42957	0.618759	ko00670	BMSK0000817.1_dup1;MTCONS_00051932	K00287+K00604
Primary bile acid biosynthesis	1	8	0.43506	0.621384	ko00120	MTCONS_00012998	K00489
Steroid hormone biosynthesis	9	119	0.435863	0.621384	ko00140	MTCONS_00008813;BMSK0009892.1_dup1;BMSK0008162.1_dup1;MTCONS_00039363;MTCONS_00012998;MTCONS_00004174;MTCONS_00031553;MTCONS_00039021;BMSK0003964.1_dup1	K00699+K00489
Fc gamma R-mediated phagocytosis	13	176	0.438549	0.622023	ko04666	MTCONS_00002147;BMSK0005367.1_dup1;MTCONS_00038133;MTCONS_00002868;MTCONS_00001320;MTCONS_00020501;MTCONS_00023047;MTCONS_00023533;MTCONS_00027818;MTCONS_00034936;MTCONS_00034058;MTCONS_00040463;MTCONS_00043062	K04368+K04371+K04438+K12562+K01080+K06068+K05754
Regulation of lipolysis in adipocytes	10	134	0.443952	0.626491	ko04923	MTCONS_00001270;MTCONS_00001268;BMSK0007680.1_dup1;MTCONS_00021606;MTCONS_00045858;MTCONS_00042445;MTCONS_00042463;MTCONS_00042446;MTCONS_00045854;MTCONS_00045859	K08045+K19477+K07188+K04527
Salivary secretion	13	177	0.446743	0.627245	ko04970	MTCONS_00001270;MTCONS_00001268;MTCONS_00008748;BMSK0007680.1_dup1;MTCONS_00025584;MTCONS_00025582;BMSK0012534.1_dup1;BMSK0013430.1_dup1;MTCONS_00034883;MTCONS_00038201;MTCONS_00045928;BMSK0005025.1_dup1;BMSK0005164.1_dup1	K08045+K05858+K19477+K01539+K02183+K04131+K04963+K04958+K13912+K04634+K04936
Amyotrophic lateral sclerosis (ALS)	9	121	0.455763	0.636694	ko05014	MTCONS_00027308;BMSK0006474.1_dup1;BMSK0006958.1_dup1;BMSK0007777.1_dup1;MTCONS_00016962;BMSK0011260.1_dup1;MTCONS_00028715;BMSK0004057.1_dup1;MTCONS_00049484	K05210+K04426+K04574+K04451+K05209
Folate biosynthesis	6	79	0.463847	0.644748	ko00790	MTCONS_00046377;MTCONS_00018018;BMSK0011275.1_dup1;BMSK0000817.1_dup1;MTCONS_00033170;MTCONS_00034417	K00079+K00011+K00357+K00287
Cell cycle	13	180	0.471257	0.651788	ko04110	MTCONS_00038338;BMSK0007619.1_dup1;BMSK0008863.1_dup1;MTCONS_00014539;MTCONS_00016962;BMSK0010452.1_dup1;MTCONS_00022958;BMSK0015756.1_dup1;BMSK0001898.1_dup1;MTCONS_00043479;BMSK0002209.1_dup1;BMSK0002454.1_dup1;MTCONS_00049376	K06639+K03351+K06631+K04451+K03348+K02212+K04402+K02213+K03355+K06626+K02603
Gastric acid secretion	9	123	0.475547	0.652997	ko04971	MTCONS_00001270;MTCONS_00001268;MTCONS_00008748;MTCONS_00025584;MTCONS_00025582;BMSK0012534.1_dup1;BMSK0013430.1_dup1;MTCONS_00038201;BMSK0005025.1_dup1	K08045+K05858+K01539+K02183+K04131+K04958+K04634
Selenocompound metabolism	2	23	0.476829	0.652997	ko00450	BMSK0005820.1_dup1;BMSK0000776.1_dup1	K22182+K01874
Ascorbate and aldarate metabolism	9	125	0.49517	0.674791	ko00053	MTCONS_00008813;BMSK0006974.1_dup1;BMSK0009892.1_dup1;BMSK0008162.1_dup1;MTCONS_00039363;MTCONS_00004174;MTCONS_00031553;MTCONS_00039021;BMSK0003964.1_dup1	K00699+K00128
Signaling pathways regulating pluripotency of stem cells	11	155	0.504215	0.683765	ko04550	MTCONS_00002147;BMSK0005367.1_dup1;MTCONS_00002868;MTCONS_00002994;MTCONS_00040463;MTCONS_00040568;MTCONS_00042465;BMSK0003154.1_dup1;MTCONS_00049391;MTCONS_00052460;MTCONS_00052461	K04368+K04371+K11138+K13578+K05087+K02085+K11488+K04362
Tryptophan metabolism	5	68	0.507123	0.68437	ko00380	BMSK0006974.1_dup1;MTCONS_00028526;BMSK0014536.1_dup1;BMSK0003805.1_dup1;MTCONS_00049046	K00128+K00164+K00463+K00157
Glycosaminoglycan biosynthesis - chondroitin sulfate / dermatan sulfate	2	25	0.521618	0.70053	ko00532	MTCONS_00015286;MTCONS_00015287	K01020
Arginine and proline metabolism	4	55	0.53013	0.708539	ko00330	BMSK0006974.1_dup1;BMSK0007290.1_dup1;BMSK0008650.1_dup1;MTCONS_00047691	K00128+K00797+K08660+K00286
Ether lipid metabolism	5	70	0.533245	0.709292	ko00565	BMSK0003225.1_dup1;MTCONS_00016655;MTCONS_00016656;MTCONS_00023047;MTCONS_00023533	K01047+K01080
Thyroid hormone synthesis	9	130	0.543255	0.711469	ko04918	MTCONS_00001270;MTCONS_00001268;MTCONS_00008748;MTCONS_00025584;MTCONS_00025582;MTCONS_00035652;MTCONS_00038201;MTCONS_00052880;BMSK0005025.1_dup1	K08045+K05858+K01539+K15173+K04958+K09582+K04634
ABC transporters	9	130	0.543255	0.711469	ko02010	BMSK0000410.1_dup1;MTCONS_00036800;MTCONS_00008781;MTCONS_00009442;MTCONS_00009742;MTCONS_00018690;MTCONS_00022645;BMSK0015161.1_dup1;MTCONS_00039374	K05658+K05677+K05679+K05680+K05643+K05665
Fructose and mannose metabolism	4	56	0.544592	0.711469	ko00051	MTCONS_00018018;BMSK0010517.1_dup1;MTCONS_00033170;MTCONS_00034417	K00011+K01711
Cysteine and methionine metabolism	6	86	0.547678	0.711469	ko00270	BMSK0007290.1_dup1;MTCONS_00011214;BMSK0011605.1_dup1;BMSK0011775.1_dup1;MTCONS_00036017;MTCONS_00052840	K00797+K00826+K11205+K21456+K09880+K00789
TGF-beta signaling pathway	6	86	0.547678	0.711469	ko04350	BMSK0005367.1_dup1;MTCONS_00002868;MTCONS_00017714;BMSK0010161.1_dup1;MTCONS_00036860;MTCONS_00040568	K04371+K04514+K04678+K04679+K13578
Prion diseases	4	57	0.558819	0.722567	ko05020	MTCONS_00002147;BMSK0005367.1_dup1;MTCONS_00002868;MTCONS_00040463	K04368+K04371
Retrograde endocannabinoid signaling	12	180	0.589363	0.758532	ko04723	MTCONS_00001270;MTCONS_00001268;BMSK0005367.1_dup1;MTCONS_00002868;MTCONS_00004220;MTCONS_00008748;BMSK0010888.1_dup1;MTCONS_00038201;MTCONS_00038637;MTCONS_00040557;MTCONS_00050841;BMSK0005025.1_dup1	K08045+K04371+K13806+K05858+K04539+K04958+K05185+K04440+K13700+K04634
Fat digestion and absorption	11	166	0.597354	0.765274	ko04975	BMSK0003225.1_dup1;MTCONS_00008456;MTCONS_00010128;MTCONS_00014096;BMSK0009402.1_dup1;MTCONS_00016655;MTCONS_00016656;MTCONS_00023047;MTCONS_00023533;MTCONS_00038150;BMSK0003100.1_dup1	K01047+K14073+K14463+K13509+K08750+K01080+K14462+K13885
Synaptic vesicle cycle	11	167	0.605427	0.772058	ko04721	MTCONS_00001320;MTCONS_00011677;MTCONS_00007133;BMSK0009079.1_dup1;MTCONS_00008268;MTCONS_00020501;BMSK0010705.1_dup1;MTCONS_00011674;MTCONS_00024430;MTCONS_00036538;BMSK0003883.1_dup1	K05038+K05045+K02149+K11826+K15294+K02150
Thyroid hormone signaling pathway	17	258	0.611307	0.775997	ko04919	MTCONS_00002147;BMSK0005367.1_dup1;MTCONS_00002868;MTCONS_00006749;MTCONS_00008748;MTCONS_00010878;MTCONS_00016962;MTCONS_00019268;BMSK0009900.1_dup1;BMSK0009901.1_dup1;BMSK0009907.1_dup1;MTCONS_00022493;BMSK0000764.1_dup1;MTCONS_00025584;MTCONS_00025582;MTCONS_00040463;BMSK0001454.1_dup1	K04368+K04371+K07299+K05858+K20995+K04451+K07207+K05692+K15164+K11644+K01539+K07203
Glycolysis / Gluconeogenesis	6	92	0.614511	0.776519	ko00010	MTCONS_00000093;BMSK0006974.1_dup1;BMSK0008522.1_dup1;MTCONS_00009793;BMSK0000933.1_dup1;MTCONS_00038026	K13953+K00128+K10705+K01596+K00134
Pyruvate metabolism	6	93	0.625099	0.786324	ko00620	BMSK0006974.1_dup1;MTCONS_00012076;BMSK0008015.1_dup1;MTCONS_00009793;MTCONS_00038026;MTCONS_00040288	K00128+K01638+K01596+K00049
Mineral absorption	3	47	0.637235	0.797609	ko04978	MTCONS_00011585;MTCONS_00025584;MTCONS_00025582	K14688+K01539
Cytokine-cytokine receptor interaction	2	31	0.639809	0.797609	ko04060	BMSK0015559.1_dup1;MTCONS_00040568	K05497+K13578
Herpes simplex infection	19	294	0.647556	0.799684	ko05168	MTCONS_00002583;MTCONS_00002044;BMSK0000443.1_dup1;BMSK0007125.1_dup1;BMSK0007319.1_dup1;MTCONS_00008881;MTCONS_00013407;MTCONS_00002596;MTCONS_00016962;BMSK0009641.1_dup1;MTCONS_00018090;MTCONS_00019610;MTCONS_00019611;MTCONS_00019612;MTCONS_00020186;MTCONS_00040557;BMSK0004001.1_dup1;MTCONS_00052189;BMSK0005073.1_dup1	K11838+K02633+K03120+K04734+K04467+K03129+K04451+K06269+K04440+K08860+K02580
Other types of O-glycan biosynthesis	4	64	0.651153	0.799684	ko00514	MTCONS_00018259;MTCONS_00039844;BMSK0001948.1_dup1;BMSK0002149.1_dup1	K07966+K07968+K07967+K03691+K13667
Endocrine and other factor-regulated calcium reabsorption	5	80	0.652979	0.799684	ko04961	MTCONS_00008748;MTCONS_00011674;MTCONS_00025584;MTCONS_00025582;BMSK0005025.1_dup1	K05858+K11826+K01539+K04634
VEGF signaling pathway	5	80	0.652979	0.799684	ko04370	MTCONS_00002147;BMSK0005367.1_dup1;MTCONS_00002868;MTCONS_00011403;MTCONS_00040463	K04368+K04371+K17447
Insulin secretion	10	159	0.662801	0.808152	ko04911	MTCONS_00001270;MTCONS_00001268;MTCONS_00006749;MTCONS_00008748;BMSK0009149.1_dup1;MTCONS_00025584;MTCONS_00025582;BMSK0013430.1_dup1;BMSK0005025.1_dup1;BMSK0005164.1_dup1	K08045+K07299+K05858+K16882+K01539+K04131+K04634+K04936
Inflammatory mediator regulation of TRP channels	10	160	0.670492	0.813959	ko04750	MTCONS_00001270;MTCONS_00001268;MTCONS_00008748;BMSK0009641.1_dup1;MTCONS_00018090;BMSK0012534.1_dup1;MTCONS_00034058;MTCONS_00038201;MTCONS_00040557;BMSK0005025.1_dup1	K08045+K05858+K06269+K02183+K06068+K04958+K04440+K04634
Aldosterone synthesis and secretion	12	197	0.711671	0.856301	ko04925	MTCONS_00001270;MTCONS_00001268;MTCONS_00004220;MTCONS_00008748;MTCONS_00021606;MTCONS_00025584;MTCONS_00025582;BMSK0012534.1_dup1;MTCONS_00034529;MTCONS_00038201;BMSK0003100.1_dup1;BMSK0005025.1_dup1	K08045+K13806+K05858+K07188+K01539+K02183+K06070+K04958+K13885+K04634
Melanogenesis	9	150	0.713015	0.856301	ko04916	MTCONS_00002147;MTCONS_00001270;MTCONS_00001268;BMSK0005367.1_dup1;MTCONS_00002868;MTCONS_00008748;BMSK0012534.1_dup1;MTCONS_00040463;BMSK0005025.1_dup1	K04368+K08045+K04371+K05858+K02183+K04634
Aminoacyl-tRNA biosynthesis	5	86	0.714611	0.856301	ko00970	BMSK0000776.1_dup1;MTCONS_00036248;MTCONS_00036455;BMSK0004658.1_dup1;MTCONS_00051932	K01874+K14163+K01873+K00604
SNARE interactions in vesicular transport	2	36	0.719701	0.858699	ko04130	BMSK0000188.1_dup1;MTCONS_00009555	K08488+K08490
Malaria	1	18	0.723402	0.859426	ko05144	MTCONS_00004556	K04550
Renin-angiotensin system	4	71	0.72964	0.863149	ko04614	MTCONS_00012189;BMSK0010417.1_dup1;MTCONS_00027735;MTCONS_00033632	K11140+K11141+K01322
Hedgehog signaling pathway	4	72	0.739694	0.864322	ko04340	BMSK0010161.1_dup1;MTCONS_00026796;MTCONS_00034494;BMSK0001359.1_dup1	K04678+K08958+K06229+K06226
Ubiquinone and other terpenoid-quinone biosynthesis	3	55	0.739959	0.864322	ko00130	MTCONS_00007019;MTCONS_00016686;BMSK0010736.1_dup1	K06125+K01904
Antigen processing and presentation	3	55	0.739959	0.864322	ko04612	BMSK0002694.1_dup1;MTCONS_00044260;MTCONS_00053305	K08059+K03283
Amino sugar and nucleotide sugar metabolism	7	123	0.75118	0.873758	ko00520	BMSK0007975.1_dup1;MTCONS_00016533;BMSK0010517.1_dup1;MTCONS_00023098;MTCONS_00038594;MTCONS_00048733;MTCONS_00048735	K02564+K00972+K01711+K01784+K01183+K00963
Bacterial invasion of epithelial cells	10	174	0.766843	0.885886	ko05100	MTCONS_00038133;BMSK0006151.1_dup1;MTCONS_00005457;MTCONS_00011403;BMSK0009358.1_dup1;BMSK0009900.1_dup1;BMSK0009901.1_dup1;BMSK0009907.1_dup1;MTCONS_00031553;MTCONS_00043062	K04438+K05691+K17447+K16942+K05692+K05754
Glucagon signaling pathway	9	158	0.76798	0.885886	ko04922	MTCONS_00006749;MTCONS_00008748;MTCONS_00010268;BMSK0009091.1_dup1;MTCONS_00009793;BMSK0012534.1_dup1;MTCONS_00038201;MTCONS_00038026;BMSK0005025.1_dup1	K07299+K05858+K07190+K01596+K02183+K04958+K04634
ECM-receptor interaction	17	290	0.78851	0.905809	ko04512	MTCONS_00003703;BMSK0005281.1_dup1;MTCONS_00004998;MTCONS_00024686;MTCONS_00008707;MTCONS_00010327;MTCONS_00011984;MTCONS_00022744;BMSK0011083.1_dup1;MTCONS_00023667;MTCONS_00029311;MTCONS_00029312;MTCONS_00033286;BMSK0013939.1_dup1;MTCONS_00033220;MTCONS_00041254;MTCONS_00047945	K06236+K06258+K05636+K06265+K06237
Bile secretion	8	146	0.795483	0.910059	ko04976	MTCONS_00001270;MTCONS_00001268;BMSK0000410.1_dup1;MTCONS_00006749;MTCONS_00012998;MTCONS_00025584;MTCONS_00025582;BMSK0003100.1_dup1	K08045+K05658+K07299+K00489+K01539+K13885
Phenylalanine metabolism	2	43	0.80601	0.911397	ko00360	MTCONS_00016686;BMSK0010736.1_dup1	K01904
Glycosphingolipid biosynthesis - globo series	1	23	0.806488	0.911397	ko00603	MTCONS_00020186	K01988
Sulfur metabolism	1	23	0.806488	0.911397	ko00920	MTCONS_00044802	K00387
Terpenoid backbone biosynthesis	2	45	0.825902	0.925326	ko00900	MTCONS_00000145;MTCONS_00017223	K06013+K00869
Ribosome biogenesis in eukaryotes	8	152	0.829767	0.925326	ko03008	BMSK0006267.1_dup1;BMSK0010074.1_dup1;BMSK0011750.1_dup1;MTCONS_00029017;BMSK0014202.1_dup1;BMSK0015799.1_dup1;MTCONS_00038684;BMSK0002571.1_dup1	K14552+K14555+K14290+K12618+K14546+K14569
Parkinson's disease	12	219	0.831712	0.925326	ko05012	MTCONS_00001270;MTCONS_00001268;BMSK0009892.1_dup1;BMSK0008162.1_dup1;BMSK0010452.1_dup1;MTCONS_00035668;MTCONS_00036193;MTCONS_00039884;MTCONS_00039885;BMSK0001373.1_dup1;MTCONS_00044505;BMSK0002869.1_dup1	K08045+K00234+K00411+K04266+K09565+K00417
Fatty acid degradation	4	83	0.832128	0.925326	ko00071	MTCONS_00000093;MTCONS_00003896;BMSK0006974.1_dup1;MTCONS_00025396	K13953+K00232+K00128+K07509
Starch and sucrose metabolism	3	66	0.84184	0.931682	ko00500	MTCONS_00008722;MTCONS_00048733;MTCONS_00048735	K16055+K00963
Axon guidance	15	273	0.850989	0.931682	ko04360	BMSK0005367.1_dup1;MTCONS_00002868;MTCONS_00010128;BMSK0007964.1_dup1;MTCONS_00017714;MTCONS_00016442;MTCONS_00017919;MTCONS_00029443;BMSK0011479.1_dup1;MTCONS_00034879;BMSK0001359.1_dup1;MTCONS_00040568;MTCONS_00040852;MTCONS_00045687;MTCONS_00019641	K04371+K04352+K07523+K04514+K17388+K06093+K04964+K06226+K13578+K05106+K06842
Huntington's disease	29	498	0.851678	0.931682	ko05016	MTCONS_00027308;BMSK0006474.1_dup1;BMSK0007125.1_dup1;MTCONS_00008748;BMSK0009892.1_dup1;BMSK0008162.1_dup1;MTCONS_00012998;MTCONS_00002596;MTCONS_00016962;MTCONS_00018174;MTCONS_00009793;MTCONS_00020186;BMSK0010452.1_dup1;BMSK0005943.1_dup1;MTCONS_00011674;BMSK0011026.1_dup1;BMSK0000764.1_dup1;MTCONS_00024430;MTCONS_00035668;MTCONS_00036193;MTCONS_00037500;MTCONS_00038201;BMSK0001373.1_dup1;MTCO…	K05210+K03120+K05858+K00234+K10408+K03129+K04451+K10411+K11826+K11644+K00411+K04533+K04958+K09565+K00417+K04634
2-Oxocarboxylic acid metabolism	2	48	0.852308	0.931682	ko01210	MTCONS_00011214;MTCONS_00037371	K00826+K00030
Phototransduction	1	27	0.8546	0.931682	ko04744	BMSK0012534.1_dup1	K02183
Calcium signaling pathway	13	248	0.879478	0.955058	ko04020	MTCONS_00008748;MTCONS_00010268;MTCONS_00050374;BMSK0009091.1_dup1;MTCONS_00028715;BMSK0012534.1_dup1;BMSK0013430.1_dup1;MTCONS_00034883;MTCONS_00038201;MTCONS_00039884;MTCONS_00039885;MTCONS_00044505;BMSK0005025.1_dup1	K05858+K07190+K04809+K05209+K02183+K04131+K04963+K04958+K04266+K09565+K04634
Complement and coagulation cascades	2	53	0.88831	0.960896	ko04610	BMSK0009346.1_dup1;MTCONS_00046928	K03910+K03907
Insect hormone biosynthesis	2	57	0.911056	0.975722	ko00981	MTCONS_00031574;BMSK0006974.1_dup1	K21013+K00128
Oxidative phosphorylation	10	208	0.914214	0.975722	ko00190	BMSK0009892.1_dup1;BMSK0008162.1_dup1;BMSK0009079.1_dup1;BMSK0010452.1_dup1;BMSK0010705.1_dup1;MTCONS_00035668;MTCONS_00036193;BMSK0001373.1_dup1;BMSK0002869.1_dup1;BMSK0003883.1_dup1	K00234+K02149+K00411+K00417+K02150
Carbon metabolism	13	260	0.914251	0.975722	ko01200	BMSK0006458.1_dup1;MTCONS_00012076;BMSK0008015.1_dup1;BMSK0009892.1_dup1;BMSK0008162.1_dup1;BMSK0010452.1_dup1;MTCONS_00021483;BMSK0000933.1_dup1;MTCONS_00037371;BMSK0012694.1_dup1;MTCONS_00028526;MTCONS_00036193;BMSK0001373.1_dup1	K19269+K01637+K01638+K00234+K00140+K00134+K00030+K00281+K00164
Olfactory transduction	3	79	0.916055	0.975722	ko04740	BMSK0000531.1_dup1;BMSK0007680.1_dup1;BMSK0012534.1_dup1	K19695+K19477+K02183
Carbohydrate digestion and absorption	3	80	0.920184	0.976378	ko04973	MTCONS_00025584;MTCONS_00025582;MTCONS_00037572	K01539+K01229
Glycosaminoglycan biosynthesis - heparan sulfate / heparin	1	37	0.928865	0.979915	ko00534	MTCONS_00031071	K02367
Basal transcription factors	4	103	0.930567	0.979915	ko03022	BMSK0007125.1_dup1;MTCONS_00002596;MTCONS_00020186;MTCONS_00033095	K03120+K03129+K10843
Cutin, suberine and wax biosynthesis	1	42	0.950252	0.996868	ko00073	BMSK0006863.1_dup1	K13356
Glycine, serine and threonine metabolism	4	117	0.964446	0.998587	ko00260	MTCONS_00049693;MTCONS_00031850;BMSK0012694.1_dup1;MTCONS_00040288	K00306+K00281+K00049
Biosynthesis of amino acids	5	138	0.965111	0.998587	ko01230	MTCONS_00011214;BMSK0000933.1_dup1;MTCONS_00037371;MTCONS_00052840;MTCONS_00047691	K00826+K00134+K00030+K00789+K00286
Proteasome	2	75	0.969213	0.998587	ko03050	MTCONS_00022938;BMSK0004056.1_dup1	K06691
RNA polymerase	5	141	0.969614	0.998587	ko03020	MTCONS_00004341;BMSK0006563.1_dup1;MTCONS_00049693;BMSK0010071.1_dup1;MTCONS_00047701	K03021+K03024+K03004+K14721
Propanoate metabolism	1	49	0.969851	0.998587	ko00640	MTCONS_00021483	K00140
Alanine, aspartate and glutamate metabolism	1	54	0.97892	0.999428	ko00250	BMSK0005575.1_dup1	K11540
Hematopoietic cell lineage	1	55	0.980376	0.999428	ko04640	MTCONS_00012189	K11140
Lysosome	11	271	0.982112	0.999428	ko04142	BMSK0005755.1_dup1;MTCONS_00014548;BMSK0008685.1_dup1;MTCONS_00014549;MTCONS_00017724;BMSK0010481.1_dup1;MTCONS_00028289;BMSK0013150.1_dup1;MTCONS_00036206;MTCONS_00040303;BMSK0005930.1_dup1	K12391+K14410+K12396+K12392+K13443+K13444+K06546+K01373+K12385+K12311
Spliceosome	12	311	0.991911	0.999428	ko03040	MTCONS_00006148;MTCONS_00039363;BMSK0008444.1_dup1;BMSK0010639.1_dup1;MTCONS_00011848;MTCONS_00031553;BMSK0014432.1_dup1;MTCONS_00034434;MTCONS_00043269;BMSK0003118.1_dup1;MTCONS_00049376;MTCONS_00053305	K12823+K12852+K12858+K12846+K12813+K12819+K12840+K03283
RNA transport	19	447	0.993152	0.999428	ko03013	MTCONS_00032407;BMSK0007496.1_dup1;MTCONS_00011140;MTCONS_00010853;MTCONS_00013407;BMSK0008583.1_dup1;MTCONS_00007133;MTCONS_00020215;MTCONS_00020217;MTCONS_00020216;BMSK0010403.1_dup1;MTCONS_00021782;MTCONS_00021783;BMSK0011750.1_dup1;MTCONS_00032919;MTCONS_00033501;BMSK0001211.1_dup1;BMSK0001256.1_dup1;MTCONS_00049524	K12160+K03243+K14297+K03260+K03231+K02516+K13171+K03249+K14290+K14308+K18644+K14314+K03240
Pentose phosphate pathway	1	84	0.997542	0.999428	ko00030	MTCONS_00020631	K00852
Cell adhesion molecules (CAMs)	2	118	0.997904	0.999428	ko04514	BMSK0007964.1_dup1;BMSK0003039.1_dup1	K07523+K07378
Ribosome	3	167	0.999428	0.999428	ko03010	MTCONS_00032407;BMSK0010401.1_dup1;MTCONS_00023334	K02980+K02937

## Sheet: Qiufeng-VS-Nd
Data S12 KEGG Pathway Enrichment Analysis of DELs in Qiufeng vs. Nd
Pathway	DEGs with pathway annotation (2946)	All genes with pathway annotation (18656)	Pvalue	Qvalue	Pathway ID	Genes	KOs
Fanconi anemia pathway	62	217	1.21762e-06	0.000356763	ko03460	MTCONS_00025433;MTCONS_00001110;MTCONS_00000271;MTCONS_00006045;MTCONS_00052564;MTCONS_00023677;BMSK0006596.1_dup1;MTCONS_00009057;MTCONS_00009415;MTCONS_00009564;MTCONS_00008602;MTCONS_00008604;MTCONS_00009059;MTCONS_00009881;MTCONS_00009890;MTCONS_00020693;MTCONS_00011826;MTCONS_00036077;MTCONS_00012084;MTCONS_00025394;MTCONS_00049901;MTCONS_00015902;MTCONS_00018508;BMSK0010172.1_dup1;MTCONS_00…	K10848+K10858+K10605+K03165+K03511+K15363+K15360+K03515+K10901+K10896+K08991+K11137+K10990+K10882+K10870+K02350+K11832
Dorso-ventral axis formation	50	174	1.05736e-05	0.0012263	ko04320	MTCONS_00000024;MTCONS_00000293;BMSK0000493.1_dup1;MTCONS_00000831;MTCONS_00002583;MTCONS_00046070;MTCONS_00002918;BMSK0005387.1_dup1;MTCONS_00002917;MTCONS_00002868;BMSK0005367.1_dup1;MTCONS_00003199;MTCONS_00003196;MTCONS_00003197;MTCONS_00003198;MTCONS_00003201;MTCONS_00043221;MTCONS_00016601;MTCONS_00039908;MTCONS_00009122;BMSK0007079.1_dup1;MTCONS_00010878;BMSK0007705.1_dup1;MTCONS_00011450;…	K02174+K02184+K03099+K04371+K20995+K02599+K02177+K02156+K03211+K04365+K04364+K02602+K02360+K03102
Chemokine signaling pathway	67	258	1.64791e-05	0.0012263	ko04062	MTCONS_00025433;MTCONS_00002583;MTCONS_00046070;BMSK0005327.1_dup1;MTCONS_00038133;MTCONS_00002868;BMSK0005367.1_dup1;MTCONS_00004233;MTCONS_00004234;MTCONS_00004732;BMSK0005750.1_dup1;MTCONS_00003594;MTCONS_00005075;MTCONS_00007665;MTCONS_00007816;MTCONS_00043221;BMSK0006994.1_dup1;MTCONS_00008749;MTCONS_00016601;MTCONS_00039908;MTCONS_00011152;MTCONS_00011403;MTCONS_00011400;MTCONS_00011891;MTC…	K17388+K03099+K04345+K04438+K04371+K04237+K00922+K05760+K11224+K05704+K02649+K05858+K08049+K17447+K04365+K04392+K05747+K04409+K08048+K04364+K04456+K04447+K05725+K04467+K06068+K08291+K04536+K00910+K02580
ErbB signaling pathway	40	131	1.67412e-05	0.0012263	ko04012	MTCONS_00002583;MTCONS_00046070;MTCONS_00038133;MTCONS_00002868;BMSK0005367.1_dup1;MTCONS_00004732;MTCONS_00005075;MTCONS_00007816;MTCONS_00043221;BMSK0006994.1_dup1;MTCONS_00016601;MTCONS_00039908;MTCONS_00011403;MTCONS_00011400;MTCONS_00011891;MTCONS_00018373;MTCONS_00038025;MTCONS_00040803;MTCONS_00013246;MTCONS_00014905;MTCONS_00013812;MTCONS_00015633;BMSK0008773.1_dup1;MTCONS_00018176;MTCONS…	K03099+K04438+K04371+K00922+K11224+K05704+K02649+K17447+K04365+K04431+K04409+K04364+K04430+K05736+K05734+K04456+K05725+K04707+K07203+K19862
Endocytosis	101	435	2.7915e-05	0.00163582	ko04144	MTCONS_00000225;MTCONS_00001594;MTCONS_00031958;MTCONS_00004846;MTCONS_00004233;MTCONS_00004234;MTCONS_00011673;MTCONS_00011674;MTCONS_00005777;MTCONS_00006461;MTCONS_00007748;BMSK0006611.1_dup1;MTCONS_00007816;BMSK0006814.1_dup1;BMSK0007445.1_dup1;MTCONS_00001320;MTCONS_00010051;MTCONS_00010049;MTCONS_00024675;BMSK0011542.1_dup1;BMSK0008407.1_dup1;MTCONS_00013792;MTCONS_00014009;BMSK0008975.1_du…	K18440+K18439+K04674+K17920+K12487+K04237+K11826+K12196+K19475+K12486+K05704+K18463+K03175+K12562+K01115+K07876+K05633+K12186+K01528+K05747+K07897+K12483+K12478+K12185+K18467+K12182+K18441+K04678+K12471+K18461+K12472+K17917+K12474+K12484+K00889+K06093+K18468+K11247+K12197+K12199+K19476+K18462+K04707+K15053+K11827+K08291+K12194+K06069+K18443+K05758+K07889+K05754+K04705+K12488+K12200+K12489+K00910+…
Natural killer cell mediated cytotoxicity	31	96	4.40598e-05	0.00215159	ko04650	MTCONS_00001009;BMSK0000594.1_dup1;MTCONS_00002583;MTCONS_00046070;MTCONS_00002868;BMSK0005367.1_dup1;MTCONS_00004732;MTCONS_00043221;BMSK0006994.1_dup1;MTCONS_00016601;MTCONS_00039908;MTCONS_00011403;MTCONS_00011400;MTCONS_00011891;MTCONS_00018373;MTCONS_00038025;MTCONS_00040803;MTCONS_00013246;MTCONS_00014905;MTCONS_00014384;MTCONS_00015633;BMSK0008773.1_dup1;MTCONS_00018176;MTCONS_00016571;MTC…	K07293+K03099+K04371+K00922+K02649+K17447+K04365+K04392+K04409+K04364
Regulation of actin cytoskeleton	88	375	5.94639e-05	0.00248899	ko04810	MTCONS_00001482;MTCONS_00000293;MTCONS_00025433;MTCONS_00002583;MTCONS_00046070;BMSK0005341.1_dup1;MTCONS_00002821;MTCONS_00038133;MTCONS_00003905;MTCONS_00002868;BMSK0005367.1_dup1;MTCONS_00004732;BMSK0005750.1_dup1;MTCONS_00003594;MTCONS_00006725;MTCONS_00005635;MTCONS_00007665;MTCONS_00027258;MTCONS_00007816;MTCONS_00043221;BMSK0006994.1_dup1;MTCONS_00016601;MTCONS_00039908;MTCONS_00011891;MTC…	K06270+K05741+K17388+K03099+K04346+K04438+K06584+K04371+K00922+K05760+K05749+K00921+K05769+K05704+K02649+K04365+K04392+K05747+K04409+K05743+K06269+K00920+K05692+K05736+K05734+K05699+K00889+K05725+K04131+K05746+K05748+K13708+K05758+K05719+K06493+K06588+K05754+K13710+K02085+K07830+K04358+K06583+K05762+K04362
Notch signaling pathway	42	148	7.10972e-05	0.00260394	ko04330	MTCONS_00000011;MTCONS_00051252;MTCONS_00003199;MTCONS_00003196;MTCONS_00003197;MTCONS_00003198;MTCONS_00003201;MTCONS_00011672;MTCONS_00011673;MTCONS_00011674;MTCONS_00043823;MTCONS_00007660;BMSK0007031.1_dup1;MTCONS_00045928;MTCONS_00033111;MTCONS_00009138;BMSK0006890.1_dup1;MTCONS_00009085;MTCONS_00010878;MTCONS_00010116;MTCONS_00018916;MTCONS_00020156;MTCONS_00024272;MTCONS_00024273;MTCONS_00…	K06065+K20995+K02599+K06067+K06057+K06063+K06051+K02353+K04505+K06053
MicroRNAs in cancer	71	294	0.000117383	0.00382147	ko05206	MTCONS_00002583;MTCONS_00046070;MTCONS_00001948;MTCONS_00038133;MTCONS_00003199;MTCONS_00003196;MTCONS_00003197;MTCONS_00003198;MTCONS_00003201;MTCONS_00005420;MTCONS_00043221;MTCONS_00009415;MTCONS_00009635;MTCONS_00016601;MTCONS_00039908;MTCONS_00008614;MTCONS_00009638;MTCONS_00010878;MTCONS_00011101;BMSK0007871.1_dup1;MTCONS_00011719;MTCONS_00011891;MTCONS_00018373;MTCONS_00038025;MTCONS_00040…	K03099+K17391+K04438+K20995+K02599+K11592+K10605+K05665+K12561+K17383+K06252+K04451+K16866+K04364+K07204+K05734+K12035+K04671+K01110+K10373+K09283+K18050+K16172+K08270+K17461+K07203+K06493+K04381+K04728+K02085+K07996+K02580+K05762
Jak-STAT signaling pathway	34	115	0.000141004	0.00413142	ko04630	MTCONS_00000427;BMSK0000294.1_dup1;MTCONS_00001009;BMSK0000594.1_dup1;MTCONS_00002583;MTCONS_00046070;MTCONS_00004732;MTCONS_00005075;MTCONS_00043221;BMSK0006994.1_dup1;MTCONS_00016601;MTCONS_00039908;MTCONS_00011891;MTCONS_00018373;MTCONS_00038025;MTCONS_00040803;MTCONS_00013246;MTCONS_00041247;MTCONS_00018176;MTCONS_00016571;MTCONS_00025484;MTCONS_00018445;BMSK0009941.1_dup1;MTCONS_00018488;MTC…	K04699+K07293+K03099+K00922+K11224+K02649+K16063+K04364+K04695+K04456+K04447+K04706+K04698+K07203+K04705
Sphingolipid signaling pathway	47	178	0.000186093	0.00490329	ko04071	MTCONS_00025433;BMSK0005341.1_dup1;MTCONS_00002821;MTCONS_00002868;BMSK0005367.1_dup1;MTCONS_00004732;MTCONS_00019712;MTCONS_00007665;MTCONS_00053278;BMSK0006994.1_dup1;MTCONS_00009635;MTCONS_00008749;MTCONS_00009638;BMSK0007891.1_dup1;MTCONS_00010051;MTCONS_00010049;MTCONS_00024675;MTCONS_00014384;MTCONS_00016309;MTCONS_00016304;MTCONS_00016442;MTCONS_00001353;MTCONS_00016962;MTCONS_00017919;MTC…	K17388+K04346+K04371+K00922+K01634+K02649+K05665+K05858+K04714+K01115+K04392+K04710+K04451+K04456+K01110+K18050+K11584+K04382+K12350+K02580+K04634
Epstein-Barr virus infection	60	243	0.000202541	0.00490329	ko05169	MTCONS_00002583;MTCONS_00000011;MTCONS_00051252;MTCONS_00011672;MTCONS_00011673;MTCONS_00011674;MTCONS_00004732;BMSK0005849.1_dup1;MTCONS_00043823;MTCONS_00007660;BMSK0006994.1_dup1;MTCONS_00045928;MTCONS_00008793;MTCONS_00033111;MTCONS_00009138;BMSK0006890.1_dup1;MTCONS_00009085;BMSK0007445.1_dup1;MTCONS_00014384;MTCONS_00013812;MTCONS_00016962;MTCONS_00018196;BMSK0009832.1_dup1;MTCONS_00018699;…	K11838+K06065+K03062+K00922+K04729+K06067+K02649+K06691+K06063+K03175+K04392+K04431+K04451+K03029+K04430+K04403+K03032+K04456+K03511+K06468+K02084+K04467+K04730+K04402+K08738+K04427+K04404+K06053+K02580+K04733
Chronic myeloid leukemia	38	136	0.000217552	0.00490329	ko05220	MTCONS_00001594;MTCONS_00001009;BMSK0000594.1_dup1;MTCONS_00002583;MTCONS_00046070;MTCONS_00038133;MTCONS_00002868;BMSK0005367.1_dup1;MTCONS_00004732;MTCONS_00005075;MTCONS_00007660;MTCONS_00043221;BMSK0006994.1_dup1;MTCONS_00016601;MTCONS_00039908;MTCONS_00011403;MTCONS_00011400;MTCONS_00011891;MTCONS_00018373;MTCONS_00038025;MTCONS_00040803;MTCONS_00013246;MTCONS_00014905;MTCONS_00016962;MTCONS…	K04674+K07293+K03099+K04438+K04371+K00922+K11224+K06067+K02649+K17447+K04365+K04451+K04364+K04456+K03511+K04467+K04707+K04402+K02580
Lysine degradation	54	217	0.000333666	0.00698315	ko00310	MTCONS_00000912;BMSK0000705.1_dup1;MTCONS_00000271;BMSK0000356.1_dup1;BMSK0000357.1_dup1;MTCONS_00002167;MTCONS_00017520;MTCONS_00008465;MTCONS_00029982;MTCONS_00053278;MTCONS_00008316;MTCONS_00009949;MTCONS_00012773;BMSK0008014.1_dup1;MTCONS_00013218;MTCONS_00024675;MTCONS_00012356;MTCONS_00013396;MTCONS_00033013;MTCONS_00012834;MTCONS_00043515;MTCONS_00017264;BMSK0009320.1_dup1;MTCONS_00018774;…	K11433+K20796+K11422+K13647+K00306+K11703+K09187+K11428+K00164+K00128+K11421+K11423+K09188+K11424+K06101+K00626+K15588+K00022+K11427
Colorectal cancer	35	129	0.000683764	0.0133562	ko05210	MTCONS_00001594;MTCONS_00002583;MTCONS_00046070;MTCONS_00002868;BMSK0005367.1_dup1;MTCONS_00004732;MTCONS_00043221;BMSK0006994.1_dup1;MTCONS_00016601;MTCONS_00039908;MTCONS_00011891;MTCONS_00018373;MTCONS_00038025;MTCONS_00040803;MTCONS_00013246;MTCONS_00014905;MTCONS_00014384;MTCONS_00016962;MTCONS_00018176;MTCONS_00016571;MTCONS_00025484;MTCONS_00019021;MTCONS_00021706;BMSK0010744.1_dup1;BMSK00…	K04674+K03099+K04371+K00922+K02649+K04365+K04392+K04451+K04364+K04456+K03511+K08735+K04402+K08738+K07203+K02085+K07834
Phospholipase D signaling pathway	60	258	0.00104429	0.0191235	ko04072	MTCONS_00001009;BMSK0000594.1_dup1;MTCONS_00002583;MTCONS_00046070;BMSK0005341.1_dup1;MTCONS_00002821;MTCONS_00002868;BMSK0005367.1_dup1;MTCONS_00004732;MTCONS_00043221;BMSK0006994.1_dup1;MTCONS_00008749;MTCONS_00016601;MTCONS_00039908;MTCONS_00010051;MTCONS_00010049;MTCONS_00011152;MTCONS_00011403;MTCONS_00011400;MTCONS_00011891;MTCONS_00018373;MTCONS_00038025;MTCONS_00040803;MTCONS_00011950;MTC…	K07293+K03099+K04346+K04371+K00922+K02649+K05858+K01115+K08049+K17447+K07206+K01528+K13509+K08048+K04364+K00901+K18441+K07207+K04456+K01080+K04527+K00889+K04632+K07208+K07203+K07830+K07834
Neurotrophin signaling pathway	49	202	0.00111697	0.0192513	ko04722	MTCONS_00001009;BMSK0000594.1_dup1;MTCONS_00002583;MTCONS_00046070;MTCONS_00030056;MTCONS_00038133;MTCONS_00002868;BMSK0005367.1_dup1;MTCONS_00004732;MTCONS_00043221;BMSK0006994.1_dup1;MTCONS_00016601;MTCONS_00039908;BMSK0007445.1_dup1;MTCONS_00011403;MTCONS_00011400;MTCONS_00011891;MTCONS_00018373;MTCONS_00038025;MTCONS_00040803;MTCONS_00013246;MTCONS_00014905;MTCONS_00014384;MTCONS_00013812;MTC…	K07293+K03099+K04373+K04438+K04371+K00922+K02649+K03175+K17447+K04365+K04392+K04431+K04451+K04364+K06630+K12462+K04456+K12388+K02183+K04443+K06068+K04505+K04730+K16172+K02580+K04733
mTOR signaling pathway	70	314	0.00142757	0.0218257	ko04150	BMSK0000671.1_dup1;MTCONS_00002583;MTCONS_00001156;MTCONS_00001155;MTCONS_00046070;MTCONS_00030056;MTCONS_00002868;BMSK0005367.1_dup1;MTCONS_00004732;MTCONS_00007654;MTCONS_00007968;MTCONS_00043221;BMSK0006994.1_dup1;MTCONS_00016601;MTCONS_00039908;BMSK0007169.1_dup1;MTCONS_00009618;MTCONS_00010747;MTCONS_00011891;MTCONS_00018373;MTCONS_00038025;MTCONS_00040803;MTCONS_00011950;MTCONS_00011951;MTC…	K13780+K03099+K20405+K04373+K04371+K00922+K10421+K02375+K02649+K20400+K03068+K07206+K04365+K16185+K20404+K04364+K07204+K07207+K04456+K04527+K01110+K20407+K07298+K07208+K04467+K02353+K06519+K11137+K16172+K08270+K07203+K16344+K08269+K20408
Glycosaminoglycan biosynthesis - keratan sulfate	8	16	0.00149062	0.0218257	ko00533	MTCONS_00015286;BMSK0008565.1_dup1;MTCONS_00018259;MTCONS_00018239;MTCONS_00020793;MTCONS_00021199;BMSK0010672.1_dup1;MTCONS_00039844	K01022+K09671+K04746+K07966+K07968+K07967+K00717
Fc epsilon RI signaling pathway	27	96	0.00150344	0.0218257	ko04664	MTCONS_00002583;MTCONS_00046070;MTCONS_00002868;BMSK0005367.1_dup1;MTCONS_00004732;MTCONS_00043221;BMSK0006994.1_dup1;MTCONS_00016601;MTCONS_00039908;MTCONS_00011891;MTCONS_00018373;MTCONS_00038025;MTCONS_00040803;MTCONS_00013246;MTCONS_00041247;MTCONS_00014384;MTCONS_00013812;MTCONS_00018176;MTCONS_00016571;MTCONS_00025484;MTCONS_00018699;MTCONS_00019021;MTCONS_00021706;BMSK0010744.1_dup1;MTCONS…	K03099+K04371+K00922+K02649+K00461+K04392+K04431+K04364+K04430+K04456
Nucleotide excision repair	55	236	0.0015643	0.0218257	ko03420	MTCONS_00025433;MTCONS_00001110;BMSK0000705.1_dup1;MTCONS_00000271;MTCONS_00006045;MTCONS_00052564;MTCONS_00023677;MTCONS_00008465;MTCONS_00012934;MTCONS_00053278;MTCONS_00009057;MTCONS_00009564;MTCONS_00008602;MTCONS_00008604;MTCONS_00009059;MTCONS_00009881;MTCONS_00009890;MTCONS_00020693;MTCONS_00011826;MTCONS_00036077;MTCONS_00013396;MTCONS_00025394;MTCONS_00049901;BMSK0008846.1_dup1;MTCONS_00…	K10848+K10841+K02324+K10843+K10755+K10847+K02202+K10844+K03142+K10756
Non-small cell lung cancer	26	93	0.0019978	0.026607	ko05223	MTCONS_00002583;MTCONS_00046070;MTCONS_00002868;BMSK0005367.1_dup1;MTCONS_00004732;MTCONS_00005075;MTCONS_00043221;BMSK0006994.1_dup1;MTCONS_00016601;MTCONS_00039908;MTCONS_00011891;MTCONS_00018373;MTCONS_00038025;MTCONS_00040803;MTCONS_00013246;MTCONS_00014905;MTCONS_00016962;MTCONS_00018176;MTCONS_00016571;MTCONS_00025484;MTCONS_00021706;BMSK0010744.1_dup1;BMSK0011209.1_dup1;MTCONS_00009886;BMS…	K03099+K04371+K00922+K11224+K02649+K04365+K04451+K04364+K04456+K03511+K04402
Prolactin signaling pathway	35	138	0.00244052	0.0310901	ko04917	MTCONS_00000427;BMSK0000294.1_dup1;MTCONS_00002583;MTCONS_00046070;MTCONS_00002868;BMSK0005367.1_dup1;MTCONS_00004732;MTCONS_00005075;MTCONS_00007816;MTCONS_00043221;BMSK0006994.1_dup1;MTCONS_00016601;MTCONS_00039908;MTCONS_00011403;MTCONS_00011400;MTCONS_00011891;MTCONS_00018373;MTCONS_00038025;MTCONS_00040803;MTCONS_00013246;MTCONS_00018176;MTCONS_00016571;MTCONS_00025484;MTCONS_00018445;BMSK00…	K04699+K03099+K04371+K00922+K11224+K05704+K02649+K17447+K04364+K04695+K04456+K04447+K04698+K02580
T cell receptor signaling pathway	33	129	0.00275226	0.0336006	ko04660	MTCONS_00002583;MTCONS_00046070;MTCONS_00002868;BMSK0005367.1_dup1;MTCONS_00004732;MTCONS_00043221;BMSK0006994.1_dup1;MTCONS_00016601;MTCONS_00039908;MTCONS_00010497;MTCONS_00011891;MTCONS_00018373;MTCONS_00038025;MTCONS_00040803;MTCONS_00013246;MTCONS_00013812;MTCONS_00015633;BMSK0008773.1_dup1;MTCONS_00018176;MTCONS_00016571;MTCONS_00025484;BMSK0010647.1_dup1;MTCONS_00021706;BMSK0010744.1_dup1;…	K03099+K04371+K00922+K02649+K07364+K04431+K04409+K04364+K05736+K05734+K04456+K04467+K04427+K19862+K02580
Endometrial cancer	31	120	0.00309349	0.0346139	ko05213	MTCONS_00002583;MTCONS_00046070;MTCONS_00002868;BMSK0005367.1_dup1;MTCONS_00004732;MTCONS_00005451;MTCONS_00005456;MTCONS_00043221;BMSK0006994.1_dup1;MTCONS_00016601;MTCONS_00039908;MTCONS_00023897;MTCONS_00011891;MTCONS_00018373;MTCONS_00038025;MTCONS_00040803;MTCONS_00013246;MTCONS_00014905;MTCONS_00016962;MTCONS_00018176;MTCONS_00016571;MTCONS_00025484;MTCONS_00021706;BMSK0010744.1_dup1;BMSK00…	K03099+K04371+K00922+K05691+K02649+K04365+K04451+K04364+K04456+K03511+K01110+K04402+K02085
Regulation of autophagy	69	318	0.00313434	0.0346139	ko04140	BMSK0012921.1_dup1;MTCONS_00000861;BMSK0000510.1_dup1;MTCONS_00000912;BMSK0000705.1_dup1;BMSK0005327.1_dup1;MTCONS_00004174;MTCONS_00015355;MTCONS_00002868;BMSK0005367.1_dup1;MTCONS_00004732;BMSK0006994.1_dup1;BMSK0007445.1_dup1;MTCONS_00011386;MTCONS_00012773;MTCONS_00011950;MTCONS_00011951;MTCONS_00013396;MTCONS_00030194;MTCONS_00039363;MTCONS_00017621;MTCONS_00017622;BMSK0008608.1_dup1;BMSK000…	K08337+K17907+K08331+K00914+K04345+K04371+K00922+K02649+K03175+K21245+K07206+K08333+K21248+K07897+K16185+K07204+K01363+K07207+K17603+K04456+K16196+K01110+K07298+K07208+K06068+K21249+K17906+K04382+K04427+K16172+K08270+K07203+K17889+K17589+K17985+K08860+K07830+K08269
Hepatitis B	47	202	0.00338731	0.0346139	ko05161	MTCONS_00001594;MTCONS_00002583;MTCONS_00046070;MTCONS_00002868;BMSK0005367.1_dup1;MTCONS_00004732;BMSK0005849.1_dup1;MTCONS_00005075;MTCONS_00007816;MTCONS_00043221;BMSK0006994.1_dup1;MTCONS_00016601;MTCONS_00039908;BMSK0007445.1_dup1;MTCONS_00010177;MTCONS_00011891;MTCONS_00018373;MTCONS_00038025;MTCONS_00040803;MTCONS_00013246;MTCONS_00014905;MTCONS_00015550;BMSK0008728.1_dup1;MTCONS_00013812;…	K04674+K03099+K04371+K00922+K04729+K11224+K05704+K02649+K03175+K09048+K04365+K11594+K04431+K04451+K04364+K04430+K04403+K04456+K04447+K04450+K02084+K04467+K03662+K04730+K08738+K04427+K04404+K02580+K04733
Acute myeloid leukemia	28	106	0.00340158	0.0346139	ko05221	MTCONS_00002583;MTCONS_00046070;BMSK0000443.1_dup1;MTCONS_00002868;BMSK0005367.1_dup1;MTCONS_00004732;MTCONS_00005075;MTCONS_00043221;BMSK0006994.1_dup1;MTCONS_00016601;MTCONS_00039908;MTCONS_00011891;MTCONS_00018373;MTCONS_00038025;MTCONS_00040803;MTCONS_00013246;MTCONS_00014905;MTCONS_00018176;MTCONS_00016571;MTCONS_00025484;MTCONS_00021706;BMSK0010744.1_dup1;MTCONS_00009886;MTCONS_00033583;BMS…	K03099+K02633+K04371+K00922+K11224+K02649+K04365+K04364+K04456+K04467+K07203+K02580
Renal cell carcinoma	40	166	0.00342595	0.0346139	ko05211	MTCONS_00001009;BMSK0000594.1_dup1;MTCONS_00002583;MTCONS_00046070;MTCONS_00038133;MTCONS_00002868;BMSK0005367.1_dup1;MTCONS_00004732;MTCONS_00043221;BMSK0006994.1_dup1;MTCONS_00016601;MTCONS_00039908;MTCONS_00011891;MTCONS_00018373;MTCONS_00038025;MTCONS_00040803;MTCONS_00013246;MTCONS_00014905;MTCONS_00014384;MTCONS_00007133;MTCONS_00015633;BMSK0008773.1_dup1;MTCONS_00018176;MTCONS_00016571;MTC…	K07293+K03099+K04438+K04371+K00922+K02649+K04365+K04392+K09105+K04409+K04364+K05736+K05734+K04456+K03871+K03870+K07299+K03873+K01679
Viral carcinogenesis	58	261	0.00372394	0.0363705	ko05203	BMSK0000480.1_dup1;MTCONS_00002583;BMSK0005327.1_dup1;MTCONS_00002868;BMSK0005367.1_dup1;MTCONS_00011672;MTCONS_00004732;BMSK0005750.1_dup1;MTCONS_00003594;MTCONS_00005075;MTCONS_00007166;MTCONS_00033533;MTCONS_00007660;MTCONS_00007816;BMSK0006994.1_dup1;MTCONS_00009934;BMSK0006890.1_dup1;MTCONS_00009085;BMSK0007287.1_dup1;MTCONS_00010177;MTCONS_00011100;MTCONS_00015550;BMSK0008728.1_dup1;MTCONS_…	K15979+K11838+K04345+K04371+K03062+K00922+K05760+K11224+K02146+K11252+K06067+K05704+K02649+K02216+K06063+K03137+K09048+K10587+K11594+K04392+K15306+K04451+K04364+K06630+K05699+K04681+K06679+K15305+K04450+K03363+K04443+K11254+K11406+K03124+K06053+K11407+K16175+K03142+K02580
Tight junction	73	343	0.00404412	0.0382235	ko04530	MTCONS_00025433;BMSK0005327.1_dup1;MTCONS_00004233;MTCONS_00004234;MTCONS_00009408;MTCONS_00044793;MTCONS_00007665;MTCONS_00007816;BMSK0007049.1_dup1;MTCONS_00014384;BMSK0008975.1_dup1;MTCONS_00013812;MTCONS_00016442;MTCONS_00001353;MTCONS_00044364;MTCONS_00017293;BMSK0009180.1_dup1;MTCONS_00017898;MTCONS_00017919;MTCONS_00018273;MTCONS_00018274;MTCONS_00018275;BMSK0009763.1_dup1;BMSK0009766.1_du…	K17388+K04345+K04237+K07199+K05631+K05704+K04392+K05747+K04431+K06095+K16684+K07374+K10352+K06094+K20638+K05692+K05699+K06093+K07298+K05702+K06091+K21108+K18050+K17260+K08018+K21066+K06069+K04382+K05719+K07839+K21110+K06087+K16175+K06104+K05762
Cell cycle	42	180	0.00510537	0.0460353	ko04110	MTCONS_00007660;MTCONS_00009934;MTCONS_00008727;BMSK0007643.1_dup1;MTCONS_00038337;BMSK0008863.1_dup1;MTCONS_00014539;MTCONS_00014538;BMSK0009111.1_dup1;MTCONS_00016962;BMSK0009675.1_dup1;BMSK0010452.1_dup1;BMSK0010949.1_dup1;BMSK0010947.1_dup1;MTCONS_00023119;MTCONS_00022249;MTCONS_00022958;MTCONS_00022040;MTCONS_00024355;BMSK0012201.1_dup1;MTCONS_00028837;BMSK0013158.1_dup1;MTCONS_00031205;MTCO…	K06067+K02216+K03358+K03357+K06639+K06631+K06628+K04451+K06630+K03348+K02603+K04681+K06679+K02212+K02606+K02202+K02537+K06669+K03363+K03364+K04402+K03359+K03352+K02213+K04728+K21771+K13728+K21770+K09993+K02541+K03353+K06629
B cell receptor signaling pathway	28	109	0.00518486	0.0460353	ko04662	MTCONS_00002583;MTCONS_00046070;MTCONS_00002868;BMSK0005367.1_dup1;MTCONS_00004732;MTCONS_00043221;BMSK0006994.1_dup1;MTCONS_00016601;MTCONS_00039908;BMSK0007010.1_dup1;MTCONS_00011891;MTCONS_00018373;MTCONS_00038025;MTCONS_00040803;MTCONS_00013246;MTCONS_00014384;MTCONS_00018176;MTCONS_00016571;MTCONS_00025484;MTCONS_00019021;MTCONS_00021706;BMSK0010744.1_dup1;MTCONS_00009886;MTCONS_00033583;MTC…	K03099+K04371+K00922+K02649+K12230+K04392+K04364+K04456+K04467+K02580
MAPK signaling pathway	81	391	0.00538685	0.0464219	ko04010	MTCONS_00001594;MTCONS_00002583;MTCONS_00046070;BMSK0000333.1_dup1;BMSK0005327.1_dup1;BMSK0005341.1_dup1;MTCONS_00030056;MTCONS_00002821;MTCONS_00038133;MTCONS_00002868;BMSK0005367.1_dup1;BMSK0005849.1_dup1;MTCONS_00005020;MTCONS_00043221;MTCONS_00045928;MTCONS_00016601;MTCONS_00039908;BMSK0007251.1_dup1;BMSK0007445.1_dup1;MTCONS_00010128;MTCONS_00011397;MTCONS_00011396;MTCONS_00011891;MTCONS_000…	K04674+K03099+K04349+K12326+K04345+K04346+K04373+K04438+K04371+K04729+K08052+K05096+K04860+K03175+K04352+K04365+K04392+K04431+K04409+K04451+K04364+K04430+K04403+K04456+K04527+K04450+K04459+K04443+K04467+K04460+K08018+K04730+K04402+K04427+K04404+K04381+K04412+K04380+K07830+K04358+K02580+K03283+K04362+K04733
mRNA surveillance pathway	63	294	0.00613869	0.0513896	ko03015	MTCONS_00001881;MTCONS_00000011;BMSK0000339.1_dup1;MTCONS_00011672;MTCONS_00011673;MTCONS_00011674;MTCONS_00007025;MTCONS_00007071;MTCONS_00043823;MTCONS_00033111;BMSK0011542.1_dup1;MTCONS_00014974;MTCONS_00014972;BMSK0009091.1_dup1;BMSK0001448.1_dup1;MTCONS_00016353;MTCONS_00018090;MTCONS_00018916;MTCONS_00020156;MTCONS_00020217;MTCONS_00020216;MTCONS_00020483;MTCONS_00020484;BMSK0010471.1_dup1;…	K13171+K14401+K08873+K14409+K06269+K14396+K14323+K12882+K11125+K14406+K14411+K14402+K11584+K04382+K15542+K14407+K12875+K13126+K12881
Insulin signaling pathway	76	369	0.00790883	0.0620841	ko04910	MTCONS_00000070;MTCONS_00000692;MTCONS_00002583;MTCONS_00046070;BMSK0005327.1_dup1;MTCONS_00038133;BMSK0005814.1_dup1;MTCONS_00002868;BMSK0005367.1_dup1;MTCONS_00004732;MTCONS_00009408;MTCONS_00006322;MTCONS_00006327;MTCONS_00006326;MTCONS_00008001;BMSK0006765.1_dup1;MTCONS_00043221;BMSK0006994.1_dup1;BMSK0007049.1_dup1;MTCONS_00016601;MTCONS_00039908;MTCONS_00010003;MTCONS_00010268;MTCONS_000114…	K05696+K07192+K03099+K04345+K04438+K00665+K04371+K00922+K07199+K05695+K02649+K07195+K07190+K17447+K07206+K01084+K04365+K06269+K04364+K07204+K07207+K04695+K04456+K07188+K04739+K04527+K01596+K03841+K02183+K07208+K04707+K06069+K16172+K07203+K06086
Adherens junction	47	211	0.00799678	0.0620841	ko04520	MTCONS_00000070;MTCONS_00001594;MTCONS_00002868;BMSK0005367.1_dup1;MTCONS_00004233;MTCONS_00004234;MTCONS_00005451;MTCONS_00005456;MTCONS_00006322;MTCONS_00006327;MTCONS_00006326;MTCONS_00007816;MTCONS_00010839;MTCONS_00010840;MTCONS_00010851;MTCONS_00023897;MTCONS_00032489;BMSK0008754.1_dup1;MTCONS_00014384;BMSK0008975.1_dup1;MTCONS_00014978;MTCONS_00014979;BMSK0008410.1_dup1;MTCONS_00048841;MTC…	K05696+K04674+K04371+K04237+K05691+K05695+K05704+K05694+K06085+K04392+K05747+K03115+K06084+K05692+K05699+K04527+K05702+K05748+K05690+K04427+K06086+K04362
Glycosphingolipid biosynthesis - lacto and neolacto series	10	28	0.00805186	0.0620841	ko00601	MTCONS_00018259;BMSK0010047.1_dup1;MTCONS_00018239;BMSK0010046.1_dup1;MTCONS_00020186;MTCONS_00020793;BMSK0010672.1_dup1;MTCONS_00024171;BMSK0001059.1_dup1;MTCONS_00039844	K07966+K07968+K07967+K01988+K07819
Osteoclast differentiation	26	103	0.0087501	0.065738	ko04380	MTCONS_00001594;MTCONS_00002868;BMSK0005367.1_dup1;MTCONS_00004732;BMSK0006994.1_dup1;BMSK0007445.1_dup1;MTCONS_00010497;MTCONS_00014384;MTCONS_00013812;MTCONS_00016571;BMSK0010231.1_dup1;MTCONS_00019021;MTCONS_00021706;BMSK0010744.1_dup1;MTCONS_00028067;MTCONS_00033583;MTCONS_00038073;MTCONS_00040997;BMSK0001497.1_dup1;MTCONS_00041546;MTCONS_00043398;MTCONS_00044113;BMSK0002591.1_dup1;MTCONS_000…	K04674+K04371+K00922+K02649+K03175+K07364+K04392+K04431+K04364+K04403+K04456+K14380+K04467+K14381+K04427+K04404+K06493+K08601+K02580
Adipocytokine signaling pathway	22	84	0.00972809	0.0712582	ko04920	MTCONS_00001009;BMSK0000594.1_dup1;MTCONS_00009408;BMSK0007049.1_dup1;MTCONS_00024347;MTCONS_00021706;BMSK0010744.1_dup1;MTCONS_00022381;BMSK0011688.1_dup1;MTCONS_00025980;MTCONS_00029205;MTCONS_00033583;MTCONS_00038026;MTCONS_00040709;BMSK0001297.1_dup1;MTCONS_00040410;BMSK0001454.1_dup1;MTCONS_00043677;MTCONS_00042411;BMSK0003530.1_dup1;BMSK0005073.1_dup1;MTCONS_00052189	K07293+K07199+K01084+K04456+K04447+K01596+K07298+K04467+K07299+K01897+K16172+K07203+K02580
Estrogen signaling pathway	50	232	0.0120805	0.0863313	ko04915	MTCONS_00002583;MTCONS_00046070;BMSK0005327.1_dup1;MTCONS_00002868;BMSK0005367.1_dup1;MTCONS_00004732;MTCONS_00007816;MTCONS_00043221;BMSK0006994.1_dup1;MTCONS_00008749;MTCONS_00016601;MTCONS_00039908;MTCONS_00010177;MTCONS_00011152;MTCONS_00011403;MTCONS_00011400;MTCONS_00011891;MTCONS_00018373;MTCONS_00038025;MTCONS_00040803;MTCONS_00013246;MTCONS_00043515;MTCONS_00015939;MTCONS_00018176;MTCONS…	K03099+K04345+K04371+K00922+K05704+K02649+K05858+K09048+K08049+K17447+K04615+K08048+K04364+K04456+K04534+K04450+K04632+K09487+K02183+K06068+K11255+K03283+K04634
Choline metabolism in cancer	53	249	0.0127406	0.0888809	ko05231	MTCONS_00002583;MTCONS_00046070;MTCONS_00002868;BMSK0005367.1_dup1;MTCONS_00004732;MTCONS_00043221;BMSK0006994.1_dup1;MTCONS_00016601;MTCONS_00039908;BMSK0007396.1_dup1;MTCONS_00010051;MTCONS_00010049;MTCONS_00011891;MTCONS_00018373;MTCONS_00038025;MTCONS_00040803;MTCONS_00011950;MTCONS_00011951;MTCONS_00013246;MTCONS_00015219;MTCONS_00014384;BMSK0008975.1_dup1;BMSK0008873.1_dup1;MTCONS_00018176;…	K03099+K04371+K00922+K02649+K08202+K08200+K01115+K07206+K15377+K04392+K05747+K00968+K04364+K00901+K07207+K04456+K01080+K00889+K06515+K07208+K05748+K07203+K14156
Homologous recombination	20	77	0.0145606	0.0992155	ko03440	MTCONS_00003227;MTCONS_00033049;MTCONS_00009415;MTCONS_00010529;BMSK0007895.1_dup1;MTCONS_00012084;MTCONS_00014736;BMSK0010172.1_dup1;BMSK0010176.1_dup1;MTCONS_00018890;MTCONS_00027333;MTCONS_00029430;MTCONS_00031150;MTCONS_00026598;MTCONS_00018891;MTCONS_00043130;BMSK0003402.1_dup1;BMSK0003893.1_dup1;BMSK0004263.1_dup1;BMSK0004415.1_dup1	K11864+K10683+K10605+K03111+K10865+K03165+K10728+K19528+K10901+K12173+K08991+K04728+K10882+K10870+K20773+K10866
Proteoglycans in cancer	75	374	0.0154684	0.103005	ko05205	MTCONS_00001482;MTCONS_00025433;MTCONS_00001009;BMSK0000594.1_dup1;MTCONS_00002583;MTCONS_00046070;BMSK0005327.1_dup1;MTCONS_00004736;BMSK0005758.1_dup1;MTCONS_00003608;MTCONS_00002868;BMSK0005367.1_dup1;MTCONS_00004732;BMSK0005750.1_dup1;MTCONS_00003594;MTCONS_00007665;MTCONS_00007816;MTCONS_00007968;MTCONS_00043221;BMSK0006994.1_dup1;MTCONS_00009627;MTCONS_00016601;MTCONS_00039908;MTCONS_000118…	K06270+K17388+K07293+K03099+K04345+K06497+K04371+K00922+K05760+K05704+K02375+K02649+K09108+K04365+K04392+K04409+K04451+K06269+K16866+K04364+K05692+K04456+K05725+K04707+K16336+K10380+K06226+K07203+K05719+K06493+K06588+K07830+K05762+K04362
Fc gamma R-mediated phagocytosis	39	176	0.0158982	0.103515	ko04666	MTCONS_00038133;MTCONS_00002868;BMSK0005367.1_dup1;MTCONS_00004732;BMSK0006994.1_dup1;MTCONS_00008614;MTCONS_00001320;MTCONS_00010051;MTCONS_00010049;MTCONS_00014384;BMSK0008975.1_dup1;MTCONS_00015633;BMSK0008773.1_dup1;MTCONS_00016189;MTCONS_00019021;MTCONS_00020501;MTCONS_00021706;BMSK0010744.1_dup1;MTCONS_00022106;BMSK0011006.1_dup1;MTCONS_00023971;MTCONS_00023974;MTCONS_00027818;MTCONS_000349…	K04438+K04371+K00922+K02649+K12561+K12562+K01115+K04392+K05747+K04409+K05743+K04456+K01080+K00889+K06068+K18050+K05748+K12559+K05758+K05754+K12488
Glycosylphosphatidylinositol(GPI)-anchor biosynthesis	21	83	0.016812	0.107085	ko00563	MTCONS_00009564;MTCONS_00009059;MTCONS_00009881;MTCONS_00023897;MTCONS_00011969;BMSK0007979.1_dup1;BMSK0008255.1_dup1;MTCONS_00025394;MTCONS_00016545;BMSK0009372.1_dup1;MTCONS_00018508;MTCONS_00020760;MTCONS_00023356;MTCONS_00001349;MTCONS_00049815;MTCONS_00019227;MTCONS_00022337;MTCONS_00043647;MTCONS_00025463;MTCONS_00040966;MTCONS_00048739	K05290+K05289+K05291+K05286+K03434+K05310+K05288+K05283
NF-kappa B signaling pathway	15	54	0.0175633	0.108047	ko04064	BMSK0005849.1_dup1;BMSK0007445.1_dup1;MTCONS_00014978;MTCONS_00014979;BMSK0008410.1_dup1;MTCONS_00026776;BMSK0010231.1_dup1;MTCONS_00033583;MTCONS_00037087;MTCONS_00040997;BMSK0001497.1_dup1;MTCONS_00043130;BMSK0005073.1_dup1;MTCONS_00052189;BMSK0005132.1_dup1	K04729+K03175+K03115+K20912+K04403+K04467+K04730+K04427+K04404+K04728+K02580+K04733
NOD-like receptor signaling pathway	32	140	0.0177005	0.108047	ko04621	MTCONS_00003227;MTCONS_00003715;BMSK0005824.1_dup1;MTCONS_00002868;BMSK0005367.1_dup1;BMSK0005849.1_dup1;MTCONS_00008749;BMSK0007445.1_dup1;MTCONS_00011457;MTCONS_00011458;MTCONS_00011459;MTCONS_00016571;BMSK0010120.1_dup1;BMSK0010231.1_dup1;MTCONS_00025679;BMSK0012285.1_dup1;MTCONS_00027807;MTCONS_00033583;MTCONS_00034058;MTCONS_00034056;BMSK0014240.1_dup1;BMSK0014508.1_dup1;BMSK0001114.1_dup1;M…	K11864+K06030+K04371+K04729+K05858+K03175+K17065+K12804+K01363+K04403+K20915+K04467+K06068+K12796+K12654+K04427+K04404+K10630+K20910+K02580+K04733
Sphingolipid metabolism	24	99	0.0187087	0.11187	ko00600	MTCONS_00004423;MTCONS_00019712;MTCONS_00053278;BMSK0007012.1_dup1;BMSK0007013.1_dup1;MTCONS_00009283;MTCONS_00009279;MTCONS_00009672;BMSK0007794.1_dup1;BMSK0007891.1_dup1;MTCONS_00052543;MTCONS_00024675;MTCONS_00016309;MTCONS_00016304;MTCONS_00022106;BMSK0011006.1_dup1;MTCONS_00029210;MTCONS_00030092;MTCONS_00009284;MTCONS_00019227;BMSK0002725.1_dup1;MTCONS_00015130;MTCONS_00046896;MTCONS_000516…	K12309+K01634+K17108+K12354+K01201+K04714+K04710+K01080+K12350
PI3K-Akt signaling pathway	105	550	0.0199057	0.116647	ko04151	MTCONS_00000139;MTCONS_00002583;MTCONS_00046070;MTCONS_00002602;MTCONS_00002603;MTCONS_00003905;BMSK0005281.1_dup1;MTCONS_00002765;MTCONS_00002767;MTCONS_00002868;BMSK0005367.1_dup1;MTCONS_00004732;MTCONS_00003784;MTCONS_00006550;MTCONS_00044793;MTCONS_00007025;MTCONS_00043221;BMSK0006994.1_dup1;MTCONS_00045928;MTCONS_00009415;MTCONS_00016601;MTCONS_00039908;BMSK0007010.1_dup1;MTCONS_00010177;BMS…	K05635+K03099+K06236+K06584+K03900+K04371+K00922+K05631+K02649+K05096+K10605+K12230+K09048+K06252+K05636+K07206+K01084+K04392+K04451+K04364+K06630+K07204+K07207+K04456+K04447+K04527+K04450+K01596+K01110+K05725+K07298+K09487+K07208+K04467+K06237+K11584+K04536+K04382+K16172+K08270+K07203+K05719+K06493+K06588+K04358+K06583+K02580+K04362
Bacterial invasion of epithelial cells	38	174	0.0213367	0.122581	ko05100	MTCONS_00038133;MTCONS_00004732;BMSK0005750.1_dup1;MTCONS_00003594;MTCONS_00005451;MTCONS_00005456;MTCONS_00007816;BMSK0006994.1_dup1;MTCONS_00011403;MTCONS_00011400;MTCONS_00023897;MTCONS_00014009;MTCONS_00014384;BMSK0008975.1_dup1;MTCONS_00017556;BMSK0009358.1_dup1;MTCONS_00019021;BMSK0009900.1_dup1;MTCONS_00019475;BMSK0009901.1_dup1;BMSK0015743.1_dup1;BMSK0011615.1_dup1;MTCONS_00025854;BMSK001…	K04438+K00922+K05760+K05691+K05704+K02649+K17447+K01528+K04392+K05747+K16942+K05692+K05725+K04707+K05748+K13708+K05758+K05719+K05754+K13728
Ras signaling pathway	79	403	0.0222567	0.125408	ko04014	MTCONS_00001009;BMSK0000594.1_dup1;MTCONS_00002583;MTCONS_00046070;BMSK0000333.1_dup1;BMSK0005327.1_dup1;MTCONS_00002868;BMSK0005367.1_dup1;MTCONS_00004732;BMSK0006474.1_dup1;MTCONS_00005020;MTCONS_00043221;BMSK0006994.1_dup1;MTCONS_00045928;MTCONS_00016601;MTCONS_00039908;MTCONS_00010128;MTCONS_00010051;MTCONS_00010049;MTCONS_00011403;MTCONS_00011400;MTCONS_00011397;MTCONS_00011396;MTCONS_000118…	K07293+K03099+K04349+K12326+K04345+K04371+K00922+K05210+K08052+K02649+K05096+K04352+K01115+K17447+K04392+K17637+K17633+K04409+K04364+K01047+K19613+K05736+K05734+K04456+K17638+K04527+K05209+K02183+K05702+K04467+K04536+K07889+K17635+K07830+K04358+K07834+K02580+K04362
Hepatitis C	37	170	0.0240268	0.131457	ko05160	MTCONS_00002583;MTCONS_00046070;MTCONS_00002868;BMSK0005367.1_dup1;MTCONS_00004732;MTCONS_00043221;BMSK0006994.1_dup1;MTCONS_00016601;MTCONS_00039908;MTCONS_00009011;BMSK0007445.1_dup1;MTCONS_00011891;MTCONS_00018373;MTCONS_00038025;MTCONS_00040803;MTCONS_00013246;MTCONS_00014905;MTCONS_00016962;MTCONS_00018176;MTCONS_00016571;BMSK0009675.1_dup1;MTCONS_00025484;MTCONS_00021706;BMSK0010744.1_dup1;…	K03099+K04371+K00922+K02649+K13885+K03175+K04365+K04451+K04364+K06630+K04456+K04706+K16196+K02084+K04467+K04382+K08738+K06087+K08860+K02580
Glycerophospholipid metabolism	53	258	0.0243975	0.131457	ko00564	BMSK0000506.1_dup1;MTCONS_00042252;MTCONS_00006894;MTCONS_00006461;BMSK0006084.1_dup1;MTCONS_00010051;MTCONS_00010049;MTCONS_00015027;MTCONS_00011677;MTCONS_00013471;MTCONS_00035208;BMSK0008474.1_dup1;MTCONS_00013899;MTCONS_00014096;MTCONS_00015331;BMSK0008873.1_dup1;MTCONS_00016656;BMSK0009481.1_dup1;MTCONS_00018327;MTCONS_00018328;BMSK0010019.1_dup1;MTCONS_00019785;MTCONS_00018718;MTCONS_000199…	K13515+K00111+K01049+K00894+K01115+K14676+K13506+K00649+K13509+K00968+K01047+K00999+K00901+K13516+K13517+K13514+K01080+K08729+K18693+K00629+K06129+K14156+K14286+K15728
Focal adhesion	94	491	0.0246762	0.131457	ko04510	MTCONS_00000139;MTCONS_00001482;MTCONS_00025433;MTCONS_00002583;MTCONS_00046070;BMSK0000333.1_dup1;MTCONS_00002602;MTCONS_00002603;MTCONS_00038133;MTCONS_00003905;BMSK0005281.1_dup1;MTCONS_00002765;MTCONS_00002767;MTCONS_00002868;BMSK0005367.1_dup1;MTCONS_00004732;BMSK0005750.1_dup1;MTCONS_00003594;MTCONS_00003784;MTCONS_00006550;MTCONS_00007025;MTCONS_00007665;MTCONS_00007816;MTCONS_00043221;BMS…	K05635+K06270+K17388+K03099+K04349+K06236+K04438+K06584+K03900+K04371+K00922+K05760+K05704+K02649+K05096+K06252+K05636+K17447+K04365+K04392+K04409+K06269+K04364+K05692+K05736+K05734+K05699+K04456+K01110+K05725+K06237+K13708+K05719+K06493+K06588+K06583
Glioma	31	140	0.0293038	0.153322	ko05214	MTCONS_00002583;MTCONS_00046070;MTCONS_00002868;BMSK0005367.1_dup1;MTCONS_00004732;MTCONS_00043221;BMSK0006994.1_dup1;MTCONS_00016601;MTCONS_00039908;MTCONS_00011403;MTCONS_00011400;MTCONS_00011891;MTCONS_00018373;MTCONS_00038025;MTCONS_00040803;MTCONS_00013246;MTCONS_00014905;MTCONS_00016962;MTCONS_00018176;MTCONS_00016571;MTCONS_00025484;MTCONS_00021706;BMSK0010744.1_dup1;BMSK0011209.1_dup1;MTC…	K03099+K04371+K00922+K02649+K17447+K04365+K04451+K04364+K04456+K03511+K01110+K02183+K04402+K07203
Lipoic acid metabolism	3	5	0.0306196	0.157395	ko00785	BMSK0006083.1_dup1;MTCONS_00045888;BMSK0002868.1_dup1	K03644+K10105
Fatty acid degradation	20	83	0.0318007	0.160648	ko00071	MTCONS_00000093;MTCONS_00000717;MTCONS_00000718;MTCONS_00003896;MTCONS_00002748;MTCONS_00005782;BMSK0009372.1_dup1;BMSK0010280.1_dup1;MTCONS_00023069;MTCONS_00025396;BMSK0013177.1_dup1;MTCONS_00040550;MTCONS_00040551;BMSK0001297.1_dup1;BMSK0001127.1_dup1;MTCONS_00043677;MTCONS_00042411;BMSK0002490.1_dup1;BMSK0002492.1_dup1;BMSK0005062.1_dup1	K13953+K00249+K00232+K13238+K00248+K00128+K07509+K00626+K00022+K01897
Leukocyte transendothelial migration	35	163	0.0330814	0.164286	ko04670	MTCONS_00025433;MTCONS_00001009;BMSK0000594.1_dup1;MTCONS_00004732;BMSK0005750.1_dup1;MTCONS_00003594;MTCONS_00005451;MTCONS_00005456;MTCONS_00007665;BMSK0006994.1_dup1;MTCONS_00023897;MTCONS_00014384;MTCONS_00016442;MTCONS_00001353;MTCONS_00017919;MTCONS_00019021;BMSK0009900.1_dup1;MTCONS_00019475;BMSK0009901.1_dup1;BMSK0015743.1_dup1;MTCONS_00021560;MTCONS_00021559;MTCONS_00029443;BMSK0011615.1…	K17388+K07293+K00922+K05760+K05691+K02649+K04392+K05692+K05699+K05725+K05702+K05690+K05719+K06087
Measles	26	115	0.0342003	0.164669	ko05162	MTCONS_00004732;BMSK0005849.1_dup1;MTCONS_00005075;BMSK0006994.1_dup1;BMSK0007445.1_dup1;BMSK0008477.1_dup1;MTCONS_00013901;MTCONS_00014978;MTCONS_00014979;BMSK0008410.1_dup1;MTCONS_00016962;MTCONS_00021706;BMSK0010744.1_dup1;MTCONS_00022381;BMSK0011324.1_dup1;MTCONS_00025010;MTCONS_00026232;MTCONS_00033583;MTCONS_00037087;MTCONS_00040997;BMSK0001497.1_dup1;BMSK0004001.1_dup1;BMSK0005073.1_dup1;M…	K00922+K04729+K11224+K02649+K03175+K07899+K03115+K04451+K04456+K04447+K10144+K04007+K16196+K04467+K04730+K04427+K04404+K08860+K02580+K03283+K04733
Valine, leucine and isoleucine degradation	22	94	0.0342827	0.164669	ko00280	BMSK0000387.1_dup1;MTCONS_00001978;MTCONS_00000717;MTCONS_00000718;MTCONS_00004387;BMSK0006277.1_dup1;MTCONS_00047928;MTCONS_00005629;MTCONS_00013566;MTCONS_00013560;BMSK0009372.1_dup1;BMSK0009741.1_dup1;BMSK0010280.1_dup1;MTCONS_00023069;MTCONS_00025396;BMSK0013177.1_dup1;MTCONS_00040550;MTCONS_00040551;BMSK0001127.1_dup1;MTCONS_00047681;MTCONS_00029663;BMSK0005062.1_dup1	K08683+K00249+K13524+K00827+K18660+K00020+K00248+K05607+K00128+K07509+K00626+K00022
Alcoholism	45	219	0.0355242	0.166084	ko05034	MTCONS_00002583;MTCONS_00046070;MTCONS_00002868;BMSK0005367.1_dup1;BMSK0006474.1_dup1;MTCONS_00033533;MTCONS_00007660;MTCONS_00043221;MTCONS_00016601;MTCONS_00039908;MTCONS_00010177;MTCONS_00011403;MTCONS_00011400;MTCONS_00011891;MTCONS_00018373;MTCONS_00038025;MTCONS_00040803;MTCONS_00013246;MTCONS_00014905;MTCONS_00018090;MTCONS_00018176;MTCONS_00016571;MTCONS_00033534;MTCONS_00025484;BMSK00112…	K03099+K04371+K05210+K11252+K06067+K09048+K17447+K04365+K06269+K04364+K04534+K04450+K04632+K05209+K02183+K11251+K11254+K04536+K11406+K04266+K11407
Wnt signaling pathway	50	247	0.035711	0.166084	ko04310	BMSK0012921.1_dup1;MTCONS_00025433;BMSK0005327.1_dup1;MTCONS_00004174;MTCONS_00015355;BMSK0005832.1_dup1;MTCONS_00007665;MTCONS_00007968;MTCONS_00008749;BMSK0007195.1_dup1;MTCONS_00010747;MTCONS_00050423;MTCONS_00014384;BMSK0008990.1_dup1;MTCONS_00014978;MTCONS_00014979;BMSK0008410.1_dup1;MTCONS_00015811;BMSK0008991.1_dup1;MTCONS_00016442;MTCONS_00001353;MTCONS_00016962;MTCONS_00017919;MTCONS_000…	K04511+K17388+K04345+K04506+K02375+K05858+K05122+K03068+K04512+K04392+K08110+K03115+K02306+K04451+K04499+K04510+K02353+K04505+K04507+K04427+K01691+K02085+K10162
VEGF signaling pathway	19	80	0.0408945	0.18434	ko04370	MTCONS_00002868;BMSK0005367.1_dup1;MTCONS_00004732;BMSK0005750.1_dup1;MTCONS_00003594;MTCONS_00007816;BMSK0006994.1_dup1;MTCONS_00011403;MTCONS_00011400;MTCONS_00014384;MTCONS_00019021;MTCONS_00021706;BMSK0010744.1_dup1;BMSK0011615.1_dup1;MTCONS_00025854;MTCONS_00031942;BMSK0013639.1_dup1;MTCONS_00046688;BMSK0003360.1_dup1	K04371+K00922+K05760+K05704+K02649+K17447+K04392+K04456+K05725+K04443
N-Glycan biosynthesis	19	80	0.0408945	0.18434	ko00510	MTCONS_00010399;BMSK0007823.1_dup1;BMSK0008970.1_dup1;MTCONS_00033139;MTCONS_00018259;MTCONS_00019886;MTCONS_00018239;MTCONS_00020793;MTCONS_00021199;BMSK0010672.1_dup1;MTCONS_00023014;BMSK0014122.1_dup1;BMSK0014234.1_dup1;BMSK0014403.1_dup1;MTCONS_00034817;BMSK0015440.1_dup1;MTCONS_00039844;MTCONS_00036170;MTCONS_00051870	K03849+K00729+K07151+K01228+K07966+K07968+K07967+K07441+K00717+K01231+K03850+K05546
Leishmaniasis	13	50	0.0431843	0.189981	ko05140	MTCONS_00002868;BMSK0005367.1_dup1;BMSK0005849.1_dup1;BMSK0007445.1_dup1;BMSK0010231.1_dup1;MTCONS_00022381;MTCONS_00037087;MTCONS_00040997;BMSK0001497.1_dup1;MTCONS_00041546;BMSK0005073.1_dup1;MTCONS_00052189;BMSK0005132.1_dup1	K04371+K04729+K03175+K04403+K04447+K04730+K04427+K04404+K05719+K02580+K04733
Salmonella infection	32	150	0.0434428	0.189981	ko05132	MTCONS_00025433;MTCONS_00002868;BMSK0005367.1_dup1;BMSK0005849.1_dup1;MTCONS_00007665;BMSK0007558.1_dup1;MTCONS_00010312;MTCONS_00010315;MTCONS_00014384;BMSK0008975.1_dup1;BMSK0008608.1_dup1;MTCONS_00016442;MTCONS_00001353;MTCONS_00017919;MTCONS_00019021;BMSK0009900.1_dup1;MTCONS_00019475;BMSK0009901.1_dup1;BMSK0015743.1_dup1;MTCONS_00029443;MTCONS_00027971;BMSK0014144.1_dup1;BMSK0014264.1_dup1;M…	K17388+K04371+K04729+K10414+K04392+K05747+K07897+K05692+K05748+K05758+K05754+K02580+K10415
MAPK signaling pathway - fly	63	327	0.0509713	0.217743	ko04013	MTCONS_00001009;BMSK0000594.1_dup1;MTCONS_00002583;MTCONS_00046070;MTCONS_00001957;MTCONS_00001956;MTCONS_00002868;BMSK0005367.1_dup1;BMSK0005832.1_dup1;MTCONS_00007816;MTCONS_00043221;MTCONS_00016601;MTCONS_00039908;BMSK0007445.1_dup1;MTCONS_00010128;MTCONS_00011101;MTCONS_00010497;BMSK0007705.1_dup1;MTCONS_00011450;MTCONS_00011891;MTCONS_00018373;MTCONS_00038025;MTCONS_00040803;BMSK0007964.1_du…	K07293+K03099+K20231+K04371+K04506+K05704+K03175+K04352+K17383+K07364+K03211+K20230+K12377+K04365+K08840+K04392+K09237+K04431+K20235+K04364+K04430+K08892+K04450+K16690+K20220+K09031+K04382+K04427+K04404+K08601+K17512+K20225
Mucin type O-Glycan biosynthesis	8	27	0.0516636	0.217743	ko00512	MTCONS_00000645;MTCONS_00006045;MTCONS_00052564;MTCONS_00008161;MTCONS_00009804;MTCONS_00003924;MTCONS_00040094;MTCONS_00040127	K00710+K00727
Pathogenic Escherichia coli infection	27	125	0.0522908	0.217743	ko05130	MTCONS_00025433;MTCONS_00007665;BMSK0008975.1_dup1;MTCONS_00016442;MTCONS_00001353;MTCONS_00017898;MTCONS_00017919;BMSK0009900.1_dup1;MTCONS_00019475;BMSK0009901.1_dup1;BMSK0015743.1_dup1;MTCONS_00029443;MTCONS_00026461;BMSK0011895.1_dup1;MTCONS_00026460;MTCONS_00026462;BMSK0011897.1_dup1;MTCONS_00027971;MTCONS_00029452;BMSK0014144.1_dup1;MTCONS_00040230;MTCONS_00041546;MTCONS_00043062;BMSK000233…	K17388+K05747+K07374+K05692+K07375+K11294+K05758+K05719+K05754+K19862
Toll-like receptor signaling pathway	21	93	0.0535068	0.217743	ko04620	MTCONS_00002868;BMSK0005367.1_dup1;MTCONS_00004732;BMSK0005849.1_dup1;BMSK0006994.1_dup1;BMSK0007445.1_dup1;MTCONS_00014384;MTCONS_00013812;MTCONS_00018699;BMSK0010231.1_dup1;MTCONS_00019021;MTCONS_00021706;BMSK0010744.1_dup1;MTCONS_00033583;MTCONS_00037087;MTCONS_00040997;BMSK0001497.1_dup1;MTCONS_00046688;BMSK0005073.1_dup1;MTCONS_00052189;BMSK0005132.1_dup1	K04371+K00922+K04729+K02649+K03175+K04392+K04431+K04430+K04403+K04456+K04467+K04730+K04427+K04404+K02580+K04733
Central carbon metabolism in cancer	21	93	0.0535068	0.217743	ko05230	BMSK0000671.1_dup1;MTCONS_00002868;BMSK0005367.1_dup1;MTCONS_00004732;BMSK0006994.1_dup1;MTCONS_00010188;BMSK0007755.1_dup1;MTCONS_00011522;MTCONS_00016962;MTCONS_00021706;BMSK0010744.1_dup1;MTCONS_00026469;BMSK0012256.1_dup1;MTCONS_00036648;MTCONS_00040709;MTCONS_00040371;BMSK0001454.1_dup1;BMSK0002108.1_dup1;BMSK0003530.1_dup1;MTCONS_00052460;MTCONS_00052461	K13780+K04371+K00922+K02649+K00161+K08180+K04451+K04456+K01110+K11416+K07299+K07203+K04362+K05126
Axon guidance	53	273	0.0610466	0.245023	ko04360	BMSK0000026.1_dup1;MTCONS_00025433;MTCONS_00001009;BMSK0000594.1_dup1;MTCONS_00003653;MTCONS_00002868;BMSK0005367.1_dup1;MTCONS_00004233;MTCONS_00004234;MTCONS_00004732;MTCONS_00007665;MTCONS_00007816;BMSK0006994.1_dup1;MTCONS_00010128;BMSK0007627.1_dup1;BMSK0007964.1_dup1;MTCONS_00014384;MTCONS_00015633;BMSK0008773.1_dup1;MTCONS_00016189;MTCONS_00016442;MTCONS_00001353;MTCONS_00017919;MTCONS_000…	K05110+K17388+K07293+K07525+K04371+K04237+K00922+K05704+K02649+K04352+K06521+K06529+K07523+K04392+K04409+K05743+K05736+K05734+K02090+K04671+K05463+K06093+K05725+K05746+K04964+K06842+K06226+K05719+K06820+K19862+K06838
Toxoplasmosis	26	122	0.0642539	0.254411	ko05145	MTCONS_00000139;MTCONS_00002868;BMSK0005367.1_dup1;BMSK0005849.1_dup1;BMSK0007445.1_dup1;MTCONS_00010327;BMSK0007998.1_dup1;BMSK0007903.1_dup1;MTCONS_00041247;BMSK0010231.1_dup1;MTCONS_00021706;BMSK0010744.1_dup1;MTCONS_00022381;BMSK0011205.1_dup1;MTCONS_00023342;MTCONS_00023343;MTCONS_00033583;MTCONS_00037087;BMSK0001343.1_dup1;MTCONS_00040997;BMSK0001497.1_dup1;MTCONS_00041546;BMSK0005073.1_dup…	K05635+K04371+K04729+K03175+K05636+K00461+K04403+K04456+K04447+K04534+K04467+K04730+K08738+K04427+K04404+K05719+K02580+K03283+K04733
Glycine, serine and threonine metabolism	25	117	0.0667989	0.257987	ko00260	MTCONS_00008465;BMSK0006277.1_dup1;MTCONS_00029982;MTCONS_00005629;MTCONS_00053278;MTCONS_00008316;MTCONS_00009949;MTCONS_00024675;MTCONS_00033013;BMSK0009762.1_dup1;BMSK0010909.1_dup1;BMSK0000814.1_dup1;MTCONS_00049753;MTCONS_00010962;MTCONS_00033001;MTCONS_00035861;BMSK0014693.1_dup1;MTCONS_00034938;MTCONS_00034941;BMSK0001495.1_dup1;MTCONS_00041593;MTCONS_00029663;MTCONS_00051404;BMSK0005038.1…	K00306+K00827+K01620+K00108+K01754+K01697+K00049+K15789+K01079+K00831
Staphylococcus aureus infection	2	3	0.0669182	0.257987	ko05150	BMSK0013956.1_dup1;MTCONS_00048210	K06496+K04279
Nicotinate and nicotinamide metabolism	11	44	0.076425	0.290812	ko00760	BMSK0007819.1_dup1;BMSK0008750.1_dup1;MTCONS_00014376;MTCONS_00014377;MTCONS_00017657;MTCONS_00017659;MTCONS_00023929;BMSK0011862.1_dup1;BMSK0015105.1_dup1;MTCONS_00044441;BMSK0002800.1_dup1	K01081+K00323+K19970+K00858+K06210+K00763
Chagas disease (American trypanosomiasis)	25	119	0.0786288	0.295362	ko05142	MTCONS_00001594;MTCONS_00002868;BMSK0005367.1_dup1;MTCONS_00004732;BMSK0005849.1_dup1;BMSK0006994.1_dup1;MTCONS_00009621;MTCONS_00008749;BMSK0007445.1_dup1;MTCONS_00018699;MTCONS_00021706;BMSK0010744.1_dup1;BMSK0011205.1_dup1;MTCONS_00023342;MTCONS_00023343;MTCONS_00026007;MTCONS_00033583;MTCONS_00037087;BMSK0001223.1_dup1;MTCONS_00047823;BMSK0005073.1_dup1;MTCONS_00052189;MTCONS_00052955;BMSK000…	K04674+K04371+K00922+K04729+K02649+K03982+K05858+K03175+K04430+K04456+K04534+K04632+K04467+K04730+K04382+K01283+K02580+K04634+K04733
Porphyrin and chlorophyll metabolism	26	126	0.0879956	0.321658	ko00860	BMSK0012921.1_dup1;MTCONS_00004174;MTCONS_00015355;MTCONS_00039534;MTCONS_00008813;MTCONS_00030194;MTCONS_00039363;MTCONS_00014955;MTCONS_00021515;MTCONS_00031000;BMSK0013044.1_dup1;MTCONS_00031025;BMSK0014273.1_dup1;MTCONS_00036248;BMSK0016002.1_dup1;BMSK0016013.1_dup1;MTCONS_00039022;MTCONS_00041248;MTCONS_00034247;MTCONS_00048480;MTCONS_00048484;BMSK0003964.1_dup1;BMSK0003965.1_dup1;MTCONS_000…	K00699+K01698+K02259+K01749+K14163+K01195+K00231
Pancreatic cancer	20	93	0.0885915	0.321658	ko05212	MTCONS_00001594;MTCONS_00002868;BMSK0005367.1_dup1;MTCONS_00004732;BMSK0006994.1_dup1;MTCONS_00014905;MTCONS_00014384;MTCONS_00016962;MTCONS_00019021;MTCONS_00021706;BMSK0010744.1_dup1;BMSK0011209.1_dup1;MTCONS_00033583;BMSK0015756.1_dup1;BMSK0001454.1_dup1;MTCONS_00046688;MTCONS_00050565;BMSK0004712.1_dup1;BMSK0005073.1_dup1;MTCONS_00052189	K04674+K04371+K00922+K02649+K04365+K04392+K04451+K04456+K03511+K04467+K04402+K07203+K07834+K02580
p53 signaling pathway	22	104	0.0889224	0.321658	ko04115	BMSK0005832.1_dup1;MTCONS_00005264;MTCONS_00009621;MTCONS_00008732;MTCONS_00009934;MTCONS_00008731;MTCONS_00016962;MTCONS_00019268;BMSK0011324.1_dup1;MTCONS_00026469;MTCONS_00029530;MTCONS_00031206;MTCONS_00035159;BMSK0015756.1_dup1;BMSK0001343.1_dup1;MTCONS_00040371;MTCONS_00040356;MTCONS_00043130;BMSK0002666.1_dup1;MTCONS_00047756;BMSK0003443.1_dup1;MTCONS_00048542	K04506+K10146+K03982+K10147+K02216+K04451+K07207+K10144+K01110+K02084+K04402+K08738+K04728+K21770
FoxO signaling pathway	48	253	0.0970989	0.346951	ko04068	MTCONS_00001594;MTCONS_00002583;MTCONS_00046070;BMSK0000333.1_dup1;MTCONS_00002868;BMSK0005367.1_dup1;MTCONS_00004732;MTCONS_00009408;MTCONS_00005264;MTCONS_00043221;BMSK0006994.1_dup1;BMSK0007049.1_dup1;MTCONS_00016601;MTCONS_00039908;MTCONS_00011891;MTCONS_00018373;MTCONS_00038025;MTCONS_00040803;MTCONS_00013246;MTCONS_00024347;MTCONS_00014905;BMSK0008863.1_dup1;MTCONS_00014539;MTCONS_00014538;…	K04674+K03099+K11838+K03781+K04371+K00922+K07199+K10146+K02649+K01084+K04365+K06631+K04364+K04456+K04527+K01596+K01110+K07298+K04467+K15010+K04402+K16172+K04728+K21771+K21770
Amoebiasis	113	639	0.101498	0.358302	ko05146	MTCONS_00001397;MTCONS_00001398;MTCONS_00000139;BMSK0000256.1_dup1;MTCONS_00002602;MTCONS_00002603;BMSK0005327.1_dup1;MTCONS_00003165;BMSK0005536.1_dup1;BMSK0005281.1_dup1;MTCONS_00002765;MTCONS_00002767;MTCONS_00002768;MTCONS_00004233;MTCONS_00004234;MTCONS_00004732;MTCONS_00003784;BMSK0005878.1_dup1;MTCONS_00006550;MTCONS_00007025;BMSK0006183.1_dup1;BMSK0006994.1_dup1;MTCONS_00009621;MTCONS_000…	K10955+K05635+K06236+K04345+K00922+K02649+K13963+K05858+K05636+K19720+K07897+K05699+K05725+K04632+K06237+K07889+K02580+K04634
Shigellosis	33	168	0.104412	0.36171	ko05131	MTCONS_00025433;MTCONS_00038133;MTCONS_00002868;BMSK0005367.1_dup1;MTCONS_00007665;MTCONS_00007816;MTCONS_00014384;BMSK0008975.1_dup1;MTCONS_00016442;MTCONS_00001353;MTCONS_00017919;MTCONS_00019021;BMSK0009900.1_dup1;MTCONS_00019475;BMSK0009901.1_dup1;BMSK0015743.1_dup1;MTCONS_00029443;MTCONS_00027971;MTCONS_00033583;BMSK0014144.1_dup1;BMSK0014264.1_dup1;MTCONS_00036939;MTCONS_00036933;MTCONS_000…	K17388+K04438+K04371+K05704+K04392+K05747+K05692+K04467+K05748+K13708+K05758+K05719+K05754+K13728+K02580
Prion diseases	13	57	0.104933	0.36171	ko05020	MTCONS_00000139;BMSK0005327.1_dup1;MTCONS_00002868;BMSK0005367.1_dup1;MTCONS_00003201;MTCONS_00014955;MTCONS_00021576;BMSK0013395.1_dup1;BMSK0013956.1_dup1;MTCONS_00039238;MTCONS_00051923;MTCONS_00051913;MTCONS_00051918	K05635+K04345+K04371+K02599+K09490+K06491
Pentose and glucuronate interconversions	29	146	0.109484	0.373011	ko00040	BMSK0012921.1_dup1;MTCONS_00004174;MTCONS_00015355;BMSK0006609.1_dup1;MTCONS_00039534;MTCONS_00008813;MTCONS_00030194;MTCONS_00039363;MTCONS_00018018;MTCONS_00021515;BMSK0012645.1_dup1;MTCONS_00031025;BMSK0014439.1_dup1;BMSK0016002.1_dup1;BMSK0016013.1_dup1;MTCONS_00039022;MTCONS_00041248;MTCONS_00045949;MTCONS_00047387;MTCONS_00034247;MTCONS_00048480;MTCONS_00048484;BMSK0003964.1_dup1;BMSK000396…	K00699+K00078+K00011+K13247+K00012+K00854+K00963+K01195+K03331
Thyroid hormone synthesis	26	130	0.116948	0.387209	ko04918	BMSK0005327.1_dup1;MTCONS_00007055;MTCONS_00007054;MTCONS_00007053;MTCONS_00007052;MTCONS_00008749;MTCONS_00010177;MTCONS_00011715;MTCONS_00011714;MTCONS_00011152;MTCONS_00014955;MTCONS_00015939;MTCONS_00021587;BMSK0001053.1_dup1;MTCONS_00024155;MTCONS_00025584;MTCONS_00025582;MTCONS_00026007;BMSK0012451.1_dup1;MTCONS_00028025;BMSK0013377.1_dup1;BMSK0013395.1_dup1;MTCONS_00032267;BMSK0013847.1_du…	K04345+K06233+K05858+K09048+K08054+K08049+K09490+K08048+K04450+K01539+K04632+K09487+K00432+K09582+K04634
Pathways in cancer	117	668	0.11783	0.387209	ko05200	MTCONS_00000139;MTCONS_00001594;MTCONS_00025433;MTCONS_00002583;MTCONS_00046070;BMSK0005327.1_dup1;BMSK0005341.1_dup1;MTCONS_00002821;MTCONS_00038133;MTCONS_00003889;MTCONS_00002868;BMSK0005367.1_dup1;MTCONS_00003199;MTCONS_00003196;MTCONS_00003197;MTCONS_00003198;MTCONS_00003201;MTCONS_00004732;BMSK0005820.1_dup1;MTCONS_00005075;MTCONS_00005451;MTCONS_00005456;MTCONS_00007660;MTCONS_00007665;MTC…	K05635+K04674+K17388+K03099+K04345+K04346+K04438+K09848+K04371+K20995+K02599+K00922+K22182+K11224+K05691+K06067+K02375+K02649+K05858+K03175+K06051+K03068+K08049+K05636+K04365+K04392+K08048+K04451+K04364+K04456+K04447+K03511+K01110+K05725+K00799+K04632+K03871+K09487+K02183+K08735+K03870+K02084+K12331+K04467+K04707+K02353+K06237+K06229+K04536+K04402+K07299+K08738+K06226+K07203+K05719+K02085+K03873+…
Glycosaminoglycan biosynthesis - heparan sulfate / heparin	9	37	0.118084	0.387209	ko00534	BMSK0005357.1_dup1;MTCONS_00004915;MTCONS_00015726;BMSK0008707.1_dup1;BMSK0008838.1_dup1;MTCONS_00018987;MTCONS_00031071;BMSK0013095.1_dup1;MTCONS_00031070	K02366+K01793+K02514+K02370+K07809+K02367
Drug metabolism - other enzymes	49	263	0.118938	0.387209	ko00983	BMSK0012921.1_dup1;BMSK0000677.1_dup1;MTCONS_00004174;MTCONS_00015355;BMSK0005814.1_dup1;MTCONS_00005568;BMSK0006607.1_dup1;BMSK0006606.1_dup1;MTCONS_00039534;MTCONS_00008813;MTCONS_00030194;MTCONS_00039363;BMSK0008420.1_dup1;MTCONS_00014998;MTCONS_00014999;MTCONS_00021515;MTCONS_00025190;MTCONS_00025041;BMSK0012434.1_dup1;BMSK0012433.1_dup1;MTCONS_00028860;MTCONS_00031025;BMSK0013590.1_dup1;BMSK…	K00699+K00106+K01951+K00876+K01044+K03927+K00799+K01464+K01489+K01520+K01195
Other types of O-glycan biosynthesis	14	64	0.123917	0.398986	ko00514	BMSK0008014.1_dup1;MTCONS_00015533;BMSK0008862.1_dup1;MTCONS_00017898;MTCONS_00018259;MTCONS_00018239;MTCONS_00020793;BMSK0010672.1_dup1;BMSK0014422.1_dup1;MTCONS_00039844;MTCONS_00042120;MTCONS_00043402;BMSK0001948.1_dup1;MTCONS_00043067	K11703+K09667+K00728+K03691+K07966+K07968+K07967+K13667+K18134
TNF signaling pathway	21	103	0.127066	0.404677	ko04668	MTCONS_00002868;BMSK0005367.1_dup1;MTCONS_00004732;BMSK0006994.1_dup1;MTCONS_00010177;MTCONS_00011457;MTCONS_00011458;MTCONS_00011459;MTCONS_00015416;MTCONS_00013812;MTCONS_00018699;BMSK0010231.1_dup1;MTCONS_00021706;BMSK0010744.1_dup1;BMSK0001053.1_dup1;MTCONS_00024155;MTCONS_00033583;MTCONS_00040997;BMSK0001497.1_dup1;BMSK0005073.1_dup1;MTCONS_00052189	K04371+K00922+K02649+K09048+K17065+K07763+K04431+K04430+K04403+K04456+K04450+K04467+K04427+K04404+K02580
Protein processing in endoplasmic reticulum	55	300	0.128573	0.405073	ko04141	BMSK0000329.1_dup1;MTCONS_00004942;BMSK0005752.1_dup1;MTCONS_00004746;MTCONS_00005717;BMSK0006912.1_dup1;MTCONS_00008174;BMSK0007169.1_dup1;MTCONS_00009618;BMSK0007224.1_dup1;MTCONS_00011260;MTCONS_00011715;MTCONS_00011714;MTCONS_00014955;MTCONS_00014406;BMSK0008767.1_dup1;BMSK0008970.1_dup1;MTCONS_00013812;MTCONS_00033139;BMSK0010381.1_dup1;BMSK0011213.1_dup1;MTCONS_00023661;MTCONS_00026232;MTCO…	K10086+K10666+K09027+K13999+K14008+K09530+K09485+K08054+K09490+K11718+K07151+K04431+K01228+K14015+K09542+K10636+K16196+K04523+K09487+K14018+K10956+K09582+K05546+K09486+K14026+K14000+K10082+K14007+K14005+K09556+K09523+K09517+K09584+K08288+K08860+K12275+K14009+K03283
Lysosome	50	271	0.131092	0.408617	ko04142	MTCONS_00001838;MTCONS_00004736;BMSK0005758.1_dup1;MTCONS_00003608;MTCONS_00004423;BMSK0005755.1_dup1;MTCONS_00005801;MTCONS_00007166;BMSK0007089.1_dup1;MTCONS_00010958;BMSK0007443.1_dup1;BMSK0007794.1_dup1;BMSK0007920.1_dup1;BMSK0008685.1_dup1;MTCONS_00014549;BMSK0010120.1_dup1;BMSK0010481.1_dup1;MTCONS_00021589;MTCONS_00025679;MTCONS_00027163;BMSK0012529.1_dup1;BMSK0012565.1_dup1;BMSK0012922.1_…	K19363+K06497+K12309+K12391+K12373+K02146+K01052+K12384+K01136+K01201+K12396+K14410+K01363+K13443+K12388+K12397+K12385+K12386+K03662+K01373+K06129+K12350+K12311+K12394+K01195+K12301+K02154+K01135
Arginine and proline metabolism	12	55	0.14874	0.458746	ko00330	MTCONS_00004646;MTCONS_00043206;BMSK0007008.1_dup1;BMSK0007290.1_dup1;MTCONS_00023069;BMSK0012303.1_dup1;MTCONS_00028930;BMSK0001159.1_dup1;BMSK0003024.1_dup1;BMSK0002899.1_dup1;BMSK0003392.1_dup1;BMSK0005062.1_dup1	K13240+K01581+K00472+K00797+K00128+K12259+K00802+K01611+K00933+K00819+K00286
Apoptosis	37	199	0.160353	0.487465	ko04210	MTCONS_00002868;BMSK0005367.1_dup1;MTCONS_00004732;BMSK0006994.1_dup1;BMSK0006949.1_dup1;MTCONS_00009180;BMSK0007251.1_dup1;BMSK0007924.1_dup1;MTCONS_00012862;MTCONS_00014960;MTCONS_00016962;MTCONS_00017898;BMSK0010120.1_dup1;BMSK0009900.1_dup1;MTCONS_00019475;BMSK0009901.1_dup1;BMSK0015743.1_dup1;MTCONS_00021706;BMSK0010744.1_dup1;MTCONS_00025679;MTCONS_00024995;MTCONS_00025016;MTCONS_00025001;B…	K04371+K00922+K02649+K02374+K10798+K04727+K06114+K04451+K07374+K01363+K05692+K04456+K01173+K02084+K04467+K01373+K04402+K08738+K04728+K08860+K02580
Insulin resistance	38	205	0.161379	0.487465	ko04931	MTCONS_00000070;MTCONS_00001009;BMSK0000594.1_dup1;MTCONS_00030056;MTCONS_00004732;MTCONS_00009408;MTCONS_00029982;MTCONS_00006322;MTCONS_00006327;MTCONS_00006326;BMSK0006994.1_dup1;BMSK0007049.1_dup1;MTCONS_00010177;MTCONS_00024347;MTCONS_00015533;MTCONS_00018090;MTCONS_00021706;BMSK0010744.1_dup1;MTCONS_00045858;BMSK0011688.1_dup1;MTCONS_00025980;MTCONS_00026469;MTCONS_00034058;MTCONS_00034056;…	K05696+K07293+K04373+K00922+K07199+K15719+K05695+K02649+K09048+K01084+K09667+K06269+K04456+K04527+K01596+K01110+K06068+K18050+K07299+K16172+K07203+K02580
Gap junction	33	176	0.163677	0.489361	ko04540	MTCONS_00002583;MTCONS_00046070;BMSK0005327.1_dup1;MTCONS_00002868;BMSK0005367.1_dup1;MTCONS_00007816;MTCONS_00043221;MTCONS_00008749;MTCONS_00016601;MTCONS_00039908;MTCONS_00011152;MTCONS_00011891;MTCONS_00018373;MTCONS_00038025;MTCONS_00040803;MTCONS_00013246;MTCONS_00015939;MTCONS_00018176;MTCONS_00016571;MTCONS_00017898;MTCONS_00025484;MTCONS_00026461;BMSK0011895.1_dup1;MTCONS_00026460;MTCONS…	K03099+K04345+K04371+K05704+K05858+K08049+K08048+K04364+K07374+K07375+K04632+K04634
Rap1 signaling pathway	62	349	0.171385	0.504631	ko04015	MTCONS_00038133;MTCONS_00002868;BMSK0005367.1_dup1;MTCONS_00004233;MTCONS_00004234;MTCONS_00004732;MTCONS_00044793;BMSK0006474.1_dup1;MTCONS_00007816;BMSK0006994.1_dup1;MTCONS_00045928;MTCONS_00008749;BMSK0007064.1_dup1;MTCONS_00009434;MTCONS_00011152;MTCONS_00011397;MTCONS_00011396;MTCONS_00014905;MTCONS_00014384;MTCONS_00015939;MTCONS_00019021;BMSK0009900.1_dup1;MTCONS_00019475;BMSK0009901.1_du…	K04438+K04371+K04237+K00922+K05631+K05210+K05704+K02649+K05096+K05858+K17702+K17701+K08049+K04365+K04392+K08048+K05692+K04456+K04534+K04527+K06093+K04632+K05209+K02183+K05702+K06070+K08018+K05690+K06069+K04266+K05719+K06493+K04358+K07834+K04362+K04634
Epithelial cell signaling in Helicobacter pylori infection	27	142	0.172229	0.504631	ko05120	MTCONS_00001009;BMSK0000594.1_dup1;MTCONS_00000308;MTCONS_00019712;MTCONS_00007166;MTCONS_00007816;MTCONS_00014384;MTCONS_00015633;BMSK0008773.1_dup1;MTCONS_00018699;MTCONS_00019021;MTCONS_00026917;MTCONS_00026918;MTCONS_00010962;MTCONS_00031105;BMSK0013117.1_dup1;MTCONS_00033583;MTCONS_00014573;BMSK0013972.1_dup1;MTCONS_00046051;MTCONS_00046896;MTCONS_00046688;BMSK0005073.1_dup1;MTCONS_00052189;…	K07293+K06704+K02146+K05704+K04392+K04409+K04430+K05728+K04467+K03662+K02580+K02154
PPAR signaling pathway	24	125	0.176097	0.505848	ko03320	MTCONS_00000717;MTCONS_00000718;MTCONS_00003896;MTCONS_00002748;MTCONS_00003206;MTCONS_00009413;MTCONS_00009414;BMSK0009402.1_dup1;BMSK0009406.1_dup1;MTCONS_00017734;BMSK0011688.1_dup1;MTCONS_00025980;MTCONS_00027722;MTCONS_00026927;MTCONS_00033471;BMSK0014594.1_dup1;MTCONS_00038026;BMSK0001297.1_dup1;MTCONS_00043677;MTCONS_00042411;BMSK0002490.1_dup1;BMSK0002492.1_dup1;MTCONS_00052072;MTCONS_000…	K00249+K00232+K00864+K00507+K08752+K08750+K08756+K01596+K08770+K01897+K06086
Ascorbate and aldarate metabolism	24	125	0.176097	0.505848	ko00053	BMSK0012921.1_dup1;MTCONS_00002942;MTCONS_00004174;MTCONS_00015355;MTCONS_00039534;MTCONS_00008813;MTCONS_00030194;MTCONS_00039363;MTCONS_00021515;MTCONS_00023069;MTCONS_00031025;MTCONS_00031689;BMSK0014439.1_dup1;BMSK0016002.1_dup1;BMSK0016013.1_dup1;MTCONS_00039022;MTCONS_00041248;MTCONS_00034247;MTCONS_00048480;MTCONS_00048484;BMSK0003964.1_dup1;BMSK0003965.1_dup1;MTCONS_00048739;BMSK0005062.1…	K00699+K00423+K00128+K01053+K00012
Prostate cancer	34	184	0.182052	0.515631	ko05215	MTCONS_00002583;MTCONS_00046070;MTCONS_00002868;BMSK0005367.1_dup1;MTCONS_00004732;MTCONS_00043221;BMSK0006994.1_dup1;MTCONS_00016601;MTCONS_00039908;MTCONS_00010177;MTCONS_00011891;MTCONS_00018373;MTCONS_00038025;MTCONS_00040803;MTCONS_00013246;MTCONS_00014905;MTCONS_00016962;MTCONS_00018176;MTCONS_00016571;MTCONS_00025484;MTCONS_00021706;BMSK0010744.1_dup1;MTCONS_00026469;MTCONS_00009886;BMSK00…	K03099+K04371+K00922+K02649+K09048+K04365+K04451+K04364+K04456+K01110+K09487+K04467+K07203+K02580+K04362
Glycerolipid metabolism	35	190	0.183023	0.515631	ko00561	MTCONS_00003206;BMSK0006856.1_dup1;MTCONS_00010771;MTCONS_00011677;MTCONS_00013471;MTCONS_00014096;MTCONS_00015331;MTCONS_00018018;MTCONS_00018327;MTCONS_00018328;MTCONS_00019785;MTCONS_00018718;MTCONS_00019988;MTCONS_00040203;MTCONS_00046703;MTCONS_00034203;MTCONS_00022106;BMSK0011006.1_dup1;MTCONS_00023069;MTCONS_00001349;MTCONS_00036800;MTCONS_00025517;MTCONS_00030092;MTCONS_00019227;MTCONS_00…	K00864+K09881+K16816+K13506+K13509+K00011+K00901+K13517+K01080+K00128+K14073+K18693+K00629+K11155+K15728
Amyotrophic lateral sclerosis (ALS)	23	121	0.19575	0.546235	ko05014	BMSK0000163.1_dup1;BMSK0000333.1_dup1;MTCONS_00004646;BMSK0006474.1_dup1;MTCONS_00008614;MTCONS_00014384;MTCONS_00016962;MTCONS_00019021;MTCONS_00022141;BMSK0011036.1_dup1;BMSK0011260.1_dup1;MTCONS_00028715;MTCONS_00031206;MTCONS_00037142;MTCONS_00037143;BMSK0015466.1_dup1;BMSK0001343.1_dup1;MTCONS_00046728;MTCONS_00046688;BMSK0003348.1_dup1;BMSK0004057.1_dup1;MTCONS_00049484;BMSK0004061.1_dup1	K04574+K03781+K13240+K05210+K04392+K04451+K05209+K02084+K11518+K08738
Thyroid hormone signaling pathway	46	258	0.204803	0.566106	ko04919	BMSK0005327.1_dup1;MTCONS_00002726;MTCONS_00002741;MTCONS_00002868;BMSK0005367.1_dup1;MTCONS_00003199;MTCONS_00003196;MTCONS_00003197;MTCONS_00003198;MTCONS_00003201;MTCONS_00004732;MTCONS_00007660;MTCONS_00007816;BMSK0006994.1_dup1;MTCONS_00008749;MTCONS_00010878;MTCONS_00016962;MTCONS_00019268;BMSK0009900.1_dup1;MTCONS_00019475;BMSK0009901.1_dup1;BMSK0015743.1_dup1;MTCONS_00021706;BMSK0010744.1…	K04345+K15164+K04371+K20995+K02599+K00922+K06067+K05704+K02649+K05858+K04451+K07207+K05692+K04456+K15159+K01539+K15144+K07208+K07299+K07203+K06493+K11255+K15143+K15167
One carbon pool by folate	5	21	0.228533	0.622717	ko00670	MTCONS_00011553;MTCONS_00016429;BMSK0009300.1_dup1;BMSK0000817.1_dup1;MTCONS_00051932	K00560+K00289+K00287+K00604
Ubiquitin mediated proteolysis	44	249	0.229534	0.622717	ko04120	MTCONS_00002214;MTCONS_00001048;BMSK0000620.1_dup1;MTCONS_00002213;BMSK0005327.1_dup1;MTCONS_00003567;BMSK0005746.1_dup1;BMSK0005862.1_dup1;BMSK0005832.1_dup1;MTCONS_00008261;MTCONS_00009415;MTCONS_00008727;BMSK0007445.1_dup1;BMSK0007643.1_dup1;MTCONS_00011100;MTCONS_00041247;BMSK0011542.1_dup1;BMSK0010161.1_dup1;MTCONS_00018864;BMSK0010452.1_dup1;BMSK0010947.1_dup1;BMSK0010948.1_dup1;BMSK0011324…	K10260+K10586+K10608+K20217+K10599+K04506+K10605+K03358+K03175+K03357+K10587+K16063+K05633+K04678+K03348+K10684+K10144+K04706+K03871+K03870+K03363+K04707+K03364+K03359+K03352+K10573+K10264+K03873+K03353+K03178
Pyrimidine metabolism	17	89	0.23301	0.625581	ko00240	MTCONS_00004423;MTCONS_00005568;MTCONS_00011553;BMSK0007819.1_dup1;BMSK0008420.1_dup1;MTCONS_00014998;MTCONS_00014999;MTCONS_00017657;MTCONS_00017659;MTCONS_00018057;MTCONS_00018385;BMSK0011862.1_dup1;MTCONS_00038279;MTCONS_00040220;BMSK0001455.1_dup1;MTCONS_00044441;MTCONS_00049092	K11540+K00876+K00560+K01081+K19970+K01511+K00943+K01464+K01489+K01520
Retinol metabolism	27	148	0.235503	0.625581	ko00830	MTCONS_00000093;BMSK0012921.1_dup1;MTCONS_00004174;MTCONS_00015355;MTCONS_00039534;MTCONS_00008813;BMSK0008245.1_dup1;MTCONS_00030194;MTCONS_00039363;MTCONS_00015083;MTCONS_00021515;BMSK0011733.1_dup1;BMSK0013045.1_dup1;MTCONS_00031025;BMSK0016002.1_dup1;BMSK0016013.1_dup1;MTCONS_00039022;MTCONS_00041248;BMSK0002016.1_dup1;MTCONS_00044858;MTCONS_00034247;MTCONS_00048480;MTCONS_00048484;BMSK000396…	K13953+K00699+K15734+K11153+K11147+K11155
Glutamatergic synapse	30	166	0.237363	0.625581	ko04724	BMSK0005327.1_dup1;MTCONS_00002868;BMSK0005367.1_dup1;BMSK0006474.1_dup1;MTCONS_00008749;MTCONS_00010051;MTCONS_00010049;MTCONS_00011152;MTCONS_00015939;MTCONS_00019988;BMSK0011205.1_dup1;MTCONS_00023342;MTCONS_00023343;MTCONS_00024518;MTCONS_00024520;BMSK0000944.1_dup1;MTCONS_00026007;MTCONS_00028715;BMSK0013395.1_dup1;MTCONS_00034879;MTCONS_00038500;MTCONS_00038703;MTCONS_00015130;MTCONS_000468…	K04345+K04371+K05210+K05858+K01115+K08049+K08048+K05202+K04534+K15008+K04632+K05209+K04964+K04536+K15010+K00910+K04634
Hedgehog signaling pathway	14	72	0.23913	0.625581	ko04340	BMSK0005327.1_dup1;MTCONS_00007055;MTCONS_00007054;MTCONS_00007053;MTCONS_00007052;BMSK0010161.1_dup1;MTCONS_00018864;MTCONS_00021587;MTCONS_00026796;MTCONS_00026797;BMSK0013395.1_dup1;BMSK0014465.1_dup1;BMSK0001359.1_dup1;MTCONS_00051200	K04345+K06233+K04678+K08958+K06229+K06226+K00910
Peroxisome	46	264	0.255033	0.66128	ko04146	BMSK0000333.1_dup1;BMSK0000677.1_dup1;MTCONS_00003896;MTCONS_00002748;MTCONS_00002896;MTCONS_00008465;MTCONS_00029982;BMSK0006384.1_dup1;MTCONS_00053278;MTCONS_00008316;MTCONS_00009442;BMSK0006863.1_dup1;MTCONS_00009949;MTCONS_00024675;MTCONS_00033013;MTCONS_00035208;BMSK0008749.1_dup1;MTCONS_00017222;MTCONS_00017223;MTCONS_00040203;MTCONS_00036800;MTCONS_00049753;MTCONS_00028982;BMSK0012505.1_du…	K03781+K00106+K00232+K13342+K00306+K13348+K05677+K13356+K00649+K00031+K00869+K11147+K13338+K13339+K01897+K01796+K00624
GnRH signaling pathway	35	199	0.269304	0.690178	ko04912	MTCONS_00002583;MTCONS_00046070;BMSK0005327.1_dup1;MTCONS_00002868;BMSK0005367.1_dup1;MTCONS_00007816;MTCONS_00043221;MTCONS_00008749;MTCONS_00016601;MTCONS_00039908;MTCONS_00010051;MTCONS_00010049;MTCONS_00011152;MTCONS_00011891;MTCONS_00018373;MTCONS_00038025;MTCONS_00040803;MTCONS_00013246;MTCONS_00015416;MTCONS_00013812;MTCONS_00015939;MTCONS_00018176;MTCONS_00016571;MTCONS_00025484;MTCONS_00…	K03099+K04345+K04371+K05704+K05858+K01115+K08049+K07763+K04431+K08048+K04364+K04430+K04632+K02183+K06068+K04634
Melanoma	15	80	0.275332	0.690178	ko05218	MTCONS_00002868;BMSK0005367.1_dup1;MTCONS_00004732;BMSK0006994.1_dup1;MTCONS_00014905;MTCONS_00016962;MTCONS_00021706;BMSK0010744.1_dup1;BMSK0011209.1_dup1;MTCONS_00026469;BMSK0015756.1_dup1;MTCONS_00040371;MTCONS_00049586;MTCONS_00052460;MTCONS_00052461	K04371+K00922+K02649+K04365+K04451+K04456+K03511+K01110+K04402+K04358+K04362
Endocrine and other factor-regulated calcium reabsorption	15	80	0.275332	0.690178	ko04961	BMSK0005327.1_dup1;MTCONS_00011673;MTCONS_00011674;MTCONS_00008749;MTCONS_00011152;MTCONS_00014009;MTCONS_00025584;MTCONS_00025582;MTCONS_00026007;BMSK0013395.1_dup1;BMSK0014510.1_dup1;BMSK0001702.1_dup1;MTCONS_00042601;MTCONS_00052955;BMSK0005025.1_dup1	K04345+K11826+K05858+K08049+K01528+K01539+K04632+K11827+K04634
Non-homologous end-joining	4	17	0.2756	0.690178	ko03450	BMSK0007895.1_dup1;MTCONS_00044630;BMSK0002888.1_dup1;BMSK0004415.1_dup1	K10865+K10777+K10866
Hippo signaling pathway	36	207	0.289772	0.717106	ko04390	MTCONS_00001594;MTCONS_00004233;MTCONS_00004234;MTCONS_00005451;MTCONS_00005456;MTCONS_00043823;MTCONS_00007968;MTCONS_00009621;MTCONS_00009138;BMSK0006829.1_dup1;BMSK0007794.1_dup1;MTCONS_00023897;MTCONS_00013678;MTCONS_00013681;MTCONS_00018090;MTCONS_00017293;BMSK0009180.1_dup1;BMSK0009675.1_dup1;MTCONS_00018407;MTCONS_00018406;BMSK0009900.1_dup1;MTCONS_00019475;BMSK0009901.1_dup1;BMSK0015743.1…	K04674+K04237+K05691+K16681+K02375+K03982+K04676+K09448+K06269+K16684+K06630+K06094+K05692+K04671+K06093+K06091+K02353+K06069+K04382+K04412+K16175+K02085
Sulfur metabolism	5	23	0.292758	0.717106	ko00920	MTCONS_00021661;MTCONS_00028166;MTCONS_00044802;MTCONS_00044803;MTCONS_00052306	K17725+K13811+K00387+K01011
Metabolism of xenobiotics by cytochrome P450	27	153	0.295003	0.717106	ko00980	MTCONS_00000093;BMSK0012921.1_dup1;MTCONS_00004174;MTCONS_00015355;BMSK0006609.1_dup1;MTCONS_00039534;MTCONS_00008813;MTCONS_00030194;MTCONS_00039363;MTCONS_00021515;MTCONS_00025041;MTCONS_00031025;BMSK0016002.1_dup1;BMSK0016013.1_dup1;MTCONS_00039022;MTCONS_00041175;MTCONS_00041172;MTCONS_00041248;BMSK0002084.1_dup1;MTCONS_00045949;MTCONS_00034247;BMSK0003598.1_dup1;MTCONS_00048480;MTCONS_000484…	K13953+K00699+K00078+K00799+K04097+K00079
Amino sugar and nucleotide sugar metabolism	22	123	0.296143	0.717106	ko00520	MTCONS_00005801;BMSK0007346.1_dup1;MTCONS_00041065;MTCONS_00009088;MTCONS_00011497;MTCONS_00016379;MTCONS_00016533;BMSK0009359.1_dup1;BMSK0009743.1_dup1;MTCONS_00020475;BMSK0010517.1_dup1;MTCONS_00023097;MTCONS_00029559;BMSK0012860.1_dup1;BMSK0014439.1_dup1;MTCONS_00038594;BMSK0015733.1_dup1;MTCONS_00040907;BMSK0003308.1_dup1;MTCONS_00048733;MTCONS_00048735;BMSK0004662.1_dup1	K12373+K01183+K17497+K15779+K00326+K00972+K01711+K01784+K00012+K01809+K00963
Progesterone-mediated oocyte maturation	30	172	0.30536	0.727938	ko04914	BMSK0005274.1_dup1;BMSK0005327.1_dup1;MTCONS_00030056;MTCONS_00002868;BMSK0005367.1_dup1;MTCONS_00004732;BMSK0006994.1_dup1;MTCONS_00008727;BMSK0007643.1_dup1;MTCONS_00011152;MTCONS_00014905;BMSK0008863.1_dup1;MTCONS_00014539;MTCONS_00014538;MTCONS_00015939;MTCONS_00019593;BMSK0010452.1_dup1;MTCONS_00021706;BMSK0010744.1_dup1;MTCONS_00022249;MTCONS_00028837;BMSK0013395.1_dup1;MTCONS_00022337;MTCO…	K11481+K04345+K04373+K04371+K00922+K02649+K03358+K03357+K08049+K04365+K06631+K08048+K02602+K03348+K04456+K06679+K02537+K03364+K03359+K03352+K21771+K13728+K21770+K03353
Valine, leucine and isoleucine biosynthesis	2	7	0.305585	0.727938	ko00290	MTCONS_00035861;BMSK0014693.1_dup1	K01754
Inositol phosphate metabolism	38	221	0.309081	0.72956	ko00562	BMSK0000705.1_dup1;MTCONS_00002073;MTCONS_00002743;BMSK0005285.1_dup1;MTCONS_00004732;MTCONS_00005635;MTCONS_00008749;MTCONS_00011093;BMSK0007489.1_dup1;MTCONS_00012773;MTCONS_00013396;MTCONS_00015294;MTCONS_00018185;MTCONS_00027063;BMSK0009481.1_dup1;MTCONS_00018619;MTCONS_00018774;MTCONS_00020668;BMSK0010549.1_dup1;MTCONS_00021862;MTCONS_00022934;MTCONS_00022936;MTCONS_00023971;MTCONS_00023974;…	K00914+K01106+K01109+K00922+K00921+K05858+K00923+K18081+K00920+K00999+K20278+K00913+K00911+K00889+K21797+K01110+K01107+K21798+K03103
Malaria	4	18	0.313736	0.72956	ko05144	BMSK0005849.1_dup1;MTCONS_00021588;BMSK0013956.1_dup1;MTCONS_00045162	K04729+K04550+K06496+K16336
African trypanosomiasis	4	18	0.313736	0.72956	ko05143	BMSK0005849.1_dup1;MTCONS_00008749;MTCONS_00052955;BMSK0005025.1_dup1	K04729+K05858+K04634
Phosphatidylinositol signaling system	48	284	0.326492	0.753246	ko04070	BMSK0000705.1_dup1;MTCONS_00002073;MTCONS_00002743;BMSK0005285.1_dup1;BMSK0005380.1_dup1;MTCONS_00004732;BMSK0006456.1_dup1;MTCONS_00005971;MTCONS_00005470;MTCONS_00005635;BMSK0006994.1_dup1;MTCONS_00008749;MTCONS_00011093;BMSK0007489.1_dup1;MTCONS_00012773;MTCONS_00013396;MTCONS_00015294;MTCONS_00018185;MTCONS_00027063;BMSK0009481.1_dup1;MTCONS_00018327;MTCONS_00018328;MTCONS_00018619;MTCONS_000…	K00914+K01106+K01109+K13024+K00922+K13084+K00921+K02649+K05858+K00923+K18081+K00920+K00999+K00901+K20278+K00913+K00911+K00889+K21797+K01110+K01107+K02183+K21798+K07756
Phagosome	45	266	0.330731	0.757064	ko04145	MTCONS_00000302;BMSK0000705.1_dup1;MTCONS_00004646;MTCONS_00007166;MTCONS_00005635;MTCONS_00009011;MTCONS_00011715;MTCONS_00011714;BMSK0007558.1_dup1;MTCONS_00010312;MTCONS_00010315;MTCONS_00012773;MTCONS_00013396;MTCONS_00014384;BMSK0008608.1_dup1;MTCONS_00023708;MTCONS_00026776;MTCONS_00017898;MTCONS_00018774;BMSK0010141.1_dup1;MTCONS_00019922;MTCONS_00019021;BMSK0009900.1_dup1;MTCONS_00019475;…	K08488+K00914+K13240+K02146+K00921+K13885+K08054+K10414+K04392+K07897+K12478+K07374+K12182+K05692+K06560+K07375+K10956+K03662+K07889+K05719+K06493+K06588+K02154+K10415
cAMP signaling pathway	67	402	0.333644	0.757811	ko04024	MTCONS_00001482;MTCONS_00025433;BMSK0003188.1_dup1;MTCONS_00003896;MTCONS_00002748;BMSK0005327.1_dup1;MTCONS_00004044;MTCONS_00004045;MTCONS_00002868;BMSK0005367.1_dup1;MTCONS_00004732;BMSK0006474.1_dup1;MTCONS_00007665;BMSK0006994.1_dup1;MTCONS_00009890;MTCONS_00010177;MTCONS_00010051;MTCONS_00010049;MTCONS_00011152;MTCONS_00014905;MTCONS_00043515;MTCONS_00014241;MTCONS_00014384;MTCONS_00015633;…	K06270+K17388+K04955+K00232+K04345+K16056+K04371+K00922+K05210+K02649+K11265+K09048+K01115+K08049+K04365+K04615+K05673+K04392+K04409+K08048+K06269+K13293+K04456+K07188+K01539+K04632+K05209+K02183+K05702+K05850+K04266+K07830+K02580
Glucagon signaling pathway	27	158	0.358998	0.804143	ko04922	MTCONS_00000986;BMSK0005327.1_dup1;MTCONS_00009408;BMSK0007049.1_dup1;MTCONS_00008749;MTCONS_00010177;MTCONS_00010188;MTCONS_00010268;MTCONS_00024347;BMSK0009091.1_dup1;BMSK0001448.1_dup1;MTCONS_00021441;MTCONS_00021442;MTCONS_00021706;BMSK0010744.1_dup1;BMSK0001053.1_dup1;MTCONS_00024155;BMSK0011688.1_dup1;MTCONS_00025980;MTCONS_00026007;BMSK0012534.1_dup1;BMSK0013395.1_dup1;MTCONS_00038026;MTCO…	K00016+K04345+K07199+K05858+K09048+K00161+K07190+K01084+K16311+K04456+K04450+K01596+K04632+K02183+K07299+K04634
Glycosaminoglycan biosynthesis - chondroitin sulfate / dermatan sulfate	5	25	0.359531	0.804143	ko00532	MTCONS_00015286;BMSK0008565.1_dup1;MTCONS_00026556;MTCONS_00024730;MTCONS_00043549	K01020+K13499+K00747+K01017
Tuberculosis	31	183	0.364452	0.805953	ko05152	BMSK0000705.1_dup1;MTCONS_00002868;BMSK0005367.1_dup1;BMSK0005849.1_dup1;MTCONS_00007166;MTCONS_00007816;BMSK0007445.1_dup1;MTCONS_00012773;MTCONS_00013396;BMSK0008608.1_dup1;MTCONS_00023708;MTCONS_00026776;MTCONS_00018774;MTCONS_00021706;BMSK0010744.1_dup1;MTCONS_00022381;MTCONS_00026232;MTCONS_00025642;BMSK0012534.1_dup1;MTCONS_00031206;MTCONS_00033636;BMSK0014018.1_dup1;BMSK0013972.1_dup1;MTCO…	K00914+K04371+K04729+K02146+K05704+K03175+K07897+K12478+K04456+K04447+K06560+K02183+K02084+K04043+K03662+K04730+K08738+K07889+K02580+K02154+K04733
Systemic lupus erythematosus	12	67	0.365842	0.805953	ko05322	BMSK0006474.1_dup1;MTCONS_00033533;MTCONS_00033534;MTCONS_00021560;MTCONS_00021559;MTCONS_00028715;MTCONS_00033537;BMSK0013902.1_dup1;BMSK0013919.1_dup1;BMSK0004057.1_dup1;MTCONS_00049484;BMSK0004061.1_dup1	K05210+K11252+K05699+K05209+K11251+K11254
Other glycan degradation	11	62	0.388027	0.848448	ko00511	BMSK0000554.1_dup1;MTCONS_00004573;MTCONS_00004423;MTCONS_00005801;BMSK0007012.1_dup1;BMSK0007013.1_dup1;MTCONS_00009283;MTCONS_00009279;BMSK0007794.1_dup1;MTCONS_00009284;BMSK0005930.1_dup1	K01191+K01206+K12309+K12373+K17108+K01201+K12311
Drug metabolism - cytochrome P450	24	142	0.392465	0.851794	ko00982	MTCONS_00000093;BMSK0012921.1_dup1;MTCONS_00004174;MTCONS_00015355;MTCONS_00039534;MTCONS_00008813;MTCONS_00030194;MTCONS_00039363;MTCONS_00021515;MTCONS_00025041;MTCONS_00031025;BMSK0016002.1_dup1;BMSK0016013.1_dup1;MTCONS_00039022;MTCONS_00041175;MTCONS_00041172;MTCONS_00041248;MTCONS_00034247;BMSK0003598.1_dup1;MTCONS_00048480;MTCONS_00048484;BMSK0003964.1_dup1;BMSK0003965.1_dup1;MTCONS_000487…	K13953+K00699+K00799+K04097
Cell adhesion molecules (CAMs)	20	118	0.402664	0.863066	ko04514	MTCONS_00051252;MTCONS_00003905;MTCONS_00006322;MTCONS_00006327;MTCONS_00006326;BMSK0007964.1_dup1;MTCONS_00021576;MTCONS_00026232;MTCONS_00032087;BMSK0013740.1_dup1;BMSK0013956.1_dup1;MTCONS_00045162;MTCONS_00041546;MTCONS_00042929;MTCONS_00044887;MTCONS_00044844;BMSK0003039.1_dup1;MTCONS_00046617;BMSK0003260.1_dup1;MTCONS_00052417	K06456+K06584+K05695+K07523+K06491+K06539+K06780+K06496+K16336+K05719+K06495+K06756+K06087+K07378+K07380
Hippo signaling pathway - fly	35	211	0.40355	0.863066	ko04391	BMSK0005262.1_dup1;MTCONS_00004233;MTCONS_00004234;MTCONS_00043823;MTCONS_00008625;MTCONS_00009138;BMSK0006829.1_dup1;BMSK0007428.1_dup1;BMSK0007794.1_dup1;MTCONS_00013678;MTCONS_00013681;MTCONS_00015811;MTCONS_00016442;MTCONS_00001353;MTCONS_00044364;MTCONS_00017293;BMSK0009180.1_dup1;BMSK0009675.1_dup1;MTCONS_00018407;MTCONS_00018406;BMSK0009900.1_dup1;MTCONS_00019475;BMSK0009901.1_dup1;BMSK001…	K09236+K04237+K16681+K16680+K04676+K09448+K02306+K16672+K06095+K16684+K06630+K06094+K05692+K06093+K16690+K06091+K06069+K04382+K04412+K16175
Metabolic pathways	410	2569	0.410048	0.864355	ko01100	MTCONS_00000093;BMSK0012921.1_dup1;BMSK0000387.1_dup1;MTCONS_00001978;MTCONS_00000645;MTCONS_00000717;MTCONS_00000718;BMSK0000469.1_dup1;BMSK0000705.1_dup1;MTCONS_00006045;MTCONS_00052564;MTCONS_00002073;MTCONS_00000859;BMSK0000578.1_dup1;MTCONS_00000986;BMSK0000677.1_dup1;MTCONS_00003896;MTCONS_00002743;MTCONS_00002748;BMSK0005357.1_dup1;MTCONS_00002942;MTCONS_00004174;MTCONS_00015355;MTCONS_000…	K13953+K00699+K00234+K08683+K00710+K00249+K00500+K00914+K00727+K01106+K00859+K02318+K00772+K00016+K00106+K01951+K00232+K01109+K02366+K00423+K00864+K13524+K13240+K00665+K12309+K11540+K01755+K00306+K00922+K01793+K01634+K03644+K00876+K00827+K01581+K12373+K01044+K00791+K00894+K06125+K02146+K00921+K09881+K00030+K00472+K05290+K05917+K14677+K05858+K01183+K17497+K15779+K17108+K12354+K00797+K01136+K00923+…
Nicotine addiction	10	57	0.412371	0.864355	ko05033	MTCONS_00002317;MTCONS_00002318;BMSK0006474.1_dup1;BMSK0007339.1_dup1;MTCONS_00028715;MTCONS_00038637;BMSK0001826.1_dup1;BMSK0004057.1_dup1;MTCONS_00049484;BMSK0004061.1_dup1	K05175+K05210+K05185+K05209
Viral myocarditis	15	88	0.417245	0.864355	ko05416	MTCONS_00014384;MTCONS_00007133;MTCONS_00033843;MTCONS_00019021;BMSK0009900.1_dup1;MTCONS_00019475;BMSK0009901.1_dup1;BMSK0015743.1_dup1;BMSK0011083.1_dup1;MTCONS_00022586;MTCONS_00025892;BMSK0001343.1_dup1;MTCONS_00046688;MTCONS_00049617;MTCONS_00050675	K04392+K03260+K12566+K05692+K06265+K10366+K08738+K17751
Steroid hormone biosynthesis	20	119	0.418353	0.864355	ko00140	BMSK0012921.1_dup1;MTCONS_00004174;MTCONS_00015355;MTCONS_00039534;MTCONS_00008813;MTCONS_00030194;MTCONS_00039363;MTCONS_00020133;MTCONS_00021515;MTCONS_00031025;BMSK0016002.1_dup1;BMSK0016013.1_dup1;MTCONS_00039022;MTCONS_00041248;MTCONS_00034247;MTCONS_00048480;MTCONS_00048484;BMSK0003964.1_dup1;BMSK0003965.1_dup1;MTCONS_00048739	K00699+K01016
Butanoate metabolism	7	39	0.421043	0.864355	ko00650	MTCONS_00004387;BMSK0009372.1_dup1;BMSK0010280.1_dup1;BMSK0013177.1_dup1;MTCONS_00040550;MTCONS_00040551;BMSK0001127.1_dup1	K13524+K00248+K00626+K00022
Phototransduction - fly	22	132	0.427288	0.864355	ko04745	MTCONS_00001110;MTCONS_00012934;MTCONS_00009442;MTCONS_00008749;MTCONS_00011826;MTCONS_00013471;MTCONS_00049901;MTCONS_00015902;MTCONS_00046703;BMSK0009900.1_dup1;MTCONS_00019475;BMSK0009901.1_dup1;BMSK0015743.1_dup1;MTCONS_00020501;MTCONS_00034203;MTCONS_00025432;MTCONS_00034936;BMSK0012534.1_dup1;MTCONS_00039374;MTCONS_00051200;MTCONS_00052955;BMSK0005025.1_dup1	K13807+K08834+K05858+K05692+K02183+K00910+K04634
Vasopressin-regulated water reabsorption	12	70	0.427416	0.864355	ko04962	BMSK0005327.1_dup1;MTCONS_00010177;MTCONS_00011152;BMSK0007558.1_dup1;MTCONS_00010312;MTCONS_00010315;MTCONS_00019323;MTCONS_00026007;BMSK0013395.1_dup1;MTCONS_00042561;BMSK0004637.1_dup1;BMSK0005226.1_dup1	K04345+K09048+K08049+K10414+K12462+K04632+K07889+K10424+K10415
Primary immunodeficiency	2	9	0.427753	0.864355	ko05340	MTCONS_00004044;MTCONS_00004045	K16056
Thyroid cancer	9	52	0.439252	0.875911	ko05216	MTCONS_00002868;BMSK0005367.1_dup1;MTCONS_00014905;MTCONS_00016962;BMSK0011209.1_dup1;BMSK0015756.1_dup1;MTCONS_00050639;MTCONS_00052460;MTCONS_00052461	K04371+K04365+K04451+K03511+K04402+K09291+K05126
Cocaine addiction	14	83	0.43945	0.875911	ko05030	BMSK0005327.1_dup1;BMSK0006474.1_dup1;MTCONS_00010177;BMSK0011214.1_dup1;BMSK0001053.1_dup1;MTCONS_00024155;MTCONS_00026007;MTCONS_00028715;BMSK0013395.1_dup1;BMSK0004057.1_dup1;MTCONS_00049484;BMSK0004061.1_dup1;BMSK0005073.1_dup1;MTCONS_00052189	K04345+K05210+K09048+K02090+K04450+K04632+K05209+K02580
Hypertrophic cardiomyopathy (HCM)	28	171	0.44905	0.888998	ko05410	MTCONS_00000334;MTCONS_00003905;BMSK0005310.1_dup1;MTCONS_00009408;BMSK0007049.1_dup1;BMSK0007251.1_dup1;MTCONS_00033843;MTCONS_00018327;MTCONS_00018328;BMSK0009900.1_dup1;MTCONS_00019475;BMSK0009901.1_dup1;BMSK0015743.1_dup1;BMSK0011083.1_dup1;MTCONS_00022586;MTCONS_00025892;MTCONS_00027042;MTCONS_00027047;MTCONS_00027209;BMSK0016036.1_dup1;MTCONS_00039579;MTCONS_00039580;MTCONS_00041546;MTCONS_…	K12567+K06584+K07199+K04860+K12566+K05692+K06265+K10366+K10373+K05719+K06493+K06588+K01283+K06583
Oxytocin signaling pathway	36	222	0.459131	0.902855	ko04921	MTCONS_00001482;MTCONS_00025433;BMSK0005327.1_dup1;MTCONS_00002868;BMSK0005367.1_dup1;MTCONS_00009408;MTCONS_00007665;MTCONS_00007816;BMSK0007049.1_dup1;MTCONS_00008749;BMSK0007251.1_dup1;MTCONS_00011152;MTCONS_00015939;MTCONS_00016442;MTCONS_00001353;MTCONS_00018090;MTCONS_00017919;BMSK0009900.1_dup1;MTCONS_00019475;BMSK0009901.1_dup1;BMSK0015743.1_dup1;BMSK0011205.1_dup1;MTCONS_00023342;MTCONS_…	K06270+K17388+K04345+K04371+K07199+K05704+K05858+K04860+K08049+K08048+K06269+K05692+K04534+K04632+K02183+K04963+K04634
Type II diabetes mellitus	17	103	0.462446	0.903311	ko04930	MTCONS_00002868;BMSK0005367.1_dup1;MTCONS_00004732;BMSK0006994.1_dup1;MTCONS_00018445;BMSK0009941.1_dup1;MTCONS_00018488;MTCONS_00045858;MTCONS_00034058;MTCONS_00034056;MTCONS_00035553;BMSK0014508.1_dup1;MTCONS_00040410;BMSK0001454.1_dup1;MTCONS_00045854;MTCONS_00045859;MTCONS_00045976	K04371+K00922+K02649+K04695+K04527+K06068+K18050+K16172+K07203
Histidine metabolism	3	16	0.474505	0.915889	ko00340	MTCONS_00023069;MTCONS_00023873;BMSK0005062.1_dup1	K00128+K19787
Small cell lung cancer	24	148	0.478189	0.915889	ko05222	MTCONS_00000139;MTCONS_00003889;MTCONS_00004732;BMSK0006994.1_dup1;BMSK0007445.1_dup1;MTCONS_00010327;BMSK0007998.1_dup1;BMSK0007903.1_dup1;MTCONS_00016962;MTCONS_00021706;BMSK0010744.1_dup1;BMSK0011209.1_dup1;MTCONS_00026469;BMSK0011615.1_dup1;MTCONS_00025854;MTCONS_00031206;MTCONS_00033583;MTCONS_00033220;BMSK0015756.1_dup1;BMSK0001343.1_dup1;MTCONS_00040371;MTCONS_00041546;BMSK0005073.1_dup1;M…	K05635+K09848+K00922+K02649+K03175+K05636+K04451+K04456+K03511+K01110+K05725+K02084+K04467+K06237+K04402+K08738+K05719+K02580
Dilated cardiomyopathy	30	186	0.480618	0.915889	ko05414	MTCONS_00000334;BMSK0005327.1_dup1;MTCONS_00003905;BMSK0005310.1_dup1;BMSK0007251.1_dup1;MTCONS_00011152;MTCONS_00015939;MTCONS_00033843;MTCONS_00018327;MTCONS_00018328;BMSK0009900.1_dup1;MTCONS_00019475;BMSK0009901.1_dup1;BMSK0015743.1_dup1;BMSK0011083.1_dup1;MTCONS_00022586;MTCONS_00025892;MTCONS_00026007;MTCONS_00027042;MTCONS_00027047;MTCONS_00027209;BMSK0013395.1_dup1;BMSK0016036.1_dup1;MTCO…	K12567+K04345+K06584+K04860+K08049+K08048+K12566+K05692+K06265+K10366+K04632+K10373+K05719+K06493+K06588+K06583
Inflammatory bowel disease (IBD)	2	10	0.484515	0.915889	ko05321	BMSK0005073.1_dup1;MTCONS_00052189	K02580
Vitamin B6 metabolism	2	10	0.484515	0.915889	ko00750	BMSK0005038.1_dup1;MTCONS_00052133	K00831
ABC transporters	21	130	0.491844	0.918749	ko02010	MTCONS_00008276;MTCONS_00009442;MTCONS_00009635;MTCONS_00008781;BMSK0007310.1_dup1;MTCONS_00009638;MTCONS_00009742;MTCONS_00014241;MTCONS_00018690;MTCONS_00018693;MTCONS_00018680;MTCONS_00018682;MTCONS_00040203;BMSK0007269.1_dup1;MTCONS_00036800;MTCONS_00028982;BMSK0012505.1_dup1;MTCONS_00028118;MTCONS_00031867;MTCONS_00031866;MTCONS_00039374	K05679+K05677+K05665+K05680+K05673+K05643+K05684
Glycosaminoglycan degradation	5	29	0.492299	0.918749	ko00531	MTCONS_00004423;MTCONS_00005801;BMSK0007443.1_dup1;BMSK0004529.1_dup1;MTCONS_00052867	K12309+K12373+K01136+K01195+K01135
Vascular smooth muscle contraction	37	232	0.501724	0.921296	ko04270	MTCONS_00001482;MTCONS_00025433;BMSK0005327.1_dup1;BMSK0005341.1_dup1;MTCONS_00002821;MTCONS_00002868;BMSK0005367.1_dup1;MTCONS_00007665;MTCONS_00008749;MTCONS_00011152;MTCONS_00014905;MTCONS_00015939;MTCONS_00016442;MTCONS_00001353;MTCONS_00018090;MTCONS_00016656;MTCONS_00017919;MTCONS_00029443;MTCONS_00026007;MTCONS_00027971;BMSK0012534.1_dup1;BMSK0013395.1_dup1;MTCONS_00033308;BMSK0013776.1_du…	K06270+K17388+K04345+K04346+K04371+K05858+K08049+K04365+K08048+K06269+K01047+K04632+K02183+K12331+K06068+K18050+K12327+K04266+K04936+K04634
Base excision repair	10	61	0.502465	0.921296	ko03410	MTCONS_00000308;MTCONS_00008465;MTCONS_00053278;BMSK0007251.1_dup1;MTCONS_00017712;MTCONS_00017898;MTCONS_00036130;MTCONS_00037923;MTCONS_00037920;BMSK0015618.1_dup1	K10772+K02324+K10798+K03660+K10800+K20813
Glycosphingolipid biosynthesis - globo series	4	23	0.503097	0.921296	ko00603	MTCONS_00005801;BMSK0010047.1_dup1;BMSK0010046.1_dup1;MTCONS_00020186	K12373+K01988
beta-Alanine metabolism	9	55	0.510326	0.923127	ko00410	MTCONS_00000717;MTCONS_00000718;MTCONS_00004387;BMSK0007290.1_dup1;MTCONS_00023069;BMSK0012303.1_dup1;MTCONS_00028930;MTCONS_00038279;BMSK0005062.1_dup1	K00249+K13524+K00797+K00128+K12259+K00802+K01464
Cholinergic synapse	29	182	0.510398	0.923127	ko04725	BMSK0005327.1_dup1;MTCONS_00002868;BMSK0005367.1_dup1;MTCONS_00004732;MTCONS_00006894;BMSK0006084.1_dup1;BMSK0006994.1_dup1;MTCONS_00008749;MTCONS_00010177;MTCONS_00011152;BMSK0008474.1_dup1;MTCONS_00013899;MTCONS_00015939;MTCONS_00021706;BMSK0010744.1_dup1;MTCONS_00022381;BMSK0011205.1_dup1;MTCONS_00023342;MTCONS_00023343;BMSK0012434.1_dup1;BMSK0012433.1_dup1;MTCONS_00028860;MTCONS_00029881;BMSK…	K04345+K04371+K00922+K01049+K02649+K05858+K09048+K08049+K08048+K04456+K04447+K04534+K04131+K04536+K04634
Bladder cancer	5	30	0.524072	0.932097	ko05219	MTCONS_00002868;BMSK0005367.1_dup1;MTCONS_00007816;MTCONS_00014905;MTCONS_00016962	K04371+K05704+K04365+K04451
Proteasome	12	75	0.529017	0.932097	ko03050	MTCONS_00011672;BMSK0007235.1_dup1;MTCONS_00008793;MTCONS_00013152;MTCONS_00018196;BMSK0009832.1_dup1;BMSK0010504.1_dup1;BMSK0010503.1_dup1;MTCONS_00021462;MTCONS_00022938;BMSK0002154.1_dup1;MTCONS_00048033	K03062+K02728+K06691+K02725+K03029+K03032+K02734+K02739
Spliceosome	49	311	0.531288	0.932097	ko03040	BMSK0000167.1_dup1;MTCONS_00004617;BMSK0005862.1_dup1;BMSK0006603.1_dup1;BMSK0006615.1_dup1;BMSK0006181.1_dup1;MTCONS_00008261;MTCONS_00009254;BMSK0007131.1_dup1;MTCONS_00008546;MTCONS_00008547;BMSK0006890.1_dup1;MTCONS_00009085;MTCONS_00010648;MTCONS_00052543;MTCONS_00023897;MTCONS_00030194;MTCONS_00039363;MTCONS_00015962;BMSK0008972.1_dup1;MTCONS_00017309;MTCONS_00018896;BMSK0010175.1_dup1;MTCO…	K12733+K12844+K10599+K12830+K11091+K11094+K11093+K12896+K12821+K06063+K12852+K12858+K12837+K12879+K12878+K12882+K12862+K12820+K12874+K12622+K12849+K12855+K12813+K12867+K12888+K12875+K12840+K12822+K12881+K12835+K12831+K12897+K11092+K03283
Platelet activation	60	381	0.531418	0.932097	ko04611	MTCONS_00001482;BMSK0000320.1_dup1;MTCONS_00025433;MTCONS_00002602;MTCONS_00002603;BMSK0005327.1_dup1;MTCONS_00004044;BMSK0005281.1_dup1;MTCONS_00002765;MTCONS_00002767;MTCONS_00004045;MTCONS_00002868;BMSK0005367.1_dup1;MTCONS_00004732;MTCONS_00003784;MTCONS_00006550;MTCONS_00007025;MTCONS_00007665;MTCONS_00007816;BMSK0006994.1_dup1;MTCONS_00008749;MTCONS_00011152;MTCONS_00011539;MTCONS_00014211;…	K06270+K06260+K17388+K06236+K04345+K16056+K03900+K04371+K00922+K05704+K02649+K05858+K08049+K19720+K08048+K06269+K05692+K04456+K06261+K04632+K06069+K05719+K06493+K04634
Cytosolic DNA-sensing pathway	11	69	0.537177	0.932097	ko04623	BMSK0006563.1_dup1;MTCONS_00024675;MTCONS_00015247;BMSK0010471.1_dup1;BMSK0011418.1_dup1;MTCONS_00033583;BMSK0001114.1_dup1;BMSK0003403.1_dup1;BMSK0004094.1_dup1;BMSK0005073.1_dup1;MTCONS_00052189	K03024+K03021+K17834+K14721+K10790+K04467+K12654+K03026+K02580
Oocyte meiosis	34	216	0.537235	0.932097	ko04114	BMSK0005274.1_dup1;BMSK0005327.1_dup1;MTCONS_00030056;MTCONS_00002868;BMSK0005367.1_dup1;MTCONS_00008727;BMSK0007643.1_dup1;MTCONS_00011152;BMSK0008863.1_dup1;MTCONS_00014539;MTCONS_00014538;MTCONS_00015939;MTCONS_00018090;BMSK0009675.1_dup1;MTCONS_00019593;BMSK0010452.1_dup1;MTCONS_00022249;MTCONS_00028837;BMSK0012534.1_dup1;BMSK0013158.1_dup1;MTCONS_00031205;BMSK0013395.1_dup1;MTCONS_00032626;M…	K11481+K04345+K04373+K04371+K03358+K03357+K08049+K06631+K08048+K06269+K06630+K02602+K03348+K06679+K02537+K02183+K06669+K03363+K08836+K11584+K04382+K03359+K03352+K13728+K21770+K03353
Glycosphingolipid biosynthesis - ganglio series	2	11	0.537626	0.932097	ko00604	MTCONS_00004423;MTCONS_00005801	K12309+K12373
AMPK signaling pathway	47	300	0.548557	0.944771	ko04152	BMSK0005814.1_dup1;MTCONS_00004732;MTCONS_00009408;MTCONS_00008001;BMSK0006765.1_dup1;BMSK0006994.1_dup1;BMSK0007049.1_dup1;MTCONS_00009413;MTCONS_00009414;MTCONS_00010177;MTCONS_00011950;MTCONS_00011951;MTCONS_00024347;MTCONS_00018174;MTCONS_00018176;MTCONS_00018244;MTCONS_00018245;BMSK0009738.1_dup1;MTCONS_00018242;MTCONS_00019268;MTCONS_00021706;MTCONS_00020508;MTCONS_00021605;BMSK0010744.1_du…	K00665+K00922+K07199+K02649+K00507+K09048+K07206+K01084+K07204+K07207+K04456+K07188+K04527+K00021+K01596+K03841+K07298+K07208+K11584+K07881+K04382+K04427+K16172+K07203
Influenza A	36	230	0.551385	0.944771	ko05164	MTCONS_00002868;BMSK0005367.1_dup1;BMSK0005406.1_dup1;MTCONS_00004732;BMSK0005849.1_dup1;MTCONS_00005365;MTCONS_00005366;BMSK0006994.1_dup1;MTCONS_00012773;MTCONS_00013812;MTCONS_00018699;BMSK0009900.1_dup1;MTCONS_00019475;BMSK0009901.1_dup1;BMSK0015743.1_dup1;MTCONS_00021706;BMSK0010744.1_dup1;MTCONS_00022381;MTCONS_00023116;MTCONS_00010963;BMSK0001053.1_dup1;MTCONS_00024155;MTCONS_00026232;MTCO…	K04371+K01312+K00922+K04729+K14297+K02649+K04431+K04430+K05692+K04456+K04447+K14396+K04450+K16196+K01349+K15047+K08738+K09523+K08860+K15043+K02580+K03283+K04733
Taste transduction	9	57	0.556129	0.947359	ko04742	MTCONS_00002317;MTCONS_00002318;BMSK0005327.1_dup1;MTCONS_00043515;MTCONS_00015939;MTCONS_00025642;MTCONS_00029881;BMSK0013395.1_dup1;BMSK0013430.1_dup1	K05175+K04345+K04615+K08048+K04131
Fatty acid elongation	8	51	0.567372	0.960504	ko00062	BMSK0008658.1_dup1;MTCONS_00025396;MTCONS_00028940;MTCONS_00040550;MTCONS_00040551;BMSK0001127.1_dup1;BMSK0001339.1_dup1;MTCONS_00044625	K10703+K07509+K10203+K00022+K07512+K01076
Basal transcription factors	16	103	0.570402	0.960504	ko03022	MTCONS_00003524;MTCONS_00012934;BMSK0007287.1_dup1;MTCONS_00002596;MTCONS_00020186;MTCONS_00020712;MTCONS_00033095;MTCONS_00022860;BMSK0012201.1_dup1;MTCONS_00027133;MTCONS_00033058;BMSK0001755.1_dup1;BMSK0003755.1_dup1;MTCONS_00048211;BMSK0004367.1_dup1;MTCONS_00051870	K03128+K10843+K03137+K03129+K14649+K02202+K10844+K03124+K14650+K03142
Monobactam biosynthesis	1	5	0.576606	0.965403	ko00261	MTCONS_00028166	K13811
Mismatch repair	7	45	0.580257	0.965996	ko03430	MTCONS_00007793;BMSK0006648.1_dup1;BMSK0006596.1_dup1;MTCONS_00010529;BMSK0008846.1_dup1;MTCONS_00031323;MTCONS_00050176	K10746+K10858+K03111+K10755+K08735+K10756
Pertussis	10	65	0.58832	0.973885	ko05133	MTCONS_00002868;BMSK0005367.1_dup1;BMSK0005849.1_dup1;BMSK0007445.1_dup1;BMSK0012534.1_dup1;MTCONS_00037087;MTCONS_00041546;BMSK0005073.1_dup1;MTCONS_00052189;BMSK0005132.1_dup1	K04371+K04729+K03175+K02183+K04730+K05719+K02580+K04733
Serotonergic synapse	17	111	0.595026	0.977407	ko04726	BMSK0005327.1_dup1;MTCONS_00002868;BMSK0005367.1_dup1;MTCONS_00008749;MTCONS_00041247;MTCONS_00014905;BMSK0011205.1_dup1;MTCONS_00023342;MTCONS_00023343;MTCONS_00026007;BMSK0013395.1_dup1;MTCONS_00034879;MTCONS_00038500;MTCONS_00015130;MTCONS_00046896;MTCONS_00052955;BMSK0005025.1_dup1	K04345+K04371+K05858+K00461+K04365+K04534+K04632+K04964+K04536+K04634
RNA transport	69	447	0.60281	0.977407	ko03013	MTCONS_00000263;MTCONS_00001881;BMSK0000339.1_dup1;MTCONS_00004003;MTCONS_00006725;MTCONS_00005365;MTCONS_00005366;MTCONS_00007025;BMSK0006433.1_dup1;MTCONS_00006581;BMSK0006890.1_dup1;MTCONS_00009085;MTCONS_00011338;MTCONS_00049524;BMSK0007496.1_dup1;MTCONS_00012773;MTCONS_00012528;MTCONS_00027891;MTCONS_00015845;MTCONS_00007133;MTCONS_00014034;MTCONS_00016353;BMSK0009547.1_dup1;MTCONS_00018108;…	K14296+K13171+K14320+K05749+K14297+K13131+K14319+K03243+K03240+K14307+K01164+K07936+K03260+K14308+K14289+K14318+K00784+K12879+K14291+K12878+K13133+K14323+K12882+K12160+K14312+K03113+K05019+K14283+K14314+K14293+K03680+K14311+K12875+K13126+K09291+K12881
Long-term depression	14	92	0.604193	0.977407	ko04730	BMSK0005341.1_dup1;MTCONS_00002821;MTCONS_00004646;MTCONS_00002868;BMSK0005367.1_dup1;MTCONS_00008749;MTCONS_00014905;BMSK0011205.1_dup1;MTCONS_00023342;MTCONS_00023343;MTCONS_00026007;BMSK0001223.1_dup1;MTCONS_00052955;BMSK0005025.1_dup1	K04346+K13240+K04371+K05858+K04365+K04534+K04632+K04382+K04634
Glycolysis / Gluconeogenesis	14	92	0.604193	0.977407	ko00010	MTCONS_00000093;MTCONS_00000986;MTCONS_00009088;MTCONS_00010188;MTCONS_00024347;BMSK0008522.1_dup1;MTCONS_00023069;BMSK0011688.1_dup1;MTCONS_00025980;BMSK0012260.1_dup1;MTCONS_00038026;MTCONS_00046024;MTCONS_00049697;BMSK0005062.1_dup1	K13953+K00016+K15779+K00161+K01084+K10705+K00128+K01596+K03841+K01792+K03103
Complement and coagulation cascades	8	53	0.613334	0.977407	ko04610	MTCONS_00002765;MTCONS_00002767;MTCONS_00009621;MTCONS_00022817;MTCONS_00022816;BMSK0000892.1_dup1;MTCONS_00025010;BMSK0012819.1_dup1	K03900+K03982+K03910+K01324+K04007
Basal cell carcinoma	8	53	0.613334	0.977407	ko05217	MTCONS_00007968;MTCONS_00016962;BMSK0011209.1_dup1;MTCONS_00034445;BMSK0014465.1_dup1;BMSK0015756.1_dup1;BMSK0001359.1_dup1;BMSK0003154.1_dup1	K02375+K04451+K03511+K02353+K06229+K04402+K06226+K02085
Cysteine and methionine metabolism	13	86	0.613799	0.977407	ko00270	BMSK0000578.1_dup1;MTCONS_00000986;BMSK0006277.1_dup1;MTCONS_00005629;BMSK0007290.1_dup1;BMSK0011383.1_dup1;BMSK0001014.1_dup1;MTCONS_00028930;MTCONS_00034938;MTCONS_00034941;MTCONS_00036017;BMSK0001159.1_dup1;MTCONS_00052306	K00772+K00016+K00827+K00797+K00547+K01251+K00802+K01697+K09880+K01611+K01011
Sulfur relay system	3	20	0.632612	0.999981	ko04122	MTCONS_00043209;MTCONS_00045583;MTCONS_00052306	K04487+K14169+K01011
Chemical carcinogenesis	24	160	0.64178	0.999981	ko05204	BMSK0012921.1_dup1;MTCONS_00004174;MTCONS_00015355;MTCONS_00039534;MTCONS_00008813;MTCONS_00030194;MTCONS_00039363;MTCONS_00021515;MTCONS_00025041;MTCONS_00031025;BMSK0016002.1_dup1;BMSK0016013.1_dup1;MTCONS_00039022;MTCONS_00041175;MTCONS_00041172;MTCONS_00041248;BMSK0002084.1_dup1;MTCONS_00034247;BMSK0003598.1_dup1;MTCONS_00048480;MTCONS_00048484;BMSK0003964.1_dup1;BMSK0003965.1_dup1;MTCONS_000…	K00699+K00799+K04097+K00079
Proximal tubule bicarbonate reclamation	6	41	0.646171	0.999981	ko04964	BMSK0010080.1_dup1;MTCONS_00025584;MTCONS_00025582;BMSK0011688.1_dup1;MTCONS_00025980;MTCONS_00038026	K13577+K01539+K01596
2-Oxocarboxylic acid metabolism	7	48	0.651399	0.999981	ko01210	MTCONS_00008316;MTCONS_00008684;BMSK0007288.1_dup1;MTCONS_00033013;BMSK0008749.1_dup1;MTCONS_00033001;MTCONS_00037371	K00030+K14677+K00031
Caffeine metabolism	5	35	0.667313	0.999981	ko00232	BMSK0000677.1_dup1;MTCONS_00045923;BMSK0002887.1_dup1;MTCONS_00046773;BMSK0004789.1_dup1	K00106
Pantothenate and CoA biosynthesis	6	42	0.670076	0.999981	ko00770	MTCONS_00000859;BMSK0009297.1_dup1;MTCONS_00017452;MTCONS_00038279;MTCONS_00046401;MTCONS_00050266	K00859+K02318+K08069+K01464+K01922
Adrenergic signaling in cardiomyocytes	29	198	0.700643	0.999981	ko04261	BMSK0005327.1_dup1;MTCONS_00002868;BMSK0005367.1_dup1;MTCONS_00008749;BMSK0007251.1_dup1;MTCONS_00010177;MTCONS_00011152;MTCONS_00015939;MTCONS_00018090;MTCONS_00021706;BMSK0010744.1_dup1;BMSK0001053.1_dup1;MTCONS_00024155;MTCONS_00025584;MTCONS_00025582;MTCONS_00026007;MTCONS_00027042;MTCONS_00027047;BMSK0012534.1_dup1;BMSK0013395.1_dup1;MTCONS_00035941;BMSK0014739.1_dup1;BMSK0015715.1_dup1;MTCO…	K04345+K04371+K05858+K04860+K09048+K08049+K08048+K06269+K04456+K04450+K01539+K04632+K10373+K02183+K11584+K05850+K04382+K17751+K04634
HTLV-I infection	46	310	0.701891	0.999981	ko05166	MTCONS_00001594;BMSK0005327.1_dup1;MTCONS_00002868;BMSK0005367.1_dup1;MTCONS_00004732;MTCONS_00005075;MTCONS_00027258;BMSK0006994.1_dup1;MTCONS_00009934;MTCONS_00008727;MTCONS_00010177;BMSK0007643.1_dup1;MTCONS_00011715;MTCONS_00011714;MTCONS_00011152;MTCONS_00023268;MTCONS_00015845;MTCONS_00015939;BMSK0009434.1_dup1;MTCONS_00041627;MTCONS_00016962;MTCONS_00018699;BMSK0010452.1_dup1;MTCONS_000217…	K04674+K04345+K04371+K00922+K11224+K05863+K02649+K02216+K03358+K09048+K03357+K08054+K08049+K15309+K07936+K08048+K15306+K08874+K04451+K04430+K03348+K04456+K06679+K15305+K04450+K01110+K02537+K03363+K04467+K07299+K03359+K03352+K04728+K21770+K03353+K02580
Rheumatoid arthritis	8	58	0.715851	0.999981	ko05323	MTCONS_00007166;MTCONS_00045928;MTCONS_00011397;MTCONS_00011396;MTCONS_00020936;BMSK0013972.1_dup1;MTCONS_00052397;MTCONS_00053091	K02146+K05096+K03662+K02154
Arrhythmogenic right ventricular cardiomyopathy (ARVC)	16	113	0.721569	0.999981	ko05412	MTCONS_00003905;MTCONS_00005451;MTCONS_00005456;BMSK0007251.1_dup1;MTCONS_00023897;MTCONS_00033843;BMSK0009900.1_dup1;MTCONS_00019475;BMSK0009901.1_dup1;BMSK0015743.1_dup1;BMSK0011083.1_dup1;MTCONS_00022586;MTCONS_00025892;MTCONS_00041546;MTCONS_00049617;MTCONS_00050143	K06584+K05691+K04860+K12566+K05692+K06265+K10366+K05719+K06493+K06588+K06583
TGF-beta signaling pathway	12	86	0.724089	0.999981	ko04350	MTCONS_00001594;MTCONS_00002868;BMSK0005367.1_dup1;BMSK0006829.1_dup1;MTCONS_00023155;BMSK0010161.1_dup1;MTCONS_00018864;MTCONS_00023119;MTCONS_00024392;BMSK0001223.1_dup1;BMSK0003219.1_dup1;MTCONS_00050851	K04674+K04371+K04676+K04661+K04678+K04681+K04671+K04382+K13596+K10162
Long-term potentiation	17	120	0.72476	0.999981	ko04720	BMSK0005327.1_dup1;MTCONS_00030056;MTCONS_00002868;BMSK0005367.1_dup1;BMSK0006474.1_dup1;MTCONS_00008749;MTCONS_00014905;MTCONS_00015939;MTCONS_00018090;MTCONS_00028715;BMSK0012534.1_dup1;BMSK0013395.1_dup1;BMSK0004057.1_dup1;MTCONS_00049484;BMSK0004061.1_dup1;MTCONS_00052955;BMSK0005025.1_dup1	K04345+K04373+K04371+K05210+K05858+K04365+K08048+K06269+K05209+K02183+K04634
Selenocompound metabolism	3	23	0.727387	0.999981	ko00450	BMSK0005820.1_dup1;MTCONS_00003710;MTCONS_00028166	K22182+K13811
Fatty acid metabolism	31	214	0.728315	0.999981	ko01212	MTCONS_00000717;MTCONS_00000718;MTCONS_00003896;MTCONS_00002748;BMSK0005814.1_dup1;MTCONS_00008001;BMSK0006765.1_dup1;MTCONS_00009413;MTCONS_00009414;MTCONS_00018174;BMSK0008658.1_dup1;MTCONS_00018176;BMSK0009372.1_dup1;BMSK0010280.1_dup1;MTCONS_00020508;MTCONS_00025190;MTCONS_00009886;MTCONS_00025396;MTCONS_00028940;BMSK0013177.1_dup1;BMSK0014594.1_dup1;MTCONS_00040550;MTCONS_00040551;BMSK000129…	K00249+K00232+K00665+K00507+K10703+K00248+K07509+K10203+K00626+K00022+K01897+K07512+K10224
RIG-I-like receptor signaling pathway	9	66	0.734607	0.999981	ko04622	BMSK0007445.1_dup1;MTCONS_00015550;BMSK0008728.1_dup1;MTCONS_00033583;BMSK0001114.1_dup1;MTCONS_00040997;MTCONS_00043398;BMSK0005073.1_dup1;MTCONS_00052189	K03175+K11594+K04467+K12654+K04427+K08601+K02580
Dopaminergic synapse	25	175	0.73865	0.999981	ko04728	BMSK0005327.1_dup1;BMSK0006474.1_dup1;MTCONS_00008749;MTCONS_00010177;MTCONS_00018090;MTCONS_00021706;BMSK0010744.1_dup1;BMSK0011205.1_dup1;MTCONS_00023342;MTCONS_00023343;BMSK0001053.1_dup1;MTCONS_00024155;MTCONS_00026007;MTCONS_00028715;BMSK0012534.1_dup1;BMSK0013395.1_dup1;MTCONS_00035941;BMSK0014739.1_dup1;MTCONS_00038500;BMSK0001223.1_dup1;BMSK0004057.1_dup1;MTCONS_00049484;BMSK0004061.1_dup…	K04345+K05210+K05858+K09048+K06269+K04456+K04534+K04450+K04632+K05209+K02183+K11584+K04536+K04382+K04634
Taurine and hypotaurine metabolism	2	16	0.744371	0.999981	ko00430	BMSK0015206.1_dup1;BMSK0004553.1_dup1	K10712+K18592
Primary bile acid biosynthesis	1	8	0.747222	0.999981	ko00120	BMSK0002146.1_dup1	K01796
Phenylalanine, tyrosine and tryptophan biosynthesis	1	8	0.747222	0.999981	ko00400	BMSK0000469.1_dup1	K00500
Circadian entrainment	26	183	0.751786	0.999981	ko04713	BMSK0000443.1_dup1;BMSK0005327.1_dup1;MTCONS_00004646;MTCONS_00002868;BMSK0005367.1_dup1;BMSK0006474.1_dup1;MTCONS_00008749;MTCONS_00009890;MTCONS_00011152;MTCONS_00015939;BMSK0011205.1_dup1;MTCONS_00023342;MTCONS_00023343;MTCONS_00026007;MTCONS_00028715;BMSK0012534.1_dup1;BMSK0013395.1_dup1;MTCONS_00034883;MTCONS_00038500;MTCONS_00046896;BMSK0004057.1_dup1;MTCONS_00049484;BMSK0004061.1_dup1;MTCO…	K02633+K04345+K13240+K04371+K05210+K05858+K11265+K08049+K08048+K04534+K04632+K05209+K02183+K04963+K04536+K04634
GABAergic synapse	19	136	0.754472	0.999981	ko04727	MTCONS_00002317;MTCONS_00002318;BMSK0005327.1_dup1;MTCONS_00004387;MTCONS_00007816;BMSK0007339.1_dup1;MTCONS_00011152;MTCONS_00043515;MTCONS_00007133;MTCONS_00015939;BMSK0011205.1_dup1;MTCONS_00023342;MTCONS_00023343;MTCONS_00025642;BMSK0013395.1_dup1;MTCONS_00038500;MTCONS_00038637;BMSK0001826.1_dup1;MTCONS_00044235	K05175+K04345+K13524+K05704+K05185+K08049+K04615+K05045+K08048+K04534+K04536+K15376
Morphine addiction	20	143	0.756862	0.999981	ko05032	MTCONS_00002317;MTCONS_00002318;BMSK0005327.1_dup1;BMSK0007339.1_dup1;MTCONS_00011152;MTCONS_00043515;MTCONS_00015939;BMSK0010330.1_dup1;BMSK0011205.1_dup1;MTCONS_00023342;MTCONS_00023343;MTCONS_00025642;MTCONS_00026007;MTCONS_00028488;BMSK0013395.1_dup1;MTCONS_00037193;MTCONS_00038500;MTCONS_00038637;BMSK0001826.1_dup1;MTCONS_00051200	K05175+K04345+K05185+K08049+K04615+K08048+K13293+K04534+K04632+K08291+K04536+K00910
cGMP-PKG signaling pathway	41	284	0.759215	0.999981	ko04022	MTCONS_00001482;MTCONS_00025433;BMSK0005341.1_dup1;MTCONS_00002821;MTCONS_00004099;MTCONS_00002868;BMSK0005367.1_dup1;MTCONS_00007665;MTCONS_00027258;MTCONS_00008749;MTCONS_00010177;MTCONS_00011152;MTCONS_00015939;MTCONS_00016442;MTCONS_00001353;MTCONS_00018090;MTCONS_00017919;MTCONS_00021706;BMSK0010744.1_dup1;MTCONS_00029443;MTCONS_00045858;BMSK0001053.1_dup1;MTCONS_00024155;MTCONS_00025584;MTC…	K06270+K17388+K04346+K05853+K04371+K05863+K05858+K09048+K08049+K08048+K06269+K04456+K04527+K04450+K01539+K02183+K18050+K05850+K16172+K04936+K04634
Circadian rhythm - fly	5	39	0.759303	0.999981	ko04711	BMSK0000443.1_dup1;MTCONS_00037769;MTCONS_00041831;MTCONS_00041832;BMSK0009259.1_dup1	K02633+K12114+K12074
Biosynthesis of unsaturated fatty acids	10	75	0.766384	0.999981	ko01040	MTCONS_00003896;MTCONS_00002748;MTCONS_00009413;MTCONS_00009414;BMSK0008658.1_dup1;MTCONS_00028940;BMSK0014594.1_dup1;BMSK0002490.1_dup1;BMSK0002492.1_dup1;BMSK0005040.1_dup1	K00232+K00507+K10703+K10203+K10224
Mineral absorption	6	47	0.773483	0.999981	ko04978	MTCONS_00011586;MTCONS_00014950;MTCONS_00015316;MTCONS_00025584;MTCONS_00025582;BMSK0014055.1_dup1	K14688+K14686+K01539+K00522
Legionellosis	11	83	0.780289	0.999981	ko05134	BMSK0005849.1_dup1;BMSK0006890.1_dup1;MTCONS_00009085;MTCONS_00020526;BMSK0010471.1_dup1;MTCONS_00031206;BMSK0001343.1_dup1;MTCONS_00041979;BMSK0005073.1_dup1;MTCONS_00052189;MTCONS_00053307	K04729+K07874+K03233+K02084+K08738+K02580+K03283
Transcriptional misregulation in cancer	41	287	0.782164	0.999981	ko05202	BMSK0000443.1_dup1;MTCONS_00003100;MTCONS_00007660;MTCONS_00045928;BMSK0006829.1_dup1;BMSK0007100.1_dup1;BMSK0007705.1_dup1;MTCONS_00011450;MTCONS_00011397;MTCONS_00011396;BMSK0008400.1_dup1;MTCONS_00007133;MTCONS_00017168;MTCONS_00016962;MTCONS_00020273;MTCONS_00020936;MTCONS_00021199;BMSK0011204.1_dup1;BMSK0011209.1_dup1;BMSK0011615.1_dup1;MTCONS_00025854;MTCONS_00024960;BMSK0012075.1_dup1;BMSK…	K02633+K13098+K06067+K05096+K04676+K14970+K03211+K09355+K09105+K13209+K04451+K06532+K00717+K15188+K03511+K05725+K11424+K15187+K09283+K02211+K15614+K04402+K15622+K04728+K15623+K11447+K00069+K11427+K15626+K02580
Steroid biosynthesis	4	33	0.787758	0.999981	ko00100	BMSK0007193.1_dup1;BMSK0007089.1_dup1;BMSK0007920.1_dup1;BMSK0004214.1_dup1	K05917+K01052
Vibrio cholerae infection	16	119	0.79428	0.999981	ko05110	BMSK0005327.1_dup1;MTCONS_00007166;MTCONS_00011152;BMSK0009900.1_dup1;MTCONS_00019475;BMSK0009901.1_dup1;BMSK0015743.1_dup1;MTCONS_00026007;BMSK0013045.1_dup1;BMSK0013395.1_dup1;MTCONS_00032267;BMSK0013847.1_dup1;BMSK0013972.1_dup1;MTCONS_00052682;MTCONS_00052397;MTCONS_00053091	K04345+K02146+K08049+K05692+K04632+K10956+K09582+K03662+K02154
Fructose and mannose metabolism	7	56	0.802158	0.999981	ko00051	MTCONS_00041065;MTCONS_00018018;BMSK0009743.1_dup1;MTCONS_00020475;BMSK0010517.1_dup1;BMSK0012260.1_dup1;BMSK0003308.1_dup1	K17497+K00011+K01711+K03841+K01809
RNA degradation	23	168	0.802383	0.999981	ko03018	MTCONS_00004103;BMSK0005493.1_dup1;MTCONS_00003054;BMSK0005676.1_dup1;MTCONS_00012585;MTCONS_00011273;BMSK0011209.1_dup1;BMSK0011731.1_dup1;MTCONS_00026501;BMSK0013588.1_dup1;MTCONS_00033636;MTCONS_00045795;BMSK0014887.1_dup1;MTCONS_00036919;MTCONS_00039238;BMSK0015856.1_dup1;MTCONS_00039264;MTCONS_00041383;MTCONS_00044400;BMSK0003807.1_dup1;MTCONS_00048210;MTCONS_00050019;MTCONS_00049735	K01148+K12600+K14443+K03654+K12581+K12584+K03514+K12617+K04043+K12622+K12589+K11600+K12616+K12606+K13126+K10643+K12611
Citrate cycle (TCA cycle)	17	128	0.815519	0.999981	ko00020	BMSK0012921.1_dup1;MTCONS_00015355;MTCONS_00008316;MTCONS_00010188;MTCONS_00033013;BMSK0008749.1_dup1;MTCONS_00018455;BMSK0010452.1_dup1;BMSK0011688.1_dup1;MTCONS_00025980;MTCONS_00031025;MTCONS_00033624;MTCONS_00033001;MTCONS_00036193;MTCONS_00037371;MTCONS_00038026;MTCONS_00021827	K00234+K00030+K00161+K00031+K00164+K01596+K01648+K01679
Pyruvate metabolism	12	93	0.816784	0.999981	ko00620	MTCONS_00000986;MTCONS_00010188;BMSK0008015.1_dup1;MTCONS_00023069;BMSK0011688.1_dup1;MTCONS_00025980;BMSK0013177.1_dup1;MTCONS_00033980;MTCONS_00038026;BMSK0001495.1_dup1;MTCONS_00021827;BMSK0005062.1_dup1	K00016+K00161+K01638+K00128+K01596+K00626+K01759+K00049+K01679
Aminoacyl-tRNA biosynthesis	11	86	0.8181	0.999981	ko00970	BMSK0008401.1_dup1;BMSK0011209.1_dup1;BMSK0000988.1_dup1;MTCONS_00026849;MTCONS_00013570;MTCONS_00034830;MTCONS_00036248;MTCONS_00037253;BMSK0001936.1_dup1;BMSK0004658.1_dup1;MTCONS_00051932	K01880+K01868+K22503+K01866+K01893+K01887+K14163+K01886+K01872+K01873+K00604
Phenylalanine metabolism	5	43	0.830716	0.999981	ko00360	BMSK0000469.1_dup1;MTCONS_00016686;MTCONS_00020942;BMSK0014713.1_dup1;MTCONS_00046775	K00500+K01904
Renin secretion	16	123	0.834651	0.999981	ko04924	MTCONS_00019907;BMSK0005327.1_dup1;MTCONS_00004044;MTCONS_00004045;MTCONS_00008749;MTCONS_00027891;BMSK0010120.1_dup1;MTCONS_00025679;MTCONS_00026007;BMSK0012534.1_dup1;BMSK0013395.1_dup1;MTCONS_00047823;MTCONS_00048802;MTCONS_00053230;MTCONS_00052955;BMSK0005025.1_dup1	K05030+K04345+K16056+K05858+K01363+K04632+K02183+K01283+K04261+K04936+K04634
Alzheimer's disease	47	336	0.838952	0.999981	ko05010	BMSK0012921.1_dup1;BMSK0000387.1_dup1;MTCONS_00001978;MTCONS_00000308;MTCONS_00004099;MTCONS_00015355;MTCONS_00004646;MTCONS_00002868;BMSK0005367.1_dup1;MTCONS_00019712;BMSK0006474.1_dup1;MTCONS_00008749;MTCONS_00023897;MTCONS_00030194;MTCONS_00039363;MTCONS_00014461;MTCONS_00014462;BMSK0010452.1_dup1;MTCONS_00021588;BMSK0011214.1_dup1;BMSK0012781.1_dup1;MTCONS_00028715;BMSK0012534.1_dup1;MTCONS_…	K00234+K08683+K06704+K05853+K13240+K04371+K05210+K05858+K01408+K02137+K04550+K02090+K03963+K05209+K02183+K04521+K02084+K04505+K00411+K04963+K08738+K00417+K04380+K08860+K04634
SNARE interactions in vesicular transport	4	36	0.842023	0.999981	ko04130	MTCONS_00000302;MTCONS_00004143;BMSK0010632.1_dup1;BMSK0001702.1_dup1	K08488+K04560+K08516+K08513
Biosynthesis of amino acids	18	138	0.843016	0.999981	ko01230	BMSK0000469.1_dup1;BMSK0005586.1_dup1;MTCONS_00008316;MTCONS_00008684;BMSK0007288.1_dup1;MTCONS_00033013;BMSK0008749.1_dup1;BMSK0009762.1_dup1;MTCONS_00033001;MTCONS_00035861;BMSK0014693.1_dup1;MTCONS_00034938;MTCONS_00034941;MTCONS_00037371;BMSK0003392.1_dup1;MTCONS_00051404;BMSK0005038.1_dup1;MTCONS_00052133	K00500+K01755+K00030+K14677+K00031+K01620+K01754+K01697+K00286+K01079+K00831
DNA replication	9	75	0.857229	0.999981	ko03030	MTCONS_00003361;MTCONS_00008465;MTCONS_00053278;MTCONS_00010529;BMSK0008846.1_dup1;MTCONS_00022958;MTCONS_00022040;BMSK0003182.1_dup1;MTCONS_00050176	K02684+K02324+K03111+K10755+K02212+K02541+K10756
Terpenoid backbone biosynthesis	5	45	0.859367	0.999981	ko00900	BMSK0005910.1_dup1;MTCONS_00017222;MTCONS_00017223;BMSK0000763.1_dup1;BMSK0013177.1_dup1	K08658+K00869+K00021+K00626
Tryptophan metabolism	8	68	0.861735	0.999981	ko00380	BMSK0000333.1_dup1;MTCONS_00018455;MTCONS_00023069;BMSK0013177.1_dup1;MTCONS_00040550;MTCONS_00040551;BMSK0001127.1_dup1;BMSK0005062.1_dup1	K03781+K00164+K00128+K00626+K00022
HIF-1 signaling pathway	24	183	0.865572	0.999981	ko04066	MTCONS_00002868;BMSK0005367.1_dup1;MTCONS_00004732;BMSK0006994.1_dup1;MTCONS_00045928;MTCONS_00009621;MTCONS_00010188;MTCONS_00011397;MTCONS_00011396;MTCONS_00020936;MTCONS_00021706;BMSK0010744.1_dup1;MTCONS_00045858;MTCONS_00026292;MTCONS_00032121;MTCONS_00040709;BMSK0001454.1_dup1;MTCONS_00045854;MTCONS_00045859;MTCONS_00045976;BMSK0003530.1_dup1;MTCONS_00047374;BMSK0005073.1_dup1;MTCONS_000521…	K04371+K00922+K02649+K05096+K03982+K00161+K04456+K04527+K03871+K03870+K07299+K07203+K03873+K02580
Signaling pathways regulating pluripotency of stem cells	20	155	0.86596	0.999981	ko04550	MTCONS_00000086;MTCONS_00002868;BMSK0005367.1_dup1;MTCONS_00004732;MTCONS_00007968;BMSK0006994.1_dup1;BMSK0006829.1_dup1;MTCONS_00016571;MTCONS_00021706;BMSK0010744.1_dup1;MTCONS_00022141;BMSK0011036.1_dup1;MTCONS_00022381;MTCONS_00024392;MTCONS_00034445;MTCONS_00040340;BMSK0003219.1_dup1;BMSK0003154.1_dup1;MTCONS_00052460;MTCONS_00052461	K11478+K04371+K00922+K02375+K02649+K04676+K04364+K04456+K11421+K04447+K04671+K02353+K18499+K13596+K02085+K04362
Aldosterone synthesis and secretion	26	197	0.86597	0.999981	ko04925	BMSK0005327.1_dup1;MTCONS_00004044;MTCONS_00004045;MTCONS_00008749;MTCONS_00009011;MTCONS_00010177;MTCONS_00011152;MTCONS_00015939;MTCONS_00021605;BMSK0001053.1_dup1;MTCONS_00024155;MTCONS_00025584;MTCONS_00025582;MTCONS_00026007;BMSK0012534.1_dup1;MTCONS_00030893;BMSK0013395.1_dup1;MTCONS_00034056;MTCONS_00035553;MTCONS_00034529;MTCONS_00034530;BMSK0015715.1_dup1;MTCONS_00038556;MTCONS_00038557;…	K04345+K16056+K05858+K13885+K09048+K08049+K08048+K07188+K04450+K01539+K04632+K02183+K18050+K06070+K05850+K04634
Salivary secretion	23	177	0.87217	0.999981	ko04970	BMSK0005327.1_dup1;MTCONS_00004646;MTCONS_00045928;MTCONS_00008749;MTCONS_00008772;MTCONS_00011152;MTCONS_00015939;MTCONS_00025584;MTCONS_00025582;MTCONS_00026007;BMSK0012534.1_dup1;MTCONS_00029881;BMSK0013395.1_dup1;BMSK0013430.1_dup1;MTCONS_00034883;BMSK0015715.1_dup1;MTCONS_00038556;MTCONS_00038557;MTCONS_00046896;MTCONS_00053138;MTCONS_00053230;MTCONS_00052955;BMSK0005025.1_dup1	K04345+K13240+K13912+K05858+K08049+K08048+K01539+K04632+K02183+K04131+K04963+K05850+K04936+K04634
Alanine, aspartate and glutamate metabolism	6	54	0.874621	0.999981	ko00250	MTCONS_00004387;MTCONS_00004423;BMSK0005586.1_dup1;BMSK0006277.1_dup1;MTCONS_00005629;MTCONS_00035738	K13524+K11540+K01755+K00827+K01939
Aldosterone-regulated sodium reabsorption	11	92	0.878721	0.999981	ko04960	MTCONS_00002868;BMSK0005367.1_dup1;MTCONS_00004732;BMSK0006994.1_dup1;MTCONS_00045858;MTCONS_00025584;MTCONS_00025582;MTCONS_00040410;MTCONS_00045854;MTCONS_00045859;MTCONS_00045976	K04371+K00922+K02649+K04527+K01539+K16172
Galactose metabolism	13	107	0.881595	0.999981	ko00052	MTCONS_00004423;MTCONS_00009088;MTCONS_00024347;MTCONS_00018018;MTCONS_00018259;MTCONS_00018239;MTCONS_00020793;BMSK0010672.1_dup1;MTCONS_00023097;MTCONS_00039844;BMSK0002797.1_dup1;MTCONS_00048733;MTCONS_00048735	K12309+K15779+K01084+K00011+K07966+K07967+K01784+K01229+K00963
Protein export	5	47	0.883837	0.999981	ko03060	MTCONS_00014955;BMSK0010502.1_dup1;BMSK0013045.1_dup1;MTCONS_00049823;MTCONS_00052682	K09490+K13431+K10956+K12275
Ubiquinone and other terpenoid-quinone biosynthesis	6	55	0.885408	0.999981	ko00130	MTCONS_00007019;MTCONS_00016686;MTCONS_00020942;BMSK0014713.1_dup1;BMSK0001679.1_dup1;MTCONS_00046775	K06125+K01904+K06134
Antigen processing and presentation	6	55	0.885408	0.999981	ko04612	MTCONS_00011715;MTCONS_00011714;BMSK0010120.1_dup1;MTCONS_00025679;MTCONS_00044260;MTCONS_00053307	K08054+K01363+K08059+K03283
Collecting duct acid secretion	3	31	0.887761	0.999981	ko04966	MTCONS_00007166;MTCONS_00052397;MTCONS_00053091	K02146+K02154
Cytokine-cytokine receptor interaction	3	31	0.887761	0.999981	ko04060	MTCONS_00001594;MTCONS_00024392;BMSK0003219.1_dup1	K04674+K04671+K13596
Phosphonate and phosphinate metabolism	1	13	0.893019	0.999981	ko00440	BMSK0008873.1_dup1	K00968
Amphetamine addiction	14	116	0.894156	0.999981	ko05031	BMSK0005327.1_dup1;MTCONS_00004143;BMSK0006474.1_dup1;MTCONS_00010177;MTCONS_00018090;BMSK0001053.1_dup1;MTCONS_00024155;MTCONS_00026007;MTCONS_00028715;BMSK0012534.1_dup1;BMSK0013395.1_dup1;BMSK0004057.1_dup1;MTCONS_00049484;BMSK0004061.1_dup1	K04345+K04560+K05210+K09048+K06269+K04450+K04632+K05209+K02183
alpha-Linolenic acid metabolism	5	48	0.894641	0.999981	ko00592	MTCONS_00003896;MTCONS_00002748;MTCONS_00016656;BMSK0002490.1_dup1;BMSK0002492.1_dup1	K00232+K01047
Arginine biosynthesis	4	40	0.895784	0.999981	ko00220	MTCONS_00004646;BMSK0005586.1_dup1;MTCONS_00008684;BMSK0007288.1_dup1	K13240+K01755+K14677
Fatty acid biosynthesis	11	95	0.902251	0.999981	ko00061	BMSK0005814.1_dup1;MTCONS_00008001;BMSK0006765.1_dup1;MTCONS_00018174;MTCONS_00018176;MTCONS_00020508;MTCONS_00025190;MTCONS_00009886;BMSK0001297.1_dup1;MTCONS_00043677;MTCONS_00042411	K00665+K01897
Propanoate metabolism	5	49	0.904564	0.999981	ko00640	MTCONS_00000717;MTCONS_00000718;MTCONS_00000986;MTCONS_00004387;BMSK0013177.1_dup1	K00249+K00016+K13524+K00626
Riboflavin metabolism	1	14	0.909924	0.999981	ko00740	MTCONS_00014549	K14410
Tyrosine metabolism	6	58	0.913157	0.999981	ko00350	MTCONS_00000093;BMSK0009085.1_dup1;MTCONS_00040759;MTCONS_00040801;BMSK0004582.1_dup1;MTCONS_00051362	K13953+K00505+K00451+K00503
Starch and sucrose metabolism	7	66	0.913838	0.999981	ko00500	MTCONS_00009088;MTCONS_00024347;MTCONS_00029737;MTCONS_00029736;MTCONS_00038444;MTCONS_00048733;MTCONS_00048735	K15779+K01084+K01196+K01194+K00963
Regulation of lipolysis in adipocytes	16	134	0.914972	0.999981	ko04923	BMSK0005327.1_dup1;MTCONS_00004732;BMSK0006994.1_dup1;MTCONS_00010771;MTCONS_00011152;MTCONS_00015939;MTCONS_00021706;MTCONS_00021605;BMSK0010744.1_dup1;MTCONS_00045858;MTCONS_00026007;BMSK0013395.1_dup1;MTCONS_00040410;MTCONS_00045854;MTCONS_00045859;MTCONS_00045976	K04345+K00922+K02649+K16816+K08049+K08048+K04456+K07188+K04527+K04632+K16172
Circadian rhythm	4	42	0.916066	0.999981	ko04710	BMSK0000443.1_dup1;MTCONS_00009408;BMSK0007049.1_dup1;MTCONS_00015484	K02633+K07199+K02295
Melanogenesis	18	150	0.92207	0.999981	ko04916	BMSK0005327.1_dup1;MTCONS_00002868;BMSK0005367.1_dup1;MTCONS_00007968;MTCONS_00008749;MTCONS_00010177;MTCONS_00011152;MTCONS_00015939;BMSK0009085.1_dup1;BMSK0011205.1_dup1;MTCONS_00023342;MTCONS_00023343;MTCONS_00026007;BMSK0012534.1_dup1;BMSK0013395.1_dup1;MTCONS_00034445;MTCONS_00052955;BMSK0005025.1_dup1	K04345+K04371+K02375+K05858+K09048+K08049+K08048+K00505+K04534+K04632+K02183+K02353+K04634
Synthesis and degradation of ketone bodies	1	15	0.924159	0.999981	ko00072	BMSK0013177.1_dup1	K00626
Neuroactive ligand-receptor interaction	37	286	0.924533	0.999981	ko04080	MTCONS_00000308;MTCONS_00002317;MTCONS_00002318;BMSK0005406.1_dup1;MTCONS_00004233;MTCONS_00004234;MTCONS_00019712;BMSK0006474.1_dup1;BMSK0007339.1_dup1;MTCONS_00009890;MTCONS_00045380;MTCONS_00036077;MTCONS_00043515;MTCONS_00019988;MTCONS_00021995;MTCONS_00010963;MTCONS_00025642;MTCONS_00049753;MTCONS_00028715;MTCONS_00010962;MTCONS_00029881;BMSK0013430.1_dup1;MTCONS_00034883;MTCONS_00038637;MTC…	K04306+K05175+K01312+K04237+K05210+K05185+K08375+K04615+K05202+K05209+K04131+K04266+K04261+K04279
Fat digestion and absorption	20	166	0.928602	0.999981	ko04975	MTCONS_00009011;MTCONS_00010128;MTCONS_00014096;MTCONS_00015331;BMSK0009402.1_dup1;BMSK0009406.1_dup1;MTCONS_00016656;BMSK0001089.1_dup1;BMSK0015820.1_dup1;MTCONS_00022106;BMSK0011006.1_dup1;MTCONS_00025517;MTCONS_00028118;MTCONS_00030893;MTCONS_00038150;BMSK0002016.1_dup1;MTCONS_00045497;MTCONS_00046051;BMSK0004052.1_dup1;MTCONS_00053054	K13885+K14463+K13509+K08750+K01047+K01080+K14073+K05684+K14462+K11155+K14461
Arachidonic acid metabolism	8	76	0.928642	0.999981	ko00590	MTCONS_00041247;MTCONS_00016656;BMSK0011232.1_dup1;BMSK0013377.1_dup1;MTCONS_00041175;MTCONS_00041172;BMSK0002084.1_dup1;BMSK0004553.1_dup1	K00461+K01047+K01254+K00432+K04097+K00079+K18592
Insulin secretion	19	159	0.929879	0.999981	ko04911	BMSK0005327.1_dup1;MTCONS_00004143;MTCONS_00008749;MTCONS_00010177;MTCONS_00011152;MTCONS_00015939;BMSK0001053.1_dup1;MTCONS_00024155;MTCONS_00025584;MTCONS_00025582;MTCONS_00026007;MTCONS_00029881;BMSK0013395.1_dup1;BMSK0013430.1_dup1;MTCONS_00040709;BMSK0003530.1_dup1;MTCONS_00053230;MTCONS_00052955;BMSK0005025.1_dup1	K04345+K04560+K05858+K09048+K08049+K08048+K04450+K01539+K04632+K04131+K07299+K04936+K04634
Synaptic vesicle cycle	20	167	0.932827	0.999981	ko04721	MTCONS_00004143;MTCONS_00011673;MTCONS_00011674;MTCONS_00007166;MTCONS_00001320;MTCONS_00010648;MTCONS_00052543;MTCONS_00011677;MTCONS_00014009;MTCONS_00007133;MTCONS_00008268;MTCONS_00040203;MTCONS_00020501;MTCONS_00024430;BMSK0014510.1_dup1;BMSK0001702.1_dup1;MTCONS_00042601;MTCONS_00050019;MTCONS_00052397;MTCONS_00053091	K04560+K11826+K02146+K05038+K01528+K05045+K11827+K02154
Ribosome	20	167	0.932827	0.999981	ko03010	MTCONS_00004519;BMSK0006276.1_dup1;MTCONS_00010718;BMSK0007500.1_dup1;MTCONS_00015200;BMSK0008533.1_dup1;BMSK0008678.1_dup1;BMSK0010922.1_dup1;BMSK0001031.1_dup1;BMSK0012298.1_dup1;BMSK0012680.1_dup1;BMSK0013084.1_dup1;BMSK0013364.1_dup1;BMSK0014093.1_dup1;BMSK0001949.1_dup1;BMSK0006809.1_dup1;BMSK0003283.1_dup1;BMSK0008918.1_dup1;MTCONS_00053346;MTCONS_00051956	K02878+K02979+K02900+K02899+K02932+K02938+K02997+K02971+K02920+K02922+K02898+K02983+K02912+K02918+K02929+K02877+K02865+K02937+K02896
Phototransduction	2	27	0.941599	0.999981	ko04744	BMSK0012534.1_dup1;MTCONS_00038500	K02183+K04536
Folate biosynthesis	8	79	0.945247	0.999981	ko00790	BMSK0000469.1_dup1;MTCONS_00018018;BMSK0000817.1_dup1;MTCONS_00032690;MTCONS_00033386;BMSK0002084.1_dup1;MTCONS_00044235;MTCONS_00052055	K00500+K00011+K00287+K00310+K01495+K00079+K15376+K15631
Thiamine metabolism	2	28	0.949311	0.999981	ko00730	MTCONS_00028440;MTCONS_00043209	K00939+K04487
Carbohydrate digestion and absorption	8	80	0.949969	0.999981	ko04973	MTCONS_00004732;BMSK0006994.1_dup1;MTCONS_00024347;MTCONS_00021706;BMSK0010744.1_dup1;MTCONS_00025584;MTCONS_00025582;BMSK0002797.1_dup1	K00922+K02649+K01084+K04456+K01539+K01229
Ribosome biogenesis in eukaryotes	17	152	0.958234	0.999981	ko03008	MTCONS_00005533;MTCONS_00027891;MTCONS_00015845;MTCONS_00014978;MTCONS_00014979;BMSK0008410.1_dup1;BMSK0010074.1_dup1;BMSK0014202.1_dup1;BMSK0014201.1_dup1;BMSK0015799.1_dup1;MTCONS_00038684;BMSK0001961.1_dup1;BMSK0002571.1_dup1;BMSK0002951.1_dup1;MTCONS_00048295;MTCONS_00049088;BMSK0004717.1_dup1	K14545+K01164+K07936+K03115+K14555+K14546+K14563+K14552+K14570+K14569+K18532+K14573+K14539
Calcium signaling pathway	30	248	0.958718	0.999981	ko04020	BMSK0005327.1_dup1;MTCONS_00004044;MTCONS_00004099;MTCONS_00004646;MTCONS_00004045;MTCONS_00027258;MTCONS_00008749;MTCONS_00010268;MTCONS_00011152;MTCONS_00015939;BMSK0009091.1_dup1;BMSK0001448.1_dup1;BMSK0010549.1_dup1;MTCONS_00026007;MTCONS_00028715;BMSK0012534.1_dup1;MTCONS_00029881;BMSK0013395.1_dup1;BMSK0013430.1_dup1;MTCONS_00034883;BMSK0015715.1_dup1;MTCONS_00038556;MTCONS_00038557;MTCONS_…	K04345+K16056+K05853+K13240+K05863+K05858+K07190+K08049+K08048+K00911+K04632+K05209+K02183+K04131+K04963+K05850+K04266+K04279+K04634
Inflammatory mediator regulation of TRP channels	18	160	0.959565	0.999981	ko04750	BMSK0005327.1_dup1;MTCONS_00004732;MTCONS_00007816;BMSK0006994.1_dup1;MTCONS_00008749;MTCONS_00011152;MTCONS_00015939;MTCONS_00018090;MTCONS_00026007;BMSK0012534.1_dup1;BMSK0013395.1_dup1;MTCONS_00034058;MTCONS_00034056;MTCONS_00035553;BMSK0014508.1_dup1;MTCONS_00048802;MTCONS_00052955;BMSK0005025.1_dup1	K04345+K00922+K05704+K02649+K05858+K08049+K08048+K06269+K04632+K02183+K06068+K18050+K04261+K04634
Bile secretion	16	146	0.962688	0.999981	ko04976	BMSK0005327.1_dup1;MTCONS_00009011;MTCONS_00011152;MTCONS_00014241;MTCONS_00015939;BMSK0000763.1_dup1;MTCONS_00025584;MTCONS_00025582;MTCONS_00026007;MTCONS_00028118;MTCONS_00030893;BMSK0013395.1_dup1;MTCONS_00031867;MTCONS_00031866;MTCONS_00040709;BMSK0003530.1_dup1	K04345+K13885+K08049+K05673+K08048+K00021+K01539+K04632+K05684+K07299
Gastric acid secretion	13	123	0.9629	0.999981	ko04971	BMSK0005327.1_dup1;MTCONS_00008749;MTCONS_00011152;MTCONS_00015939;MTCONS_00025584;MTCONS_00025582;MTCONS_00026007;BMSK0012534.1_dup1;MTCONS_00029881;BMSK0013395.1_dup1;BMSK0013430.1_dup1;MTCONS_00052955;BMSK0005025.1_dup1	K04345+K05858+K08049+K08048+K01539+K04632+K02183+K04131+K04634
Non-alcoholic fatty liver disease (NAFLD)	28	236	0.964318	0.999981	ko04932	BMSK0012921.1_dup1;MTCONS_00015355;MTCONS_00004732;BMSK0005752.1_dup1;MTCONS_00004746;MTCONS_00009408;BMSK0006994.1_dup1;BMSK0007049.1_dup1;MTCONS_00014384;MTCONS_00019021;BMSK0010452.1_dup1;MTCONS_00021706;BMSK0010744.1_dup1;MTCONS_00045858;BMSK0012781.1_dup1;MTCONS_00031025;MTCONS_00035668;MTCONS_00036193;BMSK0001343.1_dup1;MTCONS_00040410;MTCONS_00045854;MTCONS_00045859;BMSK0002869.1_dup1;MTCO…	K00234+K00922+K09027+K07199+K02649+K04392+K04456+K04527+K03963+K00411+K08738+K16172+K00417+K08860+K02580
Ovarian steroidogenesis	12	116	0.965231	0.999981	ko04913	BMSK0005327.1_dup1;MTCONS_00009011;MTCONS_00011152;MTCONS_00041247;MTCONS_00015939;MTCONS_00045858;MTCONS_00026007;MTCONS_00030893;BMSK0013395.1_dup1;MTCONS_00045854;MTCONS_00045859;MTCONS_00045976	K04345+K13885+K08049+K00461+K08048+K04527+K04632
ECM-receptor interaction	35	290	0.970076	0.999981	ko04512	MTCONS_00000139;BMSK0000320.1_dup1;MTCONS_00002602;MTCONS_00002603;MTCONS_00003905;BMSK0005281.1_dup1;MTCONS_00002765;MTCONS_00002767;MTCONS_00003784;MTCONS_00006550;MTCONS_00007025;BMSK0007072.1_dup1;MTCONS_00008707;BMSK0007871.1_dup1;MTCONS_00011719;MTCONS_00010327;MTCONS_00011539;BMSK0007998.1_dup1;BMSK0007903.1_dup1;MTCONS_00018339;MTCONS_00020980;MTCONS_00022744;BMSK0011083.1_dup1;MTCONS_000…	K05635+K06260+K06236+K06584+K03900+K06258+K06252+K05636+K06261+K06265+K06237+K05719+K06493+K06588+K06583
Retrograde endocannabinoid signaling	20	180	0.971168	0.999981	ko04723	MTCONS_00002317;MTCONS_00002318;BMSK0005327.1_dup1;MTCONS_00002868;BMSK0005367.1_dup1;MTCONS_00008749;BMSK0007339.1_dup1;MTCONS_00011152;MTCONS_00015939;BMSK0011205.1_dup1;MTCONS_00023342;MTCONS_00023343;BMSK0012781.1_dup1;BMSK0013395.1_dup1;MTCONS_00038500;MTCONS_00038637;BMSK0001826.1_dup1;MTCONS_00050841;MTCONS_00052955;BMSK0005025.1_dup1	K05175+K04345+K04371+K05858+K05185+K08049+K08048+K04534+K03963+K04536+K13700+K04634
Cutin, suberine and wax biosynthesis	3	42	0.971433	0.999981	ko00073	BMSK0006863.1_dup1;BMSK0013715.1_dup1;MTCONS_00030758	K13356
Ether lipid metabolism	6	70	0.97399	0.999981	ko00565	MTCONS_00010051;MTCONS_00010049;MTCONS_00016656;MTCONS_00022106;BMSK0011006.1_dup1;BMSK0015440.1_dup1	K01115+K01047+K01080+K16794
Olfactory transduction	7	79	0.975089	0.999981	ko04740	MTCONS_00002260;MTCONS_00002261;BMSK0005327.1_dup1;BMSK0012534.1_dup1;BMSK0013395.1_dup1;MTCONS_00038500;MTCONS_00051200	K19695+K04345+K02183+K04536+K00910
Purine metabolism	31	265	0.976406	0.999981	ko00230	BMSK0000677.1_dup1;BMSK0005814.1_dup1;MTCONS_00003340;MTCONS_00009088;MTCONS_00009890;MTCONS_00011152;BMSK0007819.1_dup1;MTCONS_00015939;MTCONS_00017657;MTCONS_00017659;MTCONS_00018057;BMSK0010330.1_dup1;MTCONS_00025190;BMSK0011862.1_dup1;MTCONS_00028166;MTCONS_00028440;MTCONS_00028488;MTCONS_00032319;MTCONS_00035738;MTCONS_00035482;BMSK0015845.1_dup1;BMSK0001186.1_dup1;MTCONS_00044441;MTCONS_000…	K00106+K01951+K01769+K15779+K11265+K08049+K01081+K08048+K19970+K01511+K13293+K13811+K00939+K13485+K01939+K00759+K00942+K18532
Glutathione metabolism	13	129	0.977118	0.999981	ko00480	MTCONS_00043206;BMSK0007290.1_dup1;BMSK0008749.1_dup1;MTCONS_00025190;MTCONS_00025041;MTCONS_00028930;BMSK0013377.1_dup1;MTCONS_00032690;MTCONS_00041175;MTCONS_00041172;BMSK0003598.1_dup1;MTCONS_00048931;BMSK0004553.1_dup1	K01581+K00797+K00031+K01469+K00799+K00802+K05361+K00432+K00310+K04097+K07232+K18592
Hematopoietic cell lineage	4	55	0.981564	0.999981	ko04640	BMSK0000320.1_dup1;MTCONS_00020980;MTCONS_00028936;MTCONS_00041546	K06260+K06261+K06468+K06493
Insect hormone biosynthesis	4	57	0.985599	0.999981	ko00981	MTCONS_00023069;BMSK0013377.1_dup1;BMSK0003260.1_dup1;BMSK0005062.1_dup1	K00128+K10719+K01063
Glyoxylate and dicarboxylate metabolism	4	57	0.985599	0.999981	ko00630	BMSK0000333.1_dup1;BMSK0008015.1_dup1;BMSK0013177.1_dup1;BMSK0001495.1_dup1	K03781+K01637+K01638+K00626+K00049
Cardiac muscle contraction	8	94	0.987033	0.999981	ko04260	BMSK0007251.1_dup1;MTCONS_00025584;MTCONS_00025582;MTCONS_00027042;MTCONS_00027047;MTCONS_00035668;BMSK0002869.1_dup1;MTCONS_00050675	K04860+K01539+K10373+K00411+K00417+K17751
Carbon metabolism	29	260	0.987206	0.999981	ko01200	BMSK0012921.1_dup1;MTCONS_00000717;MTCONS_00000718;BMSK0000333.1_dup1;MTCONS_00015355;MTCONS_00008316;MTCONS_00010188;BMSK0008015.1_dup1;MTCONS_00033013;BMSK0008749.1_dup1;BMSK0008814.1_dup1;BMSK0009372.1_dup1;MTCONS_00018455;BMSK0010280.1_dup1;BMSK0010452.1_dup1;BMSK0012260.1_dup1;MTCONS_00031025;BMSK0013177.1_dup1;MTCONS_00031689;MTCONS_00033001;MTCONS_00035861;BMSK0014693.1_dup1;MTCONS_0003619…	K00234+K00249+K03781+K00030+K00161+K01637+K01638+K00031+K01070+K00248+K00164+K03841+K00626+K01053+K01754+K01057+K01679+K01079+K00831
Vitamin digestion and absorption	8	95	0.988291	0.999981	ko04977	MTCONS_00009635;MTCONS_00009011;MTCONS_00009638;BMSK0007824.1_dup1;MTCONS_00025517;MTCONS_00030893;MTCONS_00038150;BMSK0003234.1_dup1	K05665+K13885+K14616+K14073+K14462+K14610
Maturity onset diabetes of the young	2	40	0.991264	0.999981	ko04950	BMSK0006658.1_dup1;MTCONS_00018659	K08040
Renin-angiotensin system	5	71	0.991662	0.999981	ko04614	MTCONS_00027735;MTCONS_00033632;MTCONS_00044011;BMSK0002543.1_dup1;MTCONS_00047823	K01322+K11141+K01283
Pancreatic secretion	28	260	0.992287	0.999981	ko04972	MTCONS_00019907;MTCONS_00004099;BMSK0005406.1_dup1;MTCONS_00008749;MTCONS_00011152;MTCONS_00027891;MTCONS_00014384;MTCONS_00015939;MTCONS_00016656;MTCONS_00019021;MTCONS_00010963;MTCONS_00025584;MTCONS_00025582;MTCONS_00026007;MTCONS_00025517;MTCONS_00029881;BMSK0013430.1_dup1;MTCONS_00034879;BMSK0015715.1_dup1;MTCONS_00038556;MTCONS_00038557;MTCONS_00015130;MTCONS_00046896;MTCONS_00046688;MTCONS…	K05030+K05853+K01312+K05858+K08049+K04392+K08048+K01047+K01539+K04632+K14073+K04131+K04964+K05850+K04936+K04634
Linoleic acid metabolism	1	29	0.993183	0.999981	ko00591	MTCONS_00016656	K01047
Pentose phosphate pathway	6	84	0.994539	0.999981	ko00030	MTCONS_00009088;MTCONS_00020631;BMSK0010909.1_dup1;BMSK0012260.1_dup1;MTCONS_00031689;BMSK0015806.1_dup1	K15779+K00852+K00115+K03841+K01053+K01057
Herpes simplex infection	31	294	0.996404	0.999981	ko05168	MTCONS_00001009;BMSK0000594.1_dup1;MTCONS_00002583;BMSK0000443.1_dup1;BMSK0005849.1_dup1;MTCONS_00009040;MTCONS_00009254;BMSK0007124.1_dup1;BMSK0007445.1_dup1;MTCONS_00002596;MTCONS_00014978;MTCONS_00014979;BMSK0008410.1_dup1;MTCONS_00016962;MTCONS_00018090;BMSK0010231.1_dup1;MTCONS_00020186;MTCONS_00022381;MTCONS_00026232;MTCONS_00033583;BMSK0015187.1_dup1;BMSK0001343.1_dup1;MTCONS_00040997;BMSK…	K07293+K11838+K02633+K04729+K03006+K12896+K15129+K03175+K03129+K03115+K04451+K06269+K04403+K04447+K16196+K04467+K08738+K04427+K04404+K08860+K14650+K12881+K02580
Oxidative phosphorylation	19	208	0.998259	0.999981	ko00190	BMSK0012921.1_dup1;MTCONS_00015355;MTCONS_00007166;MTCONS_00014461;MTCONS_00014462;BMSK0010452.1_dup1;BMSK0012781.1_dup1;MTCONS_00031000;BMSK0013044.1_dup1;MTCONS_00031025;BMSK0013972.1_dup1;MTCONS_00035668;MTCONS_00036193;BMSK0002869.1_dup1;MTCONS_00051923;MTCONS_00051913;MTCONS_00051918;MTCONS_00052397;MTCONS_00053091	K00234+K02146+K02137+K03963+K02259+K03662+K00411+K00417+K02258+K02154
Protein digestion and absorption	40	378	0.998709	0.999981	ko04974	BMSK0000451.1_dup1;MTCONS_00001141;BMSK0000671.1_dup1;MTCONS_00002602;MTCONS_00002603;BMSK0005281.1_dup1;BMSK0005406.1_dup1;MTCONS_00011672;MTCONS_00003784;MTCONS_00006550;MTCONS_00007025;MTCONS_00043206;MTCONS_00006385;MTCONS_00011539;MTCONS_00011969;BMSK0007979.1_dup1;MTCONS_00014123;MTCONS_00014211;MTCONS_00014213;MTCONS_00018339;MTCONS_00019375;MTCONS_00022744;MTCONS_00010963;MTCONS_00025584;…	K14206+K13781+K06236+K01312+K08606+K19721+K06823+K16628+K13868+K19720+K01539+K06237+K06519
Parkinson's disease	18	219	0.999706	0.999981	ko05012	BMSK0012921.1_dup1;BMSK0005327.1_dup1;MTCONS_00015355;MTCONS_00027258;MTCONS_00014461;MTCONS_00014462;BMSK0010452.1_dup1;BMSK0012781.1_dup1;MTCONS_00031025;MTCONS_00031206;BMSK0013395.1_dup1;MTCONS_00035668;MTCONS_00036193;MTCONS_00039884;MTCONS_00039885;BMSK0001343.1_dup1;BMSK0002869.1_dup1;BMSK0004700.1_dup1	K00234+K04345+K05863+K02137+K03963+K02084+K00411+K04266+K08738+K00417+K03178
RNA polymerase	8	141	0.999941	0.999981	ko03020	BMSK0006563.1_dup1;MTCONS_00009040;MTCONS_00024675;BMSK0010471.1_dup1;BMSK0015187.1_dup1;MTCONS_00042709;BMSK0003403.1_dup1;BMSK0004094.1_dup1	K03024+K03006+K03021+K14721+K03026
Huntington's disease	48	498	0.999981	0.999981	ko05016	BMSK0012921.1_dup1;MTCONS_00015355;MTCONS_00011673;MTCONS_00011674;BMSK0006474.1_dup1;MTCONS_00007660;MTCONS_00027258;MTCONS_00009040;MTCONS_00008749;MTCONS_00010177;MTCONS_00010648;MTCONS_00027891;MTCONS_00018174;MTCONS_00002596;MTCONS_00014461;MTCONS_00014462;MTCONS_00016962;MTCONS_00020186;BMSK0010452.1_dup1;BMSK0010566.1_dup1;BMSK0005943.1_dup1;MTCONS_00022177;MTCONS_00024430;BMSK0012023.1_du…	K00234+K11826+K05210+K06067+K05863+K03006+K05858+K09048+K10408+K03129+K02137+K04451+K11829+K10411+K03963+K02084+K10409+K11827+K00411+K04533+K08738+K11830+K00417+K10424+K04634
