# Supplementary material for: Comparative mRNA and LncRNA Analysis of the Molecular Mechanisms Associated With Low Silk Production in Bombyx mori
Source: Front Genet. 2021 Jan 21;11:592128. doi: 10.3389/fgene.2020.592128 (PMC7859555; doi:10.3389/fgene.2020.592128)
Supplement: Supplementary Table 15 — The concentration and quality information of RNA samples. [file Table_15.XLS]

## Sheet: Data S1
Table S15 The concerntration and quality information of RNA samples
Sample	Concentration (ng/μl)	Volume (μl)	Gross (ug)	OD260/280	OD260/230	28S:18S	RIN value
Qiufeng	6470	192	1242.24	2.09	1.95	0.3	9.8
Baiyu	1840	398	732.32	2.11	1.89	0.4	9.7
Nd-sD	4790	195	934.05	2.1	2.03	0.4	9.8
Nd	2970	46	136.2	2.07	2.04	0	9.2
